# Supplementary material for: Viral entry shapes HCMV latency establishment
Source: Nat Commun. 2025 Dec 29;17:1300. doi: 10.1038/s41467-025-68063-y (PMC12868673; doi:10.1038/s41467-025-68063-y)
Supplement: Supplementary file 3 — Supplementary Data 1 [file 41467_2025_68063_MOESM3_ESM.xlsx]

## Sheet: primary
Supplementary Table 1. Differential expression analysis of primary monocytes versus primary MDM
gene	baseMean	log2FoldChange	lfcSE	stat	#NAME?	#NAME?	FC
LYZ|uc001suw.2	2179.62	-5.06	0.22	-23.05	116.86	112.89	0.03
IL1RN|uc002tjb.3	1319.11	4.44	0.21	20.75	94.93	91.26	21.6465
MMP9|uc002xqz.3	1690.1	4.22	0.22	19.55	84.41	81.01	18.6514
CSF1|uc001dyw.4	1175.02	7.45	0.38	19.55	84.38	81.01	174.512
TM4SF19|uc021xjs.1	885.81	4.87	0.26	18.88	78.8	75.53	29.3141
MT-RNR2|210082	4768.5	-3.36	0.18	-18.48	75.53	72.34	0.0974
GM2A|uc003ltr.4	1017.45	3.95	0.23	17.55	68.21	65.08	15.4498
CYP27A1|uc002viz.4	411.03	-4.96	0.29	-16.87	63.16	60.09	0.0321
CD74|uc003lsc.3	474.06	-4.57	0.28	-16.59	61.09	58.07	0.0421
TGM2|uc002xhr.3	669.38	7.26	0.44	16.38	59.58	56.61	152.937
MFSD12|uc002lxw.3	1140.03	4.32	0.27	16.13	57.81	54.88	20.0297
CECR1|uc002zmk.1	277.01	-5.32	0.33	-16.07	57.37	54.48	0.0249
GSN|uc004blf.1	1065.12	3.34	0.21	15.67	54.62	51.76	10.1226
TNFAIP2|uc001ymm.1	458.55	-3.89	0.26	-14.97	49.91	47.09	0.0672
PHLDA1|uc001sxu.3	418.54	4.17	0.28	14.75	48.54	45.75	18.0235
VEGFA|uc003owh.3	188.35	-5.63	0.38	-14.65	47.84	45.07	0.0202
IL4I1|uc002pqt.1	242.1	-5.03	0.35	-14.41	46.38	43.64	0.0307
SEPN1|uc021ojl.1	364.12	4.16	0.31	13.55	41.13	38.41	17.8521
CCL22|uc002elh.3	368.34	6.93	0.52	13.38	40.12	37.43	122.266
ITGB7|uc001scc.3	401.59	7.17	0.54	13.32	39.75	37.08	144.251
SAT1|uc004dau.3	243.78	-4.05	0.31	-13.14	38.69	36.04	0.0602
RAC2|uc003arc.3	380.33	3.8	0.29	12.92	37.46	34.83	13.904
RGCC|uc001uyi.2	310.36	4.3	0.33	12.9	37.35	34.74	19.6554
SERPINB2|uc002ljo.3	272.87	4.5	0.35	12.8	36.77	34.17	22.5855
A2M|uc001qvk.1	381.72	7.48	0.59	12.62	35.8	33.23	178.619
SLC15A3|uc001nqn.2	706.33	2.65	0.22	12.33	34.22	31.67	6.2941
HCK|uc002wxh.3	145.78	-4.54	0.38	-12.02	32.56	30.02	0.043
GPNMB|uc003swc.3	620.08	-2.65	0.22	-11.91	31.98	29.45	0.1591
SERPINA1|uc010aux.3	120.79	-5.9	0.5	-11.89	31.87	29.36	0.0168
CDKN1A|uc021yzb.1	599.35	2.72	0.23	11.83	31.58	29.09	6.6075
TNS1|uc002vgt.2	253.25	-3.35	0.28	-11.77	31.25	28.77	0.0978
MT-RNR1|211459	569.84	-2.71	0.23	-11.77	31.23	28.76	0.153
CD14|uc003lgi.2	262.72	-9.72	0.83	-11.66	30.67	28.21	0.0012
NCLN|uc002lxi.3	322.29	3.53	0.3	11.64	30.59	28.15	11.5233
MATK|uc002lyt.3	193.09	5.39	0.47	11.57	30.22	27.79	41.9737
SPP1|uc003hra.3	380.86	3.32	0.29	11.57	30.21	27.79	9.9549
ITGAM|uc002ebr.3	271.54	3.45	0.3	11.54	30.07	27.67	10.9123
WDFY4|uc001jha.4	295.43	3.24	0.28	11.43	29.52	27.13	9.4515
GPC4|uc004exc.1	351.66	7.86	0.69	11.36	29.19	26.81	232.891
ATF5|uc002prd.3	164.66	-3.78	0.33	-11.33	29.05	26.68	0.0728
TYMP|uc003bme.5	446.64	-3.03	0.27	-11.26	28.67	26.32	0.1221
CXCR4|uc002tuz.3	147.68	-4.44	0.4	-11.2	28.39	26.04	0.046
FLNA|uc004fkk.2	3914.4	1.88	0.17	11.18	28.27	25.93	3.6715
FCN1|uc004cfi.3	122.77	-7.72	0.7	-11.1	27.91	25.59	0.0047
MX1|uc010goq.3	99.92	-6.09	0.55	-11.1	27.91	25.59	0.0147
LASP1|uc010cvq.3	689.15	2.28	0.21	10.93	27.06	24.76	4.856
SIGLEC1|uc002wja.3	208.03	-9.43	0.86	-10.92	27.06	24.76	0.0014
IL18BP|uc001orf.1	101.77	-7.17	0.66	-10.79	26.43	24.14	0.007
MARCKS|uc003pvy.4	97.74	-4.93	0.46	-10.79	26.42	24.14	0.0328
STAB1|uc003dej.3	252.15	-3.39	0.32	-10.65	25.75	23.48	0.0953
ATP13A3|uc003fty.4	440.63	3.03	0.28	10.63	25.69	23.42	8.1544
ACTN1|uc001xkm.3	237.74	3.22	0.3	10.58	25.42	23.16	9.3176
HMOX1|uc003ant.2	496.43	-2.39	0.23	-10.55	25.27	23.03	0.1907
LTA4H|uc001ten.2	149.51	-3.59	0.34	-10.48	24.97	22.73	0.083
NFAM1|uc003bcn.4	109.08	-4.54	0.43	-10.46	24.9	22.67	0.043
SOD2|uc003qsg.3	152.47	-3.56	0.34	-10.42	24.71	22.49	0.0848
SULF2|uc002xto.3	126.63	-4.02	0.39	-10.36	24.44	22.23	0.0614
FPR3|uc002pxt.1	103.28	-7.66	0.74	-10.34	24.31	22.1	0.0049
GLUL|uc001gpa.2	292.78	-2.87	0.28	-10.31	24.19	21.99	0.137
VCAN|uc003kii.3	192.57	-9.81	0.96	-10.23	23.83	21.64	0.0011
FYB|uc011cpl.2	108.79	-4.13	0.41	-10.19	23.65	21.46	0.0572
DCSTAMP|uc003ylx.2	151.87	5.5	0.54	10.18	23.62	21.44	45.124
IRAK3|uc001sth.3	102.84	-4.41	0.43	-10.18	23.59	21.42	0.0469
FSCN1|uc003sou.3	151.92	4.95	0.49	10.16	23.52	21.36	30.9443
EMP1|uc001rbr.3	410.19	2.49	0.25	10.11	23.3	21.14	5.6183
FAM20C|uc003sip.3	443.23	2.78	0.28	10.02	22.91	20.76	6.8741
TNFSF14|uc002mfk.2	150.08	3.92	0.39	9.99	22.76	20.61	15.1001
CCND2|uc001qmo.3	157.05	6.22	0.62	9.95	22.59	20.45	74.3586
EMP3|uc002piv.2	187.94	-3	0.3	-9.91	22.44	20.31	0.1252
NLRP1|uc002gci.3	78.92	-6.13	0.62	-9.9	22.39	20.26	0.0143
ACTB|uc003sot.4	3159.84	2.11	0.22	9.76	21.77	19.65	4.304
CD44|uc001mvu.3	538.4	-2.23	0.23	-9.76	21.77	19.65	0.2134
MS4A7|uc001npf.3	84.28	-5.26	0.54	-9.76	21.76	19.65	0.026
CYBB|uc004ddr.2	425.6	-2.54	0.26	-9.74	21.7	19.6	0.1724
FADS2|uc001nsl.1	84.41	-4.8	0.5	-9.64	21.28	19.18	0.0358
DMXL2|uc010ufy.2	149.39	-3.49	0.37	-9.53	20.82	18.73	0.0892
SEMA7A|uc002axv.3	126.85	5.07	0.53	9.53	20.81	18.72	33.6148
PLIN2|uc003zno.3	295.39	-2.45	0.26	-9.52	20.78	18.7	0.1828
SLC1A4|uc010yqa.2	152.34	3.59	0.38	9.5	20.67	18.6	12.0451
DDIT4|uc001jsx.1	73.15	-5.03	0.53	-9.49	20.63	18.56	0.0306
NFKBIA|uc001wtf.4	206.33	-2.79	0.29	-9.49	20.62	18.56	0.1446
LPL|uc003wzk.4	192.15	7.29	0.78	9.4	20.24	18.18	156.375
ALCAM|uc003dvx.3	190.01	3.29	0.35	9.32	19.94	17.88	9.7944
TLN1|uc003zxt.2	950.74	1.85	0.2	9.29	19.82	17.77	3.6123
EGR2|uc001jmi.3	311.36	2.41	0.26	9.27	19.74	17.7	5.3199
LRRC8A|uc010myp.3	121.18	4.15	0.45	9.27	19.71	17.68	17.7846
B2M|uc001zuc.3	1929.2	-1.71	0.18	-9.26	19.7	17.67	0.3059
WDR1|uc021xlv.1	389.1	2.24	0.24	9.25	19.67	17.64	4.7349
TSPAN17|uc003met.3	142.97	3.81	0.41	9.23	19.55	17.53	14.0425
ACTG1|uc002kal.2	940.07	2.13	0.23	9.2	19.45	17.43	4.3723
MAPK13|uc003ols.4	157.27	3.28	0.36	9.18	19.38	17.36	9.6927
NEK6|uc004boh.3	243.39	2.62	0.29	9.16	19.28	17.27	6.1287
S100A9|uc001fbq.3	103.24	-3.78	0.41	-9.12	19.13	17.13	0.0729
ST3GAL1|uc003yuk.2	191.05	-2.71	0.3	-9.09	19	17	0.1531
MLLT6|uc002hqi.4	185.23	-2.97	0.33	-9.02	18.72	16.72	0.1275
FUCA1|uc001bie.3	85.95	-4.4	0.49	-8.98	18.56	16.57	0.0475
OCSTAMP|uc010zxu.2	224.19	7.94	0.89	8.97	18.54	16.56	245.949
TNFRSF14|uc001ajr.3	173.81	-3.16	0.35	-8.96	18.51	16.53	0.112
FAIM3|uc001hey.3	133.29	6.44	0.72	8.95	18.46	16.48	87.0122
TFRC|uc003fwa.4	179.3	3.01	0.34	8.92	18.31	16.34	8.0758
HM13|uc002wwc.3	364.39	2.26	0.25	8.92	18.31	16.34	4.7766
C3AR1|uc001qtv.1	63.04	-7.02	0.79	-8.85	18.04	16.08	0.0077
DUSP5|uc001kzd.3	125.23	3.64	0.41	8.85	18.04	16.08	12.4475
TACSTD2|uc001cyz.4	126.2	6.33	0.72	8.79	17.84	15.89	80.3938
SCD|uc001kqy.3	95.49	-3.8	0.43	-8.76	17.72	15.77	0.0718
MPEG1|uc001nnu.4	71.36	-7.88	0.9	-8.76	17.71	15.77	0.0042
ATP1A1|uc001ege.3	440.46	2.18	0.25	8.75	17.67	15.72	4.521
RHOC|uc001ecp.1	124.43	3.55	0.41	8.75	17.66	15.72	11.7102
GDF15|uc002niv.2	111.94	5.38	0.62	8.75	17.65	15.72	41.6078
MYO15B|uc002jon.1	110.48	-3.77	0.43	-8.7	17.46	15.53	0.0732
ARRDC2|uc002nhv.3	93.16	-3.78	0.44	-8.69	17.43	15.5	0.0727
ENC1|uc003kdc.5	109.66	5.84	0.67	8.67	17.37	15.45	57.2314
DUSP2|uc002svk.4	191.65	3.03	0.35	8.66	17.32	15.4	8.1785
CD164|uc003pte.3	288.26	2.49	0.29	8.64	17.26	15.34	5.6028
ARHGEF10L|uc001ban.3	74.77	-4.08	0.47	-8.59	17.04	15.13	0.0593
TNFRSF21|uc003oyv.3	131.75	6.72	0.78	8.58	17.01	15.1	105.107
SEMA4A|uc009wrq.3	55.2	-6.37	0.75	-8.52	16.8	14.89	0.0121
TMC6|uc002juk.2	145.96	3.24	0.38	8.51	16.76	14.86	9.4415
CD52|uc001bmc.3	322.62	2.25	0.26	8.5	16.74	14.84	4.7469
MRAS|uc003esi.4	172.68	2.89	0.34	8.48	16.65	14.75	7.3893
CD276|uc002avv.1	112.45	6.19	0.73	8.48	16.64	14.75	73.0532
CLEC7A|uc001qxg.2	56.61	-5.46	0.64	-8.46	16.58	14.7	0.0228
ATG16L2|uc001otd.3	90.9	-4.29	0.51	-8.43	16.45	14.56	0.0512
CTSS|uc001evn.3	514.12	-1.98	0.24	-8.41	16.37	14.49	0.2532
TRPM2|uc002zew.1	54.25	-6.17	0.74	-8.39	16.33	14.45	0.0139
LAT|uc010vdj.2	110.4	3.56	0.42	8.39	16.32	14.45	11.7544
IL10RA|uc001prv.3	153.89	-2.69	0.32	-8.37	16.26	14.39	0.1545
CD300E|uc002jlb.2	213.14	-11.68	1.4	-8.35	16.17	14.3	0.0003
FOS|uc001xrn.3	149.46	-2.73	0.33	-8.34	16.13	14.26	0.1509
ZFP36|uc002olh.2	92.69	-3.35	0.4	-8.32	16.06	14.2	0.098
MYO15B|uc002jor.1	91.87	-3.77	0.45	-8.3	16	14.14	0.0735
DENND5A|uc001mhl.3	78.01	-3.75	0.45	-8.3	15.96	14.11	0.0745
ATP5B|uc001slr.3	260.23	2.33	0.28	8.27	15.86	14.01	5.0215
SLC2A6|uc004cee.3	61.05	-4.25	0.52	-8.15	15.44	13.6	0.0524
TIE1|uc001ciu.3	237.35	8.61	1.06	8.14	15.39	13.55	390.719
PID1|uc002vps.4	48.36	-5.7	0.7	-8.11	15.31	13.47	0.0192
RHOBTB2|uc011kzp.1	96.26	3.92	0.48	8.11	15.28	13.45	15.155
IRF7|uc001lqh.3	105.96	-3.09	0.38	-8.1	15.25	13.41	0.1173
MMP7|uc001phb.3	106.64	6.41	0.79	8.09	15.24	13.41	85.0257
ZFP36L1|uc021rve.1	362.76	-1.9	0.24	-8.06	15.13	13.31	0.2673
STAT2|uc001slc.3	105.44	-3.14	0.39	-8.05	15.09	13.27	0.1132
EIF4G1|uc010hxy.3	337.86	2.01	0.25	8.05	15.09	13.27	4.0322
CD36|uc003uhg.4	200.7	2.67	0.33	8.03	15.01	13.19	6.3685
TIMP3|uc003anb.3	215.2	8.44	1.06	8	14.91	13.09	347.91
TNS3|uc003tnw.3	431.62	1.84	0.23	8	14.9	13.09	3.5735
SLC43A2|uc002fsv.3	129.01	-2.87	0.36	-7.98	14.83	13.02	0.1367
BNIP3L|uc003xex.1	98.59	-3.1	0.39	-7.95	14.74	12.93	0.1168
RPS6KA1|uc001bms.1	487.12	1.83	0.23	7.92	14.64	12.84	3.5628
HK3|uc003mfa.3	296.35	2.61	0.33	7.87	14.44	12.64	6.0894
CHST15|uc001lhm.4	169.48	2.51	0.32	7.87	14.44	12.64	5.7125
RGL1|uc001gqm.3	49.36	-4.79	0.61	-7.84	14.36	12.56	0.0362
PTAFR|uc001bpl.3	137.62	-6.84	0.88	-7.78	14.13	12.34	0.0087
RHOF|uc001ubb.3	97.38	6.29	0.81	7.78	14.13	12.34	78.2911
SNAI3|uc002flj.3	81.01	4.4	0.57	7.77	14.09	12.31	21.1131
CCL3|uc002hkv.3	141.38	2.74	0.35	7.76	14.08	12.3	6.6713
AMICA1|uc001psk.2	47.47	-7.29	0.94	-7.76	14.07	12.29	0.0064
TMSB4X|uc004cvf.3	80.92	-3.34	0.43	-7.75	14.02	12.25	0.0988
HSPA8|uc001pyo.3	167.13	2.51	0.33	7.72	13.92	12.15	5.6975
CLMN|uc001yef.2	43.33	-6.11	0.8	-7.69	13.82	12.05	0.0145
FCER1G|uc001fyz.1	114.24	-2.78	0.36	-7.68	13.81	12.04	0.1458
COX5B|uc002sya.3	135.04	2.78	0.36	7.67	13.77	12.01	6.851
MT-CO3|198938	595.06	-1.64	0.21	-7.66	13.72	11.96	0.3218
SRRM2|uc002crk.3	693.04	-1.86	0.24	-7.64	13.67	11.91	0.2752
LENG8|uc002qfw.2	183.65	-2.55	0.33	-7.63	13.64	11.88	0.1707
CYTIP|uc002tzj.1	68.15	-3.78	0.5	-7.62	13.6	11.85	0.073
MAP3K8|uc009xlf.2	54.06	-4.15	0.55	-7.58	13.46	11.71	0.0563
SLCO2B1|uc001owb.3	75.26	4.38	0.58	7.54	13.32	11.57	20.7781
ZMIZ2|uc003tlr.3	132.43	-2.66	0.35	-7.5	13.19	11.45	0.1584
STIP1|uc001nyk.1	128.97	2.73	0.36	7.5	13.18	11.44	6.6163
CHD3|uc002gjd.2	62.14	-3.66	0.49	-7.49	13.18	11.43	0.0792
ZYX|uc003wcx.3	476.9	1.83	0.24	7.49	13.17	11.43	3.5623
LIPA|uc009xtq.3	640.4	1.85	0.25	7.49	13.16	11.43	3.6003
APBB3|uc003lgd.1	44.74	-6.57	0.88	-7.48	13.14	11.4	0.0105
S100A8|uc001fbs.3	40.79	-6.7	0.9	-7.48	13.12	11.39	0.0096
SLC9A7|uc004dgv.2	72.38	4.34	0.58	7.47	13.11	11.38	20.1989
UCHL1|uc003gvo.3	83.78	6.13	0.82	7.47	13.1	11.37	70.2302
UPP1|uc003toj.3	159.98	2.64	0.35	7.46	13.08	11.35	6.2424
RNASE1|uc001vyi.3	43.21	-5.13	0.69	-7.46	13.06	11.34	0.0285
ADAM8|uc021qbe.1	136.7	-2.52	0.34	-7.45	13.03	11.31	0.1745
MYO1E|uc002aga.4	139.49	2.7	0.36	7.45	13.02	11.31	6.5016
CRABP2|uc001fpr.3	238.03	10.91	1.47	7.45	13.02	11.3	1928.01
CDCP1|uc003com.3	71.31	4.59	0.62	7.44	13	11.29	24.0724
TGFB1|uc002oqh.2	498.17	1.68	0.23	7.43	12.96	11.25	3.2007
ANXA11|uc001kbt.1	390.57	1.9	0.26	7.43	12.96	11.25	3.7313
ABCA7|uc002lqw.4	90.42	-3.22	0.43	-7.41	12.91	11.21	0.1076
IGF2R|uc003qta.3	587.2	1.57	0.21	7.41	12.89	11.19	2.9593
SGK223|uc003wsh.4	77.5	4.3	0.58	7.36	12.74	11.04	19.6716
CCR5|uc003cpo.4	73.06	-3.25	0.44	-7.36	12.72	11.02	0.105
LRP10|uc001whd.3	274.71	1.99	0.27	7.35	12.72	11.02	3.982
PIK3R5|uc002glt.3	222.67	-2.05	0.28	-7.35	12.71	11.02	0.2408
CXCL5|uc003hhk.4	108.88	3.45	0.47	7.33	12.64	10.95	10.9531
LGALS3|uc001xbr.3	794.66	1.66	0.23	7.32	12.61	10.92	3.1508
NBEAL2|uc003cqp.3	111.77	-2.99	0.41	-7.32	12.6	10.91	0.1257
ITGA5|uc001sga.3	318.47	1.82	0.25	7.32	12.59	10.91	3.5269
LOC100129034|uc010mwl.3	292.8	1.96	0.27	7.31	12.57	10.89	3.8953
AGPAT9|uc003how.4	94.74	3.17	0.43	7.29	12.52	10.84	8.9859
RGAG4|uc004eaj.2	53.31	-3.94	0.54	-7.28	12.47	10.8	0.0653
GPI|uc002nvg.2	340.83	-1.73	0.24	-7.27	12.45	10.78	0.3006
NR4A3|uc004baf.1	89.05	6.6	0.91	7.27	12.44	10.77	96.8451
METTL7B|uc010spr.2	75.31	5.9	0.81	7.25	12.39	10.72	59.8573
ALOX5|uc001jce.4	39.85	-6.55	0.9	-7.24	12.36	10.69	0.0107
CIITA|uc002dai.4	38.77	-5.12	0.71	-7.22	12.29	10.63	0.0288
S100A10|uc001ezl.3	141.15	-2.52	0.35	-7.22	12.29	10.62	0.1739
SLC37A2|uc010sau.2	306.94	1.8	0.25	7.19	12.19	10.53	3.492
LIMK1|uc003uaa.2	180.19	2.26	0.32	7.14	12.04	10.38	4.7889
YPEL3|uc002dwm.3	60.15	-3.55	0.5	-7.13	12.01	10.35	0.0854
LAPTM5|uc001bsc.2	1397.39	1.47	0.21	7.1	11.91	10.26	2.7704
PLEK|uc002sen.4	311.44	1.84	0.26	7.1	11.9	10.24	3.5907
CYFIP1|uc001yus.3	409.96	1.63	0.23	7.09	11.89	10.23	3.0981
DSP|uc003mxp.1	71.62	5.78	0.81	7.09	11.88	10.23	54.9159
AHCYL1|uc001dyx.3	180.33	2.37	0.33	7.09	11.87	10.22	5.1826
JAK3|uc002nhn.4	39.24	-4.81	0.68	-7.08	11.83	10.18	0.0356
MX2|uc002yzf.1	37.1	-6.43	0.91	-7.08	11.83	10.18	0.0116
DPYSL3|uc003loo.3	70.28	5.85	0.83	7.07	11.81	10.17	57.7362
PTPN7|uc010ppx.2	82.66	3.4	0.48	7.07	11.8	10.16	10.5731
FERMT3|uc001nym.2	550.75	1.6	0.23	7.05	11.73	10.09	3.0247
NES|uc001fpq.3	161.96	10.36	1.47	7.04	11.71	10.07	1316.21
SLC2A3|uc001qtr.3	107.91	-2.73	0.39	-7.02	11.66	10.02	0.1503
NCS1|uc004bzi.2	67.05	5.38	0.77	7.02	11.65	10.02	41.5455
DUSP7|uc003dct.3	179.35	5.08	0.72	7.01	11.64	10.01	33.7261
ATF3|uc021pit.1	139.68	2.53	0.36	6.98	11.52	9.89	5.7909
RASSF4|uc001jbo.3	64.36	-3.36	0.48	-6.96	11.46	9.84	0.0972
THBD|uc002wss.3	64.71	5.33	0.77	6.95	11.45	9.82	40.1604
NRP1|uc001iwx.4	96.6	2.94	0.42	6.95	11.44	9.81	7.6757
CFD|uc002lqc.3	36.82	-6.77	0.98	-6.95	11.43	9.81	0.0091
CCL24|uc011kga.2	66.61	-3.19	0.46	-6.94	11.41	9.8	0.1094
SLC29A3|uc001jrr.4	86.18	3.46	0.5	6.93	11.37	9.75	10.9835
IFNGR2|uc002yrp.4	163.06	-2.17	0.31	-6.91	11.31	9.7	0.2216
IARS|uc004aru.4	59.82	4.82	0.7	6.9	11.29	9.68	28.2801
DUSP6|uc001tay.3	241.03	1.87	0.27	6.9	11.29	9.68	3.6621
SGK1|uc003qeo.4	354.84	-1.67	0.24	-6.9	11.27	9.66	0.3136
CHI3L1|uc001gzi.2	310.1	1.77	0.26	6.89	11.26	9.65	3.4064
PARP14|uc003efq.4	84.86	-2.79	0.41	-6.88	11.24	9.63	0.1445
CYP1B1|uc002rqo.2	672.89	1.46	0.21	6.88	11.23	9.63	2.7519
PHLDA3|uc031prm.1	60.91	5.03	0.73	6.86	11.15	9.55	32.6893
MT2A|uc002ejh.3	39.42	-4.5	0.66	-6.85	11.14	9.54	0.0443
CTSL1|uc004apk.4	427.1	1.78	0.26	6.85	11.13	9.53	3.4369
ODF3B|uc003bmh.2	33.52	-6.81	1	-6.85	11.12	9.53	0.0089
LOC284837|uc002zdu.2	34.86	-6.7	0.98	-6.84	11.11	9.51	0.0096
OAS2|uc001tuj.3	37.49	-5.32	0.78	-6.84	11.09	9.5	0.0251
SH2B3|uc001tse.3	174.73	2.25	0.33	6.82	11.04	9.45	4.7476
NUMB|uc001xny.1	205.66	2	0.29	6.82	11.04	9.45	3.9946
SLC7A8|uc001wiz.4	63.21	5.62	0.83	6.81	11.01	9.43	49.3011
FGFR1|uc011lbu.2	57.96	4.71	0.69	6.81	11.01	9.43	26.1541
VASP|uc002pcg.3	271	1.82	0.27	6.81	11.01	9.42	3.5321
IFI44L|uc010oro.2	56.96	-9.78	1.44	-6.8	10.98	9.4	0.0011
GREM1|uc001zhe.2	156.14	8.94	1.32	6.77	10.89	9.31	490.378
COTL1|uc002fid.3	323.12	-1.64	0.24	-6.75	10.84	9.26	0.3208
NDRG1|uc003yug.2	279.06	-1.73	0.26	-6.75	10.84	9.26	0.3019
GFOD1|uc003nat.2	94.58	7.27	1.08	6.75	10.83	9.25	153.839
P2RX7|uc001tzm.3	83.94	-3.15	0.47	-6.75	10.82	9.25	0.1125
ITGB3|uc002ilj.3	124.3	9.96	1.48	6.75	10.82	9.25	994.434
TRIM25|uc002iut.3	139.68	-2.29	0.34	-6.73	10.78	9.22	0.2048
GPX4|uc021umh.1	204.98	-1.89	0.28	-6.73	10.78	9.21	0.2695
CPD|uc002hfb.2	94.92	2.99	0.44	6.73	10.76	9.19	7.9368
MARCH1|uc003iqs.2	37.87	-8.12	1.21	-6.72	10.73	9.17	0.0036
KLF6|uc001iha.3	210.41	-1.84	0.28	-6.7	10.68	9.12	0.2784
DENND3|uc003yvy.3	41.85	-4.39	0.66	-6.7	10.68	9.12	0.0476
BACH1|uc002ynj.3	96.94	-2.52	0.38	-6.69	10.67	9.11	0.1744
FNIP2|uc003iqe.4	119.46	2.51	0.38	6.68	10.63	9.07	5.7045
FGR|uc001bom.3	619.81	1.42	0.21	6.68	10.62	9.07	2.6669
MICAL1|uc003ptk.3	93.01	-2.57	0.39	-6.66	10.55	9	0.1679
XAF1|uc002gdn.3	31.89	-7.22	1.08	-6.65	10.53	8.98	0.0067
TMEM176B|uc003whu.4	36.88	-4.48	0.68	-6.64	10.49	8.94	0.0447
CCND3|uc003orn.3	96.74	3	0.45	6.63	10.46	8.91	8.004
LILRB2|uc002qfb.3	39.72	-4.1	0.62	-6.61	10.41	8.86	0.0585
EHBP1L1|uc001oeo.4	286.64	-1.83	0.28	-6.6	10.38	8.83	0.2811
ADAM15|uc001fgr.2	121.4	2.4	0.36	6.58	10.32	8.78	5.2712
PIK3CG|uc003vdw.3	55.16	4.57	0.7	6.58	10.32	8.78	23.8192
PRKDC|uc003xqi.3	89.27	2.81	0.43	6.56	10.27	8.73	7.0205
PPBP|uc003hhj.3	63.46	6.16	0.94	6.53	10.19	8.65	71.2815
IFI44|uc001dip.4	31.01	-6.52	1	-6.53	10.18	8.64	0.0109
YWHAQ|uc002qzx.3	73.89	3.39	0.52	6.52	10.16	8.62	10.4786
SPINT1|uc001zna.3	124.5	2.4	0.37	6.48	10.03	8.49	5.2939
SERTAD2|uc002sde.2	102	2.57	0.4	6.47	10.01	8.48	5.9497
KYNU|uc002tvl.3	62.2	-3.05	0.47	-6.46	9.99	8.46	0.1209
HSPA5|uc004bpn.3	125.76	2.26	0.35	6.44	9.94	8.41	4.782
LDLR|uc002mqk.4	85.48	-2.55	0.4	-6.43	9.88	8.35	0.1702
ATP6V1H|uc003xrm.4	102.34	2.57	0.4	6.42	9.87	8.35	5.9389
PCDHGC5|uc003lla.2	58.59	3.72	0.58	6.41	9.83	8.31	13.1729
LCP1|uc001vba.4	1122.65	1.35	0.21	6.4	9.81	8.29	2.5455
SREBF1|uc002grt.2	73.85	-2.78	0.44	-6.4	9.8	8.28	0.1452
RSAD2|uc002qyp.1	29.49	-6.45	1.01	-6.39	9.77	8.25	0.0115
TRIM22|uc001mbr.3	45.41	-3.8	0.6	-6.38	9.74	8.22	0.0718
MMP14|uc001whc.3	268.2	1.74	0.27	6.37	9.73	8.21	3.3342
TBKBP1|uc002ilu.3	57.56	3.68	0.58	6.36	9.71	8.19	12.7856
ZNF395|uc003xgr.3	107.23	-2.34	0.37	-6.35	9.68	8.16	0.197
ALDOC|uc002hbp.3	33.15	-4.71	0.74	-6.35	9.67	8.15	0.0381
RTN4RL2|uc010rjt.2	69.86	3.59	0.57	6.35	9.66	8.15	12.0797
GPR68|uc001xzg.3	76.41	2.96	0.47	6.32	9.59	8.08	7.757
PNRC1|uc003pmv.3	56.2	-3.13	0.5	-6.32	9.59	8.08	0.1141
FADS1|uc010rlm.2	100.93	-2.46	0.39	-6.32	9.57	8.07	0.1812
FURIN|uc002bpu.1	244.64	1.76	0.28	6.31	9.56	8.05	3.3962
MICAL2|uc001mjz.3	49.23	4.52	0.72	6.29	9.49	7.99	22.9445
FAM46A|uc003pjg.3	55.98	-3.08	0.49	-6.27	9.44	7.94	0.1184
MRPL37|uc001cxa.4	61.66	3.33	0.53	6.27	9.44	7.94	10.022
PNISR|uc003ppp.4	51.74	-3.39	0.54	-6.26	9.42	7.92	0.0953
ATP2B4|uc001gzw.3	52.72	3.99	0.64	6.26	9.41	7.91	15.9302
SBF1|uc003blh.3	205.11	1.93	0.31	6.24	9.36	7.87	3.8208
NFKBIZ|uc003dvp.3	33.03	-4.29	0.69	-6.21	9.28	7.78	0.0512
NOD2|uc002egm.1	28.12	-7.7	1.24	-6.2	9.26	7.76	0.0048
TLR8|uc004cve.3	26.19	-6.9	1.12	-6.18	9.2	7.71	0.0083
ATP2B1|uc001tbh.3	50.71	-3.18	0.52	-6.17	9.17	7.68	0.11
SMAP2|uc001cfj.3	94.46	-2.44	0.39	-6.17	9.16	7.67	0.1849
AHRR|uc003jaw.3	91.53	-2.53	0.41	-6.16	9.15	7.66	0.1728
SLC6A12|uc009zdh.2	50.69	3.89	0.63	6.16	9.13	7.64	14.7773
TMEM51|uc001avx.3	55.87	-3.11	0.51	-6.14	9.09	7.6	0.1158
IRGQ|uc010eiv.2	91.45	2.5	0.41	6.14	9.08	7.6	5.6431
CD84|uc001fwh.4	209.37	1.91	0.31	6.13	9.05	7.56	3.7574
SGSH|uc002jxz.4	70.6	-2.93	0.48	-6.12	9.02	7.54	0.1316
EPB41L3|uc002kmt.1	32.84	-4.6	0.75	-6.11	9.01	7.53	0.0413
CSPG4|uc002baw.3	49.82	5.36	0.88	6.1	8.98	7.5	41.1481
C15orf48|uc001zvh.4	107.58	-2.2	0.36	-6.09	8.94	7.46	0.2181
NFKB2|uc001kvb.4	95.5	-2.4	0.39	-6.08	8.92	7.45	0.1901
IFIT3|uc001kgg.3	40.63	-4.15	0.68	-6.08	8.91	7.44	0.0563
FKBP1A|uc002wey.3	128.88	2.14	0.35	6.05	8.85	7.38	4.3988
SLC27A1|uc002ngu.1	55.57	-3.21	0.53	-6.04	8.81	7.34	0.1084
GSAP|uc003ugf.3	37.73	-4.3	0.71	-6.03	8.78	7.31	0.0507
IFITM3|uc001lpa.2	25.64	-7.58	1.26	-6.03	8.78	7.31	0.0052
ADAMTS10|uc002mkj.1	31.14	-8.91	1.48	-6.02	8.75	7.28	0.0021
TTYH3|uc003smp.3	531.91	1.51	0.25	6.01	8.72	7.26	2.8456
AK127555|uc003nar.3	45.85	4.2	0.7	6	8.7	7.24	18.3222
MIF|uc002zyr.1	139.08	-1.98	0.33	-6	8.69	7.23	0.2539
VCP|uc003zvy.2	190.1	1.75	0.29	6	8.69	7.23	3.3622
RNF213|uc021uen.2	390.44	-1.5	0.25	-5.98	8.65	7.19	0.3537
SPOCD1|uc001bts.1	63.11	8.97	1.5	5.98	8.64	7.18	500.678
HMGA1|uc011dso.2	138	2.21	0.37	5.96	8.6	7.15	4.6226
ACP5|uc002msj.4	621.44	1.49	0.25	5.96	8.6	7.14	2.813
GIGYF1|uc003uwg.1	116.81	-2.31	0.39	-5.96	8.59	7.14	0.2018
ACO2|uc003bac.3	89.16	2.44	0.41	5.95	8.58	7.13	5.4181
MIR210HG|uc021qbm.1	30.24	-8.88	1.49	-5.95	8.57	7.12	0.0021
CREBRF|uc003mch.3	37.55	-4.17	0.7	-5.94	8.54	7.09	0.0557
NINJ1|uc004atg.4	137.46	-2.28	0.38	-5.93	8.52	7.07	0.2066
TPT1|uc001uzy.1	199.69	-1.7	0.29	-5.93	8.52	7.07	0.3077
CAMKK2|uc001tzu.3	50	-3.13	0.53	-5.92	8.49	7.04	0.1146
IFNGR1|uc003qho.2	76.68	-2.74	0.46	-5.92	8.48	7.04	0.1499
ITPKB|uc010pvo.2	89.53	2.45	0.42	5.9	8.43	6.98	5.4739
TNFSF13B|uc001vqr.3	22.57	-6.23	1.06	-5.89	8.4	6.96	0.0133
KIAA0513|uc002fiu.3	95.87	-2.2	0.37	-5.88	8.38	6.94	0.2179
ALDH2|uc001tst.3	25.36	-5.08	0.86	-5.88	8.37	6.93	0.0296
MT-ND1|198888	751.4	-1.2	0.2	-5.87	8.37	6.93	0.4343
CSF3R|uc001cax.2	84.46	-2.6	0.44	-5.86	8.32	6.88	0.1648
STAC2|uc002hrs.3	56.53	8.81	1.51	5.85	8.32	6.88	448.848
POU2F2|uc002osp.3	106.89	-2.11	0.36	-5.85	8.31	6.88	0.231
ARHGAP31|uc003ecj.4	133.19	1.98	0.34	5.85	8.3	6.86	3.9444
ALDH1A2|uc002aex.3	43.78	4.25	0.73	5.84	8.29	6.86	19.0481
MS4A14|uc031qbd.1	23.02	-7.4	1.27	-5.83	8.25	6.81	0.0059
VMP1|uc002ixu.4	95.62	-2.33	0.4	-5.82	8.24	6.81	0.1991
G6PD|uc004flx.1	356.46	1.45	0.25	5.82	8.23	6.8	2.7288
SLC2A5|uc001apo.3	26.35	-8.66	1.5	-5.79	8.15	6.72	0.0025
AK307192|uc010zyr.2	51.51	-3.14	0.54	-5.78	8.12	6.69	0.1131
ATP8B2|uc001fex.3	43.58	5.54	0.96	5.77	8.09	6.66	46.5437
EMILIN1|uc002rii.4	42.86	4.5	0.78	5.76	8.07	6.64	22.6823
DOCK3|uc011bds.2	48.98	3.45	0.6	5.76	8.06	6.64	10.9283
NCF4|uc003apy.4	46.11	-3.1	0.54	-5.76	8.06	6.64	0.1162
TRPV2|uc002gpy.3	105.18	2.19	0.38	5.75	8.05	6.63	4.5567
ADA|uc002xmj.3	23.1	-6.05	1.05	-5.74	8.03	6.61	0.0151
MAFB|uc002xji.3	324.29	-1.43	0.25	-5.72	7.96	6.54	0.3718
HSD3B7|uc002eaf.2	156.46	2	0.35	5.71	7.95	6.53	3.995
JUP|uc002hxs.2	33.64	-3.82	0.67	-5.71	7.94	6.53	0.0708
HIVEP3|uc001cha.4	53.93	3.34	0.59	5.7	7.92	6.5	10.1251
BCL3|uc010xxe.2	65.62	-2.73	0.48	-5.69	7.9	6.49	0.1503
MAPK8IP3|uc002cmk.3	89.91	-2.58	0.45	-5.69	7.9	6.48	0.1669
ALDH1A1|uc004ajd.3	24.8	-8.56	1.51	-5.68	7.88	6.47	0.0027
PRKCA|uc002jfp.1	39.98	4.76	0.84	5.68	7.88	6.47	27.0742
NACC1|uc002mwm.4	109.26	2.11	0.37	5.68	7.87	6.46	4.3091
TOB1|uc002isw.3	67	2.68	0.47	5.68	7.86	6.45	6.4232
NRIP3|uc001mhg.2	58.89	3	0.53	5.67	7.85	6.45	8.0215
LIMS1|uc002tek.4	135.87	2.07	0.37	5.67	7.85	6.44	4.2075
CXXC5|uc010jfg.1	70.05	2.68	0.47	5.66	7.83	6.43	6.4032
PSD3|uc003wza.3	44.89	3.67	0.65	5.66	7.82	6.42	12.698
ADRA2B|uc021vlh.1	47.6	8.56	1.51	5.65	7.81	6.4	378.083
SPRED1|uc001zka.4	58.73	3.03	0.54	5.64	7.76	6.36	8.1469
PLD2|uc002fzc.3	27.98	-4.12	0.73	-5.62	7.73	6.33	0.0577
LUC7L3|uc002iss.3	60.69	-2.88	0.51	-5.62	7.72	6.32	0.1362
AKT1S1|uc031rmg.1	72.63	-2.6	0.46	-5.6	7.68	6.28	0.1649
SELPLG|uc010sxe.2	33.69	-3.65	0.65	-5.6	7.68	6.28	0.0795
IRF9|uc001wmq.3	49.78	-2.85	0.51	-5.6	7.66	6.27	0.1388
SOCS3|uc002jvl.2	70	-2.42	0.43	-5.59	7.65	6.26	0.1872
TXNIP|uc001enn.4	213.05	-1.55	0.28	-5.59	7.65	6.26	0.341
NADK|uc001aie.3	79.02	-2.36	0.42	-5.57	7.59	6.2	0.1951
PRPF8|uc002fte.3	199.1	1.59	0.29	5.56	7.58	6.19	3.013
MMP19|uc001sib.4	158.41	1.79	0.32	5.56	7.57	6.18	3.461
ARHGAP9|uc001soc.3	67.15	-2.58	0.46	-5.56	7.57	6.18	0.1668
GAL|uc001oob.3	45.79	8.48	1.53	5.56	7.56	6.17	358.233
ARL6IP5|uc003dnr.3	90.05	-2.18	0.39	-5.55	7.55	6.16	0.2208
ADAMTSL4|uc001eux.3	26.37	-4.33	0.78	-5.55	7.54	6.16	0.0498
HTT|uc021xkv.1	198.6	1.6	0.29	5.54	7.52	6.14	3.0406
SLC44A2|uc002mpf.3	83.94	2.57	0.46	5.54	7.52	6.14	5.935
VMO1|uc002fyx.3	22.68	-8.42	1.52	-5.53	7.5	6.12	0.0029
CD37|uc002pnd.3	80.45	-2.3	0.42	-5.53	7.5	6.12	0.2024
NUP210|uc003bxv.1	56.44	2.89	0.52	5.53	7.49	6.11	7.4324
DBN1|uc003mgy.2	37.64	4.35	0.79	5.52	7.48	6.1	20.4314
IFFO1|uc010sfe.2	50.28	-2.83	0.51	-5.51	7.45	6.07	0.1407
LEP|uc003vml.2	21.91	-8.38	1.52	-5.51	7.44	6.07	0.003
TLR2|uc003inq.3	55.24	-2.71	0.49	-5.51	7.44	6.06	0.1524
GNAI2|uc003cyq.1	348.37	-1.3	0.24	-5.49	7.4	6.02	0.4066
BIRC3|uc001pgx.3	27.99	-4.06	0.74	-5.49	7.4	6.02	0.0601
LUZP6|uc003vte.4	146.73	1.78	0.32	5.49	7.39	6.02	3.4325
IFIT1|uc001kgi.4	21.35	-8.35	1.52	-5.49	7.39	6.02	0.0031
ABHD2|uc002bnk.2	152.92	1.72	0.31	5.48	7.37	6	3.2954
RNF144B|uc003ncs.3	26.94	-4.17	0.76	-5.47	7.34	5.97	0.0556
MT-ND4|198886	712.14	-1.15	0.21	-5.46	7.33	5.96	0.4495
KLF2|uc002ndw.3	24.95	-4.95	0.91	-5.46	7.33	5.96	0.0322
CLEC4E|uc001quo.1	21.39	-8.33	1.53	-5.46	7.32	5.95	0.0031
SURF4|uc004cdj.3	165.77	1.75	0.32	5.45	7.31	5.94	3.3733
ISG15|uc001acj.4	45.48	-3.05	0.56	-5.45	7.3	5.93	0.1208
SDC1|uc002rdo.1	36.67	4.8	0.88	5.45	7.29	5.93	27.8877
SPRY2|uc001vlj.3	39.05	8.31	1.53	5.45	7.29	5.93	317.752
ATP6V0B|uc001cld.3	409.7	1.52	0.28	5.43	7.25	5.89	2.8704
DIAPH1|uc003llb.4	187.64	1.69	0.31	5.42	7.24	5.88	3.2186
STARD8|uc004dxb.3	59.88	2.72	0.5	5.42	7.23	5.87	6.5769
HPCAL1|uc031rnq.1	206.23	1.54	0.28	5.42	7.23	5.87	2.9079
MAP3K7CL|uc002ynf.3	22.71	-4.96	0.92	-5.42	7.22	5.86	0.0322
BTG1|uc001tby.3	152.18	-1.66	0.31	-5.42	7.22	5.86	0.3155
NCEH1|uc011bpx.2	84.56	2.41	0.44	5.41	7.21	5.86	5.3018
SEC61A1|uc003ekb.3	174.75	1.61	0.3	5.41	7.2	5.85	3.0508
ATP6AP1|uc004flf.1	449.15	1.28	0.24	5.38	7.13	5.78	2.4264
ARMC9|uc031rrs.1	35.79	4.91	0.91	5.38	7.13	5.78	30.0604
LY6E|uc003yxm.2	170.9	-1.66	0.31	-5.38	7.12	5.77	0.3161
TGFBI|uc003lbf.4	94.76	-2.28	0.42	-5.38	7.12	5.77	0.2056
EVI2A|uc002hgm.3	57.55	-2.8	0.52	-5.37	7.1	5.76	0.144
ST6GALNAC4|uc004bss.3	57.04	2.74	0.51	5.36	7.08	5.74	6.695
CASS4|uc002xxr.2	35.54	4.26	0.8	5.36	7.07	5.73	19.2124
CELSR1|uc003bhw.1	40.76	3.69	0.69	5.35	7.06	5.72	12.8838
DOK2|uc003wzy.1	49.12	-2.83	0.53	-5.35	7.06	5.72	0.1403
DNHD1|uc001mdw.4	43.22	-3.47	0.65	-5.35	7.05	5.71	0.0899
H2AFY|uc003lam.1	249.39	-1.44	0.27	-5.34	7.04	5.7	0.368
GPR162|uc001qqw.1	20.84	-5.23	0.98	-5.34	7.04	5.7	0.0266
SERPING1|uc001nkp.1	17.61	-6.35	1.19	-5.34	7.03	5.69	0.0123
APLP2|uc021qsg.1	441.33	1.33	0.25	5.33	7.02	5.68	2.5133
SHANK3|uc031ryd.1	36.79	5.34	1	5.33	7.01	5.68	40.5945
PPARGC1B|uc003lrc.3	45.35	3.29	0.62	5.32	6.98	5.65	9.8104
AFAP1L1|uc003lqh.3	35.14	8.16	1.53	5.32	6.98	5.65	285.964
MVD|uc002flg.1	61.89	-2.42	0.46	-5.31	6.96	5.62	0.1873
NISCH|uc003ded.4	82.63	-2.28	0.43	-5.3	6.94	5.61	0.2061
SBNO2|uc002lrk.4	142.77	-1.81	0.34	-5.29	6.92	5.59	0.2856
APP|uc002ylz.3	94.85	2.07	0.39	5.29	6.9	5.57	4.1909
OTOF|uc002rhk.3	17.76	-5.89	1.12	-5.29	6.9	5.57	0.0168
LRRC25|uc002niw.3	77.95	-2.14	0.41	-5.28	6.89	5.57	0.2268
LGALS2|uc003ata.3	24.13	-4.47	0.85	-5.28	6.89	5.56	0.045
BMF|uc001zkw.4	60.47	-2.6	0.49	-5.28	6.89	5.56	0.1651
LDHA|uc010rdd.2	87.69	-2.26	0.43	-5.27	6.87	5.55	0.2087
TMEM158|uc011baf.2	39.01	4	0.76	5.27	6.87	5.55	16.0012
FCHSD2|uc009ytl.3	28.59	-3.74	0.71	-5.26	6.85	5.53	0.0748
RBM38|uc010zzj.2	50.03	3	0.57	5.26	6.85	5.53	8.0192
ERMP1|uc003zjm.1	37.6	4.04	0.77	5.26	6.85	5.52	16.4314
MT-CO2|198712	230.84	-1.45	0.28	-5.26	6.83	5.51	0.3654
UBXN11|uc001blw.3	55.49	-2.61	0.5	-5.25	6.82	5.5	0.1635
SIRPB2|uc002wfg.2	18.16	-8.11	1.54	-5.25	6.81	5.49	0.0036
GRAMD4|uc003bhx.3	90.99	-2.11	0.4	-5.25	6.81	5.49	0.2315
UQCRC1|uc003cub.1	164.89	1.68	0.32	5.25	6.81	5.49	3.202
MFHAS1|uc003wsj.1	59	2.8	0.53	5.24	6.8	5.48	6.9412
CLSTN3|uc001qsr.3	36.35	5.15	0.98	5.24	6.79	5.48	35.4247
IRAK1|uc004fjs.1	308.99	1.3	0.25	5.23	6.78	5.46	2.4578
HBEGF|uc003lfi.3	33.74	4.38	0.84	5.23	6.77	5.46	20.7597
SLC25A5|uc004erh.4	66.28	2.56	0.49	5.23	6.76	5.45	5.8895
TNFSF15|uc004bjh.3	33.78	5.16	0.99	5.21	6.73	5.42	35.7569
RARG|uc001scf.3	33.66	4.35	0.84	5.2	6.7	5.4	20.3529
SPN|uc002dtm.4	119.99	1.87	0.36	5.2	6.7	5.4	3.6669
ARRDC3|uc003kjz.2	40.26	-2.95	0.57	-5.2	6.69	5.38	0.1293
TNFRSF12A|uc002csv.4	39.64	3.74	0.72	5.2	6.69	5.38	13.3931
TNFSF10|uc003fid.3	17.41	-8.05	1.55	-5.19	6.67	5.37	0.0038
TSC22D3|uc004enh.3	21.72	-4.68	0.9	-5.18	6.66	5.36	0.0389
ADAMDEC1|uc003xdz.2	30.54	-3.5	0.68	-5.18	6.66	5.35	0.0882
CYGB|uc002jru.2	33.6	8.03	1.55	5.18	6.65	5.35	261.938
ERCC1|uc002pbs.2	67.98	2.37	0.46	5.18	6.64	5.34	5.1587
IFIT2|uc009xts.3	18.55	-6.18	1.19	-5.17	6.64	5.33	0.0138
C5orf20|uc003lav.3	17.31	-8.03	1.55	-5.17	6.63	5.33	0.0038
FGD3|uc004asz.2	37.27	-3.27	0.63	-5.17	6.62	5.32	0.1036
OLR1|uc001qxo.1	26.23	-3.99	0.77	-5.16	6.61	5.31	0.0627
DPEP2|uc002eve.4	19.46	-5.12	1	-5.14	6.57	5.27	0.0287
CLEC12A|uc001qwq.3	19.21	-5.1	0.99	-5.14	6.56	5.26	0.0291
HMGXB3|uc003lrk.4	87.08	2.08	0.4	5.14	6.56	5.26	4.2251
GEM|uc003ygj.3	42.99	7.05	1.37	5.14	6.55	5.26	132.601
ANTXR2|uc003hlz.4	39.65	3.32	0.65	5.13	6.55	5.25	10.0207
PIM3|uc003bjb.3	388.72	1.32	0.26	5.12	6.52	5.23	2.4995
C6orf223|uc003own.3	16.21	-6.86	1.34	-5.12	6.51	5.22	0.0086
ITGB2|uc002zgf.3	1618.06	0.93	0.18	5.12	6.51	5.22	1.9054
TFEC|uc003vhj.2	70.23	-2.21	0.43	-5.12	6.51	5.22	0.2167
CLIP2|uc003uam.3	37.69	-2.97	0.58	-5.12	6.5	5.21	0.1272
LSS|uc002zij.3	24.48	-4.13	0.81	-5.11	6.48	5.19	0.0571
COX8A|uc001nye.3	124.88	2.09	0.41	5.1	6.47	5.18	4.2578
CCR2|uc003cpn.4	17.76	-5.5	1.08	-5.1	6.47	5.18	0.022
P4HA1|uc001jtg.3	52.02	-2.71	0.53	-5.1	6.46	5.18	0.1529
TXNDC5|uc003mxv.3	49.55	2.9	0.57	5.09	6.45	5.17	7.4895
C11orf45|uc001qeu.3	44.56	3.06	0.6	5.09	6.45	5.16	8.3279
SYK|uc004aqz.3	124.9	-1.68	0.33	-5.09	6.44	5.16	0.3131
ZMIZ1|uc001kaf.2	412.29	1.15	0.23	5.09	6.44	5.16	2.2181
SLC30A3|uc002rjk.3	29.37	7.87	1.55	5.08	6.43	5.15	234.529
ARHGEF11|uc001fqn.3	91.74	-1.9	0.37	-5.08	6.43	5.14	0.2672
RGS16|uc001gpl.4	35.89	5.8	1.14	5.08	6.41	5.13	55.8066
FAM101B|uc002frj.3	48.21	2.82	0.56	5.07	6.41	5.13	7.073
LGMN|uc001yaw.3	25.56	-3.76	0.74	-5.06	6.39	5.11	0.0737
CMPK2|uc002qyo.4	20.64	-4.66	0.92	-5.05	6.36	5.08	0.0396
USP2|uc001pwm.4	28.83	7.84	1.55	5.05	6.35	5.07	228.624
ANKH|uc003jfm.4	31.26	5.04	1	5.04	6.34	5.06	32.978
PLEKHG3|uc001xhp.2	16.04	-7.91	1.57	-5.04	6.33	5.06	0.0041
MDH2|uc003ueo.3	78.55	2.16	0.43	5.02	6.29	5.02	4.4683
MT-CYB|198727	564.15	-1.09	0.22	-5.02	6.29	5.01	0.4708
SPRED2|uc002sdr.4	34.49	5.86	1.17	5.02	6.28	5.01	58.0554
DOPEY2|uc002yvg.3	74.64	2.17	0.43	5.02	6.28	5.01	4.5098
FAM43A|uc003fuj.3	30.83	4.3	0.86	5.02	6.28	5.01	19.7581
CLCN6|uc001ate.5	63.05	-2.64	0.53	-5.01	6.26	4.99	0.1601
LSP1|uc001luj.3	599.53	1.07	0.21	5.01	6.26	4.99	2.094
PSAP|uc001jsm.3	3397.48	-0.84	0.17	-5	6.24	4.97	0.5573
TBX21|uc002ilv.1	38.94	6.9	1.38	5	6.23	4.96	119.686
RPN2|uc002xgp.3	124.1	1.75	0.35	4.99	6.21	4.94	3.3657
SORT1|uc001dxm.2	121.95	1.71	0.34	4.98	6.2	4.94	3.267
RPPH1|uc001vxa.1	35.33	-3.83	0.77	-4.98	6.2	4.93	0.0704
RCBTB2|uc001vch.3	83.73	-1.97	0.4	-4.98	6.19	4.93	0.2545
CHCHD10|uc002zxw.3	62.55	2.91	0.58	4.98	6.19	4.93	7.5071
FPR1|uc002pxq.3	14.93	-6.74	1.35	-4.98	6.19	4.93	0.0093
CHST11|uc001tkz.3	166.58	1.55	0.31	4.98	6.19	4.93	2.933
KCNJ15|uc002ywx.4	14.94	-6.11	1.23	-4.98	6.19	4.92	0.0145
RHBDF1|uc002cfl.4	39.18	6.9	1.39	4.97	6.17	4.91	119.109
EGLN3|uc001wsa.4	14.93	-7.84	1.58	-4.96	6.16	4.9	0.0044
MAZ|uc002dtx.4	125.64	-1.77	0.36	-4.95	6.14	4.88	0.2928
LDLRAP1|uc001bkl.4	42.74	2.97	0.6	4.95	6.13	4.87	7.8554
PTGS1|uc004bmg.2	137.55	1.64	0.33	4.95	6.12	4.86	3.1137
RASAL2|uc001glq.3	53.94	2.61	0.53	4.94	6.11	4.86	6.1135
FMNL1|uc002iin.3	201.9	-1.49	0.3	-4.94	6.11	4.85	0.356
EPSTI1|uc001uyw.2	17.94	-5	1.01	-4.94	6.1	4.85	0.0312
MDGA1|uc003onu.1	36.3	6.82	1.39	4.92	6.07	4.82	113.334
TRIM54|uc002rjn.3	25.59	7.69	1.56	4.92	6.06	4.81	205.875
CLEC4A|uc001qtz.1	14.39	-6.69	1.36	-4.92	6.06	4.8	0.0097
HSPB7|uc001axo.2	38.32	6.81	1.39	4.91	6.05	4.8	112.306
FOSL2|uc002rma.3	142.53	-1.61	0.33	-4.91	6.05	4.8	0.3267
GALNT6|uc001ryl.1	69.27	2.28	0.46	4.91	6.04	4.8	4.843
WFS1|uc003gix.3	26.14	7.68	1.57	4.91	6.04	4.79	205.703
MARCO|uc002tln.1	14.29	-7.77	1.59	-4.9	6.02	4.77	0.0046
CALR|uc002mvu.2	472.92	1.14	0.23	4.9	6.01	4.77	2.1987
CHKB|uc003bmv.3	44.97	-2.6	0.53	-4.9	6.01	4.76	0.1648
GIPC3|uc002lyd.4	25.36	7.66	1.56	4.89	6.01	4.76	201.703
CYTH1|uc002jvw.3	137.85	-1.59	0.33	-4.89	6	4.76	0.3319
CSF2RB|uc003aqa.4	64.31	-2.33	0.48	-4.88	5.98	4.74	0.1983
EXOC3|uc003jba.3	54.31	-2.44	0.5	-4.88	5.98	4.74	0.1845
PPP1R12A|uc001syz.3	63.49	-2.43	0.5	-4.87	5.96	4.72	0.185
NAGK|uc002shp.4	86.84	-1.92	0.39	-4.86	5.93	4.69	0.2646
UBTD1|uc001knv.1	46.16	2.74	0.56	4.85	5.9	4.66	6.6652
FAM129B|uc004brh.3	637.23	1.06	0.22	4.84	5.89	4.65	2.0905
MLEC|uc001tyy.1	109.55	1.73	0.36	4.83	5.87	4.63	3.3094
HSPH1|uc001utj.3	50.22	2.73	0.56	4.83	5.87	4.63	6.6164
RASGRP4|uc021uub.1	23.42	-3.76	0.78	-4.83	5.87	4.63	0.0736
CAP1|uc001cey.4	123.49	1.68	0.35	4.83	5.86	4.63	3.2029
TMEM109|uc001nqg.3	72.83	2.25	0.47	4.82	5.85	4.61	4.7647
FAM105A|uc003jfj.3	19.65	-4.2	0.87	-4.82	5.84	4.6	0.0543
ATP5A1|uc002lbr.2	113.44	1.83	0.38	4.82	5.83	4.6	3.5666
RAI14|uc011coj.2	52.9	2.5	0.52	4.81	5.83	4.6	5.674
TMEM176A|uc003whx.1	14.34	-6.02	1.25	-4.8	5.81	4.58	0.0154
PDLIM4|uc003kwn.3	25	7.6	1.58	4.8	5.81	4.58	193.929
MYH9|uc003apg.3	524.62	1.02	0.21	4.79	5.79	4.56	2.0307
AKR7A2|uc001bbw.3	45.56	3.07	0.64	4.79	5.78	4.55	8.4032
DYNC1H1|uc001yks.2	224.22	1.3	0.27	4.78	5.77	4.54	2.47
MAP2K3|uc002gys.3	126.64	1.66	0.35	4.78	5.76	4.53	3.1578
TLR5|uc001hnw.2	13.54	-6.59	1.38	-4.78	5.75	4.52	0.0104
DDHD1|uc001xai.3	22.16	-4.18	0.88	-4.77	5.74	4.51	0.0553
BCAP31|uc011mza.1	209.43	1.35	0.28	4.77	5.73	4.51	2.5566
CD4|uc001qqv.2	70.99	-5.49	1.15	-4.76	5.72	4.5	0.0223
CTSH|uc021srk.1	260.33	-1.22	0.26	-4.76	5.71	4.49	0.4301
ZNF467|uc003wgd.2	29.73	-3.18	0.67	-4.76	5.7	4.48	0.1101
ITGB2-AS1|uc021wju.1	22.76	-3.75	0.79	-4.75	5.7	4.48	0.0744
NUPR1|uc002dqd.1	12.98	-6.55	1.38	-4.75	5.69	4.47	0.0107
AK091866|uc003kjy.1	64.03	-2.4	0.51	-4.75	5.69	4.47	0.1897
GLTSCR2|uc002phm.2	59.88	-2.18	0.46	-4.75	5.69	4.47	0.2207
THEMIS2|uc001bpc.4	100.37	-1.78	0.38	-4.75	5.69	4.47	0.2908
ID3|uc001bhh.4	23.04	7.5	1.58	4.75	5.69	4.47	181.039
RAB24|uc003mfw.3	31.98	-3.02	0.64	-4.74	5.67	4.45	0.1234
LOC728392|uc010vtc.2	12.94	-6.58	1.39	-4.74	5.67	4.45	0.0105
PILRA|uc003uuo.1	64.6	-2.12	0.45	-4.73	5.65	4.44	0.2295
OAS3|uc001tug.3	109.81	-1.7	0.36	-4.73	5.64	4.43	0.3073
AP3D1|uc002lva.4	188.59	1.37	0.29	4.72	5.62	4.41	2.5838
OAZ2|uc002ano.2	69.17	-1.99	0.42	-4.71	5.61	4.4	0.2511
NCKAP5L|uc009zlk.2	28.15	-3.59	0.76	-4.7	5.6	4.38	0.0828
INSIG1|uc003wly.3	234.54	-1.25	0.27	-4.7	5.59	4.37	0.4211
HMG20B|uc002lya.3	97.25	1.79	0.38	4.7	5.59	4.37	3.451
ELMO2|uc002xru.1	58.48	2.33	0.5	4.7	5.58	4.37	5.0271
MT-ND3|198840	201.05	-1.43	0.3	-4.7	5.58	4.36	0.3709
LRCH4|uc003uvj.3	106.25	-1.91	0.41	-4.69	5.57	4.36	0.266
CBX7|uc003axb.3	24.07	-3.96	0.85	-4.69	5.56	4.35	0.0641
CLEC5A|uc003vwv.1	59.16	-2.54	0.54	-4.69	5.56	4.35	0.1716
PLAUR|uc002oxf.2	229.03	1.33	0.28	4.68	5.55	4.34	2.5076
RFTN1|uc003cay.3	68.07	2.16	0.46	4.67	5.53	4.32	4.4692
OSCAR|uc002qda.3	74.9	-1.96	0.42	-4.67	5.52	4.32	0.2573
CDC25B|uc002wjn.3	31.25	-3.03	0.65	-4.67	5.51	4.31	0.1222
FHL1|uc004ezo.3	20.79	7.41	1.59	4.66	5.5	4.3	170.241
LITAF|uc002dbb.3	141.91	-1.49	0.32	-4.65	5.48	4.28	0.3563
ATP5G3|uc002ujz.4	64.08	2.17	0.47	4.65	5.47	4.27	4.4929
ARPC1B|uc003upz.3	515.98	1.04	0.22	4.65	5.47	4.27	2.0546
ITGAX|uc002ebu.1	900.99	-1	0.22	-4.65	5.47	4.27	0.4995
SIGLEC14|uc002pxf.4	26.1	-3.34	0.72	-4.65	5.47	4.27	0.0985
HILPDA|uc010lli.3	24.89	-3.36	0.72	-4.64	5.47	4.27	0.0974
MDM4|uc001hba.3	53.24	-2.27	0.49	-4.64	5.46	4.26	0.208
FLNB|uc010hne.2	91.4	1.79	0.39	4.63	5.44	4.24	3.4612
GGA2|uc002dlq.3	64.2	-2.05	0.44	-4.63	5.43	4.24	0.2416
SH3D21|uc010oia.1	29.41	-3.55	0.77	-4.63	5.43	4.23	0.0851
SMOX|uc002wkp.3	28.85	3.65	0.79	4.62	5.42	4.22	12.5345
CMKLR1|uc009zuw.3	18.01	-4.45	0.96	-4.62	5.41	4.22	0.0457
GDPD5|uc001owp.4	36.04	3.04	0.66	4.61	5.4	4.21	8.2238
SCARB2|uc003hju.2	131.69	1.52	0.33	4.61	5.39	4.2	2.8617
CNPY3|uc003ota.4	86.41	-1.81	0.39	-4.61	5.39	4.19	0.2853
OLFML2B|uc001gbu.3	14.55	-5.22	1.13	-4.6	5.38	4.19	0.0268
H1FX|uc003elx.3	154.15	-1.5	0.32	-4.6	5.38	4.19	0.3546
PFKFB3|uc001ije.3	132.06	-1.65	0.36	-4.6	5.38	4.18	0.3192
UCP2|uc001oup.1	99.27	1.78	0.39	4.6	5.37	4.18	3.4377
ME1|uc003pjy.3	19.28	-4.39	0.96	-4.59	5.36	4.17	0.0477
GADD45B|uc002lwb.2	20.01	-4.11	0.9	-4.59	5.36	4.17	0.0578
PHF21A|uc001ncc.4	38.66	-2.84	0.62	-4.59	5.35	4.16	0.14
HELZ2|uc002yfm.2	70.54	-1.94	0.43	-4.58	5.32	4.14	0.2597
TXNRD1|uc021rcx.2	338.97	1.26	0.28	4.57	5.32	4.13	2.3937
CYP19A1|uc001zza.4	19.46	7.32	1.6	4.57	5.32	4.13	160.329
THOP1|uc002lwj.3	31.26	3.43	0.75	4.57	5.32	4.13	10.7689
SECTM1|uc002keo.3	18.28	-4.33	0.95	-4.57	5.31	4.12	0.0497
PPFIBP1|uc001ric.2	19.23	7.29	1.6	4.56	5.29	4.11	156.328
MT1X|uc002ejy.3	17.68	-4.18	0.92	-4.56	5.29	4.11	0.0553
FHAD1|uc001awb.2	15.25	-5.02	1.1	-4.56	5.28	4.1	0.0309
ITPRIP|uc001kye.4	159.98	4.85	1.07	4.55	5.28	4.1	28.8492
AGAP3|uc003wjg.1	150.78	-1.47	0.32	-4.55	5.28	4.09	0.3608
MYO1G|uc003tmh.2	102.74	-4.05	0.89	-4.55	5.27	4.09	0.0603
S100A4|uc001fbz.3	289.75	-1.13	0.25	-4.54	5.26	4.08	0.4568
CHD2|uc002bsp.3	90.5	-1.79	0.39	-4.54	5.25	4.07	0.2895
AK024092|uc021svq.1	22.03	-3.59	0.79	-4.54	5.25	4.07	0.0831
CIR1|uc002uim.3	24.11	-3.41	0.75	-4.54	5.25	4.07	0.0944
BMP1|uc003xbg.3	28.85	3.56	0.78	4.54	5.25	4.07	11.7575
ICMT|uc001amk.3	47.78	2.54	0.56	4.54	5.24	4.07	5.8277
PTGER2|uc001wzr.3	27.56	-3.31	0.73	-4.54	5.24	4.07	0.101
MAFF|uc011anr.2	90.09	1.8	0.4	4.54	5.24	4.06	3.4878
GRN|uc002igp.1	968.25	-1	0.22	-4.53	5.24	4.06	0.5003
PELI2|uc001xch.3	18.06	-4.31	0.95	-4.53	5.23	4.05	0.0503
GLS|uc002usf.3	49.34	2.43	0.54	4.53	5.22	4.05	5.3788
WWC3|uc004csx.4	20.75	-3.74	0.83	-4.52	5.2	4.03	0.0747
LINC00926|uc010ugt.1	14.95	-5.35	1.19	-4.51	5.18	4.01	0.0246
PCDH1|uc003llp.3	18.51	7.21	1.6	4.5	5.16	3.99	147.79
HSD17B4|uc003ksj.3	113.78	-1.72	0.38	-4.5	5.16	3.99	0.303
ST14|uc001qfw.3	131.38	1.49	0.33	4.49	5.15	3.98	2.8045
GHITM|uc001kcs.1	118.81	1.63	0.36	4.49	5.15	3.98	3.097
CLTC|uc002ixq.1	219.63	1.47	0.33	4.48	5.13	3.97	2.7708
ZNF385A|uc001sfy.3	293.82	-1.13	0.25	-4.48	5.13	3.97	0.4584
MME|uc003fad.1	18.11	7.21	1.61	4.48	5.13	3.97	148.395
UNC93B1|uc001omw.1	85.41	-1.76	0.39	-4.48	5.13	3.96	0.2945
TPI1|uc001qrk.4	80.38	-1.8	0.4	-4.48	5.12	3.95	0.2872
C1orf63|uc001bjw.3	42.77	-2.54	0.57	-4.46	5.09	3.93	0.1724
ITGB1|uc001iwt.4	87.13	2.1	0.47	4.46	5.09	3.92	4.2864
ABL2|uc001gmi.4	93.21	1.75	0.39	4.46	5.08	3.92	3.3626
PNP|uc001vxo.4	62.54	2.06	0.46	4.46	5.08	3.92	4.159
TKT|uc011beq.2	238.61	-1.3	0.29	-4.45	5.07	3.91	0.4065
RPS6KA2|uc003qvc.1	86.67	1.77	0.4	4.45	5.06	3.9	3.4189
RGS1|uc001gsi.1	25.94	6.3	1.42	4.45	5.06	3.9	78.5674
CFP|uc004dih.3	15.21	-4.71	1.06	-4.44	5.06	3.9	0.0381
GAA|uc002jxq.3	152.89	-1.53	0.35	-4.44	5.05	3.89	0.3453
MAN1A1|uc003pym.2	39.62	2.67	0.6	4.44	5.04	3.89	6.3483
BASP1|uc031siz.1	38.34	-2.55	0.57	-4.44	5.04	3.88	0.1711
ASGR1|uc002ges.4	10.56	-7.33	1.65	-4.44	5.04	3.88	0.0062
SLC35B2|uc003oxd.3	48.68	-2.21	0.5	-4.43	5.03	3.87	0.2158
SPSB1|uc010oae.2	25.08	5.26	1.19	4.43	5.03	3.87	38.248
MAPK3|uc002dws.3	43.41	-2.4	0.54	-4.42	5.02	3.86	0.1898
MFSD6|uc002urz.2	41.99	2.59	0.59	4.42	5	3.85	6.0175
IRF2BP2|uc001hwg.3	140.33	-1.5	0.34	-4.42	5	3.85	0.3537
TNIP1|uc003ltj.3	143.2	-1.49	0.34	-4.41	4.99	3.84	0.3554
LOC644961|uc021oju.1	40.34	2.79	0.63	4.41	4.99	3.83	6.9222
TSPAN3|uc002bcj.3	76.74	1.85	0.42	4.41	4.99	3.83	3.5935
CLASRP|uc002pak.3	38.12	-2.53	0.58	-4.41	4.98	3.83	0.1726
LGALS8|uc001hxy.2	69.57	-2.2	0.5	-4.4	4.97	3.82	0.218
SH3RF3|uc010ywt.1	17.13	7.1	1.61	4.4	4.97	3.82	137.51
SLC12A8|uc003ehv.4	13.12	-5.11	1.16	-4.4	4.96	3.81	0.029
CTDSP1|uc021vwv.1	80.79	-1.91	0.43	-4.4	4.96	3.81	0.2669
HSPA9|uc003ldf.3	56.15	2.15	0.49	4.39	4.95	3.8	4.4485
SERPINE1|uc003uxt.4	68.01	1.96	0.45	4.39	4.94	3.8	3.8891
SORBS1|uc001kkp.3	16.83	7.11	1.62	4.39	4.94	3.79	137.949
PAEP|uc004cgd.1	17.37	7.09	1.62	4.39	4.94	3.79	136.535
PPP2R1A|uc002pyp.3	129.75	1.67	0.38	4.38	4.93	3.78	3.1853
JUND|uc002nip.2	268.56	-1.25	0.29	-4.38	4.92	3.78	0.421
NCOA4|uc009xon.3	97.59	-1.64	0.37	-4.38	4.92	3.77	0.3217
RALGDS|uc004ccr.3	44.59	-2.3	0.53	-4.37	4.91	3.77	0.2029
FCGR3A|uc001gar.3	12.2	-5.37	1.23	-4.37	4.91	3.76	0.0242
BBC3|uc002pgf.4	24.29	-3.22	0.74	-4.37	4.9	3.76	0.1075
RAB11FIP4|uc002hgn.1	100.92	1.6	0.37	4.36	4.89	3.75	3.0338
UAP1L1|uc010ncb.3	72.34	-1.86	0.43	-4.36	4.88	3.74	0.2762
HAPLN4|uc002nmb.3	24.03	6.22	1.43	4.35	4.87	3.73	74.4592
ADAM28|uc003xdy.3	15.99	-4.33	0.99	-4.35	4.87	3.73	0.0498
RCSD1|uc001gem.3	22.95	-3.24	0.74	-4.35	4.87	3.73	0.1057
NID1|uc001hxo.3	13.62	-5.17	1.19	-4.35	4.87	3.73	0.0279
DUSP1|uc003mbv.2	100.28	-1.58	0.36	-4.35	4.87	3.73	0.3351
SLC25A37|uc003xdo.3	25.46	-3.05	0.7	-4.35	4.87	3.73	0.1207
GPCPD1|uc002wme.4	36.39	-2.51	0.58	-4.34	4.85	3.71	0.175
ACOT7|uc001amt.3	24.27	5.19	1.2	4.34	4.84	3.7	36.5311
CSRNP1|uc003cjg.3	55.46	2.13	0.49	4.33	4.84	3.7	4.3867
NDRG2|uc001vyx.3	28.12	3.48	0.8	4.33	4.83	3.7	11.1798
CSRP1|uc021phh.1	51.4	2.27	0.53	4.33	4.83	3.69	4.8367
TMEM170B|uc010jpa.4	27.31	-3.35	0.77	-4.33	4.83	3.69	0.0981
CD180|uc003juy.2	22.5	-3.62	0.84	-4.33	4.83	3.69	0.0813
SDSL|uc001tvi.3	31.99	2.97	0.69	4.33	4.83	3.69	7.8404
FABP4|uc003ycd.2	16.42	7.02	1.62	4.33	4.82	3.69	130.077
FRY|uc001utx.3	22.87	-3.42	0.79	-4.33	4.82	3.69	0.0935
TMEM132A|uc001nqi.3	16.27	7.02	1.62	4.33	4.82	3.69	129.77
GRASP|uc001rzo.2	22.94	4.66	1.08	4.32	4.81	3.68	25.3578
DUSP4|uc003xhm.3	25.26	3.65	0.84	4.32	4.81	3.68	12.5229
VENTX|uc010quy.1	15.38	-4.62	1.07	-4.31	4.8	3.67	0.0405
PPP1R9B|uc002iqh.4	205.92	-1.23	0.28	-4.31	4.79	3.66	0.427
SRM|uc001arz.1	22.95	4.16	0.97	4.31	4.78	3.66	17.8884
GLT1D1|uc001uhx.1	11	-5.66	1.31	-4.3	4.78	3.65	0.0198
DPP9|uc002mba.3	119.75	1.57	0.37	4.3	4.78	3.65	2.9774
IL13RA1|uc004eqs.3	59.49	-2.05	0.48	-4.29	4.74	3.62	0.2409
MGAT5|uc002ttw.4	69.83	1.97	0.46	4.29	4.74	3.62	3.9077
CAPG|uc010fgi.2	257.24	-1.17	0.27	-4.28	4.73	3.61	0.4433
LYN|uc003xsk.4	109.44	-1.47	0.34	-4.28	4.72	3.6	0.3604
MT-CO1|198804	300.24	-1.05	0.25	-4.27	4.7	3.58	0.482
HSPA7|uc010pkp.1	9.58	-7.21	1.69	-4.27	4.7	3.58	0.0068
HMGCS1|uc003jnq.5	40.99	-2.3	0.54	-4.27	4.7	3.58	0.2025
BCL7A|uc001ubo.3	15.77	6.96	1.63	4.26	4.7	3.58	124.285
SND1|uc003vmi.3	136.01	1.39	0.33	4.26	4.69	3.57	2.6264
FAM120A|uc004atw.3	119.39	1.48	0.35	4.26	4.69	3.57	2.7817
GAPT|uc003jro.1	9.98	-6.17	1.45	-4.26	4.69	3.57	0.0139
TYROBP|uc002ocm.3	359.25	-1.05	0.25	-4.26	4.68	3.57	0.484
KMT2E|uc010ljc.3	77.32	-1.71	0.4	-4.26	4.68	3.57	0.3057
MEGF8|uc002otm.5	46.38	2.3	0.54	4.26	4.68	3.57	4.9258
KDM4B|uc002mbq.4	83.63	-1.8	0.42	-4.26	4.68	3.56	0.2879
MXI1|uc001kyy.3	19.92	-3.74	0.88	-4.25	4.68	3.56	0.0748
ARHGAP30|uc001fxl.3	176.94	-1.22	0.29	-4.25	4.67	3.56	0.4281
MIB2|uc001agg.3	32.54	-2.63	0.62	-4.25	4.67	3.55	0.1619
MYRF|uc001nsc.1	15.46	6.94	1.63	4.25	4.67	3.55	122.515
CPNE6|uc001wll.3	22.57	6.11	1.44	4.24	4.66	3.54	68.9582
ANKRD12|uc002knv.3	73.7	-1.94	0.46	-4.24	4.65	3.54	0.2602
RPLP0P2|uc001nrz.1	15.35	6.93	1.63	4.24	4.65	3.53	121.548
STAT3|uc002hzl.1	94.75	-1.56	0.37	-4.23	4.64	3.53	0.338
EPS8|uc001rdb.3	21.48	4.49	1.06	4.23	4.64	3.53	22.5159
PLXNC1|uc001tdc.3	142.61	1.38	0.33	4.23	4.63	3.52	2.6104
NUP62|uc002pqx.3	101.25	-1.52	0.36	-4.22	4.62	3.51	0.3477
ITGAL|uc002dyi.4	151.03	-1.33	0.32	-4.22	4.61	3.5	0.3972
NKTR|uc003clo.3	47.03	-2.13	0.5	-4.22	4.61	3.5	0.2292
DDOST|uc001bdo.1	125.09	1.5	0.36	4.21	4.6	3.49	2.8213
TNFAIP8L3|uc001zyy.3	14.78	6.9	1.64	4.21	4.6	3.49	119.674
GPAT2|uc002svf.3	23.61	5.13	1.22	4.21	4.6	3.49	34.9166
TPCN1|uc001tux.3	53.1	-2.01	0.48	-4.21	4.59	3.49	0.2484
YWHAZ|uc010mbr.2	41.05	2.43	0.58	4.21	4.59	3.49	5.3855
SPINT2|uc002ohr.2	18.06	-3.62	0.86	-4.21	4.59	3.48	0.0812
NLRP12|uc002qcj.5	11.72	-5.26	1.25	-4.2	4.58	3.48	0.0261
LILRB3|uc002qee.1	60.24	-1.96	0.47	-4.2	4.58	3.48	0.2566
BSG|uc002loz.4	336.97	1.15	0.27	4.2	4.57	3.47	2.224
ETV6|uc001qzz.3	70.91	-1.79	0.43	-4.2	4.57	3.46	0.2887
HNMT|uc002tvf.3	15.51	-4.11	0.98	-4.19	4.56	3.46	0.058
IRF2|uc003iwf.4	40.35	-2.28	0.55	-4.18	4.53	3.43	0.2052
TBC1D2|uc011lvb.2	146.38	-1.34	0.32	-4.18	4.53	3.43	0.3948
HYOU1|uc001pux.3	76.38	1.74	0.42	4.18	4.53	3.43	3.3488
TNFRSF1A|uc001qnu.3	93.91	-1.55	0.37	-4.18	4.53	3.43	0.3422
PARVG|uc003bep.4	129.01	-1.38	0.33	-4.17	4.51	3.41	0.3837
TBC1D10C|uc001ola.4	24.07	3.56	0.86	4.16	4.5	3.4	11.7941
ZBTB17|uc001axl.4	49.22	-2.04	0.49	-4.15	4.48	3.38	0.2428
ZDHHC7|uc002fiq.2	91.45	-1.6	0.38	-4.15	4.48	3.38	0.3306
RUNX3|uc001bjq.3	65.11	1.87	0.45	4.14	4.47	3.37	3.6613
FLII|uc002gsr.2	242.06	1.13	0.27	4.14	4.46	3.37	2.1918
SLC7A1|uc001uso.3	36.5	2.61	0.63	4.14	4.45	3.36	6.1104
RHBDF2|uc002jrq.2	195.72	1.22	0.3	4.13	4.44	3.35	2.33
TMBIM1|uc002vhp.1	200.09	1.15	0.28	4.13	4.44	3.35	2.2199
C1QBP|uc002gby.1	30.71	2.87	0.7	4.13	4.44	3.34	7.3289
NXF1|uc001nvf.1	65.81	-1.84	0.45	-4.13	4.43	3.34	0.2786
CTSK|uc001evp.2	10.15	-5.53	1.34	-4.13	4.43	3.34	0.0216
SEMA4D|uc004aqo.1	34.9	-2.7	0.66	-4.12	4.42	3.33	0.1534
GIT1|uc002heg.2	83.58	1.74	0.42	4.12	4.42	3.32	3.334
LRP12|uc003yma.3	20.36	4.55	1.1	4.12	4.41	3.32	23.391
EFHD2|uc001awh.2	277.19	-1.03	0.25	-4.12	4.41	3.32	0.4891
GPR183|uc001vog.3	13.37	-4.58	1.11	-4.11	4.41	3.32	0.0417
JAKMIP2|uc010jgo.2	60.36	-1.98	0.48	-4.11	4.41	3.32	0.2527
IKBKB|uc003xow.2	53.93	-1.95	0.47	-4.11	4.4	3.32	0.2583
NDST1|uc003lsk.4	97.82	1.69	0.41	4.11	4.4	3.31	3.2284
LOXHD1|uc010xcw.1	13.76	6.79	1.65	4.11	4.4	3.31	110.49
KIAA0100|uc002hbu.3	165.06	1.26	0.31	4.1	4.39	3.31	2.4002
RAP2B|uc003ezr.3	92.23	-1.56	0.38	-4.1	4.39	3.31	0.3401
SLC20A1|uc002tib.3	120.21	1.4	0.34	4.1	4.39	3.3	2.6303
C19orf10|uc002may.3	106	1.57	0.38	4.1	4.38	3.29	2.9629
SNN|uc002dbf.3	35.91	-2.44	0.6	-4.09	4.37	3.29	0.1841
PDE7A|uc003xvq.3	22.59	-3.19	0.78	-4.09	4.37	3.29	0.1096
CDH23|uc001jrx.4	134.36	5.67	1.38	4.09	4.37	3.28	50.7797
MPHOSPH8|uc001umh.3	39.52	-2.24	0.55	-4.09	4.36	3.28	0.2113
WDR81|uc002ftj.2	111.59	-1.41	0.35	-4.09	4.36	3.28	0.3761
CD63|uc031qhv.1	753.01	0.81	0.2	4.09	4.36	3.27	1.7486
HOMER1|uc003kfy.4	20.12	4.5	1.1	4.08	4.36	3.27	22.5997
CES1|uc002eil.3	65.51	-1.81	0.44	-4.08	4.35	3.27	0.2848
RASAL3|uc002nbe.2	18.13	-3.48	0.85	-4.08	4.34	3.26	0.0895
SLC12A6|uc001zhw.3	113.08	1.45	0.36	4.07	4.33	3.25	2.7297
L1CAM|uc031tks.1	9.02	-6.02	1.48	-4.07	4.33	3.25	0.0154
CLMP|uc001pyt.3	13.28	6.75	1.66	4.07	4.32	3.24	107.287
GPRIN3|uc003hsm.1	21.03	4.1	1.01	4.07	4.32	3.24	17.1064
PARP10|uc003zal.4	62.15	-1.79	0.44	-4.06	4.32	3.24	0.2895
TREM2|uc003opy.3	27.67	3.18	0.78	4.06	4.31	3.24	9.0636
HEATR2|uc010krz.1	29.33	3	0.74	4.06	4.31	3.23	7.9853
CPVL|uc003szw.3	12.24	-4.71	1.16	-4.06	4.31	3.23	0.0383
CD109|uc003php.3	116.25	1.57	0.39	4.06	4.31	3.23	2.9695
IFNLR1|uc001bis.3	20.45	4.14	1.02	4.05	4.3	3.22	17.5703
NDUFS8|uc001onc.3	61.2	1.92	0.48	4.04	4.28	3.2	3.7892
HMGCR|uc003kdp.3	77.96	-1.64	0.41	-4.04	4.28	3.2	0.3198
MSC|uc003xyx.1	51.6	2.04	0.51	4.04	4.28	3.2	4.1201
SRSF5|uc001xlp.3	80.79	-1.67	0.41	-4.04	4.27	3.2	0.3152
FNBP1|uc004byw.1	56.71	-1.86	0.46	-4.04	4.27	3.2	0.2748
SHC4|uc001zxb.1	19.14	5.93	1.47	4.04	4.27	3.2	61.1739
SLC25A3|uc001tfo.3	114.62	1.41	0.35	4.03	4.26	3.19	2.664
DNASE2|uc002mvn.1	34.24	-2.41	0.6	-4.03	4.25	3.18	0.1885
SAMSN1|uc002yjv.1	8.81	-5.99	1.49	-4.02	4.24	3.17	0.0158
C1orf95|uc021pjw.1	14.14	6.76	1.68	4.02	4.24	3.17	108.084
PLEKHA2|uc003xmi.4	55.31	-1.94	0.48	-4.02	4.23	3.16	0.26
TEX264|uc003dbm.4	50.85	2.06	0.51	4.02	4.23	3.16	4.1604
PSMD2|uc003fnn.1	76.12	1.69	0.42	4.02	4.23	3.16	3.2235
P4HB|uc002kbn.1	464.65	0.93	0.23	4.01	4.23	3.16	1.9066
CCNL2|uc001afi.2	61.03	-1.89	0.47	-4.01	4.21	3.14	0.2691
ACVR2A|uc002twh.3	16.51	-3.84	0.96	-4	4.2	3.14	0.07
PHOSPHO1|uc010wlv.1	19.47	5.02	1.26	4	4.2	3.14	32.5405
LAIR1|uc002qfk.1	60.29	-1.81	0.45	-3.99	4.18	3.11	0.2856
PREX1|uc002xtw.1	117.6	-1.35	0.34	-3.99	4.17	3.11	0.392
IGFLR1|uc002obd.4	28.83	-2.64	0.66	-3.98	4.16	3.1	0.1607
VAC14|uc002ezm.3	144.83	1.26	0.32	3.98	4.16	3.1	2.3941
CCDC88B|uc001nzy.3	96.72	-1.51	0.38	-3.98	4.16	3.09	0.3502
ITPK1|uc001ybh.3	94.93	1.66	0.42	3.98	4.16	3.09	3.1637
MIDN|uc002lrp.3	180.51	1.18	0.3	3.97	4.15	3.09	2.2664
LOC154092|uc003qet.3	31.06	2.68	0.67	3.97	4.15	3.09	6.3892
FAM13A-AS1|uc003hrz.1	12.5	-4.5	1.13	-3.97	4.14	3.08	0.0442
DHRS3|uc001auc.3	12.36	6.63	1.67	3.96	4.13	3.07	99.0627
THRA|uc002htw.3	28.81	2.86	0.72	3.96	4.13	3.07	7.2608
KIAA0930|uc003bfw.1	427.91	0.94	0.24	3.96	4.12	3.06	1.9187
SLC39A8|uc003hwc.2	13.65	-4.26	1.08	-3.96	4.12	3.06	0.0522
OS9|uc001spj.3	189.48	-1.12	0.28	-3.95	4.12	3.06	0.4596
RELB|uc021uvp.1	41.36	-2.2	0.56	-3.95	4.11	3.06	0.217
ENTPD7|uc001kqa.4	22.92	3.41	0.86	3.95	4.11	3.06	10.606
PLXNA3|uc004flm.3	67.64	-1.81	0.46	-3.95	4.11	3.05	0.2858
PECAM1|uc002jef.2	48.72	-1.99	0.5	-3.95	4.11	3.05	0.2518
MEF2A|uc002bvf.3	79.96	1.59	0.4	3.95	4.1	3.05	3.0109
ASPHD1|uc002dut.3	19.78	4.05	1.03	3.94	4.09	3.04	16.5746
ABCD1|uc004fif.2	78.39	1.61	0.41	3.94	4.09	3.03	3.0548
GALNT12|uc004ayz.3	12.25	6.6	1.68	3.93	4.08	3.02	96.9333
SRXN1|uc002wea.4	78.49	1.61	0.41	3.93	4.08	3.02	3.0595
CD83|uc003nbi.3	141.49	1.26	0.32	3.93	4.08	3.02	2.3992
SLC17A5|uc003phn.4	57.82	1.87	0.48	3.93	4.08	3.02	3.663
FCGRT|uc002pog.2	174.13	-1.22	0.31	-3.93	4.07	3.02	0.4297
PTPN6|uc001qsa.1	210.62	1.08	0.28	3.93	4.07	3.02	2.1158
KCNAB2|uc001aly.2	402.35	0.97	0.25	3.93	4.06	3.01	1.9523
CLEC10A|uc002gej.3	7.7	-6.84	1.74	-3.93	4.06	3.01	0.0087
OAF|uc001pxb.3	34.38	2.57	0.65	3.92	4.05	3	5.9193
SLCO4A1|uc002ydb.1	44.95	2.1	0.54	3.92	4.05	3	4.2921
INF2|uc001ypb.2	106.36	-1.4	0.36	-3.92	4.05	3	0.3797
RNF145|uc003lxo.2	19.48	-3.43	0.88	-3.92	4.04	3	0.0925
SNRNP200|uc002svu.3	124.29	1.33	0.34	3.91	4.04	3	2.5175
ZNF292|uc003plm.4	31.74	-2.41	0.61	-3.91	4.04	3	0.1885
ATHL1|uc010qvu.2	11.94	-4.61	1.18	-3.91	4.04	2.99	0.041
PPP6R1|uc002qjw.4	181.77	1.17	0.3	3.91	4.03	2.98	2.2439
NUP188|uc004bws.2	86.15	1.54	0.4	3.9	4.02	2.98	2.9171
SPRY4|uc010jgi.1	11.88	6.57	1.68	3.9	4.02	2.98	94.7039
DGAT2|uc001oxa.3	22.08	3.41	0.88	3.9	4.01	2.96	10.6529
PDIA4|uc003wff.2	75.1	1.62	0.41	3.89	4.01	2.96	3.0636
CCR1|uc003cph.1	145.22	-1.23	0.32	-3.89	4	2.95	0.4252
DOCK5|uc003xeg.3	93.82	1.56	0.4	3.88	3.98	2.93	2.9504
MANBA|uc003hwg.3	55.35	-1.84	0.47	-3.88	3.97	2.93	0.2798
MFN2|uc009vni.3	76.96	1.6	0.41	3.87	3.97	2.93	3.0311
PCSK6|uc002bwy.3	45.17	2.18	0.56	3.87	3.97	2.92	4.5226
FDPS|uc001fkc.2	49.34	-2.06	0.53	-3.87	3.96	2.92	0.2404
PIK3AP1|uc001kmq.3	294.21	0.95	0.25	3.87	3.96	2.92	1.9326
EVC|uc003gil.1	20.11	3.82	0.99	3.86	3.95	2.91	14.0881
DDX17|uc003avy.4	241.53	-1.16	0.3	-3.85	3.94	2.9	0.447
DTNBP1|uc003nbm.3	17.97	-3.28	0.85	-3.85	3.94	2.9	0.1032
CCDC159|uc010xlt.2	13.26	-4.18	1.09	-3.85	3.93	2.89	0.055
SOAT1|uc001gml.3	86.59	1.65	0.43	3.85	3.93	2.89	3.1368
DAGLA|uc001nsa.3	105.16	1.39	0.36	3.85	3.93	2.89	2.6149
LONRF3|uc004eqw.3	35.2	2.44	0.63	3.85	3.92	2.89	5.4297
SCO2|uc003bma.3	45.66	-2.08	0.54	-3.85	3.92	2.89	0.2373
IGFBP6|uc001sbu.1	11.45	6.51	1.69	3.85	3.92	2.89	90.8285
RRP12|uc001knf.3	32.93	2.51	0.65	3.85	3.92	2.89	5.7017
STAT5A|uc002hzj.2	43.74	-2.14	0.56	-3.85	3.92	2.89	0.2261
GPD1|uc001rvz.4	11.75	6.52	1.69	3.85	3.92	2.88	91.4699
MBTPS2|uc004dae.3	11.25	6.51	1.69	3.84	3.92	2.88	91.2083
OAS1|uc001tud.3	37.37	-2.2	0.57	-3.84	3.91	2.88	0.2174
CD68|uc002ghv.3	974.59	-0.77	0.2	-3.84	3.91	2.87	0.5875
NLRP3|uc001icr.3	25.57	-2.6	0.68	-3.84	3.9	2.87	0.1644
TUFM|uc002drh.2	74.25	1.62	0.42	3.84	3.9	2.87	3.0777
LRRC16A|uc011djw.2	17.62	4.76	1.24	3.83	3.9	2.87	27.0917
HTRA1|uc001lgj.2	33.69	2.65	0.69	3.83	3.9	2.86	6.2708
CAPRIN1|uc001mvh.1	69.57	1.68	0.44	3.83	3.89	2.86	3.2089
HMGN2P46|uc001zvn.2	7.27	-6.75	1.76	-3.83	3.89	2.86	0.0093
PINLYP|uc021uvg.1	16.39	5.69	1.49	3.83	3.89	2.86	51.6885
SEMA4B|uc002boz.3	27.36	-2.54	0.66	-3.82	3.88	2.85	0.1718
ACIN1|uc001wit.4	89.92	-1.44	0.38	-3.82	3.87	2.84	0.3689
PARP9|uc003efi.3	26.81	-2.59	0.68	-3.82	3.87	2.84	0.1666
SLC7A5|uc002fkm.3	41.17	2.32	0.61	3.81	3.87	2.84	4.9785
DPP3|uc001oif.2	35.14	2.37	0.62	3.81	3.86	2.83	5.1551
ID2|uc002qza.3	41.5	2.14	0.56	3.81	3.85	2.83	4.4075
SLC16A5|uc002jmr.4	9.57	-4.98	1.31	-3.8	3.85	2.82	0.0316
PARP12|uc003vvl.1	52.1	-1.82	0.48	-3.8	3.84	2.82	0.2832
C20orf194|uc002wii.3	38.56	-2.12	0.56	-3.8	3.84	2.81	0.23
LOC284454|uc002mxi.4	27.26	-2.64	0.7	-3.8	3.84	2.81	0.1601
CFLAR|uc002uxb.4	119.05	-1.31	0.35	-3.79	3.83	2.8	0.402
ATN1|uc001qrw.1	93.72	1.44	0.38	3.79	3.82	2.8	2.7142
NECAP2|uc001ayq.3	47.16	-1.9	0.5	-3.79	3.82	2.8	0.2677
WTAP|uc003qsl.4	31.85	-2.31	0.61	-3.79	3.81	2.79	0.2018
WDR91|uc003vsp.2	27.61	-2.59	0.68	-3.78	3.81	2.78	0.1665
ERAP2|uc003kmt.3	24.66	2.94	0.78	3.78	3.8	2.78	7.6694
NARF|uc002kfg.4	32.89	-2.24	0.59	-3.78	3.8	2.78	0.2115
HP1BP3|uc001bdw.1	65.79	-1.61	0.43	-3.78	3.8	2.78	0.3272
S100A12|uc001fbr.1	7.06	-6.71	1.78	-3.78	3.8	2.78	0.0096
TREM1|uc003oqf.2	10.49	-5.14	1.36	-3.77	3.8	2.78	0.0284
LYSMD2|uc002abi.3	8.53	-5.3	1.4	-3.77	3.79	2.78	0.0254
ARRB2|uc002fyl.3	214.61	-1.02	0.27	-3.77	3.79	2.78	0.4942
MAP3K1|uc003jqw.4	29.15	-2.44	0.65	-3.77	3.79	2.77	0.1844
PLXND1|uc003emx.2	433.38	-0.9	0.24	-3.77	3.79	2.77	0.5358
CXCR5|uc001pue.4	16.77	5.65	1.5	3.77	3.79	2.77	50.1168
ITGA7|uc001shh.3	43.1	2.14	0.57	3.77	3.78	2.76	4.4193
NIPA2|uc001yuz.3	42.85	2.1	0.56	3.76	3.78	2.76	4.2845
ADCY7|uc002egd.1	141.29	-1.21	0.32	-3.76	3.77	2.76	0.4334
SLC43A3|uc001nki.3	299.71	1.03	0.27	3.76	3.77	2.76	2.0404
OPTN|uc001ilx.1	12.25	-4.25	1.13	-3.76	3.77	2.75	0.0524
IMPAD1|uc003xte.4	46.36	1.98	0.53	3.76	3.77	2.75	3.9565
HMHA1|uc010xgd.2	200.86	-1.1	0.29	-3.75	3.76	2.74	0.4652
TYK2|uc002moc.4	127.94	-1.38	0.37	-3.75	3.75	2.74	0.3833
RASSF2|uc002wld.3	82.04	-1.51	0.4	-3.75	3.75	2.74	0.3522
ENHO|uc003zun.1	11.11	6.42	1.71	3.75	3.75	2.73	85.7243
BAI1|uc003ywm.3	9.41	-5.02	1.34	-3.74	3.73	2.72	0.0308
ARFGEF2|uc002xtx.4	63.89	1.67	0.45	3.73	3.72	2.71	3.1713
CHKA|uc001onj.3	39.81	2.2	0.59	3.73	3.72	2.71	4.6077
GCA|uc002ucg.3	27.3	-2.45	0.66	-3.73	3.72	2.71	0.1834
WAS|uc004dkm.4	47.83	-1.88	0.5	-3.73	3.72	2.71	0.2725
IFI16|uc010pis.2	22.55	-2.73	0.73	-3.73	3.72	2.71	0.151
SEC23B|uc002wrb.2	37.98	2.17	0.58	3.73	3.71	2.7	4.4999
ABLIM1|uc021pyw.1	21.61	3.27	0.88	3.73	3.71	2.7	9.6706
TTLL3|uc003btg.4	27.53	-2.57	0.69	-3.72	3.71	2.7	0.1682
AK125301|uc004ebq.1	22.32	-2.72	0.73	-3.72	3.7	2.7	0.1516
PXN|uc001txv.3	112.37	1.31	0.35	3.72	3.7	2.69	2.48
LOC283070|uc001ilp.4	7.54	-5.74	1.54	-3.71	3.69	2.68	0.0188
SGTA|uc002lwi.1	77.2	1.53	0.41	3.71	3.69	2.68	2.8866
CD300A|uc002jkv.4	31.76	-2.39	0.64	-3.71	3.69	2.68	0.1913
YRDC|uc001cca.1	28.44	2.63	0.71	3.71	3.68	2.68	6.1772
HERC5|uc003hrt.4	14.64	-3.5	0.94	-3.71	3.68	2.68	0.0886
KCTD17|uc011amv.2	12.07	-4.09	1.1	-3.71	3.68	2.68	0.0588
COLEC12|uc002kkm.3	10.5	-4.52	1.22	-3.7	3.67	2.66	0.0437
RBM5|uc003cyg.3	63.49	-1.6	0.43	-3.7	3.66	2.66	0.3298
EVI2B|uc002hgk.2	94.4	-1.4	0.38	-3.7	3.66	2.66	0.3777
TBC1D8|uc010fiv.3	44.12	1.99	0.54	3.69	3.65	2.65	3.977
TUBB4B|uc004cmh.1	89.35	1.45	0.39	3.69	3.65	2.65	2.7244
C4orf3|uc021xrf.1	51.2	-1.79	0.49	-3.69	3.65	2.65	0.2887
PLSCR1|uc003evx.4	25.95	-2.59	0.7	-3.69	3.64	2.64	0.1661
LUC7L|uc002cgc.1	20.31	-2.93	0.79	-3.69	3.64	2.64	0.1316
LTBP2|uc001xqa.3	24.37	2.87	0.78	3.68	3.63	2.63	7.2968
FAM193B|uc003mhu.3	33.62	-2.27	0.62	-3.68	3.63	2.63	0.2075
MDM2|uc001sui.4	73.83	-1.5	0.41	-3.68	3.63	2.63	0.3523
NFKB1|uc011cep.2	50.78	-1.77	0.48	-3.68	3.63	2.63	0.2937
TFPI2|uc003umy.2	9.96	6.34	1.72	3.68	3.63	2.63	80.7533
UBASH3B|uc001pyi.4	31.79	2.36	0.64	3.67	3.62	2.62	5.1325
HIP1|uc003uds.2	33.16	-2.26	0.62	-3.67	3.62	2.62	0.2085
TIFAB|uc003law.4	6.5	-6.62	1.8	-3.67	3.62	2.62	0.0101
EPB41L1|uc002xfb.3	15.41	5.46	1.49	3.67	3.61	2.61	44.0118
ABCA1|uc004bcl.3	27.82	-2.38	0.65	-3.67	3.61	2.61	0.1916
ATM|uc001pkb.1	49.23	-1.96	0.54	-3.67	3.61	2.61	0.2562
RASD1|uc002gri.3	9.01	-5.43	1.48	-3.66	3.61	2.61	0.0232
USP3|uc002amf.4	54.44	-2.01	0.55	-3.66	3.61	2.61	0.2482
MBD6|uc001soj.1	47.11	-1.93	0.53	-3.66	3.6	2.61	0.2618
DAPK1|uc004apd.3	79.24	-1.56	0.43	-3.66	3.6	2.6	0.3389
FAM109A|uc009zvu.3	34.06	2.3	0.63	3.65	3.59	2.59	4.9344
NEAT1|uc010rog.2	1717.63	-3.34	0.92	-3.65	3.58	2.59	0.0988
OTUD7B|uc001etn.3	16.52	4.13	1.13	3.65	3.58	2.58	17.4691
ATG7|uc003bwc.3	67.25	-1.55	0.42	-3.65	3.58	2.58	0.342
FANCA|uc002fou.1	9.75	6.3	1.73	3.65	3.57	2.58	78.8203
ZNF652|uc002iow.3	16.55	-3.41	0.94	-3.65	3.57	2.58	0.0939
ORAI2|uc003uzj.3	69.79	-1.55	0.42	-3.64	3.57	2.58	0.3425
LMO4|uc001dmi.3	39.82	2.17	0.6	3.64	3.57	2.58	4.5086
YPEL2|uc002ixm.1	14.56	-3.41	0.94	-3.64	3.56	2.57	0.0941
EIF4G2|uc001mjc.3	406.43	0.91	0.25	3.64	3.56	2.57	1.8788
PRDX1|uc021omw.1	75.3	-1.52	0.42	-3.64	3.56	2.57	0.3478
SPR|uc002sik.2	20.86	3.22	0.89	3.63	3.56	2.57	9.3036
RAP1GAP|uc001bew.3	9.74	6.28	1.73	3.63	3.55	2.56	77.6578
TRIM35|uc003xfl.1	22.49	2.92	0.81	3.63	3.55	2.56	7.5863
JMJD7-PLA2G4B|uc001zoo.4	15.8	-3.38	0.93	-3.63	3.55	2.56	0.096
SLC1A5|uc002pfs.3	107.08	1.36	0.37	3.63	3.54	2.55	2.5619
DDB1|uc001nrc.5	96.75	1.33	0.37	3.62	3.54	2.55	2.5227
SEL1L|uc010tvv.2	82.95	1.5	0.41	3.62	3.54	2.55	2.8237
ABHD10|uc003dyk.5	20.12	3.19	0.88	3.62	3.54	2.55	9.1254
SORL1|uc001pxx.3	25.83	-2.52	0.7	-3.62	3.53	2.55	0.1743
SFMBT2|uc009xio.2	18.58	3.42	0.95	3.62	3.53	2.55	10.7308
REC8|uc001wms.3	12.47	-4.38	1.21	-3.62	3.53	2.55	0.0482
LRP3|uc010edh.3	28.21	2.6	0.72	3.62	3.52	2.54	6.0496
TGFBR2|uc003cen.3	90.68	1.37	0.38	3.61	3.51	2.53	2.5794
VAV3|uc001dvk.1	22.32	2.9	0.8	3.61	3.51	2.52	7.4588
CLUH|uc002fuy.1	77.58	1.54	0.43	3.6	3.5	2.52	2.9179
LILRB1|uc002qgm.3	44.65	-1.93	0.54	-3.6	3.5	2.52	0.2628
SRSF11|uc001des.3	41.05	-2.01	0.56	-3.6	3.49	2.51	0.2486
CD300C|uc002jky.2	35.73	2.19	0.61	3.6	3.49	2.51	4.5635
CLEC4D|uc001qun.3	6.19	-6.53	1.82	-3.59	3.48	2.5	0.0108
SEPHS2|uc021tgl.1	59.18	1.69	0.47	3.59	3.48	2.5	3.2364
KCNN4|uc002oxl.3	117.76	1.22	0.34	3.59	3.48	2.5	2.3234
MCM7|uc003usw.1	21.74	-2.7	0.75	-3.59	3.48	2.5	0.1536
APBB2|uc003gvn.3	14.07	5.43	1.51	3.59	3.47	2.5	43.1389
TMSB10|uc002sow.1	412.87	-0.8	0.22	-3.59	3.47	2.49	0.5744
ZNF217|uc002xwq.4	37.22	-1.99	0.56	-3.58	3.47	2.49	0.2517
GZMB|uc001wps.2	9.57	6.23	1.74	3.58	3.47	2.49	75.0419
DUSP10|uc001hmy.2	20.19	-2.91	0.81	-3.58	3.46	2.48	0.1327
PPP1CA|uc001oku.1	161.76	1.24	0.35	3.58	3.46	2.48	2.3576
TRAP1|uc002cvt.4	22.75	2.83	0.79	3.58	3.46	2.48	7.1105
ASRGL1|uc001ntf.4	17.37	-3.26	0.91	-3.57	3.45	2.47	0.1042
CTNS|uc002fwa.3	60.68	1.77	0.5	3.56	3.43	2.45	3.4171
APOL3|uc003aot.3	8.47	-4.85	1.36	-3.56	3.43	2.45	0.0347
DOCK10|uc010fwz.1	87.16	1.44	0.4	3.56	3.43	2.45	2.7059
HSP90AB1|uc031sor.1	109.43	1.27	0.36	3.56	3.42	2.45	2.4142
SKIL|uc003fgw.3	24.79	-2.6	0.73	-3.56	3.42	2.45	0.1654
CHSY1|uc021sxt.1	53.12	1.76	0.5	3.55	3.42	2.45	3.3862
BMP6|uc003mxu.4	9.56	6.21	1.75	3.55	3.42	2.44	73.933
INHBA|uc003thr.3	17.18	3.81	1.07	3.55	3.42	2.44	13.984
CXCL10|uc003hjl.4	6.1	-6.49	1.83	-3.54	3.4	2.43	0.0111
ZNF366|uc003kce.1	21.17	3.03	0.85	3.54	3.4	2.43	8.1447
LAPTM4A|uc002rdm.3	78.18	-1.41	0.4	-3.54	3.4	2.42	0.3774
KIAA1522|uc001bvu.1	35.52	2.25	0.64	3.54	3.39	2.42	4.7542
FKBP5|uc003okx.2	22.28	-2.58	0.73	-3.54	3.39	2.42	0.1672
CD72|uc003zxb.2	6.77	-5.61	1.59	-3.54	3.39	2.42	0.0205
RUSC2|uc003zww.3	99.66	1.36	0.38	3.53	3.39	2.42	2.5639
IL1R2|uc002tbm.3	5.98	-6.48	1.83	-3.53	3.38	2.42	0.0112
CREB3L2|uc003vtw.3	46.96	2.08	0.59	3.53	3.38	2.41	4.2268
COL6A3|uc002vwl.2	13.89	5.36	1.52	3.53	3.38	2.41	41.0413
MALAT1|uc010roh.3	3999.21	-1.96	0.56	-3.53	3.38	2.41	0.2571
HNRNPU-AS1|uc001iav.3	17.02	-3.25	0.92	-3.52	3.37	2.41	0.1049
PRDX3|uc001lec.3	49.57	1.77	0.5	3.52	3.37	2.4	3.4209
PHIP|uc003pir.3	47.54	-1.75	0.5	-3.52	3.37	2.4	0.2982
TUBB6|uc002kqw.3	63.16	1.72	0.49	3.52	3.36	2.4	3.2918
AX747832|uc003cpd.1	7.71	-5.11	1.45	-3.52	3.36	2.39	0.0289
MYO18A|uc002hdt.1	110.94	1.31	0.37	3.52	3.36	2.39	2.4816
CDK5RAP3|uc010wlc.3	28.99	-2.29	0.65	-3.51	3.36	2.39	0.2043
OTUB2|uc001yci.3	15.43	4.65	1.32	3.51	3.35	2.39	25.0929
SPTBN5|uc001zos.4	12.58	-4	1.14	-3.51	3.35	2.39	0.0625
OASL|uc001tzj.2	9.08	-4.9	1.4	-3.5	3.34	2.37	0.0334
CAMK1D|uc001ilo.3	7.48	-5.09	1.45	-3.5	3.33	2.37	0.0293
NPL|uc009wyb.3	85.16	-1.35	0.39	-3.5	3.33	2.37	0.3924
LPAR2|uc002nnb.4	26.97	-2.36	0.68	-3.49	3.32	2.36	0.1949
SERINC5|uc011ctj.2	57.53	-1.57	0.45	-3.49	3.32	2.36	0.3361
KLHL24|uc003flv.3	24.52	-2.39	0.69	-3.49	3.32	2.36	0.1902
IFITM1|uc001loy.4	5.89	-6.43	1.85	-3.48	3.3	2.34	0.0116
SLCO3A1|uc002bqx.2	29.6	-2.21	0.64	-3.48	3.3	2.34	0.2158
FCRLA|uc001gbe.3	8.62	6.13	1.76	3.48	3.29	2.34	69.8144
TTLL4|uc002viy.3	56.76	-1.65	0.47	-3.48	3.29	2.34	0.3195
SREBF2|uc003bbi.3	180.39	-1.09	0.31	-3.47	3.29	2.33	0.4704
ACSF2|uc002iqu.2	10.99	-3.94	1.13	-3.47	3.29	2.33	0.065
QSOX1|uc001gnz.3	142.03	1.15	0.33	3.47	3.29	2.33	2.2241
TAGLN3|uc003dyo.3	8.58	6.14	1.77	3.47	3.29	2.33	70.4475
PDE3B|uc001mln.3	42.06	1.98	0.57	3.47	3.29	2.33	3.9582
GCLC|uc003pbw.2	85.14	1.48	0.43	3.47	3.28	2.33	2.7929
AK128346|uc003fux.1	21.57	-2.65	0.76	-3.47	3.28	2.33	0.1595
DHX58|uc002hyw.3	16.73	-2.97	0.86	-3.47	3.28	2.32	0.1272
MKNK1|uc001cqb.4	58.16	-1.57	0.45	-3.47	3.28	2.32	0.3364
TSC22D1|uc001uzn.4	31.68	2.2	0.63	3.46	3.27	2.32	4.5883
AHNAK|uc001ntl.3	1111.94	-0.71	0.2	-3.46	3.27	2.31	0.6133
SYNJ2|uc003qqx.2	36.42	2.03	0.59	3.45	3.25	2.3	4.0815
FAM213B|uc001ajv.2	44.19	-1.78	0.51	-3.45	3.25	2.3	0.2917
TMEM43|uc003byk.2	83.06	1.53	0.44	3.45	3.25	2.3	2.8801
CCNL1|uc003fbf.3	44.68	-1.76	0.51	-3.45	3.24	2.29	0.2958
SLC52A2|uc003zcd.2	51.79	1.85	0.54	3.44	3.24	2.29	3.6011
ZEB2|uc002tvu.3	110.99	-1.23	0.36	-3.44	3.24	2.29	0.4258
FLRT2|uc001xvr.3	17.25	3.31	0.96	3.43	3.23	2.27	9.9484
CRTC2|uc021pab.1	46.34	-1.9	0.55	-3.43	3.22	2.27	0.2687
TOM1L2|uc002grz.4	26.08	-2.32	0.68	-3.43	3.21	2.26	0.1998
NMRK2|uc002lyz.4	8.3	6.06	1.77	3.42	3.21	2.25	66.9122
SFI1|uc003ale.4	24.49	-2.35	0.69	-3.42	3.2	2.25	0.1963
TALDO1|uc001lqz.3	256.37	-0.88	0.26	-3.42	3.2	2.25	0.5434
SCG5|uc001zha.2	8.49	6.17	1.81	3.41	3.19	2.24	72.2355
RBM25|uc001xno.3	51.73	-1.62	0.47	-3.41	3.19	2.24	0.3256
MAP1S|uc002nhe.1	90.63	1.42	0.42	3.41	3.19	2.24	2.679
AK096230|uc001ukg.2	9.23	-4.32	1.27	-3.41	3.19	2.24	0.0499
SMAD3|uc002aqj.3	9.23	-4.32	1.27	-3.41	3.19	2.24	0.0499
MET|uc010lkh.3	17.46	3.47	1.02	3.41	3.19	2.24	11.1172
FFAR2|uc010eea.3	13.14	-3.33	0.98	-3.41	3.18	2.23	0.0994
ALOX5AP|uc010tdr.2	15.31	3.72	1.09	3.4	3.17	2.22	13.1839
HLA-DRB1|uc021zuy.1	10.28	-4.07	1.2	-3.4	3.17	2.22	0.0594
PFDN5|uc001scl.3	83.52	-1.31	0.39	-3.4	3.17	2.22	0.4031
SPTBN2|uc001ojd.3	8.39	6.03	1.78	3.4	3.17	2.22	65.5488
SIDT2|uc001pqh.1	44	-1.87	0.55	-3.39	3.16	2.22	0.2729
IMPDH1|uc003vmu.2	53.61	-1.58	0.47	-3.39	3.16	2.22	0.3346
PSEN2|uc009xeo.1	22.03	2.7	0.8	3.39	3.16	2.21	6.4937
LOC344887|uc010hyo.2	9.21	-4.35	1.28	-3.39	3.15	2.21	0.0491
GK|uc022buj.1	7.86	-4.7	1.39	-3.39	3.15	2.21	0.0383
RRAS|uc002pop.1	22.73	-2.52	0.74	-3.39	3.15	2.21	0.1745
NFKBIE|uc003oxe.1	103.99	-1.25	0.37	-3.38	3.15	2.2	0.4201
ABTB1|uc003ejt.3	38.2	-1.92	0.57	-3.38	3.14	2.19	0.2644
TRIM72|uc002ebn.2	8.91	6.07	1.8	3.38	3.13	2.19	67.3133
DEDD2|uc031rkz.1	53.8	-1.72	0.51	-3.37	3.13	2.19	0.3031
DRAM1|uc001tix.3	31.77	-2.02	0.6	-3.37	3.13	2.18	0.2473
TNFRSF4|uc001ade.3	9.6	-4.23	1.26	-3.37	3.12	2.18	0.0532
KDM3A|uc010ytj.2	41.44	-1.82	0.54	-3.37	3.12	2.18	0.2838
ABCB8|uc003wik.4	37.82	2.05	0.61	3.37	3.12	2.18	4.1344
UBQLN1|uc004amv.3	67.29	1.45	0.43	3.37	3.12	2.18	2.7278
IGFN1|uc001gwc.3	7.93	6.02	1.79	3.36	3.11	2.18	64.6703
STXBP1|uc004brk.2	25.45	2.46	0.73	3.36	3.11	2.18	5.4985
GATM|uc001zvc.3	9.37	-4.47	1.33	-3.36	3.11	2.18	0.045
SP100|uc002vqu.1	34.75	-1.95	0.58	-3.36	3.11	2.17	0.2596
HSF4|uc002erl.2	6.13	-5.46	1.62	-3.36	3.11	2.17	0.0228
CHD4|uc001qpo.3	134.16	1.09	0.32	3.36	3.1	2.16	2.1227
CXCL2|uc003hhm.4	33.36	-2.05	0.61	-3.35	3.1	2.16	0.2416
LY86|uc003mwy.1	14.19	-3.18	0.95	-3.35	3.1	2.16	0.11
RBM33|uc010lqk.1	52.96	-1.65	0.49	-3.35	3.09	2.16	0.3189
RPLP2|uc001lrq.1	105.23	-1.18	0.35	-3.35	3.09	2.16	0.4429
POTEF|uc010fmh.2	16.67	3.49	1.04	3.35	3.09	2.16	11.2073
PTPRC|uc001gur.2	133.32	-2.6	0.78	-3.35	3.09	2.15	0.1646
CPT1B|uc003bmm.3	23.61	-2.61	0.78	-3.35	3.09	2.15	0.1642
RNU12|uc021wqm.1	5.46	-6.31	1.89	-3.34	3.08	2.15	0.0126
CIC|uc002otf.1	136.7	-1.06	0.32	-3.34	3.07	2.14	0.4792
TSPO|uc003bdn.4	159.89	-1.11	0.33	-3.34	3.07	2.14	0.4635
CLSTN1|uc001aqh.3	66.21	1.49	0.45	3.34	3.07	2.14	2.8175
FDX1|uc001pkx.3	29.17	2.32	0.7	3.33	3.07	2.13	5.009
SPTAN1|uc004bvm.4	117.62	1.17	0.35	3.33	3.06	2.13	2.2432
HAL|uc001tem.2	5.23	-6.28	1.89	-3.32	3.05	2.12	0.0128
SERPINF1|uc002ftl.3	5.23	-6.28	1.89	-3.32	3.05	2.12	0.0128
FNBP4|uc009ylv.3	37.21	-1.94	0.58	-3.32	3.05	2.12	0.26
PRMT2|uc002zjy.3	45.49	-1.72	0.52	-3.32	3.05	2.12	0.3032
ST6GALNAC6|uc004bso.1	64.55	1.46	0.44	3.32	3.05	2.12	2.7606
USP38|uc003ijb.3	26.96	2.32	0.7	3.32	3.05	2.12	4.9991
AK056686|uc001zvi.1	6.02	-5.44	1.64	-3.32	3.04	2.11	0.023
MAPKAPK2|uc001hem.2	84.11	1.32	0.4	3.32	3.04	2.11	2.5034
GOT2|uc002eof.1	20.83	2.7	0.81	3.32	3.04	2.11	6.493
PPARG|uc003bwx.3	21.54	2.66	0.8	3.31	3.03	2.1	6.3092
ATP9A|uc002xwg.1	11.41	5.17	1.56	3.31	3.03	2.1	36.0408
PDE12|uc003diw.4	23.4	2.61	0.79	3.31	3.03	2.1	6.1228
TLR7|uc004cvc.3	5.21	-6.31	1.91	-3.31	3.03	2.1	0.0126
IL2RG|uc004dyw.2	98.15	-1.2	0.36	-3.31	3.03	2.1	0.4356
RBPJ|uc003gsb.2	86.38	-1.32	0.4	-3.31	3.03	2.1	0.4002
CLDN12|uc003ukr.3	13.8	3.95	1.2	3.31	3.02	2.1	15.463
IFITM2|uc001lox.4	17.68	-2.86	0.87	-3.3	3.02	2.1	0.1376
RANBP2|uc002tem.4	59.67	1.7	0.51	3.3	3.02	2.1	3.2471
KDM6B|uc002giw.1	92.6	-1.24	0.38	-3.3	3.02	2.1	0.4222
LPAR6|uc010acu.3	29.72	-2.06	0.62	-3.3	3.02	2.1	0.2397
EPAS1|uc002ruv.3	22.09	2.59	0.78	3.3	3.02	2.1	6.0118
AX747191|uc002lvo.1	8.81	-4.25	1.29	-3.3	3.02	2.1	0.0524
ARHGAP5|uc001wrn.3	22.49	2.55	0.77	3.3	3.02	2.09	5.8764
FEM1B|uc002arg.3	36.28	1.93	0.59	3.3	3.02	2.09	3.8202
TAX1BP3|uc002fwc.3	51.6	1.7	0.52	3.3	3.02	2.09	3.2559
ABCB9|uc001udm.4	13.41	4.46	1.35	3.3	3.01	2.09	21.9466
GLDN|uc002aba.3	7.56	5.96	1.81	3.3	3.01	2.09	62.393
PLBD2|uc001tve.2	126.46	1.2	0.36	3.29	3	2.08	2.2932
RNPEP|uc001gxd.3	107.63	1.19	0.36	3.29	3	2.08	2.2835
MAP1A|uc001zrt.3	14.58	3.73	1.14	3.29	2.99	2.07	13.2786
CLK1|uc002uwe.2	27.57	-2.21	0.67	-3.29	2.99	2.07	0.216
MNDA|uc001fsz.1	21.24	-2.49	0.76	-3.29	2.99	2.07	0.1786
OGFRL1|uc003pfx.1	38.18	1.88	0.57	3.28	2.99	2.07	3.6839
ACSL4|uc004eoi.2	74.2	1.46	0.45	3.28	2.99	2.07	2.7554
KCTD20|uc003ome.3	43.15	1.76	0.54	3.28	2.98	2.06	3.3878
PAPSS1|uc003hyk.3	79.9	1.4	0.43	3.28	2.98	2.06	2.6382
CENPT|uc002eun.4	22.3	-2.35	0.72	-3.28	2.98	2.06	0.1959
LMNB2|uc002lvy.4	32.5	2.06	0.63	3.27	2.98	2.06	4.1712
SPNS1|uc010vdi.1	155.91	1.02	0.31	3.27	2.97	2.06	2.0323
ARF1|uc001hrr.3	258.88	0.86	0.26	3.27	2.96	2.05	1.8162
TRAF3IP2|uc003pvf.4	13.19	4.43	1.36	3.26	2.96	2.04	21.5498
GABARAP|uc002gfb.3	165.9	-1.09	0.34	-3.26	2.95	2.03	0.4692
GCN1L1|uc001txo.3	97.02	1.21	0.37	3.26	2.95	2.03	2.3064
CD300LB|uc002jkx.2	43.19	1.76	0.54	3.26	2.95	2.03	3.3772
SCARNA10|uc009zeo.1	5.81	-5.39	1.65	-3.26	2.95	2.03	0.0239
TNFAIP6|uc002txk.3	5.02	-6.22	1.91	-3.26	2.95	2.03	0.0134
PPP1R3G|uc011dia.1	5.02	-6.22	1.91	-3.26	2.95	2.03	0.0134
POLDIP2|uc002haz.3	35.18	1.95	0.6	3.25	2.95	2.03	3.862
ASB2|uc001ycd.3	7.34	5.89	1.81	3.25	2.94	2.03	59.3579
KANK3|uc010dwa.3	7.34	5.89	1.81	3.25	2.94	2.03	59.3579
HSH2D|uc002ndp.4	6.63	-4.9	1.51	-3.25	2.94	2.02	0.0334
CCT7|uc002siz.3	68.56	1.39	0.43	3.25	2.93	2.02	2.6119
LPCAT1|uc003jcm.3	67.93	-1.45	0.45	-3.25	2.93	2.02	0.3659
ADAP1|uc003sjo.4	63.05	-1.4	0.43	-3.25	2.93	2.02	0.3793
AK097952|uc002sdf.1	7.3	5.93	1.83	3.24	2.93	2.02	61.0142
ZNF331|uc021uzh.1	7.99	-4.43	1.37	-3.24	2.93	2.02	0.0464
FAM49A|uc002rck.2	13.69	-3.29	1.02	-3.24	2.92	2.01	0.1021
NOP9|uc001wol.1	15.56	3.25	1	3.24	2.92	2.01	9.516
RAPGEF3|uc001rpz.4	12.42	4.41	1.36	3.24	2.92	2.01	21.2855
POLR1A|uc002sqs.3	28.89	2.28	0.7	3.24	2.92	2.01	4.8597
MYO1D|uc002hho.1	14.25	3.69	1.14	3.24	2.92	2.01	12.9054
FAM110A|uc002wef.1	22.69	-2.39	0.74	-3.24	2.92	2.01	0.1911
BCL2L2-PABPN1|uc001wjh.4	49.55	-1.56	0.48	-3.24	2.92	2.01	0.3387
VSTM2L|uc002xhk.4	7.33	5.86	1.81	3.23	2.91	2.01	58.1892
TMCC3|uc001tdj.2	15.98	3.21	1	3.23	2.91	2	9.285
PLEKHF1|uc002nsh.4	7.27	5.85	1.82	3.22	2.9	1.99	57.7042
DDX58|uc003zra.3	12.22	-3.44	1.07	-3.22	2.89	1.99	0.0923
ASPH|uc003xuj.3	85.06	1.24	0.39	3.22	2.89	1.98	2.3664
SYNE1|uc003qou.4	17.21	-2.64	0.82	-3.21	2.88	1.98	0.1603
CFL1|uc001ofs.3	261.17	0.83	0.26	3.21	2.88	1.98	1.7779
LRRC16B|uc001wlj.2	13.84	3.75	1.17	3.21	2.88	1.97	13.4472
FDFT1|uc003wui.3	59.18	-1.42	0.44	-3.21	2.88	1.97	0.3736
UBTD2|uc003mbp.1	17.5	-2.92	0.91	-3.21	2.87	1.97	0.1319
PODXL|uc003vqx.4	7.32	5.83	1.82	3.2	2.87	1.97	57.0225
APOBR|uc002dqb.2	187.36	-1	0.31	-3.2	2.87	1.96	0.5001
ENTPD6|uc002wuj.2	35.42	-1.88	0.59	-3.2	2.86	1.96	0.2716
ENDOD1|uc001pfh.3	10.75	5.04	1.57	3.2	2.86	1.96	32.8372
MSMO1|uc003ire.3	30.79	-1.96	0.61	-3.2	2.86	1.96	0.2562
SNRNP70|uc002pmk.3	88.25	-1.3	0.41	-3.2	2.86	1.96	0.4071
SPHK1|uc002jrj.2	164.25	0.96	0.3	3.19	2.85	1.95	1.9469
MRPS30|uc003joh.3	15.66	3.23	1.01	3.19	2.85	1.95	9.3873
ABCG2|uc003hrg.3	11.14	4.97	1.56	3.19	2.85	1.95	31.3571
GOLGA7B|uc001kos.3	10.6	5.03	1.58	3.19	2.85	1.95	32.747
ATP2A3|uc002fwy.2	230.72	1.01	0.32	3.19	2.85	1.95	2.0176
FAM53B|uc001lhv.1	67.45	1.37	0.43	3.19	2.85	1.95	2.5896
SGSM2|uc002fum.4	52.87	-1.52	0.48	-3.19	2.84	1.94	0.3491
CARNS1|uc010rpr.2	7.01	5.82	1.83	3.19	2.84	1.94	56.4542
RAMP1|uc002vxj.3	11.49	4.97	1.56	3.19	2.84	1.94	31.2827
SMARCD3|uc003wjs.3	4.81	-6.15	1.93	-3.19	2.84	1.94	0.0141
NAIP|uc003kar.1	7.28	-4.66	1.47	-3.18	2.83	1.93	0.0395
VAV1|uc010xjh.2	62.1	-1.42	0.45	-3.18	2.83	1.93	0.3732
PTGIR|uc002pex.3	44.21	-7.22	2.28	-3.17	2.82	1.92	0.0067
mir-34|uc009vmq.3	13.69	-3.26	1.03	-3.17	2.82	1.92	0.1042
BCL2L1|uc002wwl.3	53.41	1.56	0.49	3.17	2.82	1.92	2.9499
RRBP1|uc002wpw.1	64.1	1.47	0.47	3.17	2.81	1.92	2.7781
SERF2|uc010bdq.3	197.78	-0.89	0.28	-3.16	2.8	1.91	0.5391
CYC1|uc003zaz.4	72.57	1.39	0.44	3.16	2.8	1.91	2.6283
SEC24D|uc003ici.4	23.21	2.42	0.77	3.16	2.8	1.91	5.3559
CLPTM1|uc002pai.3	99.44	1.17	0.37	3.16	2.8	1.91	2.2508
ARHGEF2|uc001fmt.2	215.18	0.87	0.28	3.16	2.8	1.9	1.8258
AGO4|uc001bzj.2	38.94	-1.74	0.55	-3.16	2.8	1.9	0.2984
CXCL16|uc002fyr.4	148.99	-0.96	0.3	-3.15	2.79	1.9	0.5149
BCAR3|uc001dpz.4	23.12	2.36	0.75	3.15	2.79	1.9	5.1331
MAN2A1|uc003kou.1	25.42	2.24	0.71	3.15	2.79	1.9	4.7078
VHL|uc003bvc.3	47.19	-1.63	0.52	-3.15	2.79	1.9	0.3242
RHOG|uc001lyu.2	88.39	-1.18	0.38	-3.15	2.79	1.9	0.4404
ATP5F1|uc001ebc.3	23.75	2.41	0.77	3.15	2.79	1.9	5.3236
C9orf72|uc003zqq.3	12.73	-3.33	1.06	-3.15	2.78	1.89	0.0998
VPS51|uc001ocr.2	54.87	1.54	0.49	3.15	2.78	1.89	2.9127
OGT|uc004eaa.2	89.68	-1.16	0.37	-3.14	2.78	1.89	0.4466
MYO1F|uc002mkg.3	402.79	-0.73	0.23	-3.14	2.78	1.89	0.6031
ADCK3|uc001hqn.1	20.69	-2.38	0.76	-3.14	2.78	1.89	0.1917
STK17B|uc002utk.3	30.97	-1.89	0.6	-3.14	2.77	1.88	0.2695
ARCN1|uc001ptq.3	61.81	1.45	0.46	3.14	2.77	1.88	2.7344
PIKFYVE|uc002vcz.3	50.45	1.6	0.51	3.14	2.77	1.88	3.0291
CCDC154|uc010uve.2	6.19	-4.83	1.54	-3.14	2.77	1.88	0.0351
STT3B|uc011axe.2	57.74	1.49	0.48	3.13	2.76	1.87	2.8109
UBA1|uc004dhj.4	186.36	0.98	0.31	3.13	2.76	1.87	1.9791
KPNB1|uc002ilt.2	92.4	1.18	0.38	3.13	2.76	1.87	2.2612
ETNK2|uc001hao.4	7	5.76	1.84	3.13	2.76	1.87	54.125
COL7A1|uc003ctz.2	17.31	-2.55	0.82	-3.13	2.75	1.87	0.1708
TMEM66|uc003xhs.3	119.92	-1.06	0.34	-3.12	2.75	1.86	0.4809
CPEB2|uc003gnk.2	37.23	1.81	0.58	3.12	2.75	1.86	3.4979
DDX26B|uc004eyw.4	8.77	-4	1.28	-3.12	2.75	1.86	0.0625
LMTK2|uc003upd.2	18.13	2.71	0.87	3.12	2.74	1.86	6.5522
RPLP1|uc002asd.1	145.87	1.22	0.39	3.12	2.74	1.86	2.3278
HIF1A-AS2|uc021ruc.1	4.58	-6.11	1.96	-3.12	2.74	1.85	0.0144
METRN|uc002cjd.3	11.92	4.29	1.38	3.11	2.73	1.85	19.5974
CLEC2D|uc001qwf.3	11.97	-3.45	1.11	-3.11	2.73	1.84	0.0912
SESN2|uc001bps.3	17.62	2.92	0.94	3.11	2.73	1.84	7.5694
GAB2|uc001ozh.3	42.54	-1.62	0.52	-3.11	2.73	1.84	0.3264
MAP1LC3A|uc002xaq.2	5.52	-5.24	1.69	-3.11	2.73	1.84	0.0264
ATP2A2|uc001tqk.4	128.89	1.04	0.33	3.11	2.72	1.84	2.0555
SSR4|uc022chw.1	69.87	1.41	0.45	3.11	2.72	1.84	2.6485
RMRP|uc003zxh.2	20.45	-2.58	0.83	-3.11	2.72	1.84	0.1672
KRT79|uc001sbb.3	6.74	5.72	1.84	3.1	2.72	1.84	52.8548
ADM|uc001mil.1	35.83	-1.83	0.59	-3.1	2.71	1.83	0.2822
GBP5|uc001dnd.3	6.09	-4.79	1.55	-3.1	2.71	1.83	0.0362
KLF11|uc002raf.1	24.51	-2.22	0.72	-3.1	2.71	1.83	0.2143
PSMD8|uc002oii.4	76.95	1.26	0.41	3.1	2.71	1.83	2.3903
DHRS9|uc010zde.2	40.45	1.73	0.56	3.1	2.71	1.83	3.31
HDLBP|uc002waz.3	180.79	0.91	0.3	3.09	2.7	1.82	1.885
AKR1A1|uc001coe.3	61.45	-1.36	0.44	-3.09	2.7	1.82	0.3903
TOMM40|uc002paa.4	21.78	2.53	0.82	3.09	2.7	1.82	5.7738
SLC25A25|uc004btb.4	35.37	1.89	0.61	3.09	2.7	1.82	3.7011
GSTO1|uc001kya.3	102.97	1.11	0.36	3.09	2.69	1.82	2.1527
GDPD3|uc002dwp.3	4.48	-6.06	1.96	-3.09	2.69	1.82	0.015
BC040865|uc003wkn.3	4.48	-6.06	1.96	-3.09	2.69	1.82	0.015
RTN4R|uc002zrv.3	15.14	3.07	1	3.09	2.69	1.82	8.4206
EEF2|uc002lze.3	672.32	0.66	0.21	3.09	2.69	1.82	1.5748
HOOK2|uc002muy.2	13.03	-2.95	0.96	-3.09	2.69	1.82	0.1295
PPDPF|uc002yff.3	51.78	1.56	0.51	3.08	2.69	1.81	2.9527
ADO|uc001jmg.3	54.11	1.58	0.51	3.08	2.69	1.81	2.9809
PDCD4|uc001kzh.3	13.72	-3.08	1	-3.08	2.68	1.81	0.1181
FAM89A|uc001hui.2	11.35	4.27	1.39	3.08	2.68	1.81	19.2503
PAK1|uc001oyg.4	29.4	-1.92	0.62	-3.08	2.68	1.81	0.2649
RRAD|uc002eqo.2	6.63	5.7	1.85	3.08	2.68	1.81	51.8857
ARHGAP22|uc010qgm.3	36.46	-1.71	0.56	-3.07	2.67	1.8	0.3065
IPO7|uc001mho.3	32.48	1.97	0.64	3.06	2.66	1.79	3.928
ADCY3|uc002rfs.4	29.31	2.11	0.69	3.06	2.66	1.79	4.3266
ANXA6|uc003ltl.2	18.59	-2.4	0.78	-3.06	2.66	1.79	0.1896
KIAA1210|uc004era.4	6.44	5.76	1.88	3.06	2.66	1.79	54.3411
LOC401320|uc003tbf.2	16.59	-2.56	0.84	-3.06	2.66	1.79	0.1699
XIRP1|uc003cjk.2	10.14	4.86	1.59	3.06	2.65	1.78	29.0406
AQP3|uc003zsx.3	10.53	4.83	1.58	3.05	2.65	1.77	28.3839
MYBPC3|uc021qis.1	10.12	-3.47	1.14	-3.05	2.64	1.77	0.0905
DLAT|uc001pmo.3	13.05	3.48	1.14	3.05	2.64	1.77	11.1436
IQGAP3|uc001fpf.3	12.46	3.61	1.18	3.05	2.64	1.77	12.2375
FAM131B|uc010lpa.3	14.13	3.25	1.07	3.05	2.64	1.77	9.5145
THBS1|uc001zkh.3	113.12	-4.57	1.5	-3.05	2.64	1.77	0.0422
TUBA8|uc002znv.2	6.32	5.68	1.86	3.05	2.64	1.77	51.3183
NNT|uc003jof.3	29.68	1.98	0.65	3.05	2.63	1.77	3.9378
GGA1|uc003atc.3	118.46	-1.03	0.34	-3.04	2.63	1.76	0.4905
ANPEP|uc002bop.4	423.73	-0.69	0.23	-3.04	2.63	1.76	0.6215
DBI|uc021vnj.1	35.76	-1.78	0.59	-3.04	2.63	1.76	0.2902
GPX3|uc021yga.1	11.18	4.22	1.39	3.04	2.62	1.75	18.6779
DHX30|uc003cru.3	55.3	1.49	0.49	3.03	2.62	1.75	2.8028
MAP7|uc011edg.2	6.28	5.73	1.89	3.03	2.61	1.75	52.918
LINGO1|uc002bct.1	6.31	5.65	1.86	3.03	2.61	1.75	50.1526
EMC1|uc001bbo.4	36.86	1.79	0.59	3.03	2.61	1.75	3.4575
HLA-C|uc011hpd.2	52.5	-1.43	0.47	-3.03	2.61	1.75	0.372
NCAM1|uc021qqp.1	33.59	1.82	0.6	3.03	2.61	1.75	3.5391
SRC|uc002xgy.3	181.23	-0.92	0.3	-3.03	2.61	1.75	0.5276
BAIAP2|uc002jzg.2	33	1.85	0.61	3.03	2.61	1.74	3.6109
FN1|uc002vfa.3	13.87	-3.62	1.2	-3.03	2.61	1.74	0.0814
COX7A2|uc003phv.2	32.6	1.86	0.62	3.03	2.61	1.74	3.6348
NT5E|uc003pko.4	9.91	4.8	1.59	3.03	2.6	1.74	27.951
ZMYM2|uc001ums.3	22.92	-2.28	0.75	-3.03	2.6	1.74	0.2062
EPHB2|uc001bge.3	14.4	-2.73	0.9	-3.02	2.6	1.74	0.151
LRRC59|uc002iqt.3	54.4	1.45	0.48	3.02	2.6	1.73	2.7352
GPC1|uc002vyw.4	13.25	3.45	1.14	3.02	2.59	1.73	10.9629
MAP3K2|uc002toj.2	70.24	-1.27	0.42	-3.02	2.59	1.73	0.416
FPR2|uc002pxr.3	4.62	-6.03	2	-3.02	2.59	1.73	0.0153
POU3F1|uc001ccp.1	9.36	4.85	1.61	3.02	2.59	1.73	28.8712
SH3BGRL3|uc001blu.3	823.11	0.72	0.24	3.02	2.59	1.73	1.6522
TNK2|uc003fvt.1	40.95	-1.74	0.58	-3.01	2.59	1.73	0.2988
IARS2|uc001hmc.3	39.9	1.74	0.58	3.01	2.59	1.73	3.3462
FLJ00157|uc003jbb.1	6.45	-4.45	1.48	-3.01	2.58	1.72	0.0458
G6PC3|uc002iex.3	30.22	2.12	0.71	3.01	2.58	1.72	4.3556
NAB1|uc002usb.3	8.35	-3.93	1.31	-3	2.58	1.72	0.0658
ATP6V1E1|uc002zmr.1	42.97	1.61	0.54	3	2.57	1.72	3.0616
UQCRQ|uc003kya.1	40.21	1.78	0.59	3	2.57	1.72	3.4328
STK38|uc003omh.3	39.98	-1.69	0.56	-3	2.57	1.72	0.3094
ATOX1|uc003luk.3	30.63	-1.89	0.63	-3	2.57	1.71	0.2706
CCT4|uc002sbo.4	49.68	1.48	0.49	3	2.57	1.71	2.7893
H1F0|uc003aty.3	31.28	-1.81	0.6	-3	2.57	1.71	0.285
NCF2|uc001gqk.4	323.54	-0.74	0.25	-3	2.57	1.71	0.5981
ING5|uc002wcd.3	20.03	-2.37	0.79	-3	2.57	1.71	0.1939
ATP6V0A2|uc001ufr.3	23.49	2.26	0.75	3	2.56	1.71	4.7891
BRPF3|uc003olv.4	18.89	2.71	0.9	2.99	2.56	1.7	6.5382
FAM65A|uc010vjp.2	83.05	-1.17	0.39	-2.99	2.55	1.7	0.4452
ENTHD2|uc002jzu.2	26.09	-1.98	0.66	-2.99	2.55	1.7	0.2541
C9orf139|uc004ckp.1	7.62	-4.08	1.37	-2.99	2.55	1.7	0.0591
BC039500|uc002ean.1	19.2	-2.33	0.78	-2.99	2.55	1.7	0.1987
WNK1|uc031qfk.1	133.82	0.96	0.32	2.98	2.55	1.69	1.952
LONP1|uc002mcx.4	118.5	1	0.34	2.98	2.54	1.69	2.0014
SMPD1|uc001mcw.3	36.93	1.8	0.6	2.98	2.54	1.69	3.4813
SAMD9L|uc003umh.1	28.49	-1.89	0.63	-2.98	2.54	1.69	0.2705
ETHE1|uc002owp.3	17.25	2.84	0.95	2.98	2.54	1.69	7.1737
RASSF1|uc003dad.1	29.8	-1.82	0.61	-2.98	2.54	1.69	0.283
TUBA4A|uc002vkt.1	31.92	2.05	0.69	2.98	2.53	1.68	4.1341
MERTK|uc002thk.1	14.55	3	1.01	2.97	2.53	1.68	7.9864
CCT6A|uc003trl.1	36.51	1.73	0.58	2.97	2.53	1.67	3.3214
SDF2L1|uc002zvf.3	33.93	1.81	0.61	2.97	2.53	1.67	3.509
CTTN|uc001opu.3	12.02	3.94	1.33	2.97	2.53	1.67	15.2965
SAT2|uc002gic.2	28.36	-1.95	0.66	-2.97	2.53	1.67	0.2593
TMEM33|uc003gwi.2	54.89	1.44	0.48	2.97	2.52	1.67	2.7054
RHOU|uc001htf.3	15.01	-2.59	0.87	-2.97	2.52	1.67	0.1661
LOC146880|uc002jeu.3	33.31	-1.83	0.62	-2.96	2.52	1.67	0.2807
LY9|uc001fwu.4	12.89	3.27	1.1	2.96	2.52	1.67	9.6182
NOTCH1|uc004chz.3	81.17	-1.18	0.4	-2.96	2.51	1.67	0.4421
DDX5|uc002jek.2	235.51	-0.91	0.31	-2.96	2.51	1.67	0.5322
SLC39A14|uc011kzh.2	8.94	4.8	1.62	2.96	2.51	1.66	27.8359
TFE3|uc004dmb.3	81.36	-1.17	0.4	-2.96	2.51	1.66	0.4431
MFSD2A|uc001cev.3	23.38	2.16	0.73	2.95	2.5	1.66	4.4569
RNF19B|uc010oho.2	34.86	-1.76	0.6	-2.95	2.5	1.66	0.2946
FAM83G|uc002guw.3	13.75	3.06	1.04	2.95	2.5	1.66	8.3492
WAC|uc001iuf.3	56.18	-1.34	0.46	-2.95	2.5	1.66	0.3939
CYP27B1|uc001spz.1	17.37	2.61	0.89	2.95	2.5	1.65	6.1261
RAB32|uc003qln.1	24.45	-2	0.68	-2.95	2.5	1.65	0.2507
ZMYND15|uc002fyu.3	10.44	-3.24	1.1	-2.95	2.5	1.65	0.1061
CYBRD1|uc002ugy.4	10.89	-3.34	1.13	-2.95	2.49	1.65	0.0985
CELF1|uc001nfl.3	99.09	-1.08	0.37	-2.95	2.49	1.65	0.474
PACSIN2|uc003bdg.4	90.37	1.12	0.38	2.95	2.49	1.65	2.1711
EPM2AIP1|uc003cgk.3	20.23	-2.52	0.85	-2.95	2.49	1.65	0.1748
TNFAIP3|uc031spw.1	87.44	-1.1	0.37	-2.94	2.49	1.64	0.4654
CLCF1|uc010rpp.2	17.32	2.61	0.89	2.94	2.48	1.64	6.1007
HERC2|uc001zbj.4	42.15	1.57	0.53	2.94	2.48	1.64	2.9628
BZW1|uc021vus.1	22.42	2.19	0.75	2.94	2.48	1.64	4.5754
SH3GLB1|uc001dly.3	56.2	1.45	0.49	2.94	2.48	1.64	2.7294
OCRL|uc004euq.3	16.11	2.78	0.95	2.94	2.48	1.64	6.8691
KIF5B|uc001iwe.4	74.01	1.21	0.41	2.94	2.48	1.64	2.3137
SNX19|uc001qgk.4	52.87	1.42	0.48	2.94	2.48	1.64	2.6712
ABHD5|uc003cmx.3	17.12	-2.41	0.82	-2.93	2.48	1.64	0.1877
KCNF1|uc002rax.3	5.94	5.55	1.89	2.93	2.48	1.64	46.7563
UHMK1|uc001gcc.2	70.05	1.27	0.43	2.93	2.48	1.64	2.417
FCAR|uc002qhr.1	38.28	-1.7	0.58	-2.93	2.47	1.63	0.3078
NIPAL3|uc001bjh.3	11.48	3.99	1.36	2.93	2.47	1.63	15.8744
EFEMP2|uc001ofy.4	4.06	-5.9	2.02	-2.93	2.47	1.63	0.0167
GFM1|uc003fce.3	15.46	2.78	0.95	2.93	2.47	1.63	6.8792
KLF9|uc004aht.3	29.76	1.89	0.64	2.93	2.47	1.63	3.7023
PNPLA2|uc001lrt.3	83.68	-1.15	0.39	-2.93	2.46	1.63	0.4491
ARAP1|uc001osu.3	498.2	-0.78	0.27	-2.92	2.46	1.62	0.5833
URB1|uc002ypn.2	21.15	2.34	0.8	2.92	2.46	1.62	5.0664
ING4|uc001qpw.4	14	-2.65	0.91	-2.92	2.45	1.62	0.1589
KCNK13|uc001xye.1	11.23	3.67	1.26	2.92	2.45	1.62	12.7096
ANXA1|uc004ajf.1	97.99	-1.12	0.38	-2.92	2.45	1.62	0.4597
SHB|uc004aax.3	77.28	1.2	0.41	2.92	2.45	1.61	2.2943
MT-ATP6|198899	85.24	-1.11	0.38	-2.92	2.45	1.61	0.462
IFI30|uc002nic.1	1195.46	-0.55	0.19	-2.92	2.45	1.61	0.683
ZDHHC5|uc001nkx.1	74.28	1.27	0.44	2.91	2.45	1.61	2.4158
FP15737|uc003xds.3	7.31	-4	1.37	-2.91	2.45	1.61	0.0624
PACS1|uc001oha.2	61.46	1.33	0.46	2.91	2.44	1.61	2.5065
FCGR2B|uc001gaz.2	6.38	-4.38	1.5	-2.91	2.44	1.61	0.0481
CDC42EP1|uc003asz.4	20.38	-2.19	0.75	-2.91	2.44	1.61	0.2194
TCTN3|uc001klb.4	15.89	2.69	0.92	2.91	2.44	1.61	6.4394
CAPN11|uc003owt.1	5.98	5.53	1.9	2.91	2.44	1.61	46.082
SDCBP|uc003xtq.3	152.57	-0.9	0.31	-2.91	2.44	1.61	0.5351
GPR157|uc001apq.1	4.04	-5.94	2.04	-2.91	2.44	1.61	0.0163
CARD8|uc010xzj.2	35.08	-1.68	0.58	-2.91	2.44	1.61	0.3114
OVOL1|uc001ofp.3	5.73	5.52	1.9	2.91	2.44	1.6	45.9956
YKT6|uc003tkm.3	64.89	1.27	0.44	2.91	2.44	1.6	2.4117
LOC100506713|uc002gdy.3	6.72	-4.17	1.44	-2.9	2.43	1.6	0.0556
PNPLA6|uc010xjq.2	206.26	-0.81	0.28	-2.9	2.43	1.6	0.5694
CDKN1C|uc001lws.4	6.22	-4.43	1.53	-2.9	2.43	1.6	0.0464
HSPA4|uc003kyj.3	40.35	1.58	0.54	2.9	2.43	1.6	2.9923
GALNS|uc002fly.4	62.38	1.3	0.45	2.9	2.43	1.6	2.4647
FH|uc001hyx.3	19.14	2.45	0.84	2.9	2.43	1.6	5.4573
MTHFR|uc001atc.2	114.33	-1	0.35	-2.9	2.43	1.6	0.499
AKIRIN1|uc001ccw.3	36.63	1.66	0.57	2.9	2.43	1.6	3.1532
DNM2|uc002mps.2	162.51	0.89	0.31	2.9	2.43	1.6	1.8543
PSMD3|uc002htn.2	68.8	1.25	0.43	2.9	2.42	1.59	2.3702
SLC25A19|uc002jnw.4	29.2	-1.79	0.62	-2.9	2.42	1.59	0.2898
TBXAS1|uc011kqv.2	67.4	-1.24	0.43	-2.9	2.42	1.59	0.4225
STARD7|uc002svm.4	103.32	1.03	0.35	2.9	2.42	1.59	2.0374
ILVBL|uc002nam.3	27.06	1.97	0.68	2.9	2.42	1.59	3.9245
FAM102A|uc004bsx.2	15.66	2.76	0.95	2.89	2.42	1.59	6.7578
MVK|uc001toy.4	12.79	-2.8	0.97	-2.89	2.42	1.59	0.144
MYBPH|uc001gzh.1	5.63	5.53	1.91	2.89	2.42	1.59	46.1684
LINC00937|uc001quk.4	3.94	-5.88	2.03	-2.89	2.42	1.59	0.017
PDE4DIP|uc021ouh.1	57.13	-1.36	0.47	-2.89	2.41	1.58	0.3901
CSNK1G2|uc002lul.4	110	-1.1	0.38	-2.89	2.41	1.58	0.4676
MT-ND5|198786	417.26	-0.78	0.27	-2.88	2.41	1.58	0.5834
PPP1R21|uc002rwm.3	14.58	-2.79	0.97	-2.88	2.4	1.58	0.145
FOXK2|uc002kfn.3	54.2	1.38	0.48	2.88	2.4	1.58	2.606
GCNT2|uc003mze.3	8.28	-3.72	1.29	-2.88	2.4	1.57	0.0757
RCN3|uc002poj.3	12.61	-2.91	1.01	-2.88	2.4	1.57	0.1334
IRAK2|uc003bve.1	19.32	-2.22	0.77	-2.88	2.4	1.57	0.215
GIMAP1-GIMAP5|uc022apw.1	6.03	-4.35	1.51	-2.88	2.4	1.57	0.0492
ST8SIA4|uc003knk.3	17.54	-2.4	0.83	-2.88	2.4	1.57	0.1895
TRAF1|uc010mvl.2	73.42	-1.18	0.41	-2.87	2.39	1.56	0.4425
PIM1|uc003onk.3	99.5	-1.02	0.36	-2.87	2.39	1.56	0.4929
ADAM9|uc003xmr.3	94.28	1.1	0.38	2.87	2.38	1.56	2.1457
SLC25A11|uc002fzo.2	53.39	1.39	0.49	2.87	2.38	1.56	2.6281
RPL38|uc002jka.3	44.37	-1.45	0.51	-2.87	2.38	1.56	0.3651
LRRK2|uc001rmg.4	12.98	-2.72	0.95	-2.87	2.38	1.56	0.1523
TMED3|uc002beu.3	20.51	2.32	0.81	2.86	2.38	1.56	4.9823
GALE|uc009vqo.1	19.99	2.37	0.83	2.86	2.37	1.55	5.1682
TMED10|uc001xrm.1	74.31	1.22	0.43	2.86	2.37	1.55	2.3235
ADARB1|uc002zgy.2	26.84	1.94	0.68	2.86	2.37	1.55	3.8323
SLC35A2|uc004dlo.1	17.45	2.75	0.97	2.85	2.36	1.54	6.7412
GTDC2|uc003cmr.2	12.5	3.19	1.12	2.85	2.36	1.54	9.1292
CLN8|uc003wpo.4	168.77	0.91	0.32	2.85	2.35	1.54	1.8737
DGKA|uc001sim.3	26.09	-1.87	0.66	-2.85	2.35	1.54	0.2728
ADAP2|uc002hfx.3	35.33	-1.62	0.57	-2.85	2.35	1.53	0.3259
CAST|uc003klx.3	80.28	-1.24	0.44	-2.84	2.35	1.53	0.4232
YPEL5|uc002rmz.4	34.78	-1.71	0.6	-2.84	2.35	1.53	0.3053
GLRX|uc021ybo.1	31.82	-1.79	0.63	-2.84	2.35	1.53	0.289
MS4A6A|uc010rla.2	3.85	-5.82	2.05	-2.84	2.35	1.53	0.0178
TRPS1|uc003yny.3	16.13	-2.7	0.95	-2.84	2.35	1.53	0.1536
SHPK|uc002fvz.1	17.81	2.47	0.87	2.84	2.35	1.53	5.5577
NT5C2|uc001kwq.3	40.22	-1.52	0.53	-2.84	2.34	1.53	0.3494
MAN2A2|uc002bqc.3	106.83	-1	0.35	-2.84	2.34	1.53	0.5001
SYMPK|uc002pdn.3	51.27	-1.37	0.48	-2.84	2.34	1.53	0.3881
LACC1|uc010acg.3	22.89	-2	0.71	-2.84	2.34	1.53	0.2494
FBXL20|uc002hrt.3	18.52	-2.22	0.78	-2.84	2.34	1.53	0.2144
FARSA|uc002mvs.2	57.5	1.33	0.47	2.84	2.34	1.53	2.5122
TSC22D2|uc003exv.3	26.94	1.94	0.68	2.84	2.34	1.53	3.8286
PSD4|uc002tjc.3	83.43	1.2	0.42	2.84	2.34	1.53	2.2954
HNRNPAB|uc003miu.3	50.98	1.41	0.5	2.84	2.34	1.53	2.6613
SLC39A3|uc002lwg.3	20.2	2.29	0.81	2.84	2.34	1.53	4.9034
APEH|uc003cxf.3	45.08	1.47	0.52	2.83	2.34	1.52	2.7689
UBE3C|uc010lqs.3	73.29	1.16	0.41	2.83	2.34	1.52	2.2378
PI4K2A|uc001kog.1	142.21	0.91	0.32	2.83	2.34	1.52	1.8745
BRWD3|uc004edt.3	18.24	-2.35	0.83	-2.83	2.33	1.52	0.1958
RHOB|uc002rdv.3	33.37	-1.63	0.58	-2.83	2.33	1.52	0.3236
PTBP1|uc002lpp.2	177.38	0.84	0.3	2.83	2.33	1.52	1.7928
SEC31B|uc001krc.1	16.01	-2.83	1	-2.83	2.33	1.52	0.1404
UGGT1|uc002tps.3	59.55	1.32	0.47	2.83	2.33	1.52	2.5049
UCK2|uc001gdp.3	12.64	3.09	1.1	2.82	2.32	1.51	8.5393
SYVN1|uc001odb.3	56.46	1.31	0.46	2.82	2.32	1.51	2.4778
LYST|uc001hxj.3	60.07	-1.33	0.47	-2.82	2.32	1.51	0.3973
GALNT2|uc010pwa.1	51.45	1.37	0.49	2.82	2.32	1.51	2.5918
AHDC1|uc009vsy.3	26.6	1.97	0.7	2.82	2.32	1.51	3.9243
ADORA1|uc001gzf.1	5.5	5.42	1.93	2.82	2.31	1.5	42.8765
PIGT|uc002xoh.3	51.38	1.42	0.5	2.82	2.31	1.5	2.6675
ARGLU1|uc001vqk.4	39.53	-1.53	0.54	-2.82	2.31	1.5	0.3465
TTC7A|uc002rvo.3	80.25	1.19	0.42	2.81	2.31	1.5	2.2813
M6PR|uc001qvf.3	104.23	1	0.36	2.81	2.31	1.5	1.9995
HUWE1|uc004dsp.4	127	0.94	0.33	2.81	2.31	1.5	1.9152
TEX261|uc002shn.3	50.48	1.39	0.5	2.81	2.31	1.5	2.627
TUBGCP6|uc003bkb.1	43.38	-1.52	0.54	-2.81	2.31	1.5	0.3479
CA2|uc003ydk.2	39.21	1.55	0.55	2.81	2.31	1.5	2.9258
MPG|uc002cfo.4	39.56	1.55	0.55	2.81	2.31	1.5	2.9269
CD226|uc002lkm.4	5.31	5.47	1.95	2.81	2.3	1.5	44.3447
CCL2|uc002hhy.3	72.38	-1.25	0.44	-2.81	2.3	1.5	0.4212
NEDD9|uc003mzv.2	10.97	3.42	1.22	2.81	2.3	1.5	10.7292
PANX2|uc003bjn.4	7.56	-3.85	1.37	-2.81	2.3	1.49	0.0691
CLINT1|uc011ddv.2	18.32	-2.23	0.8	-2.8	2.3	1.49	0.2129
H3F3B|uc002jpl.3	86.44	-1.1	0.39	-2.8	2.3	1.49	0.4665
SETDB2|uc001vda.3	19.28	-2.25	0.8	-2.8	2.29	1.49	0.2103
B4GALT5|uc002xuu.4	51.27	-1.33	0.47	-2.8	2.29	1.49	0.3982
BC067230|uc001zno.3	18.98	-2.17	0.78	-2.8	2.29	1.49	0.2222
SRPR|uc001qdh.3	77.08	1.12	0.4	2.8	2.29	1.49	2.1789
SERPINB1|uc003mub.4	32.97	-1.67	0.6	-2.8	2.29	1.49	0.3133
TNFRSF10D|uc003xcz.2	44.93	1.48	0.53	2.8	2.29	1.49	2.7856
DAB2|uc003jlx.3	110.06	1	0.36	2.8	2.29	1.49	1.9957
SCIMP|uc002gbh.3	6.49	-4.15	1.48	-2.8	2.29	1.49	0.0562
ARSG|uc002jhc.2	9.2	-3.38	1.21	-2.8	2.29	1.49	0.096
GTPBP2|uc003ovs.3	52.96	-1.31	0.47	-2.8	2.29	1.48	0.4028
PLEC|uc003zaf.1	664.09	-0.64	0.23	-2.8	2.28	1.48	0.6429
SSH2|uc002heo.1	29.87	-1.83	0.65	-2.79	2.28	1.48	0.2816
CCL7|uc002hhz.4	10.49	3.58	1.28	2.79	2.28	1.48	11.9285
USF1|uc031pqv.1	48.29	-1.35	0.48	-2.79	2.28	1.48	0.3928
TRIM44|uc001mwi.2	19.26	-2.26	0.81	-2.79	2.28	1.48	0.2082
WSB1|uc002gzd.1	78.79	-1.12	0.4	-2.79	2.28	1.48	0.4611
FRAT1|uc001knc.1	11.6	-2.89	1.04	-2.79	2.28	1.48	0.1347
ATP6V0E2|uc003wgs.3	11.29	4.17	1.5	2.79	2.28	1.48	18.0442
MRI1|uc002mxe.3	10.58	-3.12	1.12	-2.78	2.27	1.47	0.1151
LOC100506746|uc003hqf.1	5.13	-4.53	1.63	-2.78	2.27	1.47	0.0431
TUBA1B|uc001rtm.3	100.36	1.06	0.38	2.78	2.27	1.47	2.0794
SMCR7L|uc003axx.3	50.93	1.34	0.48	2.78	2.26	1.46	2.537
AK024243|uc003sio.1	13.58	2.93	1.06	2.78	2.26	1.46	7.6302
TLK1|uc002ugp.2	14.18	-2.73	0.98	-2.78	2.26	1.46	0.1509
NRP2|uc002vaw.3	51.81	1.35	0.49	2.77	2.26	1.46	2.5433
TMEM97|uc002hat.3	6.53	-4.26	1.54	-2.77	2.26	1.46	0.052
ASAH1|uc003wyn.2	150.91	-0.92	0.33	-2.77	2.25	1.46	0.5294
PQLC2|uc001bby.3	40.16	1.57	0.57	2.77	2.25	1.45	2.9774
MMP1|uc001phi.2	5.14	5.39	1.95	2.77	2.25	1.45	41.8278
SIK1|uc002zdf.2	17.42	2.43	0.88	2.76	2.24	1.44	5.3944
GPAA1|uc003zax.3	82.98	1.11	0.4	2.76	2.24	1.44	2.1586
GALNT1|uc002kzb.3	31.97	1.71	0.62	2.76	2.24	1.44	3.2802
SLC4A8|uc001rys.2	19.88	2.56	0.93	2.76	2.24	1.44	5.8911
TMEM8A|uc002cgu.4	103.05	1.07	0.39	2.76	2.24	1.44	2.0929
PGBD2|uc001ifh.3	9.35	-3.29	1.19	-2.76	2.24	1.44	0.1025
GARS|uc003tbm.3	38.44	1.55	0.56	2.76	2.24	1.44	2.9211
ARSB|uc003kfq.3	52.99	1.33	0.48	2.76	2.24	1.44	2.508
CCDC130|uc002mxc.1	24.85	-1.84	0.67	-2.76	2.24	1.44	0.2802
C19orf31|uc002mbn.1	6.77	-3.91	1.42	-2.76	2.24	1.44	0.0667
PYCR2|uc001hpq.4	32.72	1.86	0.67	2.76	2.24	1.44	3.6289
DCP2|uc003kqh.3	39.82	-1.47	0.53	-2.76	2.23	1.44	0.36
MIA3|uc001hnl.3	17.94	-2.31	0.84	-2.76	2.23	1.44	0.2016
PLA2G4C|uc002phx.3	12.52	-2.7	0.98	-2.76	2.23	1.44	0.1539
ESYT2|uc003wob.1	66.82	1.18	0.43	2.76	2.23	1.44	2.2616
DKFZP586I1420|uc003tau.3	13.79	-2.61	0.95	-2.75	2.23	1.44	0.1641
SLC6A6|uc010heg.4	274.99	-0.72	0.26	-2.75	2.23	1.44	0.6056
PPFIBP2|uc001mfj.5	9.23	-3.15	1.14	-2.75	2.23	1.43	0.113
ACSS1|uc002wub.3	11.8	-2.72	0.99	-2.75	2.23	1.43	0.1516
NMT2|uc001inz.1	8.2	-3.47	1.26	-2.75	2.23	1.43	0.0905
AP1B1|uc003afj.3	90.36	1.03	0.37	2.75	2.22	1.43	2.0426
MICALL1|uc003aui.3	56.19	1.27	0.46	2.75	2.22	1.43	2.4177
ARHGEF12|uc001pxl.2	14.43	2.7	0.98	2.75	2.22	1.43	6.5145
FEM1A|uc002mbf.3	30.09	1.78	0.65	2.74	2.22	1.43	3.4419
MESDC2|uc002bfy.1	24.13	1.94	0.71	2.74	2.22	1.43	3.8347
COL8A2|uc001bzv.2	33.14	1.67	0.61	2.74	2.22	1.43	3.187
DLG4|uc010cly.3	28.34	-1.82	0.67	-2.74	2.21	1.42	0.2824
CCNG2|uc003hkq.4	9.88	-2.99	1.09	-2.74	2.21	1.42	0.1255
AX747770|uc001wko.1	16.01	-2.37	0.86	-2.74	2.21	1.42	0.1936
AK128400|uc003wpf.1	9.97	-3.17	1.16	-2.74	2.21	1.42	0.1112
ZDHHC24|uc001oin.1	18.41	2.47	0.9	2.74	2.21	1.42	5.5219
EIF6|uc002xbz.2	46.23	1.45	0.53	2.74	2.21	1.42	2.7332
HK2|uc002snd.3	180.79	-0.8	0.29	-2.74	2.21	1.42	0.5729
SNX1|uc010uio.2	59.55	-1.29	0.47	-2.74	2.21	1.42	0.4103
ZFHX3|uc002fck.3	43.37	-1.41	0.52	-2.74	2.21	1.42	0.3758
LAYN|uc001plr.2	5.23	5.34	1.95	2.74	2.21	1.42	40.4554
CD46|uc001hgj.3	76.74	-1.08	0.4	-2.74	2.21	1.42	0.4726
PPP5C|uc002pem.3	24.31	1.99	0.73	2.74	2.21	1.42	3.9629
CD163|uc001qsz.3	65.15	-1.18	0.43	-2.74	2.21	1.42	0.4427
CCT5|uc003jeq.3	55.03	1.28	0.47	2.74	2.21	1.42	2.4361
TBC1D14|uc003gjs.4	58.9	-1.27	0.46	-2.73	2.2	1.42	0.4151
EEF1B2|uc002vbf.1	10.9	3.37	1.23	2.73	2.19	1.41	10.3035
PTPLAD1|uc002apc.3	20.33	2.13	0.78	2.72	2.19	1.4	4.3622
CDK3|uc010dgt.3	7.63	-3.63	1.33	-2.72	2.19	1.4	0.0807
SIGMAR1|uc003zvb.3	21.31	2.13	0.78	2.72	2.19	1.4	4.3843
TLN2|uc002alb.4	4.98	5.34	1.96	2.72	2.19	1.4	40.3781
PNN|uc001wuw.4	27.22	-1.81	0.66	-2.72	2.19	1.4	0.2857
SAFB2|uc002mcd.3	39.57	-1.7	0.62	-2.72	2.19	1.4	0.308
KIAA1147|uc003vwk.3	21.6	-1.97	0.73	-2.72	2.19	1.4	0.2548
TNNT1|uc002qjb.4	3.52	-5.7	2.1	-2.72	2.18	1.4	0.0192
COPG1|uc003els.3	88.01	1.06	0.39	2.72	2.18	1.4	2.0914
TCTN2|uc001ufp.3	5.18	5.32	1.96	2.72	2.18	1.4	39.9718
NOTCH2|uc001eik.3	305.52	-0.72	0.27	-2.72	2.18	1.4	0.6058
EIF5|uc001ymq.4	113.39	0.94	0.35	2.72	2.18	1.4	1.9243
ARPC5|uc021pgb.2	124.96	-0.96	0.35	-2.72	2.18	1.4	0.5144
JARID2|uc003nbj.4	127.09	0.89	0.33	2.72	2.18	1.4	1.8481
CSTB|uc002zdr.4	621.93	-0.57	0.21	-2.72	2.18	1.4	0.6759
MPZ|uc001gaf.4	5.03	-4.48	1.65	-2.71	2.18	1.4	0.0448
DENND4B|uc001fdd.1	203.65	-0.85	0.31	-2.71	2.18	1.4	0.5534
BC150535|uc002fyz.2	6.08	-4.02	1.48	-2.71	2.18	1.4	0.0617
IFRD2|uc011bdp.2	21.98	2.03	0.75	2.71	2.18	1.4	4.0796
NPM1|uc003mbi.3	12.31	2.9	1.07	2.71	2.17	1.39	7.4696
HSPBAP1|uc003efu.2	8.75	-3.33	1.23	-2.71	2.17	1.39	0.0992
UBC|uc001ugs.4	82.51	1.06	0.39	2.71	2.17	1.39	2.0845
STARD10|uc001otb.3	18.05	-2.11	0.78	-2.71	2.17	1.39	0.2311
MCUR1|uc003nbc.2	23.13	2.1	0.77	2.71	2.17	1.39	4.2803
ANKRD37|uc003ixm.3	8.51	-3.41	1.26	-2.71	2.17	1.39	0.0942
ATP5EP2|uc001uru.3	31.54	-1.88	0.69	-2.71	2.17	1.39	0.2724
ZFAND2B|uc002vka.4	16.27	-2.24	0.83	-2.7	2.16	1.39	0.2114
ERICH1|uc003wph.3	16.27	-2.24	0.83	-2.7	2.16	1.39	0.2114
FBXL5|uc003goc.2	39.32	-1.43	0.53	-2.7	2.16	1.39	0.3702
AK090674|uc002ist.1	4.92	-4.47	1.65	-2.7	2.16	1.39	0.0452
BOLA3|uc002skc.1	5.13	5.3	1.96	2.7	2.16	1.39	39.4884
HNRNPH1|uc003mkf.5	81.22	-1.26	0.47	-2.7	2.16	1.39	0.4165
PDLIM2|uc003xby.4	30.29	1.84	0.68	2.7	2.16	1.38	3.573
PIP4K2C|uc001sot.3	26.78	1.85	0.69	2.7	2.16	1.38	3.6116
MLPH|uc002vwt.3	4.94	5.39	2	2.7	2.16	1.38	41.953
PAN2|uc001skx.3	14.65	-2.36	0.88	-2.7	2.15	1.38	0.1945
NPR1|uc001fcs.4	52.73	5.15	1.91	2.7	2.15	1.38	35.5896
SLC9A8|uc002xuv.2	32.41	-1.58	0.59	-2.7	2.15	1.38	0.3349
DENND1A|uc004bnz.1	27.58	-1.75	0.65	-2.69	2.15	1.37	0.2977
CPM|uc001suq.3	31.92	-1.62	0.6	-2.69	2.15	1.37	0.3245
STX6|uc021pfr.1	34.26	-1.57	0.58	-2.69	2.15	1.37	0.3369
ANXA2|uc002agm.3	62.28	-1.17	0.44	-2.69	2.15	1.37	0.4429
CLK2|uc001fjw.3	13.82	-2.47	0.92	-2.69	2.15	1.37	0.1811
RNASE6|uc001vye.4	26.28	-1.88	0.7	-2.69	2.14	1.37	0.2709
DAPP1|uc003hvf.4	9.78	-3.11	1.16	-2.69	2.14	1.37	0.1156
AMPD3|uc001min.1	61.28	-1.17	0.43	-2.68	2.14	1.37	0.4456
DENND5B|uc001rki.1	10.99	3.3	1.23	2.68	2.13	1.36	9.8192
STAT1|uc002usj.2	113.31	-0.92	0.34	-2.68	2.13	1.36	0.5285
SEC61B|uc004azh.3	33.45	1.72	0.64	2.68	2.13	1.36	3.2894
AOAH|uc022abu.1	14.64	-2.39	0.89	-2.68	2.13	1.36	0.191
ATIC|uc002vex.4	11.42	3.22	1.2	2.68	2.13	1.36	9.3397
COL4A3BP|uc003kdt.3	39.56	-1.42	0.53	-2.68	2.13	1.36	0.3728
UNKL|uc031qup.1	18.1	-2.08	0.78	-2.68	2.13	1.36	0.2363
CCND1|uc001opa.3	92.07	5.49	2.05	2.68	2.13	1.36	45.0405
FCGBP|uc002omp.4	4.8	-4.45	1.66	-2.68	2.13	1.36	0.0456
KIAA1199|uc002bfw.1	8.28	4.42	1.65	2.68	2.13	1.36	21.4788
PNPO|uc002imo.3	17.72	2.29	0.85	2.67	2.12	1.35	4.8738
SETD3|uc001ygc.3	30.01	1.7	0.63	2.67	2.12	1.35	3.2379
HOMER3|uc002nkv.2	49.74	-1.33	0.5	-2.67	2.12	1.35	0.3979
WDR59|uc002fdh.1	20.98	-1.96	0.73	-2.67	2.12	1.35	0.2569
GBP2|uc001dmz.1	6.56	-3.88	1.46	-2.67	2.11	1.35	0.0679
N4BP2L2|uc010abe.1	12.33	-2.78	1.04	-2.66	2.11	1.35	0.1458
KCNH3|uc001ruh.1	3.4	-5.68	2.13	-2.66	2.11	1.35	0.0195
CPAMD8|uc002nfb.3	3.4	-5.68	2.13	-2.66	2.11	1.35	0.0195
KCND1|uc004dlx.1	3.4	-5.68	2.13	-2.66	2.11	1.35	0.0195
SLC15A2|uc003eep.2	4.11	-4.83	1.81	-2.66	2.11	1.35	0.0351
PDK1|uc002uhs.3	18.36	-2.21	0.83	-2.66	2.11	1.34	0.2165
TMX4|uc002wmx.1	20.86	2.04	0.76	2.66	2.11	1.34	4.1035
PRDX2|uc002mvd.4	11.74	2.99	1.12	2.66	2.11	1.34	7.9569
GFI1|uc001dov.4	7.92	4.4	1.65	2.66	2.11	1.34	21.1272
AK095700|uc001ubf.2	10.48	-3.08	1.16	-2.66	2.11	1.34	0.1186
PSMA5|uc001dxn.3	33.79	1.59	0.6	2.66	2.11	1.34	3.0086
AFF4|uc003kyd.3	69.34	1.12	0.42	2.66	2.11	1.34	2.1735
EEF1D|uc003yyt.3	43.44	-1.38	0.52	-2.66	2.11	1.34	0.3836
ARHGAP4|uc004fjk.2	68.24	-1.2	0.45	-2.66	2.1	1.34	0.4354
EPB41|uc001brm.2	17.14	-2.4	0.9	-2.66	2.1	1.34	0.1894
AS3MT|uc001kwk.3	3.42	-5.63	2.12	-2.66	2.1	1.34	0.0202
REPS2|uc004cxv.1	3.42	-5.63	2.12	-2.66	2.1	1.34	0.0202
NSMAF|uc011lee.2	41.81	-1.38	0.52	-2.66	2.1	1.34	0.3843
CNOT1|uc002env.4	104.8	0.93	0.35	2.65	2.1	1.34	1.9076
PDS5A|uc003guv.4	58.33	1.21	0.45	2.65	2.1	1.34	2.3077
SCFD2|uc003gzu.3	4.97	5.25	1.98	2.65	2.09	1.33	38.04
LRRC58|uc003edr.2	36.74	1.54	0.58	2.65	2.09	1.33	2.9087
PSMD14|uc002ubu.3	13.63	2.8	1.06	2.65	2.09	1.33	6.9629
RNF216|uc003sox.2	53.99	-1.21	0.46	-2.65	2.09	1.33	0.4309
RASGRP2|uc009ypv.3	4.09	-4.88	1.84	-2.65	2.09	1.33	0.034
MB21D2|uc011bsp.2	4.46	-4.88	1.85	-2.64	2.09	1.33	0.0339
GMPPB|uc003cxl.1	19.24	2.2	0.83	2.64	2.09	1.33	4.5996
CDK9|uc004bse.2	47.81	-1.31	0.5	-2.64	2.08	1.32	0.4026
P2RX4|uc031qjt.1	42.61	-1.38	0.52	-2.64	2.08	1.32	0.3846
ATP6V0A1|uc002hzs.3	90.02	-1.03	0.39	-2.64	2.08	1.32	0.4909
PEMT|uc002grl.4	9.51	3.7	1.4	2.64	2.08	1.32	12.9913
LOC100129550|uc010hrn.3	8.81	-3.21	1.22	-2.64	2.08	1.32	0.108
SLC38A1|uc001rpc.3	11.82	2.94	1.12	2.63	2.07	1.31	7.6879
C12orf5|uc001qmp.3	24.25	1.9	0.72	2.63	2.07	1.31	3.7313
QPCT|uc002rqg.3	15.55	-2.39	0.91	-2.63	2.06	1.31	0.1913
DCHS1|uc001mem.1	41.98	3.82	1.45	2.62	2.06	1.3	14.095
ACAP3|uc001aeb.2	46.24	-1.43	0.55	-2.62	2.06	1.3	0.3714
GAB3|uc004fmk.1	20.51	-1.98	0.76	-2.62	2.06	1.3	0.2534
PALM2-AKAP2|uc004bej.4	14.28	2.5	0.95	2.62	2.06	1.3	5.6538
ALG3|uc003fne.2	29.2	1.81	0.69	2.62	2.06	1.3	3.5031
ANO6|uc010slf.2	54.35	1.23	0.47	2.62	2.05	1.3	2.3538
MARCKSL1|uc001bvd.4	19	-2.08	0.79	-2.62	2.05	1.3	0.2367
RAC1|uc003spw.3	48.93	-1.28	0.49	-2.62	2.05	1.3	0.4108
OSER1|uc002xlk.3	18.6	-2.04	0.78	-2.62	2.05	1.3	0.2432
KIF1B|uc001aqw.4	74.7	1.07	0.41	2.62	2.05	1.3	2.0975
AKAP8L|uc002naw.1	26.53	-1.7	0.65	-2.62	2.05	1.29	0.3068
ZNF469|uc002fku.2	7.16	4.43	1.69	2.61	2.05	1.29	21.5671
KIAA1683|uc010ebn.2	6.85	-3.65	1.4	-2.61	2.05	1.29	0.0794
TNFRSF10B|uc003xcu.2	42.85	-1.41	0.54	-2.61	2.05	1.29	0.3761
TMPO|uc001tfh.2	17.38	2.21	0.84	2.61	2.05	1.29	4.6167
OTUD1|uc001irr.2	19.32	-1.97	0.75	-2.61	2.05	1.29	0.2557
SC5D|uc001pxu.3	17.01	-2.2	0.84	-2.61	2.04	1.29	0.2177
ALAS1|uc003dcz.2	70.03	1.13	0.43	2.61	2.04	1.29	2.19
SRSF7|uc002rqz.3	38.6	-1.44	0.55	-2.61	2.04	1.29	0.3676
KCNJ1|uc001qeo.2	9.04	3.66	1.4	2.61	2.04	1.29	12.6343
RUFY1|uc003mka.2	37.52	-1.48	0.57	-2.6	2.04	1.28	0.3585
NCSTN|uc001fvx.3	82.76	1.01	0.39	2.6	2.04	1.28	2.0134
AMY2B|uc001duq.3	8.33	-3.26	1.25	-2.6	2.03	1.28	0.1045
BRD3|uc004cew.3	13.22	-2.63	1.01	-2.6	2.03	1.28	0.1619
GAS6|uc001vud.3	7.3	-3.47	1.34	-2.6	2.03	1.28	0.0899
TMEM51-AS1|uc009voh.3	8.71	-3.18	1.22	-2.6	2.03	1.28	0.1103
TCTEX1D2|uc003fwi.3	15.69	2.35	0.9	2.6	2.03	1.28	5.083
KCNMA1|uc001jxn.3	5.89	-3.93	1.51	-2.6	2.03	1.28	0.0655
IRF1|uc003kxa.2	51.58	-1.23	0.47	-2.6	2.03	1.28	0.427
VILL|uc003chl.3	4.59	-4.38	1.69	-2.6	2.03	1.27	0.0479
FZR1|uc010dtk.2	27.02	-1.68	0.65	-2.6	2.03	1.27	0.3129
FZD2|uc002igx.2	6.35	-3.82	1.47	-2.6	2.02	1.27	0.071
ITGA6|uc002uhp.1	16.33	2.27	0.87	2.59	2.02	1.27	4.8229
CCDC86|uc001nqa.2	9.85	3.25	1.25	2.59	2.02	1.27	9.5102
NRGN|uc001qar.2	35.26	1.55	0.6	2.59	2.02	1.27	2.919
ALDH4A1|uc001bbc.3	10.19	3.45	1.33	2.59	2.02	1.27	10.9527
TREX1|uc010hka.4	22.69	-1.84	0.71	-2.59	2.02	1.27	0.2784
MBP|uc010xfd.2	37.08	1.47	0.57	2.59	2.02	1.27	2.7771
AGGF1|uc003ket.3	20.89	2.02	0.78	2.59	2.02	1.27	4.0532
BC045769|uc002iil.3	22.14	-2.02	0.78	-2.59	2.02	1.27	0.2466
NOTCH2NL|uc001emn.4	8.31	-3.14	1.21	-2.59	2.01	1.26	0.1138
ILF2|uc001fcr.4	49.03	1.49	0.58	2.59	2.01	1.26	2.8144
EGLN1|uc001huv.2	26.5	-1.79	0.69	-2.58	2.01	1.26	0.2898
TAF15|uc002hkd.4	31.93	-1.59	0.62	-2.58	2.01	1.26	0.332
MEGF9|uc022bms.1	26.3	-1.72	0.67	-2.58	2.01	1.26	0.3028
BST2|uc002ngl.3	84.26	-1.02	0.39	-2.58	2.01	1.26	0.494
ADRBK2|uc003abx.4	68.96	-1.09	0.42	-2.58	2.01	1.26	0.4704
SLC38A10|uc002jzz.1	111.54	0.93	0.36	2.58	2	1.26	1.9087
PGPEP1|uc002nis.1	45.6	-1.36	0.53	-2.58	2	1.26	0.3896
ALOX15B|uc002gju.3	4.13	-4.78	1.86	-2.57	2	1.25	0.0364
CEP41|uc003vpz.4	4.6	5.16	2	2.57	2	1.25	35.8072
NUMBL|uc002oon.3	8.78	3.63	1.41	2.57	2	1.25	12.4036
LRCH1|uc001vbk.3	17.87	2.15	0.84	2.57	2	1.25	4.45
TMEM104|uc002jls.4	34.33	1.6	0.62	2.57	2	1.25	3.0227
RASGRP2|uc001oaw.1	3.29	-5.65	2.19	-2.57	2	1.25	0.02
NOXA1|uc004cmu.3	3.9	-4.75	1.85	-2.57	2	1.25	0.0372
LINC00936|uc001tbi.4	3.19	-5.58	2.17	-2.57	2	1.25	0.0209
CHID1|uc001lsm.3	26.24	1.88	0.73	2.57	1.99	1.25	3.6862
IDI1|uc001iga.3	32.32	-1.54	0.6	-2.57	1.99	1.25	0.3431
JMJD8|uc002ciw.1	37.82	1.56	0.61	2.57	1.99	1.25	2.9539
GGA3|uc002jni.2	51.82	-1.24	0.48	-2.57	1.99	1.25	0.4245
PTPRJ|uc001ngp.4	177.54	-0.79	0.31	-2.57	1.99	1.25	0.5774
ERAP1|uc003kml.3	28.03	1.67	0.65	2.57	1.99	1.25	3.1909
EMC10|uc002psl.3	80.23	1.07	0.42	2.57	1.99	1.25	2.0933
SHE|uc001ffb.3	6.75	4.39	1.71	2.56	1.99	1.24	21.0264
TMOD2|uc002abk.3	3.88	-4.79	1.87	-2.56	1.99	1.24	0.036
CNNM3|uc002swy.3	18.66	-1.97	0.77	-2.56	1.98	1.24	0.2549
TAF1C|uc010vnx.2	34.73	-1.47	0.58	-2.56	1.98	1.24	0.3598
MAPKAPK3|uc003dba.2	107.72	0.89	0.35	2.56	1.98	1.24	1.8579
EREG|uc003hie.1	35.15	-1.6	0.62	-2.56	1.98	1.24	0.33
BTN2A2|uc003nhq.3	5.07	-4.1	1.6	-2.56	1.98	1.24	0.0584
TESK2|uc001cns.1	13.45	-2.37	0.92	-2.56	1.98	1.24	0.1941
MT-ND2|198763	72.57	-1.05	0.41	-2.56	1.98	1.24	0.484
TNPO1|uc003kci.4	55.73	1.22	0.48	2.56	1.98	1.24	2.3315
FAM118A|uc003bga.4	12.49	-2.63	1.03	-2.56	1.98	1.24	0.1613
LUC7L|uc010bqq.1	7.19	-3.46	1.35	-2.55	1.97	1.23	0.091
ABCA6|uc002jhw.1	3.21	-5.52	2.16	-2.55	1.97	1.23	0.0218
ZBTB10|uc003ybx.5	6.72	-3.83	1.5	-2.55	1.97	1.23	0.0705
ECE1|uc001bei.2	18.51	2.06	0.81	2.55	1.97	1.23	4.1724
SAMD1|uc010xnl.2	19.91	-1.92	0.75	-2.55	1.97	1.23	0.2635
ARF3|uc001rsr.2	155.3	0.77	0.3	2.55	1.96	1.23	1.7077
CDC42|uc001bfr.3	30.28	-1.53	0.6	-2.55	1.96	1.23	0.3462
PDGFA|uc003sir.3	6.74	4.36	1.71	2.55	1.96	1.23	20.536
CD48|uc001fwo.2	44.13	-1.31	0.52	-2.55	1.96	1.23	0.4029
SEC13|uc003bvn.3	28.74	1.62	0.64	2.55	1.96	1.23	3.0834
ACSL1|uc003iwu.1	143.52	-0.81	0.32	-2.54	1.96	1.22	0.5691
SLC25A29|uc001yha.3	39.6	-1.38	0.54	-2.54	1.96	1.22	0.385
PSMC4|uc002omq.4	30.91	1.56	0.61	2.54	1.96	1.22	2.945
IFI6|uc001bon.1	511.87	-0.64	0.25	-2.54	1.96	1.22	0.6425
BRI3BP|uc001uha.1	12.2	2.69	1.06	2.54	1.96	1.22	6.4665
DDX3X|uc004dfe.3	132.58	0.84	0.33	2.54	1.96	1.22	1.7913
SIGLEC15|uc002lbl.1	6.84	4.35	1.71	2.54	1.96	1.22	20.4243
CTSL2|uc004awt.3	4.39	5.13	2.02	2.54	1.96	1.22	35.0514
ZNFX1|uc002xui.3	69.63	1.07	0.42	2.54	1.95	1.22	2.1067
LGALS3BP|uc002jwh.3	12.19	-2.69	1.06	-2.54	1.95	1.22	0.1549
AGXT2L2|uc003miz.3	19.95	-1.88	0.74	-2.53	1.95	1.21	0.2711
C20orf112|uc031rss.1	13.75	-2.3	0.91	-2.53	1.95	1.21	0.2036
C1QB|uc001bgd.3	9.73	-2.91	1.15	-2.53	1.95	1.21	0.133
IFNAR1|uc002yrn.3	70.78	-1.06	0.42	-2.53	1.94	1.21	0.4801
ZNF266|uc002mlo.4	17.63	-1.98	0.79	-2.53	1.94	1.21	0.2528
IDO1|uc003xnm.3	3.1	-5.5	2.18	-2.53	1.94	1.21	0.0221
TOLLIP|uc001lte.3	116.04	0.87	0.35	2.53	1.94	1.2	1.8294
SLC25A22|uc001lrj.3	17.32	2.16	0.86	2.52	1.94	1.2	4.4807
DAG1|uc021wyd.1	40.94	1.49	0.59	2.52	1.93	1.2	2.8084
MRTO4|uc001bbs.3	17.78	2.15	0.85	2.52	1.93	1.2	4.4258
MTMR3|uc003agv.4	54.83	-1.18	0.47	-2.52	1.93	1.2	0.4412
ACOT2|uc001xon.5	4.33	5.11	2.03	2.52	1.93	1.2	34.5663
IDH2|uc002box.3	51.85	1.26	0.5	2.52	1.93	1.2	2.3957
SMARCC2|uc001skb.3	56.1	-1.15	0.45	-2.52	1.93	1.2	0.4521
GTF3A|uc001ure.2	46.41	1.27	0.5	2.52	1.93	1.2	2.4116
GTF2IRD1|uc010lbq.3	11.18	2.86	1.13	2.52	1.93	1.2	7.2397
SGPL1|uc001jrm.3	36.07	-1.39	0.55	-2.52	1.93	1.2	0.3803
BIRC6|uc010ezu.3	72.88	1.06	0.42	2.52	1.93	1.2	2.0793
MAN2C1|uc002bah.4	69.19	-1.08	0.43	-2.52	1.93	1.2	0.4719
MRPL4|uc002mnn.3	25.16	1.82	0.72	2.52	1.93	1.2	3.5296
ZNF692|uc001ifc.2	12.28	-2.61	1.04	-2.52	1.93	1.2	0.1643
SH2B2|uc011kko.2	27.39	1.72	0.68	2.51	1.92	1.19	3.2956
COQ9|uc002elq.3	16.36	2.2	0.87	2.51	1.92	1.19	4.5867
UQCRFS1|uc002nsd.2	21.42	4.52	1.8	2.51	1.92	1.19	22.9982
LRP8|uc001cvi.2	23.18	1.8	0.72	2.51	1.92	1.19	3.4904
HDAC6|uc004dks.1	31.02	-1.49	0.59	-2.51	1.92	1.19	0.3569
TIMM13|uc002lvx.1	34.33	1.63	0.65	2.51	1.91	1.19	3.0906
SPRED3|uc002oim.4	4.23	5.12	2.04	2.51	1.91	1.19	34.7479
SEC22B|uc031poa.1	52.06	-1.17	0.47	-2.51	1.91	1.19	0.443
LPP|uc003frs.2	46.25	1.3	0.52	2.5	1.91	1.18	2.4579
POGZ|uc001eyd.2	39.04	-1.39	0.56	-2.5	1.91	1.18	0.3815
SGPP1|uc001xgj.3	22.57	1.81	0.72	2.5	1.91	1.18	3.5139
PLXNB2|uc003bkv.4	392.11	-0.64	0.25	-2.5	1.91	1.18	0.643
CREB3|uc003zxv.3	24.93	1.75	0.7	2.5	1.91	1.18	3.3745
KIAA1244|uc003qhu.3	4.38	5.08	2.03	2.5	1.91	1.18	33.8668
ICAM1|uc002mnq.2	87.64	-0.99	0.4	-2.5	1.9	1.18	0.5022
GLRX3|uc001lkm.2	15.95	2.2	0.88	2.5	1.9	1.18	4.5999
TRAPPC6A|uc002pav.4	10.98	-2.55	1.02	-2.5	1.9	1.18	0.1709
SLC7A11|uc021xrw.1	138.75	-0.85	0.34	-2.5	1.9	1.18	0.5563
ZNF771|uc010ver.2	7.79	4.27	1.71	2.5	1.9	1.18	19.3375
FZD5|uc002vcj.3	10.25	3.08	1.23	2.5	1.9	1.18	8.4306
FGD2|uc010jwp.1	12.61	-2.46	0.99	-2.5	1.9	1.18	0.1816
STIM1|uc021qco.1	40.58	1.37	0.55	2.49	1.9	1.18	2.5835
N4BP1|uc002efp.3	42.05	-1.28	0.51	-2.49	1.9	1.18	0.412
PSME3|uc002ibq.4	43.08	1.31	0.52	2.49	1.9	1.17	2.4721
TBC1D1|uc003gtb.3	45.63	1.26	0.51	2.49	1.9	1.17	2.3979
KIF21B|uc001gvs.2	48.74	2.85	1.14	2.49	1.9	1.17	7.2004
ITPR3|uc021ywr.1	13.54	2.41	0.97	2.49	1.9	1.17	5.3311
RNF149|uc002taz.2	53.59	1.21	0.48	2.49	1.9	1.17	2.3087
DNAJC10|uc002uow.2	30.77	1.58	0.64	2.49	1.9	1.17	2.998
NOL6|uc003zsz.3	30.87	1.55	0.62	2.49	1.89	1.17	2.9305
LOC440311|uc031quc.1	13.68	-2.28	0.92	-2.49	1.89	1.17	0.2057
AX748340|uc002vja.1	18.15	-5.86	2.35	-2.49	1.89	1.17	0.0172
LARGE|uc003ane.4	4.18	5.1	2.05	2.49	1.89	1.17	34.266
CWC25|uc002hqu.4	18.56	-2.05	0.83	-2.49	1.89	1.17	0.2407
ANKS6|uc004ayu.3	4.19	5.14	2.07	2.49	1.89	1.17	35.3033
IFIH1|uc002uce.4	16.73	-2.03	0.82	-2.49	1.89	1.17	0.2455
CX3CR1|uc021wwc.1	3.81	-4.67	1.88	-2.48	1.89	1.17	0.0392
GNA12|uc003smu.3	112.06	-0.88	0.35	-2.48	1.89	1.17	0.545
LINC00189|uc002yni.3	3.08	-5.55	2.23	-2.48	1.89	1.17	0.0214
ABCC5|uc003fmg.3	19.71	-1.85	0.74	-2.48	1.88	1.17	0.2783
KAT8|uc002eax.3	32	-1.45	0.58	-2.48	1.88	1.16	0.3671
TBC1D2B|uc002bcy.4	30.84	-1.51	0.61	-2.48	1.88	1.16	0.3523
ARHGAP18|uc003qbr.3	29.99	-1.58	0.64	-2.48	1.88	1.16	0.3336
C1QA|uc001bfy.3	3.67	-4.71	1.9	-2.48	1.88	1.16	0.0383
MCOLN2|uc001dkm.3	3.67	-4.71	1.9	-2.48	1.88	1.16	0.0383
XCR1|uc003cpf.3	3.67	-4.71	1.9	-2.48	1.88	1.16	0.0383
H2AFJ|uc009zia.3	20.66	-1.79	0.72	-2.48	1.88	1.16	0.289
ASCC3|uc003pqk.3	15.63	2.2	0.89	2.48	1.88	1.16	4.5976
FBXL19|uc002eab.2	32.18	-1.55	0.62	-2.48	1.88	1.16	0.3426
TMUB2|uc002ifo.3	28.23	-1.55	0.62	-2.48	1.88	1.16	0.3421
SEC14L1|uc002jto.3	68.95	-1.04	0.42	-2.48	1.88	1.16	0.4856
VWA8|uc001uyj.3	9.89	3.06	1.24	2.48	1.88	1.16	8.3302
SIRPB1|uc010gai.3	17.04	-2.01	0.81	-2.48	1.88	1.16	0.2486
TECR|uc002mza.3	29.02	1.59	0.64	2.47	1.88	1.16	3.0127
CS|uc001sks.1	25.66	1.7	0.69	2.47	1.87	1.16	3.2481
RTN4|uc002rye.3	221.65	0.67	0.27	2.47	1.87	1.16	1.5863
TRIM56|uc003uxq.3	50.22	-1.23	0.5	-2.47	1.87	1.16	0.4251
TUG1|uc003aji.3	61.64	-1.22	0.49	-2.47	1.87	1.16	0.4307
OTUD5|uc004dlu.3	49.46	-1.18	0.48	-2.47	1.87	1.16	0.4427
FERMT2|uc001xac.3	4.13	5.08	2.05	2.47	1.87	1.16	33.784
VEGFB|uc001nyw.3	37.87	-1.35	0.55	-2.47	1.87	1.16	0.393
EIF2AK4|uc001zkm.1	22.65	1.86	0.75	2.47	1.87	1.16	3.6363
VAPA|uc002koj.3	60.38	1.1	0.44	2.47	1.87	1.16	2.1373
GIMAP8|uc003whj.3	8.8	-2.99	1.21	-2.47	1.87	1.16	0.1255
PDK4|uc003uoa.3	6.31	-3.55	1.44	-2.47	1.87	1.15	0.0855
RAI1|uc002grm.3	46.46	1.26	0.51	2.47	1.87	1.15	2.388
TFB2M|uc001ibn.3	4.17	5.05	2.05	2.47	1.87	1.15	33.1107
ACAA2|uc002ldw.4	22.83	1.82	0.74	2.47	1.87	1.15	3.5368
LINC00085|uc002pxk.4	15.72	-5.68	2.3	-2.47	1.86	1.15	0.0195
PCID2|uc031qnm.1	22.25	-1.74	0.7	-2.47	1.86	1.15	0.2999
RILP|uc002ftd.3	33.4	1.5	0.61	2.47	1.86	1.15	2.8197
ZNF259|uc001ppp.3	19.69	1.96	0.79	2.47	1.86	1.15	3.8866
AP4E1|uc001zyx.2	17.83	2.03	0.83	2.46	1.86	1.15	4.0971
ULK1|uc001uje.3	31.19	-1.52	0.62	-2.46	1.86	1.15	0.3483
CD82|uc001myc.3	75.18	1	0.41	2.46	1.86	1.15	1.9971
CORO2B|uc021spj.1	4.27	5.04	2.05	2.46	1.86	1.15	32.8984
TSPAN33|uc003vop.2	37.83	-1.33	0.54	-2.46	1.86	1.15	0.3982
LRSAM1|uc004brd.2	16.06	-2.03	0.83	-2.46	1.86	1.15	0.2443
CCDC71L|uc003vdt.3	27.47	1.62	0.66	2.46	1.86	1.15	3.0692
HK1|uc001jpi.4	72.71	-0.99	0.4	-2.46	1.85	1.15	0.504
TMCO3|uc001vtu.4	49.44	1.3	0.53	2.46	1.85	1.15	2.4704
LETM1|uc003gdv.3	33.39	1.45	0.59	2.46	1.85	1.15	2.7263
RAB3D|uc002mqx.3	21.75	-1.75	0.71	-2.46	1.85	1.14	0.2966
TRAF3|uc001ymd.2	96.51	-0.88	0.36	-2.46	1.85	1.14	0.5425
MESDC1|uc002bfz.3	40.84	1.31	0.54	2.45	1.85	1.14	2.4868
ABCB1|uc003uiz.2	4.08	5.1	2.08	2.45	1.85	1.14	34.3502
DSC2|uc002kwl.4	5.83	-3.66	1.49	-2.45	1.85	1.14	0.0792
CORO1B|uc001olk.1	114.77	0.91	0.37	2.45	1.85	1.14	1.8797
PPP1CB|uc002rmg.3	101.61	-0.86	0.35	-2.45	1.85	1.14	0.5515
PDZD8|uc001lde.1	7.96	3.71	1.51	2.45	1.85	1.14	13.0693
GRINA|uc003zao.1	208.38	-0.77	0.31	-2.45	1.85	1.14	0.5863
PPP2R4|uc004bxm.2	55.11	1.14	0.47	2.45	1.85	1.14	2.2098
GATAD2A|uc010xqt.2	90.66	0.92	0.38	2.45	1.85	1.14	1.8953
CDC42BPB|uc001ymi.1	83.45	0.95	0.39	2.45	1.84	1.14	1.9301
PIK3C2B|uc001haw.3	7.81	3.7	1.51	2.45	1.84	1.14	13.0261
SETD5|uc003brt.3	45.11	-1.24	0.51	-2.45	1.84	1.14	0.4227
LARS2|uc003cop.1	15.13	2.22	0.91	2.45	1.84	1.14	4.659
PAQR6|uc010phh.2	3.57	-4.64	1.9	-2.45	1.84	1.13	0.0402
WSB2|uc001twr.2	65.59	1.08	0.44	2.45	1.84	1.13	2.1142
GSPT1|uc002dbt.3	51.67	1.17	0.48	2.44	1.84	1.13	2.2464
CTXN1|uc002miy.4	4.22	5.02	2.06	2.44	1.83	1.13	32.4143
Metazoa_SRP|uc021rsp.1	3	-5.41	2.22	-2.44	1.83	1.13	0.0235
MED24|uc002htt.3	40.62	1.33	0.54	2.44	1.83	1.13	2.5091
TM7SF3|uc010sjl.2	26.36	1.67	0.69	2.44	1.83	1.13	3.1929
NAA30|uc001xcx.4	15.58	2.17	0.89	2.44	1.83	1.12	4.5135
SHMT2|uc001snf.2	39.74	1.41	0.58	2.44	1.83	1.12	2.6579
TNFAIP8L1|uc002max.3	46.3	1.23	0.5	2.43	1.83	1.12	2.3399
RNASE4|uc001vxy.4	4.88	-3.99	1.64	-2.43	1.83	1.12	0.0629
IER5|uc001got.4	90.84	-0.91	0.37	-2.43	1.83	1.12	0.5333
BCL2|uc002lit.1	8.76	3.28	1.35	2.43	1.82	1.12	9.704
WAC-AS1|uc001iuc.3	8.78	-3.03	1.24	-2.43	1.82	1.12	0.1227
DEF6|uc003okk.3	22.8	-1.7	0.7	-2.43	1.82	1.12	0.3087
TIA1|uc002sgj.4	24.78	-1.61	0.66	-2.43	1.82	1.12	0.3286
MYO9B|uc010eak.3	512.02	-0.54	0.22	-2.42	1.81	1.11	0.6885
RIN2|uc002wro.2	52.1	-1.15	0.47	-2.42	1.81	1.11	0.4512
CYLD|uc002egq.1	19.11	-1.82	0.75	-2.42	1.81	1.11	0.2824
ARHGAP10|uc003ilf.3	35.14	1.38	0.57	2.42	1.81	1.11	2.6115
NCF1|uc003ubb.3	2.89	-5.38	2.23	-2.42	1.81	NA	0.0239
UBE2Z|uc002ioi.3	67.36	-1.08	0.45	-2.42	1.81	1.11	0.473
ZNF333|uc002mzn.3	7.96	-3.06	1.26	-2.42	1.81	1.11	0.1201
PAIP1|uc003job.3	8.23	3.48	1.44	2.42	1.81	1.11	11.1564
AKT2|uc002onf.3	95.15	-0.9	0.37	-2.42	1.8	1.1	0.5361
DAGLB|uc003sqa.3	30.62	-1.44	0.6	-2.41	1.8	1.1	0.3674
ELOVL5|uc011dwx.2	35.42	-1.49	0.62	-2.41	1.8	1.1	0.3571
S100A16|uc001fcd.1	9.05	3.38	1.4	2.41	1.8	1.1	10.437
SLC1A3|uc003jkj.4	47.4	-1.19	0.5	-2.41	1.8	1.1	0.4369
MANEAL|uc001cby.2	4.01	4.98	2.07	2.41	1.8	1.1	31.6541
EHD3|uc002rnu.3	4.01	4.98	2.07	2.41	1.8	1.1	31.6541
CHD9|uc002egy.3	31.95	1.59	0.66	2.41	1.8	1.1	3.0055
HEIH|uc003mmj.3	25.38	-1.69	0.7	-2.41	1.8	1.1	0.3091
MBD2|uc002lfg.2	54.79	-1.14	0.47	-2.41	1.8	1.1	0.454
WIPF1|uc002uiz.3	156.39	-0.75	0.31	-2.41	1.8	1.1	0.5926
RPL11|uc001bhk.3	89.12	-0.9	0.37	-2.41	1.8	1.1	0.5366
SESTD1|uc002uni.4	12.7	-2.28	0.95	-2.41	1.79	1.1	0.2062
LRPPRC|uc002rtr.2	31.93	1.46	0.61	2.41	1.79	1.1	2.7574
SLC25A1|uc002zoz.4	70.04	-0.99	0.41	-2.41	1.79	1.09	0.5045
GLUD1|uc001keh.3	27.24	1.64	0.68	2.4	1.79	1.09	3.113
NDUFS1|uc010ziq.2	27.17	1.73	0.72	2.4	1.79	1.09	3.312
SLC4A2|uc003wit.4	117.84	-0.81	0.34	-2.4	1.79	1.09	0.5703
GRID1|uc001kdl.1	3.92	5.04	2.1	2.4	1.79	1.09	32.9188
TET2|uc003hxk.3	31.63	-1.44	0.6	-2.4	1.79	1.09	0.3676
VAMP2|uc010cnt.1	26.62	-1.59	0.66	-2.4	1.79	1.09	0.3329
CST3|uc002wtn.1	191.3	-1.69	0.7	-2.4	1.79	1.09	0.3105
KBTBD8|uc003dmy.3	8.88	3.09	1.29	2.4	1.79	1.09	8.4928
TNFRSF8|uc001atq.3	13.56	-2.15	0.89	-2.4	1.78	1.09	0.2258
CTNNA1|uc003ldh.3	86	0.91	0.38	2.4	1.78	1.09	1.8788
DACT3|uc010ekq.3	9.67	3	1.25	2.4	1.78	1.09	7.9813
SLC30A1|uc001hio.1	26.94	1.63	0.68	2.4	1.78	1.09	3.1044
PHC2|uc001bxg.1	100.15	0.86	0.36	2.4	1.78	1.09	1.8193
TRIM38|uc003nfm.4	42.26	-1.24	0.52	-2.4	1.78	1.09	0.4244
TTC28|uc003adp.4	5.95	4.22	1.76	2.39	1.78	1.08	18.6597
LRIG1|uc003dmx.3	3.96	4.96	2.08	2.39	1.77	1.08	31.1685
GNG11|uc003und.3	3.96	4.96	2.08	2.39	1.77	1.08	31.1685
OSM|uc003ahb.3	3.46	-4.61	1.93	-2.39	1.77	1.08	0.0408
NDUFA9|uc001qnc.3	19.19	1.88	0.79	2.39	1.77	1.08	3.6849
SRA1|uc021yef.1	19.18	-1.83	0.77	-2.39	1.77	1.08	0.2804
CEP57|uc001pfp.2	6.82	-3.32	1.39	-2.39	1.77	1.08	0.1001
TBL1X|uc004csr.3	28.69	-1.5	0.63	-2.39	1.77	1.08	0.3534
SYF2|uc001bjt.1	18.99	-1.87	0.78	-2.39	1.77	1.08	0.2734
RHOT2|uc002cip.3	67.13	-0.99	0.42	-2.39	1.77	1.08	0.5019
CARS2|uc001vrd.2	16.8	2.01	0.84	2.38	1.77	1.08	4.0307
ARFGAP3|uc003bdd.2	34.87	-1.44	0.6	-2.38	1.77	1.08	0.3694
UVRAG|uc001oxc.3	20.19	-1.75	0.74	-2.38	1.77	1.08	0.2966
AMD1|uc003puk.1	44.58	1.22	0.51	2.38	1.77	1.08	2.3321
MOB3C|uc001cqe.4	25.15	-1.63	0.68	-2.38	1.76	1.07	0.3226
ABCF2|uc003wjo.1	13.16	2.4	1.01	2.38	1.76	1.07	5.284
CROCC|uc001azt.2	8.11	-2.98	1.25	-2.38	1.76	1.07	0.1266
GUCD1|uc003aah.2	79.38	0.95	0.4	2.38	1.76	1.07	1.9314
POLR2C|uc002elt.1	20.46	1.87	0.78	2.38	1.76	1.07	3.6466
NUB1|uc003wjx.3	19.03	-1.84	0.77	-2.38	1.76	1.07	0.2795
NFE2L2|uc002ulh.5	47.45	-1.17	0.49	-2.38	1.76	1.07	0.4437
CASP1|uc001pim.5	21.02	-1.75	0.73	-2.38	1.76	1.07	0.2982
ECHS1|uc001lmu.3	41.12	1.28	0.54	2.38	1.76	1.07	2.4235
CBL|uc001pwe.4	138.55	0.78	0.33	2.38	1.76	1.07	1.7125
CALU|uc003vnq.3	60.96	1.09	0.46	2.38	1.76	1.07	2.122
KAL1|uc004csf.3	3.48	-4.56	1.92	-2.38	1.76	1.07	0.0425
PPM1K|uc003hrm.5	7.48	-3.1	1.3	-2.37	1.75	1.07	0.1169
SLC45A3|uc001hda.1	10.1	2.83	1.19	2.37	1.75	1.07	7.1172
MAST3|uc002nhz.4	42.08	-1.22	0.52	-2.37	1.75	1.07	0.4287
RNU11|uc009vtj.1	2.77	-5.36	2.26	-2.37	1.75	NA	0.0244
KCNA3|uc001dzv.1	2.77	-5.36	2.26	-2.37	1.75	NA	0.0244
DTNB|uc002rgh.4	2.77	-5.36	2.26	-2.37	1.75	NA	0.0244
APOA1|uc001ppv.1	3.9	4.94	2.08	2.37	1.75	1.06	30.6828
DHRS11|uc002hnd.3	7.29	3.68	1.55	2.37	1.75	1.06	12.8366
SREK1|uc003jun.4	20.94	-1.78	0.75	-2.37	1.75	1.06	0.291
CUX1|uc003uyx.4	41.85	-1.3	0.55	-2.37	1.75	1.06	0.4074
DCTPP1|uc002dyf.3	15.5	2.12	0.9	2.37	1.75	1.06	4.3601
TMEM150B|uc010esw.1	12.73	-2.22	0.94	-2.37	1.74	1.06	0.2151
TNFRSF10A|uc003xda.3	12.09	2.56	1.08	2.36	1.74	1.06	5.8822
SRSF6|uc010zwg.2	37.74	-1.29	0.54	-2.36	1.74	1.06	0.4099
TBL2|uc003tyh.3	32.42	1.43	0.6	2.36	1.74	1.06	2.6864
SRGAP2|uc001hdy.3	17.92	-1.87	0.79	-2.36	1.74	1.06	0.2727
ARHGAP5-AS1|uc010amk.3	3.8	4.95	2.1	2.36	1.74	1.05	30.8878
KIAA0195|uc002jnz.4	61.23	-1.04	0.44	-2.36	1.74	1.05	0.4877
AHSA2|uc002sbc.2	23.61	-1.59	0.67	-2.36	1.74	1.05	0.3323
TNRC18|uc003soi.4	163.71	-0.73	0.31	-2.36	1.74	1.05	0.6024
C19orf26|uc002lrm.3	4	4.93	2.09	2.36	1.74	1.05	30.481
ITIH4|uc003dfz.3	5.1	-3.82	1.62	-2.36	1.73	1.05	0.0708
TRPM4|uc002pmw.3	8.11	-2.8	1.19	-2.36	1.73	1.05	0.144
CORO2A|uc004aym.3	9.35	2.96	1.26	2.36	1.73	1.05	7.8002
PSMB5|uc001wii.3	27.75	1.53	0.65	2.35	1.73	1.05	2.8835
FBXO38|uc003lpg.2	32.64	1.39	0.59	2.35	1.73	1.05	2.6291
AX748267|uc003bwe.1	6.53	-3.48	1.48	-2.35	1.73	1.05	0.0893
GPX1|uc021wxw.1	161.74	-0.84	0.36	-2.35	1.73	1.05	0.5584
SORBS3|uc003xbv.3	76.49	-0.98	0.42	-2.35	1.73	1.05	0.5075
EPS8L2|uc001lqt.3	6.63	4.06	1.73	2.35	1.73	1.04	16.6599
HCLS1|uc003eeh.4	130.6	-0.75	0.32	-2.35	1.73	1.04	0.5961
SYT7|uc009ynr.3	6.47	4.05	1.73	2.35	1.72	1.04	16.5878
NCK1|uc003erh.3	9.31	-2.75	1.17	-2.35	1.72	1.04	0.1488
SLC46A1|uc002hbf.2	9.24	-2.7	1.15	-2.35	1.72	1.04	0.1543
MT1G|uc002eju.1	4.07	-4.16	1.77	-2.35	1.72	1.04	0.0559
PLXNA2|uc001hgz.3	18.82	1.86	0.79	2.35	1.72	1.04	3.6244
JDP2|uc001xrq.3	6.99	-3.17	1.35	-2.35	1.72	1.04	0.1108
UTP20|uc001tia.1	9.15	2.98	1.27	2.35	1.72	1.04	7.8814
PREP|uc003prc.3	22.05	1.78	0.76	2.34	1.72	1.04	3.4422
MRPS12|uc002oke.3	14.49	2.15	0.92	2.34	1.72	1.04	4.449
EZH1|uc002iaz.3	28.67	-1.51	0.64	-2.34	1.72	1.04	0.3511
ZC3HAV1|uc003vun.3	37.34	1.36	0.58	2.34	1.72	1.04	2.5584
ERG|uc002yxa.3	3.75	4.93	2.1	2.34	1.72	1.04	30.4044
SLFN11|uc010ctr.3	35.51	-1.31	0.56	-2.34	1.72	1.04	0.4025
ODC1|uc002rao.1	26.56	1.56	0.67	2.34	1.71	1.04	2.9404
DOT1L|uc002lvb.4	239.64	0.68	0.29	2.34	1.71	1.04	1.6033
NDFIP1|uc003lmi.4	63.16	1.06	0.45	2.34	1.71	1.04	2.078
NUP205|uc003vsw.3	24.19	1.66	0.71	2.34	1.71	1.03	3.1653
DAD1|uc001wgl.2	44.8	1.19	0.51	2.34	1.71	1.03	2.2876
FCER2|uc002mhm.2	15.71	2.11	0.9	2.34	1.71	1.03	4.3159
UNQ2790|uc003eiw.1	11.83	-2.26	0.97	-2.34	1.71	1.03	0.2082
FCGR2A|uc001gan.3	22.45	-1.73	0.74	-2.34	1.71	1.03	0.3017
BLNK|uc001kls.4	3.96	-4.15	1.78	-2.33	1.71	1.03	0.0565
MNT|uc002fur.3	36.08	-1.29	0.55	-2.33	1.71	1.03	0.4095
FCHSD1|uc003llk.3	24.09	-1.75	0.75	-2.33	1.71	1.03	0.2983
RPS27L|uc002aly.3	29.53	-1.44	0.62	-2.33	1.7	1.03	0.3695
VPS37B|uc001udl.3	46.74	1.18	0.5	2.33	1.7	1.03	2.2602
NAP1L1|uc001sxx.2	47.31	-1.14	0.49	-2.33	1.7	1.03	0.4545
Metazoa_SRP|uc021rst.1	14.18	-2.06	0.89	-2.33	1.7	1.03	0.2391
CLIC2|uc004fnf.3	5.88	-3.44	1.48	-2.33	1.7	1.03	0.092
HAP1|uc002hxn.1	3.8	4.89	2.1	2.33	1.7	1.03	29.7113
KIF13B|uc003xhh.4	39.89	-1.23	0.53	-2.33	1.7	1.03	0.4277
C16orf70|uc002erd.3	32.64	-1.35	0.58	-2.33	1.7	1.03	0.3934
SLC35B1|uc002iph.1	25.87	1.57	0.67	2.33	1.7	1.02	2.9679
CD79A|uc002orv.3	8.49	3.2	1.38	2.32	1.7	1.02	9.1897
CSK|uc010bkb.1	110.23	-0.81	0.35	-2.32	1.69	1.02	0.5686
SCARNA2|uc001dwo.1	8.19	-2.86	1.23	-2.32	1.69	1.02	0.1381
NDUFB2|uc003vwa.3	38.01	1.29	0.55	2.32	1.69	1.02	2.4397
PROCA1|uc002hca.1	2.79	-5.29	2.28	-2.32	1.69	NA	0.0256
CDCA2|uc003xep.1	5.82	4.11	1.77	2.32	1.69	1.02	17.289
GGT7|uc002xay.3	9.72	-2.48	1.07	-2.32	1.69	1.01	0.1797
[truncated: 12,858 more rows]

## Sheet: THP1
Supplementary Table 1. Differential expression analysis of THP1 monocytes versus THP1 MDM
gene	baseMean	log2FoldChange	lfcSE	stat	#NAME?	#NAME?	FC
CSF1|uc001dyw.4	1485.97	6.6	0.17	38.53	Inf	Inf	96.7849
CHI3L1|uc001gzi.2	5842.52	2.23	0.05	43.52	Inf	Inf	4.6976
PSAP|uc001jsm.3	4612.39	2.75	0.06	49.96	Inf	Inf	6.7239
CTSD|uc001luc.2	2405.11	3.24	0.07	44.73	Inf	Inf	9.4441
A2M|uc001qvk.1	1840	6.66	0.15	43.88	Inf	Inf	100.892
ITGB7|uc001scc.3	1637.3	5.94	0.13	44.18	Inf	Inf	61.5558
PHLDA1|uc001sxu.3	1642.6	6.93	0.17	40.06	Inf	Inf	122.017
MMP14|uc001whc.3	5833.43	5.38	0.07	78.71	Inf	Inf	41.5651
APOE|uc002pab.3	1301.62	5.69	0.14	39.85	Inf	Inf	51.5638
ITGB2|uc002zgf.3	5750.55	2.26	0.05	43.84	Inf	Inf	4.8037
SPP1|uc003hra.3	3667.91	7.06	0.12	57.48	Inf	Inf	133.435
CSF1R|uc003lrm.3	1276.59	4.02	0.11	37.89	Inf	Inf	16.2732
CTSB|uc003wuq.3	2374.61	3.59	0.08	47.2	Inf	Inf	12.0236
SDC2|uc003yhv.1	1951.27	3.71	0.09	41.87	Inf	Inf	13.1303
PTGS1|uc004bmg.2	2129.21	5.38	0.1	51.44	Inf	Inf	41.5892
TLN1|uc003zxt.2	3589.88	2.28	0.06	37.33	304.22	301.3	4.8549
GDF15|uc002niv.2	1222.47	6.24	0.17	37.25	302.99	300.09	75.4011
TNS3|uc003tnw.3	1420.05	3.27	0.09	36.24	286.83	283.96	9.6674
ITGA5|uc001sga.3	1717.37	2.85	0.08	35.17	270.2	267.35	7.1955
GPC4|uc004exc.1	958.79	5.24	0.15	34.73	263.62	260.79	37.8169
DUSP6|uc001tay.3	977.88	4.24	0.12	34.71	263.24	260.43	18.8499
SUN2|uc010gxq.2	2155.17	2.46	0.07	34.24	256.23	253.44	5.4924
TIMP1|uc004dif.3	1087.41	3.67	0.11	33.8	249.71	246.94	12.7671
FAM129B|uc004brh.3	877.91	4.56	0.14	33.75	249.03	246.28	23.6354
ANPEP|uc002bop.4	1156.26	3.36	0.1	33.57	246.4	243.67	10.2577
FAM20C|uc003sip.3	1151.75	3.4	0.1	33.54	245.93	243.22	10.5275
IFI30|uc002nic.1	828.68	4.85	0.15	33.15	240.18	237.48	28.8911
LPL|uc003wzk.4	862.37	5.54	0.17	32.58	232.07	229.39	46.6583
TGFB1|uc002oqh.2	1118.2	3.23	0.1	31.6	218.5	215.83	9.37
ITGB5|uc003eho.3	714.98	5.43	0.18	30.91	209.06	206.4	43.187
ITGAX|uc002ebu.1	958.65	3.33	0.11	30.75	206.97	204.33	10.0299
CDKN1A|uc021yzb.1	745.77	4.05	0.13	30.32	201.26	198.63	16.5733
MAFB|uc002xji.3	834.38	6.47	0.21	30.25	200.22	197.61	88.3551
LAPTM5|uc001bsc.2	1975.63	2.2	0.07	30.18	199.36	196.77	4.6091
CTSL1|uc004apk.4	673.36	4.74	0.16	29.99	196.82	194.24	26.7477
ELANE|uc002lqb.3	1116.9	-4.36	0.15	-29.87	195.29	192.72	0.0488
RAPGEF1|uc022bos.1	1142.25	2.98	0.1	29.82	194.62	192.05	7.8681
LASP1|uc010cvq.3	1351.49	2.58	0.09	29.71	193.22	190.67	5.9955
GSN|uc004blf.1	1996.91	2.13	0.07	29.43	189.7	187.16	4.3893
RGS16|uc001gpl.4	746.83	6.39	0.22	29.34	188.49	185.96	83.9817
TSC22D1|uc001uzn.4	621.32	5.13	0.18	29.06	184.89	182.37	34.9517
SRGN|uc001joz.3	1697.22	-2.7	0.09	-28.98	183.98	181.48	0.154
CD81|uc001lwf.1	1768.29	2.33	0.08	28.86	182.45	179.96	5.0145
MYO1E|uc002aga.4	607.91	5.32	0.19	28.61	179.33	176.84	39.8891
LIPA|uc009xtq.3	702.39	3.77	0.13	28.55	178.6	176.12	13.6386
ZFP36L1|uc021rve.1	664.31	6.17	0.22	28.27	175.14	172.68	72.0768
RGCC|uc001uyi.2	696.87	6.4	0.23	28.21	174.37	171.91	84.5454
RCAN1|uc002yue.3	591.48	4.52	0.16	28.17	173.83	171.38	22.9053
MCL1|uc001euz.3	1796.72	2.18	0.08	27.91	170.69	168.25	4.5308
APOC4-APOC2|uc002pah.3	879.87	3.19	0.11	27.91	170.68	168.25	9.0961
AZU1|uc002lpz.1	1220.64	-3.04	0.11	-27.77	168.98	166.56	0.1213
MMP9|uc002xqz.3	861.08	7.28	0.26	27.76	168.94	166.53	155.593
FTH1|uc001nsu.3	725.53	3.53	0.13	27.62	167.23	164.82	11.5701
PINLYP|uc021uvg.1	553.17	5.31	0.19	27.44	164.99	162.59	39.7401
SLC20A1|uc002tib.3	859.43	3.03	0.11	27.21	162.33	159.94	8.1531
SERPINE2|uc002vnu.2	597.09	6	0.22	27.07	160.61	158.23	63.8399
SEPN1|uc021ojl.1	993.53	2.8	0.11	26.66	155.88	153.51	6.9629
PRTN3|uc002lqa.1	881.04	-4.72	0.18	-26.59	155.02	152.65	0.0378
LRP10|uc001whd.3	874.94	2.93	0.11	26.23	150.92	148.56	7.6199
EMP1|uc001rbr.3	699.88	7.06	0.27	25.99	148.17	145.82	133.633
TNFRSF1B|uc001att.3	573.06	3.69	0.15	25.35	141.05	138.71	12.9128
LIMS1|uc002tek.4	593.13	3.58	0.14	25.34	140.92	138.58	11.961
SPRY2|uc001vlj.3	501.12	4.28	0.17	25.12	138.55	136.22	19.4052
ZNF697|uc001ehy.1	466.77	4.55	0.18	25.06	137.91	135.59	23.3826
FN1|uc002vfa.3	735.89	7.39	0.3	24.95	136.69	134.37	167.571
SQSTM1|uc003mkw.4	909.18	2.61	0.1	24.87	135.75	133.44	6.108
CCND1|uc001opa.3	457.43	5.6	0.23	24.68	133.76	131.46	48.4364
IGFBP3|uc003tnr.3	532.13	6.43	0.26	24.59	132.82	130.52	86.3455
PLAUR|uc002oxf.2	509.88	3.91	0.16	24.52	132.01	129.72	15.0707
FERMT3|uc001nym.2	837.62	2.78	0.11	24.44	131.23	128.94	6.8519
NEK6|uc004boh.3	670.76	3.03	0.12	24.39	130.69	128.42	8.1888
LOC100129034|uc010mwl.3	765.68	2.84	0.12	24.38	130.57	128.3	7.1753
CLEC11A|uc002psy.3	1448.42	-2.22	0.09	-24.36	130.34	128.07	0.2139
KIAA1199|uc002bfw.1	589.5	6.92	0.28	24.3	129.71	127.45	120.894
IL1B|uc002tii.1	549.47	6.72	0.28	24.07	127.3	125.04	105.339
ZYX|uc003wcx.3	1124.62	2.25	0.09	24.04	126.99	124.74	4.7682
CD109|uc003php.3	484.07	3.98	0.17	24.03	126.86	124.61	15.7837
ATP9A|uc002xwg.1	449.86	5.83	0.24	24.02	126.75	124.52	57.0112
SNX9|uc003qqv.1	490.88	3.81	0.16	23.86	125.15	122.92	14.061
ENG|uc004bsj.5	564.57	3.36	0.14	23.69	123.29	121.06	10.2433
IL1RN|uc002tjb.3	407.81	4.81	0.21	23.42	120.6	118.37	28.1288
SEMA7A|uc002axv.3	389.62	5.36	0.23	23.09	117.24	115.02	41.1966
PLEC|uc003zaf.1	2076.65	1.68	0.07	22.98	116.17	113.96	3.2105
PDGFA|uc003sir.3	414.68	5.89	0.26	22.98	116.14	113.94	59.3489
CD164|uc003pte.3	1214.06	2.05	0.09	22.97	116.08	113.88	4.1311
IGF2R|uc003qta.3	1543.39	1.99	0.09	22.95	115.85	113.65	3.9705
ADAM9|uc003xmr.3	473.14	3.5	0.15	22.75	113.87	111.68	11.3382
BTG1|uc001tby.3	586.19	2.99	0.13	22.67	113.01	110.83	7.9572
KCNN4|uc002oxl.3	562.35	3.2	0.14	22.65	112.86	110.68	9.1928
B2M|uc001zuc.3	3446.76	1.36	0.06	22.64	112.78	110.6	2.5629
ABHD2|uc002bnk.2	846.93	2.39	0.11	22.53	111.67	109.5	5.2465
PIM1|uc003onk.3	396.54	4.04	0.18	22.5	111.37	109.2	16.4367
CAP1|uc001cey.4	5578.29	1.23	0.05	22.38	110.17	108.01	2.3394
C5AR1|uc002pgj.1	370.72	5.56	0.25	22.36	110	107.84	47.245
CA2|uc003ydk.2	693.72	-3.45	0.15	-22.35	109.91	107.75	0.0914
MSR1|uc003wwz.3	557.69	7.32	0.33	22.22	108.7	106.55	160.094
DPYSL2|uc003xfa.3	848.86	2.35	0.11	22.22	108.61	106.47	5.0836
ALCAM|uc003dvx.3	540.65	3.08	0.14	22.09	107.38	105.24	8.44
TM4SF19|uc021xjs.1	480.38	6.86	0.32	21.69	103.57	101.44	116.544
HPCAL1|uc031rnq.1	470.3	3.31	0.15	21.65	103.18	101.05	9.8949
PEA15|uc001fvk.3	841.48	2.33	0.11	21.64	103.13	101.01	5.0429
PLXNB2|uc003bkv.4	1647.53	1.69	0.08	21.35	100.37	98.25	3.2178
VIM|uc001iou.2	1260.48	1.84	0.09	21.25	99.49	97.37	3.5823
PLIN2|uc003zno.3	428.94	3.38	0.16	21.19	98.9	96.78	10.4415
NEAT1|uc010rog.2	1727.4	1.63	0.08	21.13	98.36	96.25	3.1011
NMB|uc002bla.3	323.34	4.78	0.23	21.12	98.26	96.15	27.5337
WARS|uc001yhl.1	1107.89	1.93	0.09	21.1	98.12	96.02	3.8166
IL4I1|uc002pqt.1	336.35	5.72	0.27	21.06	97.69	95.59	52.6538
TDO2|uc003ipf.2	430.66	6.88	0.33	20.95	96.74	94.65	117.953
AHNAK|uc001ntl.3	2106.24	1.78	0.09	20.89	96.23	94.14	3.435
SLC37A2|uc010sau.2	320.99	4.78	0.23	20.86	95.93	93.85	27.4078
DBN1|uc003mgy.2	393.25	3.5	0.17	20.85	95.85	93.77	11.277
RAB31|uc002kog.2	523.88	3.02	0.15	20.76	95	92.92	8.1146
SLC38A1|uc001rpc.3	1103.45	1.91	0.09	20.64	93.94	91.86	3.7662
ADAM17|uc002qzu.3	397.87	3.46	0.17	20.63	93.82	91.75	10.9785
FBXO32|uc003yqr.3	320.91	5.72	0.28	20.6	93.56	91.5	52.8623
RGS1|uc001gsi.1	445.83	7.05	0.34	20.5	92.66	90.59	132.739
RHOC|uc001ecp.1	667.12	2.48	0.12	20.49	92.6	90.54	5.5765
CD276|uc002avv.1	491.51	2.93	0.14	20.49	92.56	90.51	7.6281
LIMK1|uc003uaa.2	504.15	2.89	0.14	20.46	92.33	90.28	7.4347
CD63|uc031qhv.1	1150.06	1.84	0.09	20.32	91.09	89.04	3.5806
TOP2A|uc002huq.3	508.51	-3.85	0.19	-20.2	90.01	87.96	0.0693
ITGB1|uc001iwt.4	564.41	2.69	0.13	20.08	88.95	86.91	6.4342
SH3BGRL3|uc001blu.3	691.68	2.36	0.12	20.05	88.7	86.66	5.1491
MMP1|uc001phi.2	497.31	7.62	0.38	20	88.28	86.25	196.449
PLEKHO1|uc001ett.3	412.7	3.23	0.16	19.9	87.4	85.37	9.3725
NRP1|uc001iwx.4	292.83	4.49	0.23	19.88	87.23	85.21	22.4729
AGRN|uc001ack.2	942	1.99	0.1	19.82	86.72	84.7	3.9703
APOC1|uc002pae.1	290.61	5.36	0.27	19.81	86.6	84.58	41.1078
IER5L|uc010myt.1	316.14	4.38	0.22	19.81	86.6	84.58	20.7856
BCL6|uc003frq.2	285.96	5.24	0.26	19.8	86.52	84.51	37.7576
VASP|uc002pcg.3	730.03	2.2	0.11	19.69	85.55	83.54	4.6059
VAT1|uc002icm.1	689.29	2.27	0.12	19.68	85.5	83.49	4.8327
WDFY4|uc001jha.4	941.13	2	0.1	19.66	85.31	83.31	4.0087
FURIN|uc002bpu.1	613.65	2.49	0.13	19.61	84.91	82.91	5.6118
CTSG|uc001wpq.3	462.59	-4.15	0.21	-19.48	83.82	81.83	0.0564
HM13|uc002wwc.3	545.53	2.72	0.14	19.43	83.37	81.38	6.6096
NPC2|uc001xpy.3	502.2	2.78	0.14	19.35	82.7	80.71	6.88
TRIB1|uc003yrx.3	269.43	5.28	0.27	19.35	82.7	80.71	38.9418
PPARD|uc003okm.3	429.8	3.22	0.17	19.27	81.99	80.01	9.2901
NOTCH1|uc004chz.3	765.79	2.16	0.11	19.23	81.64	79.66	4.4799
PTPRF|uc001cjr.3	507.71	-3.3	0.17	-19.22	81.62	79.65	0.1014
H2AFX|uc001pvg.3	636.24	-2.76	0.14	-19.18	81.28	79.3	0.1474
GPNMB|uc003swc.3	321.54	3.68	0.19	19.18	81.23	79.26	12.8122
PLEKHO2|uc002anv.3	451.87	2.83	0.15	18.97	79.5	77.53	7.1134
HAVCR2|uc003lwk.2	320.24	6.59	0.35	18.83	78.38	76.42	96.426
DUSP7|uc003dct.3	557.59	2.5	0.13	18.78	77.96	76	5.6432
ICAM1|uc002mnq.2	306.75	6.46	0.34	18.75	77.67	75.71	87.9563
C5AR2|uc010ela.1	267.26	5.79	0.31	18.7	77.27	75.32	55.3618
HMGA1|uc011dso.2	912.82	1.88	0.1	18.65	76.89	74.94	3.6844
RHBDF2|uc002jrq.2	271.8	4.02	0.22	18.57	76.28	74.33	16.204
FMNL3|uc001ruv.1	303.63	3.61	0.19	18.57	76.22	74.27	12.2175
ANXA11|uc001kbt.1	687.24	2.19	0.12	18.48	75.55	73.61	4.5568
MCM4|uc003xql.2	492.94	-3.1	0.17	-18.4	74.84	72.9	0.1168
MCM3|uc011dwu.2	474.31	-3.24	0.18	-18.35	74.46	72.52	0.1055
DHRS3|uc001auc.3	239.47	5.14	0.28	18.33	74.3	72.36	35.2975
CD53|uc001dzw.3	840.52	1.94	0.11	18.26	73.74	71.81	3.8346
ATP6AP1|uc004flf.1	705.52	2.09	0.11	18.26	73.74	71.81	4.2702
STK10|uc003mbo.1	704.25	2.1	0.11	18.23	73.5	71.58	4.2725
FES|uc002bpv.3	439.64	-3.47	0.19	-18.18	73.16	71.24	0.0903
FGR|uc001bom.3	238.09	5.27	0.29	18.14	72.81	70.89	38.6311
SQLE|uc011liq.2	527.83	2.48	0.14	18.14	72.81	70.89	5.5961
IRF8|uc002fjh.3	453.08	-3.3	0.18	-18.14	72.79	70.87	0.1014
UPP1|uc003toj.3	295.84	6.6	0.37	18.08	72.33	70.41	97.3036
SLC5A3|uc002yto.3	345.96	3.13	0.17	18.06	72.22	70.3	8.7733
MAP1S|uc002nhe.1	415.73	2.73	0.15	18.01	71.77	69.86	6.6349
LMO4|uc001dmi.3	421.32	2.81	0.16	17.96	71.38	69.47	7.0024
SLC12A8|uc003ehv.4	226.89	4.73	0.27	17.81	70.26	68.36	26.6234
DOCK10|uc010fwz.1	472.98	2.52	0.14	17.78	69.99	68.09	5.7319
IRF2BPL|uc001xsy.4	294.71	3.4	0.19	17.74	69.71	67.81	10.5721
MYBL2|uc002xlb.1	375.37	-4.25	0.24	-17.68	69.25	67.35	0.0526
FNDC3B|uc003fhy.3	512.38	2.38	0.13	17.65	68.99	67.1	5.1984
PPFIBP1|uc001ric.2	257.73	3.78	0.21	17.62	68.78	66.89	13.7682
DAB2|uc003jlx.3	233.59	4.37	0.25	17.59	68.52	66.63	20.6157
EGR2|uc001jmi.3	302.36	6.9	0.39	17.58	68.47	66.58	119.486
IRF2BP2|uc001hwg.3	937.03	-1.87	0.11	-17.56	68.34	66.46	0.2732
TYMS|uc010dka.1	369.42	-4.28	0.24	-17.56	68.32	66.44	0.0514
SLC16A3|uc021ufm.1	701.91	1.98	0.11	17.45	67.46	65.58	3.9479
CD9|uc001qnq.2	258.9	6.34	0.36	17.44	67.41	65.54	81.1955
MAP4K4|uc002tbf.3	419	2.69	0.15	17.43	67.28	65.41	6.4529
CADM1|uc001ppi.4	215.81	4.99	0.29	17.37	66.89	65.02	31.7741
ATF3|uc021pit.1	222.11	5.52	0.32	17.31	66.39	64.52	45.7453
RECQL4|uc003zdj.3	386.57	-3.63	0.21	-17.21	65.63	63.76	0.081
TACC3|uc003gdo.3	373.26	-3.78	0.22	-17.2	65.54	63.68	0.0729
RPS6KA2|uc003qvc.1	391.1	2.73	0.16	17.1	64.82	62.96	6.6441
CHST11|uc001tkz.3	689.24	1.98	0.12	17.07	64.61	62.75	3.9393
SNTB1|uc010mdg.3	400.3	2.6	0.15	17.05	64.49	62.63	6.0438
CDC42SE1|uc001ewp.3	861.03	1.73	0.1	16.97	63.85	61.99	3.3067
BTG2|uc001gzq.3	226.38	4.23	0.25	16.92	63.5	61.65	18.7553
NES|uc001fpq.3	201.81	4.93	0.29	16.88	63.17	61.32	30.4057
ITGA3|uc010dbm.3	204.82	5.31	0.32	16.85	62.95	61.1	39.8031
JUNB|uc002mvc.3	337	3.12	0.19	16.84	62.91	61.06	8.7105
MCM7|uc003usw.1	459.53	-2.91	0.17	-16.81	62.72	60.88	0.1329
ADRBK1|uc009yrn.1	1055.94	-1.68	0.1	-16.78	62.47	60.63	0.3115
SLCO2B1|uc001owb.3	248.83	6.43	0.39	16.65	61.53	59.69	86.4351
ETS1|uc001qej.2	308.98	2.97	0.18	16.63	61.36	59.53	7.8406
NUMB|uc001xny.1	336.61	2.81	0.17	16.62	61.27	59.44	7.0171
NFE2L1|uc002imz.4	739.13	1.88	0.11	16.59	61.1	59.26	3.6763
ABL2|uc001gmi.4	218.81	3.96	0.24	16.58	61.03	59.2	15.597
CEBPB|uc002xvi.2	531.59	2.18	0.13	16.57	60.97	59.14	4.5261
JUND|uc002nip.2	517.7	2.22	0.13	16.56	60.86	59.03	4.6542
LRP1|uc001snd.3	238.77	3.55	0.21	16.55	60.77	58.95	11.7357
COL6A3|uc002vwl.2	207.68	5.45	0.33	16.53	60.62	58.79	43.841
CTSH|uc021srk.1	407.51	2.48	0.15	16.51	60.48	58.66	5.5964
SCARB2|uc003hju.2	405.63	2.62	0.16	16.5	60.42	58.61	6.1655
TTYH3|uc003smp.3	796.99	1.73	0.11	16.43	59.94	58.12	3.3092
ITM2B|uc001vbz.3	552.03	2.08	0.13	16.39	59.63	57.82	4.2323
CYFIP1|uc001yus.3	669.99	1.94	0.12	16.38	59.56	57.75	3.8336
NDST1|uc003lsk.4	245.59	3.5	0.21	16.34	59.3	57.49	11.3514
MYH9|uc003apg.3	3704.41	1	0.06	16.31	59.05	57.24	1.9936
SH3TC1|uc003gkv.4	196.41	5.51	0.34	16.27	58.79	56.99	45.6304
LCP1|uc001vba.4	2296.67	1.1	0.07	16.27	58.77	56.97	2.142
COL4A2|uc001vqx.3	198.61	5.34	0.33	16.23	58.5	56.7	40.5168
FNIP2|uc003iqe.4	212.65	3.84	0.24	16.2	58.32	56.52	14.2942
DUSP5|uc001kzd.3	187.84	4.7	0.29	16.18	58.12	56.33	26.0385
PTPRS|uc002mbv.3	306.05	3.03	0.19	16.14	57.89	56.1	8.1421
PACSIN2|uc003bdg.4	494.78	2.22	0.14	16.14	57.84	56.05	4.6688
VASH1|uc001xst.2	258.45	3.2	0.2	16.12	57.76	55.96	9.2209
RET|uc001jal.3	378.62	-3.11	0.19	-16.1	57.57	55.78	0.1157
AHCYL1|uc001dyx.3	1018.35	1.53	0.1	16.08	57.46	55.67	2.8924
PKM|uc010uki.2	1749.48	1.27	0.08	16.05	57.28	55.49	2.4158
PI4K2A|uc001kog.1	332.17	2.8	0.17	16.01	56.99	55.21	6.9707
GRINA|uc003zao.1	529.91	2.1	0.13	16.01	56.98	55.2	4.2751
SLC2A4RG|uc002ygq.3	314.5	-3.87	0.24	-16.01	56.94	55.16	0.0683
PRKDC|uc003xqi.3	1329.42	-1.5	0.09	-16.01	56.94	55.16	0.3533
HIPK2|uc003vvf.4	299.67	3.07	0.19	15.96	56.58	54.81	8.3923
CAB39|uc002vqx.3	556.16	2.06	0.13	15.94	56.5	54.73	4.1557
SLC39A13|uc009ylq.3	225.68	3.45	0.22	15.84	55.79	54.02	10.9494
LPPR3|uc002lpw.2	352.16	-5.67	0.36	-15.79	55.46	53.69	0.0197
ENC1|uc003kdc.5	184.08	4.28	0.27	15.78	55.39	53.62	19.4851
HBEGF|uc003lfi.3	179.71	5.11	0.32	15.77	55.27	53.51	34.508
PCSK6|uc002bwy.3	200.82	3.95	0.25	15.76	55.21	53.45	15.4137
MICAL1|uc003ptk.3	713.42	-1.91	0.12	-15.75	55.19	53.43	0.2663
BCAT1|uc010six.2	532.01	2.03	0.13	15.73	55.04	53.28	4.0772
TMSB10|uc002sow.1	432.21	2.28	0.14	15.7	54.81	53.05	4.8401
CLTC|uc002ixq.1	1312.4	1.35	0.09	15.69	54.78	53.02	2.5556
MYO6|uc003pih.1	345.88	2.59	0.17	15.69	54.72	52.97	6.0212
ITGAV|uc002upq.4	257.5	3.19	0.2	15.66	54.54	52.78	9.1144
SCD|uc001kqy.3	745.65	1.74	0.11	15.65	54.48	52.73	3.3428
ATP13A3|uc003fty.4	674.33	1.78	0.11	15.64	54.4	52.65	3.4276
ARMC9|uc031rrs.1	178.76	4.81	0.31	15.6	54.17	52.42	27.9794
MYB|uc003qfh.3	299.23	-4.65	0.3	-15.59	54.06	52.31	0.0399
IFNGR2|uc002yrp.4	295.82	2.8	0.18	15.57	53.93	52.19	6.9618
IQGAP3|uc001fpf.3	448.84	-2.6	0.17	-15.52	53.57	51.83	0.1653
CMTM3|uc002epv.3	301.27	2.79	0.18	15.5	53.48	51.74	6.895
SPHK1|uc002jrj.2	196.88	3.82	0.25	15.5	53.48	51.74	14.1069
CCPG1|uc010bfk.2	435.58	2.37	0.15	15.48	53.31	51.57	5.1772
VEGFA|uc003owh.3	670.7	1.85	0.12	15.39	52.7	50.96	3.5929
FCER1G|uc001fyz.1	515.47	2	0.13	15.37	52.6	50.87	4.0117
ITPRIPL2|uc002dfu.4	286.9	2.8	0.18	15.36	52.5	50.77	6.9877
HSPA5|uc004bpn.3	803.54	1.62	0.11	15.35	52.45	50.72	3.0635
SLAMF8|uc001fue.4	246.02	7.14	0.47	15.3	52.14	50.41	140.628
CD52|uc001bmc.3	189.7	6.15	0.4	15.3	52.1	50.38	70.7679
NDRG1|uc003yug.2	251.2	3.03	0.2	15.28	52.02	50.29	8.1806
TMTC1|uc021qwi.1	193.28	3.77	0.25	15.28	51.98	50.26	13.6539
HECA|uc003qin.3	284.81	2.77	0.18	15.24	51.73	50.01	6.8274
ITPKB|uc010pvo.2	346.47	2.48	0.16	15.16	51.19	49.47	5.5698
TMEM87B|uc002thm.2	223.76	3.24	0.21	15.13	51.01	49.29	9.4221
FAT1|uc003izf.3	689.58	1.95	0.13	15.12	50.92	49.2	3.8632
S100A6|uc001fbw.1	710.07	1.7	0.11	15.09	50.71	49	3.2475
TYROBP|uc002ocm.3	493.35	2.04	0.14	15.03	50.3	48.59	4.1104
IER2|uc002mwr.3	351.42	2.45	0.16	15.02	50.29	48.58	5.4639
HSPB7|uc001axo.2	159.46	4.65	0.31	14.96	49.9	48.19	25.0879
NRGN|uc001qar.2	392.75	2.36	0.16	14.95	49.79	48.08	5.1441
ANKH|uc003jfm.4	176.16	4.58	0.31	14.92	49.64	47.94	23.8679
RTN4|uc002rye.3	658.93	1.71	0.11	14.91	49.55	47.84	3.2682
RASA3|uc001vui.3	320.02	2.56	0.17	14.84	49.08	47.37	5.9042
MFSD12|uc002lxw.3	380.44	2.48	0.17	14.81	48.9	47.2	5.5808
LMNB1|uc003kud.2	390.04	-2.7	0.18	-14.81	48.88	47.18	0.1536
IL8|uc003hhe.3	263.69	7.54	0.51	14.79	48.79	47.09	186.472
MYO9B|uc010eak.3	727.31	1.61	0.11	14.79	48.77	47.07	3.0607
ATAD2|uc003yqh.4	349.58	-2.83	0.19	-14.77	48.62	46.92	0.1411
ATP6AP2|uc004det.3	435.95	2.15	0.15	14.74	48.47	46.78	4.4256
CD14|uc003lgi.2	153.38	4.79	0.33	14.73	48.35	46.66	27.6817
HMGB2|uc011ckc.1	277.09	-3.62	0.25	-14.71	48.27	46.58	0.0812
FABP4|uc003ycd.2	211.91	6.94	0.47	14.64	47.83	46.14	122.703
RUSC2|uc003zww.3	217.37	3.24	0.22	14.59	47.47	45.78	9.4727
MID1IP1|uc010ngz.3	533.39	1.86	0.13	14.58	47.41	45.72	3.6323
MYO1G|uc003tmh.2	264.49	-3.69	0.25	-14.56	47.29	45.61	0.0774
JUN|uc001cze.3	203.2	3.37	0.23	14.55	47.2	45.52	10.3544
FMNL2|uc002tye.3	151.4	5.22	0.36	14.54	47.18	45.5	37.1782
KIFC3|uc002emp.3	277.03	2.66	0.18	14.54	47.15	45.47	6.3149
MMP19|uc001sib.4	150.69	5.28	0.36	14.48	46.81	45.13	38.7294
SLC4A7|uc003cdv.4	162.8	4.04	0.28	14.46	46.67	44.99	16.4194
GEM|uc003ygj.3	165.78	6.04	0.42	14.44	46.51	44.83	65.7669
TK1|uc002juw.2	253.75	-4.07	0.28	-14.42	46.42	44.75	0.0595
MALAT1|uc010roh.3	7807.63	0.9	0.06	14.42	46.4	44.73	1.8703
MCM2|uc003ejp.4	366.65	-2.75	0.19	-14.4	46.3	44.63	0.1484
S100A11|uc001ezn.3	763.62	1.58	0.11	14.39	46.21	44.54	2.9844
KIF21B|uc001gvs.2	369.26	2.26	0.16	14.36	46.03	44.36	4.7805
SLC9A7|uc004dgv.2	173.58	3.67	0.26	14.34	45.94	44.27	12.697
FSCN1|uc003sou.3	446.21	2.07	0.15	14.28	45.55	43.88	4.2026
SDS|uc001tvg.3	145.34	4.81	0.34	14.28	45.54	43.88	27.9571
C3|uc002mfm.3	184.64	3.44	0.24	14.27	45.44	43.78	10.8832
ZMIZ1|uc001kaf.2	628.21	1.75	0.12	14.26	45.43	43.77	3.375
IDS|uc011mxe.2	279.4	2.67	0.19	14.25	45.37	43.71	6.3488
PLXDC2|uc001iqg.1	171.74	3.62	0.25	14.23	45.23	43.57	12.3134
ITGA6|uc002uhp.1	179.43	3.5	0.25	14.2	45.06	43.41	11.3202
MERTK|uc002thk.1	160.37	6.05	0.43	14.19	45	43.34	66.3383
CDT1|uc002flu.3	253.52	-3.78	0.27	-14.19	44.99	43.34	0.073
ASAH1|uc003wyn.2	401.37	2.18	0.15	14.1	44.4	42.75	4.5384
WHSC1|uc003gdz.4	492.66	-2.19	0.16	-14.09	44.35	42.71	0.219
TGM2|uc002xhr.3	145.53	5.34	0.38	14.04	44.07	42.43	40.5395
CYP19A1|uc001zza.4	153.01	5.63	0.4	14.04	44.06	42.41	49.5875
USP2|uc001pwm.4	153.69	4.07	0.29	13.99	43.75	42.11	16.7497
CTNNB1|uc003ckr.2	826.19	1.43	0.1	13.98	43.68	42.03	2.6981
KLF6|uc001iha.3	211.28	3.37	0.24	13.97	43.62	41.98	10.3373
GPR124|uc003xkj.3	428.85	-2.28	0.16	-13.92	43.31	41.67	0.2054
RAP1A|uc001ebl.3	489.54	1.93	0.14	13.83	42.75	41.11	3.8124
P2RY2|uc001otj.4	258.08	-3.36	0.24	-13.79	42.56	40.92	0.0972
SLC12A6|uc001zhw.3	239.37	2.74	0.2	13.74	42.25	40.61	6.6821
LGALS3|uc001xbr.3	159.67	3.82	0.28	13.67	41.82	40.18	14.1035
RND3|uc002txe.3	134.43	5.3	0.39	13.64	41.66	40.02	39.2752
ASS1|uc004bzm.3	234.7	2.77	0.2	13.56	41.18	39.55	6.8314
SMC4|uc003fdh.3	366.2	-2.36	0.18	-13.44	40.44	38.8	0.1948
ARAP3|uc003llm.3	127.61	4.65	0.35	13.4	40.24	38.61	25.1567
CD55|uc001hfr.4	140.48	4.13	0.31	13.4	40.21	38.58	17.5007
ADARB1|uc002zgy.2	146.13	3.79	0.28	13.4	40.2	38.57	13.8797
PYGB|uc002wup.3	372.12	2.14	0.16	13.39	40.18	38.55	4.4036
PCDHGC5|uc003lla.2	284.64	2.5	0.19	13.35	39.91	38.28	5.6447
TNFRSF21|uc003oyv.3	147.22	3.9	0.29	13.35	39.9	38.28	14.9155
SERTAD2|uc002sde.2	258.63	2.53	0.19	13.34	39.9	38.27	5.7656
CHD4|uc001qpo.3	849.79	1.36	0.1	13.31	39.67	38.05	2.561
SGK1|uc003qeo.4	974.96	6.97	0.52	13.3	39.61	37.99	125.496
NOTCH2|uc001eik.3	1620.31	1.17	0.09	13.28	39.52	37.9	2.2488
DHRS9|uc010zde.2	210.37	-4.69	0.35	-13.2	39.08	37.46	0.0388
DOT1L|uc002lvb.4	840.77	1.36	0.1	13.2	39.07	37.45	2.5624
PPP1R15A|uc002pky.4	205.96	2.82	0.21	13.2	39.05	37.43	7.0665
CDV3|uc003epq.3	368.52	2.05	0.16	13.19	39.03	37.41	4.141
ATP6V1H|uc003xrm.4	270.41	2.41	0.18	13.19	39.02	37.41	5.2983
GNA13|uc002jfc.3	408.34	1.92	0.15	13.19	39	37.39	3.7935
TBL2|uc003tyh.3	228.41	2.68	0.2	13.17	38.9	37.29	6.4157
TRIM8|uc001kvz.2	288.73	2.44	0.19	13.17	38.9	37.29	5.4433
SH2B3|uc001tse.3	488.3	1.76	0.13	13.16	38.85	37.25	3.3843
ACSL1|uc003iwu.1	383.6	1.97	0.15	13.15	38.77	37.17	3.9204
SPTAN1|uc004bvm.4	368.44	2.02	0.15	13.14	38.68	37.08	4.0666
PLK3|uc001cmn.3	123.54	4.67	0.36	13.13	38.68	37.08	25.4795
KIAA0247|uc001xlk.3	265.88	2.5	0.19	13.13	38.66	37.06	5.668
COL9A2|uc001cfh.1	584.06	-1.74	0.13	-13.11	38.55	36.96	0.2984
TMEM158|uc011baf.2	187.8	3.49	0.27	13.04	38.11	36.51	11.1983
STMN1|uc010oev.2	203.81	-3.95	0.3	-13.02	38.02	36.42	0.0646
HYOU1|uc001pux.3	768.09	1.4	0.11	13.01	37.98	36.39	2.6353
TMBIM1|uc002vhp.1	244.75	2.51	0.19	12.96	37.68	36.08	5.6977
TUBA1B|uc001rtm.3	357.33	-2.29	0.18	-12.95	37.62	36.03	0.204
ITPRIP|uc001kye.4	225.76	2.65	0.2	12.93	37.5	35.91	6.26
PRC1|uc002bqm.4	205.86	-3.77	0.29	-12.93	37.5	35.91	0.0731
CFD|uc002lqc.3	685.88	-1.55	0.12	-12.92	37.45	35.86	0.3418
MEF2A|uc002bvf.3	196.41	3.01	0.23	12.91	37.4	35.81	8.0788
BHLHE40|uc003bqf.3	149.72	3.43	0.27	12.9	37.33	35.74	10.7703
SH3BP2|uc003gfj.4	452.44	1.81	0.14	12.9	37.33	35.74	3.5128
NPC1|uc002kum.4	215.97	2.66	0.21	12.88	37.25	35.67	6.3329
PLA2G15|uc002evr.3	257.19	2.45	0.19	12.86	37.14	35.56	5.4761
ADCY8|uc003ytd.4	145.91	6.51	0.51	12.86	37.14	35.56	90.8789
CAT|uc001mvm.3	307.74	-2.51	0.2	-12.84	37.03	35.45	0.1752
MFI2|uc003fxk.4	215.82	2.66	0.21	12.84	37.01	35.43	6.336
BAHCC1|uc002kaf.2	480.77	-1.9	0.15	-12.84	37.01	35.43	0.2676
FANCI|uc010bnp.1	217.48	-3.38	0.26	-12.82	36.88	35.31	0.0963
COL6A1|uc002zhu.1	254.86	2.48	0.19	12.77	36.63	35.05	5.5702
AGAP3|uc003wjg.1	264.96	2.33	0.18	12.76	36.58	35.01	5.0285
NT5E|uc003pko.4	117.07	5.42	0.43	12.74	36.43	34.85	42.9149
PICALM|uc001pbm.3	358.64	1.96	0.15	12.72	36.35	34.78	3.8983
NCOA3|uc002xtk.3	221.01	2.61	0.21	12.72	36.33	34.76	6.0979
SLC7A5|uc002fkm.3	1406.8	1.09	0.09	12.7	36.24	34.67	2.1279
LY6E|uc003yxm.2	381.14	2.26	0.18	12.69	36.15	34.58	4.7971
SPOCD1|uc001bts.1	178.03	7.33	0.58	12.62	35.8	34.23	160.784
SPRED1|uc001zka.4	124.27	3.98	0.32	12.61	35.73	34.17	15.7301
NCAPD3|uc001qhd.1	343.74	-2.25	0.18	-12.61	35.72	34.15	0.2098
POLE|uc001uks.1	312.88	-2.47	0.2	-12.59	35.61	34.04	0.1809
PAPSS1|uc003hyk.3	145.15	3.41	0.27	12.56	35.48	33.91	10.6251
SH3GLB1|uc001dly.3	220.65	2.81	0.22	12.55	35.4	33.84	7.0217
ABCA1|uc004bcl.3	238.46	2.44	0.19	12.53	35.28	33.72	5.422
OAS3|uc001tug.3	253.02	3.08	0.25	12.52	35.22	33.66	8.4803
MLXIPL|uc003tyn.1	129.74	3.71	0.3	12.51	35.2	33.64	13.0854
RPS6KA1|uc001bms.1	424.99	1.9	0.15	12.51	35.16	33.6	3.739
ATP6V0A1|uc002hzs.3	232.06	2.58	0.21	12.5	35.15	33.59	5.9739
ARL4C|uc002vvn.3	110.69	5.26	0.42	12.47	34.96	33.41	38.2332
VAV3|uc001dvk.1	391.41	1.84	0.15	12.45	34.85	33.3	3.5823
TGFBI|uc003lbf.4	531.54	1.61	0.13	12.45	34.84	33.29	3.0548
NR3C1|uc003lnb.3	346.78	1.96	0.16	12.42	34.71	33.16	3.8912
KALRN|uc003ehg.3	162.11	3.2	0.26	12.42	34.67	33.12	9.1973
STK38L|uc001rhr.3	174.47	2.92	0.24	12.39	34.51	32.96	7.5578
MAN2B1|uc002mub.2	851.35	1.25	0.1	12.39	34.5	32.96	2.3862
TUBB4B|uc004cmh.1	594.43	-1.62	0.13	-12.36	34.38	32.83	0.3255
ARHGAP31|uc003ecj.4	125.76	6.18	0.5	12.36	34.36	32.82	72.6586
TNFAIP8L3|uc001zyy.3	135.41	6.57	0.53	12.36	34.34	32.8	94.722
NUP210|uc003bxv.1	932.96	-1.31	0.11	-12.35	34.32	32.78	0.4043
DYNC1H1|uc001yks.2	1164.88	1.2	0.1	12.32	34.15	32.61	2.3007
RASA1|uc003kiw.3	215.01	2.56	0.21	12.31	34.1	32.56	5.885
MRAS|uc003esi.4	146.09	3.28	0.27	12.28	33.95	32.41	9.736
MAML2|uc001pfw.1	109.98	4.73	0.39	12.27	33.89	32.36	26.5712
LRP12|uc003yma.3	134.22	3.6	0.29	12.27	33.88	32.34	12.1038
MAZ|uc002dtx.4	787.02	-1.38	0.11	-12.25	33.75	32.21	0.3832
PDE7A|uc003xvq.3	241.69	-2.77	0.23	-12.23	33.66	32.13	0.1467
FBXO38|uc003lpg.2	205.03	2.62	0.21	12.21	33.58	32.04	6.1404
POLD1|uc002psc.5	358.77	-2.09	0.17	-12.2	33.49	31.96	0.2355
PLEKHA2|uc003xmi.4	296.56	2.09	0.17	12.2	33.48	31.95	4.2431
NCAPG2|uc003wnv.1	213.45	-3.23	0.26	-12.19	33.48	31.95	0.1069
SOX4|uc003ndi.3	135	3.57	0.29	12.19	33.45	31.92	11.8521
CYP1B1|uc002rqo.2	109.96	4.2	0.35	12.16	33.28	31.75	18.3346
GNS|uc001ssg.4	367.62	1.9	0.16	12.15	33.24	31.71	3.7333
BSG|uc002loz.4	1554.57	0.94	0.08	12.15	33.23	31.71	1.921
ATP8B2|uc001fex.3	272.97	2.17	0.18	12.14	33.19	31.67	4.4983
RGS2|uc001gsl.3	108.11	5.58	0.46	12.13	33.12	31.6	47.8911
CASS4|uc002xxr.2	103.8	5.09	0.42	12.12	33.09	31.56	33.9521
MAN1A1|uc003pym.2	134.03	3.39	0.28	12.1	32.98	31.46	10.4521
PTP4A3|uc003ywg.1	150.06	3.09	0.26	12.09	32.92	31.4	8.543
DNMT1|uc010xlc.2	577.53	-1.61	0.13	-12.07	32.84	31.32	0.328
CNIH3|uc001hos.1	106.9	5.57	0.46	12.06	32.77	31.25	47.3603
HMGA2|uc001ssx.3	135.89	6.75	0.56	12.06	32.77	31.25	107.345
ZC3H12C|uc009yxw.3	146	3.19	0.26	12.06	32.76	31.24	9.1051
SORT1|uc001dxm.2	159.63	2.95	0.24	12.06	32.74	31.22	7.7436
ZWINT|uc001jka.1	181.09	-3.72	0.31	-12.05	32.69	31.18	0.0758
LMNA|uc001fni.3	925.46	1.2	0.1	12.03	32.62	31.1	2.2987
PSEN2|uc009xeo.1	132.13	3.44	0.29	12.01	32.48	30.97	10.8424
IRX3|uc002eht.1	262.56	-2.51	0.21	-12	32.44	30.93	0.1759
CCL20|uc002vpl.2	146.05	7.05	0.59	11.98	32.34	30.83	132.412
CTNNA1|uc003ldh.3	386.29	1.78	0.15	11.97	32.28	30.77	3.4272
AL832909|uc001zlf.1	226.05	2.43	0.2	11.96	32.26	30.76	5.3797
SQRDL|uc001zvu.4	222.53	2.41	0.2	11.94	32.12	30.62	5.3303
ALDH1A2|uc002aex.3	132.54	6.68	0.56	11.93	32.09	30.59	102.707
PTPRG|uc003dlb.3	141.13	3.24	0.27	11.92	32.03	30.52	9.4443
SLC38A2|uc001rpg.3	1077.66	1.11	0.09	11.91	32	30.49	2.1658
MGAT1|uc003mmg.4	574.04	1.45	0.12	11.86	31.71	30.21	2.7294
RAC2|uc003arc.3	1043.44	1.09	0.09	11.86	31.69	30.19	2.1309
CSTB|uc002zdr.4	261.09	2.33	0.2	11.84	31.61	30.1	5.0423
HIVEP3|uc001cha.4	430.17	1.75	0.15	11.83	31.56	30.06	3.3652
MKI67|uc001lke.3	554.84	-4.16	0.35	-11.81	31.48	29.98	0.0559
S100A10|uc001ezl.3	138.46	3.18	0.27	11.81	31.44	29.94	9.0679
DLGAP4|uc010zvp.2	157.71	2.99	0.25	11.8	31.38	29.89	7.9467
TREM2|uc003opy.3	257.02	2.21	0.19	11.79	31.37	29.87	4.6272
CTSS|uc001evn.3	449.37	1.62	0.14	11.79	31.36	29.86	3.0748
METRNL|uc002kgh.3	176.45	2.71	0.23	11.77	31.28	29.78	6.5529
TONSL|uc011llg.2	197.02	-3.17	0.27	-11.77	31.23	29.74	0.1114
CPEB2|uc003gnk.2	293.21	2.33	0.2	11.76	31.19	29.7	5.0319
PTPRJ|uc001ngp.4	514.05	1.61	0.14	11.74	31.11	29.62	3.0545
EMR2|uc002mzp.2	117.83	3.96	0.34	11.74	31.1	29.61	15.5184
NEDD9|uc003mzv.2	113.53	3.89	0.33	11.73	31.07	29.58	14.802
RAB11FIP4|uc002hgn.1	104.12	5.06	0.43	11.72	31.02	29.53	33.299
KIF22|uc002dts.4	222.05	-2.75	0.23	-11.72	31	29.52	0.1492
PKMYT1|uc002csn.3	167.34	-4.18	0.36	-11.71	30.95	29.46	0.0552
DUSP4|uc003xhm.3	145.09	3.26	0.28	11.67	30.73	29.25	9.5958
TRERF1|uc003osd.2	270.93	2.12	0.18	11.66	30.7	29.21	4.3584
CD83|uc003nbi.3	96.32	4.74	0.41	11.66	30.69	29.2	26.7545
PPM1M|uc011bed.2	113.9	3.68	0.32	11.66	30.68	29.19	12.8269
FRMD4A|uc001ims.3	97.54	4.96	0.43	11.65	30.63	29.15	31.1595
MCM6|uc002tuw.4	285.48	-2.26	0.19	-11.62	30.51	29.03	0.2081
CTSA|uc002xqh.3	437.82	1.63	0.14	11.62	30.49	29.01	3.0983
TLE3|uc002asm.2	283	2.02	0.17	11.61	30.46	28.98	4.0523
CTSC|uc001pck.4	354.58	1.8	0.16	11.61	30.44	28.96	3.4855
AGPAT4|uc003qtr.1	100.12	4.23	0.37	11.58	30.29	28.81	18.7533
SKIL|uc003fgw.3	134.8	3.23	0.28	11.58	30.27	28.79	9.3639
ST3GAL1|uc003yuk.2	382.64	1.86	0.16	11.56	30.16	28.69	3.6211
NUCB2|uc001mmw.3	192.42	-3.19	0.28	-11.54	30.09	28.62	0.1097
TAB2|uc010kib.2	328.86	1.97	0.17	11.54	30.08	28.61	3.919
CIT|uc001txj.2	166.21	-4.05	0.35	-11.53	30.01	28.54	0.0603
RRM2|uc021vdr.1	160.02	-3.98	0.35	-11.49	29.81	28.34	0.0632
UNC5B|uc001jro.3	98.58	4.24	0.37	11.47	29.72	28.25	18.9025
UST|uc003qmg.3	96.89	4.37	0.38	11.45	29.62	28.16	20.6408
BMF|uc001zkw.4	151.24	2.94	0.26	11.44	29.56	28.09	7.6524
RASGRP2|uc009ypv.3	156.93	-3.96	0.35	-11.42	29.49	28.02	0.0644
DCSTAMP|uc003ylx.2	92.53	5.25	0.46	11.4	29.36	27.89	38.1097
DUT|uc001zws.3	235.53	-2.57	0.23	-11.39	29.34	27.87	0.168
TGOLN2|uc021vjw.1	1058.94	1.05	0.09	11.38	29.27	27.81	2.0706
MACF1|uc031pmc.1	507.91	1.49	0.13	11.38	29.26	27.79	2.8149
ABHD4|uc001wgm.3	106.63	3.73	0.33	11.36	29.19	27.73	13.2913
SAMHD1|uc002xgh.2	424.35	-1.75	0.15	-11.36	29.19	27.73	0.2974
MAF|uc002ffm.3	95.45	4.42	0.39	11.36	29.16	27.7	21.3771
TMEM184C|uc003ila.4	166.9	2.67	0.24	11.35	29.13	27.67	6.353
ST6GALNAC6|uc004bso.1	186.75	2.5	0.22	11.3	28.9	27.44	5.6549
ASF1B|uc002mye.3	166.85	-3.51	0.31	-11.3	28.86	27.41	0.088
KCNMA1|uc001jxn.3	98.68	5.96	0.53	11.28	28.78	27.33	62.1391
ATP1A1|uc001ege.3	1506.72	0.91	0.08	11.26	28.69	27.24	1.8756
ZCCHC14|uc002fjz.1	209.42	2.29	0.2	11.26	28.66	27.21	4.8975
SASH1|uc003qme.1	287.98	1.94	0.17	11.25	28.64	27.19	3.8355
ATP6V0B|uc001cld.3	675.78	1.35	0.12	11.25	28.62	27.17	2.549
MFSD6|uc002urz.2	116.05	3.43	0.3	11.24	28.58	27.13	10.7576
DNASE2|uc002mvn.1	215.98	2.25	0.2	11.22	28.49	27.04	4.7583
RBM47|uc003gvc.2	147.87	2.94	0.26	11.22	28.48	27.03	7.6917
DUSP2|uc002svk.4	88.84	4.78	0.43	11.21	28.44	27	27.5202
PDXK|uc002zdm.4	474.71	1.5	0.13	11.21	28.44	26.99	2.8277
PXN|uc001txv.3	254.11	2.11	0.19	11.19	28.36	26.91	4.3045
PNPLA6|uc010xjq.2	391.95	1.68	0.15	11.19	28.34	26.9	3.2087
ST3GAL3|uc001cjz.4	172.48	-3.22	0.29	-11.17	28.24	26.8	0.1075
SARS|uc001dwu.2	659.26	1.28	0.11	11.17	28.24	26.79	2.4323
ZCCHC6|uc004aoq.3	164.24	2.68	0.24	11.17	28.24	26.79	6.4092
TIE1|uc001ciu.3	106.76	6.41	0.57	11.16	28.2	26.76	85.2885
TIMELESS|uc001slf.2	185.93	-2.94	0.26	-11.16	28.19	26.75	0.1303
PFKFB4|uc003ctv.3	132.58	3.12	0.28	11.14	28.12	26.68	8.6764
TMPO-AS1|uc001tfg.3	152.8	-4.91	0.44	-11.14	28.08	26.64	0.0333
IL6R|uc001fez.2	638.54	-1.37	0.12	-11.13	28.02	26.59	0.3868
COL4A1|uc001vqw.4	100.37	3.96	0.36	11.11	27.97	26.53	15.5141
TPP1|uc001mel.1	792.78	1.23	0.11	11.11	27.93	26.49	2.3462
SMOX|uc002wkp.3	87.18	5.06	0.46	11.1	27.91	26.48	33.4161
CSPG4|uc002baw.3	89.55	5.15	0.46	11.09	27.85	26.41	35.4687
IDH2|uc002box.3	513.34	-1.53	0.14	-11.09	27.84	26.4	0.3473
MAP1LC3B|uc002fjx.3	122.89	3.14	0.28	11.04	27.63	26.19	8.8049
MXD1|uc002sfy.3	130.26	3.09	0.28	11.01	27.49	26.06	8.4991
FGFR1|uc011lbu.2	206.47	2.49	0.23	10.99	27.37	25.94	5.5992
ITGAM|uc002ebr.3	282.59	2.05	0.19	10.97	27.3	25.87	4.1544
ADAM10|uc002afd.1	439.01	1.51	0.14	10.97	27.27	25.84	2.8482
PREX1|uc002xtw.1	378.87	-1.78	0.16	-10.96	27.21	25.78	0.2915
SLC6A6|uc010heg.4	140.94	2.86	0.26	10.92	27.02	25.59	7.2586
PSD3|uc003wza.3	159.47	2.64	0.24	10.9	26.94	25.52	6.2538
BCAP31|uc011mza.1	404.76	1.57	0.14	10.89	26.91	25.48	2.9775
CMTM6|uc003cfa.1	406.87	1.62	0.15	10.89	26.9	25.47	3.0674
TMED5|uc001dpn.3	221.65	2.22	0.2	10.88	26.86	25.44	4.664
CD151|uc001lsb.3	270.3	1.94	0.18	10.88	26.85	25.42	3.8398
ELOVL1|uc031pmf.1	321.24	1.78	0.16	10.87	26.81	25.38	3.4262
TRIM2|uc003inh.2	87.91	5.65	0.52	10.87	26.78	25.36	50.0496
P2RX4|uc031qjt.1	223.15	2.23	0.21	10.87	26.78	25.35	4.7037
TMEM132A|uc001nqi.3	87.11	5.2	0.48	10.84	26.65	25.23	36.6371
NCAPD2|uc001qoo.2	189.53	-2.75	0.25	-10.82	26.54	25.12	0.1482
KIAA0101|uc002ank.3	140.58	-3.91	0.36	-10.8	26.46	25.04	0.0665
RPS6KA3|uc004czu.3	273.39	1.89	0.18	10.79	26.43	25.01	3.716
CHPF2|uc003wjr.1	283.04	1.86	0.17	10.78	26.39	24.97	3.6383
FAM105A|uc003jfj.3	139.88	-3.93	0.36	-10.78	26.35	24.94	0.0657
CSRNP1|uc003cjg.3	95.27	3.72	0.34	10.78	26.35	24.94	13.1503
SPAG5|uc002hbq.3	146.81	-3.55	0.33	-10.76	26.26	24.85	0.0852
CLCN7|uc002clv.3	671.82	1.22	0.11	10.75	26.21	24.79	2.3352
PDLIM4|uc003kwn.3	112.02	3.35	0.31	10.73	26.15	24.73	10.1974
PHC2|uc001bxg.1	184.78	2.33	0.22	10.71	26.06	24.65	5.0118
TBC1D9B|uc003mlh.3	570.51	1.3	0.12	10.69	25.96	24.55	2.4627
MGAT4B|uc003mks.3	372.05	1.6	0.15	10.69	25.92	24.51	3.0281
PPP1R27|uc002kbj.1	141.61	-3.75	0.35	-10.68	25.91	24.5	0.0741
ANP32E|uc001etw.3	294.55	-2	0.19	-10.68	25.88	24.47	0.2503
AGO2|uc003yvn.3	246.1	2.05	0.19	10.67	25.86	24.45	4.1363
MTSS1|uc003yrk.2	268.51	6.04	0.57	10.67	25.84	24.43	65.8322
LOC154092|uc003qet.3	109.94	6.85	0.64	10.66	25.78	24.38	114.975
FMNL1|uc002iin.3	366.08	1.61	0.15	10.64	25.72	24.31	3.0576
CCNA2|uc003iec.4	135.99	-4.39	0.41	-10.63	25.67	24.26	0.0478
RRM1|uc001lyw.4	215.28	-2.56	0.24	-10.62	25.62	24.22	0.169
TBKBP1|uc002ilu.3	94.82	3.66	0.35	10.6	25.52	24.12	12.653
SIVA1|uc001yph.3	182.83	-2.86	0.27	-10.6	25.52	24.12	0.1378
HS2ST1|uc010osk.2	161.17	2.58	0.24	10.6	25.51	24.11	5.9753
TNFRSF12A|uc002csv.4	79.37	5.15	0.49	10.58	25.44	24.04	35.4121
TACC2|uc001lfv.3	91.5	3.75	0.35	10.58	25.42	24.02	13.4752
RARG|uc001scf.3	78.53	5.01	0.47	10.57	25.4	24	32.3094
SLC43A3|uc001nki.3	532.41	1.36	0.13	10.56	25.35	23.95	2.5752
GSTO1|uc001kya.3	260.21	1.95	0.18	10.56	25.33	23.93	3.8667
DPYD|uc001drv.3	188.93	2.26	0.21	10.54	25.27	23.87	4.7781
ANXA5|uc003idv.4	484.1	1.39	0.13	10.53	25.2	23.81	2.6139
WDR90|uc002cii.1	187.34	-2.67	0.25	-10.53	25.2	23.8	0.1576
IRGQ|uc010eiv.2	140.12	2.77	0.26	10.52	25.16	23.76	6.84
APBB1IP|uc001iss.3	257.9	1.94	0.18	10.52	25.16	23.76	3.8473
SLC31A2|uc004bgq.3	80.57	4.29	0.41	10.5	25.06	23.67	19.6268
LAT|uc010vdj.2	110.33	3.2	0.3	10.49	25	23.61	9.1668
PTPRE|uc001lkb.3	213.04	2.11	0.2	10.48	24.99	23.6	4.3161
MICALL1|uc003aui.3	229.68	2.02	0.19	10.47	24.93	23.54	4.064
CDC42BPB|uc001ymi.1	253.54	1.92	0.18	10.47	24.92	23.53	3.7771
CARNS1|uc010rpr.2	86.55	6.08	0.58	10.44	24.8	23.41	67.677
RUNX3|uc001bjq.3	264.06	1.89	0.18	10.43	24.75	23.36	3.7176
CAPRIN2|uc001rji.1	101.92	3.3	0.32	10.41	24.66	23.27	9.8587
ARHGAP10|uc003ilf.3	86.16	3.86	0.37	10.4	24.6	23.22	14.4886
TTF2|uc001egy.3	169.26	-2.85	0.27	-10.4	24.6	23.21	0.1382
ACTN1|uc001xkm.3	1379.07	0.87	0.08	10.4	24.6	23.21	1.8281
TM6SF1|uc002bjp.3	82.29	4.04	0.39	10.4	24.59	23.21	16.4141
RPLP2|uc001lrq.1	963.15	-1.06	0.1	-10.39	24.57	23.19	0.4794
ZNF385A|uc001sfy.3	321.73	1.69	0.16	10.36	24.44	23.05	3.2314
SEC14L2|uc003ahr.3	77.92	5.33	0.51	10.36	24.43	23.05	40.299
LRRC8A|uc010myp.3	184.73	2.27	0.22	10.36	24.4	23.02	4.8085
MFSD2A|uc001cev.3	511.87	1.34	0.13	10.35	24.4	23.02	2.5254
GLIPR1|uc001sxs.3	119.49	2.92	0.28	10.34	24.33	22.96	7.5443
CENPF|uc001hkm.3	157.77	-3.02	0.29	-10.34	24.32	22.94	0.1234
STIP1|uc001nyk.1	432.69	1.48	0.14	10.33	24.31	22.93	2.7838
LPAR6|uc010acu.3	78.91	5.64	0.55	10.33	24.3	22.92	49.7916
CBX5|uc001sfj.4	658.85	-1.23	0.12	-10.32	24.25	22.87	0.4267
NUCKS1|uc001hdb.3	664.29	-1.25	0.12	-10.32	24.24	22.87	0.4204
B4GALT1|uc003zsg.2	447.02	1.41	0.14	10.31	24.19	22.82	2.6537
RHOBTB3|uc003klm.3	75.23	4.75	0.46	10.31	24.19	22.82	26.8525
PLXNA1|uc003ejg.3	309.71	1.7	0.16	10.3	24.17	22.8	3.2447
SPG21|uc002aoe.3	357.98	1.58	0.15	10.3	24.15	22.78	2.9808
HMOX1|uc003ant.2	81.97	3.94	0.38	10.28	24.06	22.69	15.3561
KNTC1|uc001ucv.3	141.01	-3.29	0.32	-10.27	24.01	22.64	0.1024
KLF3|uc003gth.4	122.05	2.9	0.28	10.26	23.95	22.58	7.4491
NPTXR|uc003awk.3	131.28	2.74	0.27	10.25	23.93	22.56	6.6832
MS4A6A|uc010rla.2	134.62	-5.21	0.51	-10.25	23.91	22.54	0.0271
BAG3|uc001lem.3	165.69	2.42	0.24	10.24	23.9	22.53	5.3659
SLC17A5|uc003phn.4	231.95	2.21	0.22	10.21	23.74	22.38	4.6295
SAT1|uc004dau.3	81.88	3.92	0.38	10.2	23.69	22.33	15.1012
GLIPR2|uc003zyz.3	141.81	2.58	0.25	10.18	23.61	22.24	5.9765
APOBR|uc002dqb.2	279.18	1.75	0.17	10.17	23.58	22.22	3.373
MSC|uc003xyx.1	72.86	5.02	0.49	10.17	23.58	22.22	32.3789
ST14|uc001qfw.3	289.45	1.79	0.18	10.17	23.58	22.21	3.4663
ASAP1|uc003yta.2	219.34	2.01	0.2	10.17	23.55	22.19	4.0265
MCM5|uc003anu.4	316.43	-1.88	0.19	-10.16	23.52	22.16	0.2708
SLC25A1|uc002zoz.4	260.19	-2.03	0.2	-10.14	23.43	22.07	0.2452
LOC648232|uc003pes.1	1294.22	-0.89	0.09	-10.13	23.39	22.03	0.5378
TDRD7|uc004axj.3	151.91	-2.96	0.29	-10.13	23.38	22.02	0.1282
IFI6|uc001bon.1	524.74	4.62	0.46	10.13	23.38	22.02	24.6403
C9orf89|uc004atd.3	144.96	2.51	0.25	10.12	23.33	21.97	5.7117
PLAC8|uc003hoe.3	124	-3.88	0.38	-10.11	23.31	21.96	0.068
USF2|uc002nyq.1	328.65	1.61	0.16	10.11	23.3	21.94	3.0424
RPS19|uc002ort.3	802.16	-1.11	0.11	-10.1	23.26	21.9	0.4621
CD44|uc001mvu.3	399.52	1.5	0.15	10.09	23.22	21.86	2.8225
CCR2|uc003cpn.4	126.05	-4.98	0.49	-10.09	23.21	21.85	0.0316
RCBTB2|uc001vch.3	95.03	3.33	0.33	10.08	23.15	21.79	10.031
LACC1|uc010acg.3	85.29	3.64	0.36	10.07	23.12	21.76	12.4948
ZNF281|uc001gve.3	115.13	2.92	0.29	10.06	23.06	21.71	7.5466
DUSP14|uc002hnx.2	101.46	3.21	0.32	10.03	22.96	21.61	9.2458
PTP4A2|uc001bty.2	241.91	1.91	0.19	10.03	22.96	21.61	3.7501
ARNT2|uc002bfr.3	100.47	6.99	0.7	10.02	22.93	21.58	127.511
CASC5|uc010bbt.1	121.43	-4.45	0.44	-10.02	22.92	21.57	0.0457
ONECUT2|uc002lgo.3	119.31	-4.07	0.41	-10.02	22.89	21.54	0.0595
PTPN12|uc003ugh.2	314.4	1.64	0.16	10.01	22.88	21.53	3.1216
CPSF1|uc003zcj.3	504.89	-1.37	0.14	-10.01	22.84	21.49	0.3864
HEG1|uc003ehs.4	132.31	2.64	0.26	10	22.82	21.47	6.2329
ZNFX1|uc002xui.3	243.39	1.93	0.19	9.99	22.79	21.45	3.8061
BIRC5|uc002jvf.3	122.95	-3.94	0.39	-9.98	22.73	21.39	0.0653
LRRC45|uc002kde.3	130.19	-3.42	0.34	-9.98	22.73	21.38	0.0935
RASGEF1B|uc003hmi.1	73.73	5.56	0.56	9.97	22.68	21.34	47.1003
ARHGEF2|uc001fmt.2	1193.13	0.9	0.09	9.97	22.67	21.33	1.8701
DUSP1|uc003mbv.2	79.79	6.15	0.62	9.95	22.58	21.24	71.1986
RAD54L|uc009vye.2	125.85	-5.12	0.52	-9.94	22.56	21.22	0.0287
VGLL4|uc010hdx.1	194.52	2.09	0.21	9.93	22.52	21.18	4.27
MMP7|uc001phb.3	118.21	7.54	0.76	9.91	22.4	21.06	185.681
LCP2|uc003man.1	288.99	1.68	0.17	9.9	22.4	21.06	3.2003
ST3GAL5|uc002sqq.1	74.82	4.01	0.41	9.89	22.32	20.98	16.134
CCL5|uc002hkf.3	233.41	1.87	0.19	9.88	22.27	20.93	3.6567
LIG1|uc002pia.1	143.55	-2.97	0.3	-9.87	22.25	20.91	0.1279
ICOSLG|uc002zee.3	114.48	2.85	0.29	9.87	22.24	20.9	7.2194
FANCA|uc002fou.1	142.75	-2.98	0.3	-9.86	22.23	20.89	0.1269
FUT4|uc001pez.3	316.99	-1.74	0.18	-9.85	22.16	20.82	0.2987
STARD8|uc004dxb.3	138.42	2.5	0.26	9.8	21.95	20.62	5.6617
FYN|uc003pvh.3	141.83	2.58	0.26	9.8	21.93	20.6	5.9897
ANLN|uc003tff.3	115.89	-3.97	0.41	-9.79	21.92	20.58	0.0638
SPTBN1|uc002rxu.3	245.21	1.94	0.2	9.78	21.86	20.53	3.8365
HNRNPA2B1|uc003sxr.4	1016.87	-0.95	0.1	-9.78	21.85	20.52	0.5194
PPARG|uc003bwx.3	79.1	3.74	0.38	9.78	21.85	20.51	13.3429
MOB3A|uc002luv.3	379.18	1.47	0.15	9.77	21.82	20.49	2.7767
SRSF2|uc002jsv.3	522.18	-1.32	0.14	-9.76	21.77	20.44	0.4006
AMPD3|uc001min.1	102.93	3.14	0.32	9.76	21.76	20.43	8.7973
TMC6|uc002juk.2	395.27	1.42	0.15	9.74	21.7	20.38	2.6694
CNR1|uc003pmq.4	67.24	4.6	0.47	9.74	21.69	20.36	24.1827
CXXC5|uc010jfg.1	219.7	1.91	0.2	9.73	21.66	20.33	3.7598
FLNB|uc010hne.2	488.4	1.33	0.14	9.72	21.61	20.28	2.5122
FEN1|uc001nsg.3	129.07	-3.2	0.33	-9.71	21.58	20.26	0.1087
ABCD1|uc004fif.2	212.43	1.97	0.2	9.69	21.49	20.17	3.9257
STAT6|uc001sna.3	485.37	1.27	0.13	9.68	21.43	20.11	2.4108
BUB1|uc002tgc.3	111.52	-4.16	0.43	-9.67	21.38	20.06	0.0559
E2F1|uc002wzu.4	136.66	-3.14	0.33	-9.64	21.26	19.94	0.1136
SLC25A10|uc031rew.1	113.28	-3.74	0.39	-9.62	21.16	19.84	0.0749
HEXA|uc002aun.4	321.72	1.54	0.16	9.61	21.15	19.83	2.9102
FTL|uc002plo.3	1541.97	0.75	0.08	9.59	21.06	19.74	1.6776
CD74|uc003lsc.3	199.17	-2.28	0.24	-9.59	21.05	19.73	0.2055
NPTN|uc002avs.3	277.48	1.75	0.18	9.59	21.05	19.73	3.3691
MAFF|uc011anr.2	86.12	6.73	0.7	9.58	21.03	19.71	106.469
PLD4|uc001ypu.1	395.87	-1.62	0.17	-9.57	20.98	19.66	0.325
GRN|uc002igp.1	1241.33	0.82	0.09	9.57	20.96	19.64	1.7624
BIN1|uc002tns.2	95.85	3.09	0.32	9.57	20.95	19.64	8.5374
MT-ND4|198886	1849.65	-0.72	0.08	-9.55	20.88	19.56	0.6084
KLF13|uc001zfo.3	429.02	1.33	0.14	9.55	20.87	19.55	2.5086
SERINC1|uc003pyy.1	357.37	1.44	0.15	9.53	20.8	19.49	2.7221
TOM1|uc003anp.3	128.67	2.5	0.26	9.53	20.79	19.48	5.6713
TPX2|uc002wwp.1	151.71	-2.71	0.28	-9.52	20.77	19.46	0.1526
REEP3|uc001jmt.3	252.73	1.83	0.19	9.52	20.75	19.43	3.5516
GFI1|uc001dov.4	443.09	-1.39	0.15	-9.51	20.72	19.41	0.3824
CLN6|uc002arf.3	238.42	-1.95	0.21	-9.51	20.72	19.41	0.2581
INCENP|uc001nsw.1	134.36	-2.93	0.31	-9.5	20.68	19.37	0.1308
NAB2|uc001smz.3	134.66	2.46	0.26	9.5	20.66	19.35	5.5126
ALYREF|uc002kbu.2	220.42	-2.11	0.22	-9.49	20.63	19.32	0.2318
PCM1|uc003wyi.4	841.88	0.98	0.1	9.49	20.62	19.31	1.9742
WDR62|uc002odd.2	108.15	-4.57	0.48	-9.47	20.54	19.23	0.0421
MIF|uc002zyr.1	454.08	-1.4	0.15	-9.45	20.46	19.15	0.3802
UHRF1|uc002mbo.3	107.94	-3.9	0.41	-9.45	20.46	19.15	0.0668
H2AFZ|uc003hvo.1	365.82	-1.54	0.16	-9.44	20.43	19.12	0.3432
SLC23A2|uc002wlh.1	159.01	2.24	0.24	9.43	20.41	19.1	4.7266
FADS3|uc001nsm.3	95.84	3.24	0.34	9.42	20.34	19.04	9.4765
TMEM173|uc003lep.3	302.8	-1.75	0.19	-9.4	20.28	18.97	0.2969
KBTBD11|uc003wpw.4	322.68	-1.71	0.18	-9.4	20.25	18.95	0.3053
BAIAP2|uc002jzg.2	99.97	2.9	0.31	9.39	20.23	18.93	7.4708
RPS21|uc002ycr.3	442.01	-1.38	0.15	-9.39	20.2	18.9	0.3846
TIMP3|uc003anb.3	897.36	0.95	0.1	9.37	20.13	18.83	1.9354
FNDC3A|uc001vcm.3	164.36	2.2	0.24	9.35	20.07	18.77	4.6093
CLSTN3|uc001qsr.3	90.73	3.09	0.33	9.35	20.07	18.76	8.4988
TMEM2|uc011lsa.1	84.9	3.27	0.35	9.35	20.05	18.75	9.6315
PCNA|uc002wlp.3	137.6	-2.97	0.32	-9.34	20.03	18.73	0.1278
BRCA1|uc002ict.3	130.85	-2.91	0.31	-9.34	20.01	18.71	0.1327
WDR26|uc001hop.4	400.37	1.34	0.14	9.33	19.98	18.68	2.5383
SIRPA|uc002wfr.3	245.31	1.71	0.18	9.33	19.96	18.66	3.2828
SLCO4A1|uc002ydb.1	104.73	2.77	0.3	9.32	19.94	18.64	6.8096
HRH1|uc010hds.3	65.84	4.11	0.44	9.32	19.92	18.62	17.2429
AFF4|uc003kyd.3	253.16	1.7	0.18	9.31	19.89	18.6	3.2433
SECISBP2L|uc001zxe.2	152.26	2.23	0.24	9.3	19.85	18.56	4.6773
DOCK3|uc011bds.2	66.47	4.09	0.44	9.3	19.84	18.54	17.0225
PIM3|uc003bjb.3	256.28	1.68	0.18	9.29	19.83	18.54	3.2036
KLHL5|uc003gtp.3	184.59	2.03	0.22	9.29	19.82	18.53	4.089
PC|uc001ojn.1	70.02	4.02	0.43	9.28	19.78	18.49	16.1843
NTSR1|uc002ydf.3	157.58	2.42	0.26	9.28	19.76	18.47	5.3349
CXorf21|uc004dcg.2	121.22	-3.09	0.33	-9.27	19.74	18.45	0.1175
EIF4G2|uc001mjc.3	1623.48	0.76	0.08	9.27	19.73	18.44	1.6887
SPNS2|uc002fxx.2	87.87	3.08	0.33	9.26	19.71	18.42	8.4847
ARRB2|uc002fyl.3	115.96	2.82	0.3	9.26	19.7	18.41	7.0519
ACSL4|uc004eoi.2	240.02	1.73	0.19	9.26	19.69	18.4	3.3076
SHANK3|uc031ryd.1	72.43	3.62	0.39	9.26	19.67	18.38	12.2844
SHCBP1|uc002eec.4	103.57	-4.82	0.52	-9.24	19.61	18.33	0.0355
LPP|uc003frs.2	289.72	1.56	0.17	9.24	19.6	18.31	2.9385
PYCARD|uc010cak.3	186.08	-2.23	0.24	-9.22	19.52	18.24	0.2133
SLC1A4|uc010yqa.2	606.75	1.08	0.12	9.19	19.43	18.14	2.1198
MGLL|uc003ejx.4	60.02	4.6	0.5	9.19	19.42	18.14	24.2667
EGR1|uc003ldb.1	88.81	3.03	0.33	9.18	19.36	18.08	8.1576
CDK1|uc001jld.3	122.05	-3.04	0.33	-9.18	19.36	18.07	0.122
RNF213|uc021uen.2	658.14	1.18	0.13	9.17	19.34	18.06	2.2712
LMNB2|uc002lvy.4	451.84	-1.31	0.14	-9.17	19.31	18.03	0.4025
TRIO|uc003jff.3	225.37	1.89	0.21	9.15	19.26	17.97	3.7039
TOLLIP|uc001lte.3	252.71	1.65	0.18	9.14	19.22	17.94	3.1436
MDGA1|uc003onu.1	59.19	4.71	0.52	9.14	19.22	17.94	26.2105
FANCD2|uc003buw.3	110.04	-3.34	0.37	-9.14	19.2	17.92	0.0985
SPINT1|uc001zna.3	108.61	2.77	0.3	9.13	19.18	17.9	6.7994
LTBP2|uc001xqa.3	63.25	4.38	0.48	9.13	19.14	17.87	20.825
PSIP1|uc003zlw.4	131.34	-2.79	0.31	-9.12	19.13	17.85	0.1446
AKAP13|uc002blu.2	287.74	1.6	0.18	9.11	19.1	17.82	3.0247
TARBP1|uc001hwd.3	170.19	-2.3	0.25	-9.11	19.09	17.82	0.2037
RPS6KA4|uc001oae.3	229.41	-1.9	0.21	-9.11	19.09	17.81	0.2688
CLTCL1|uc021wle.1	102.12	-4.58	0.5	-9.11	19.07	17.79	0.0417
SLC15A3|uc001nqn.2	147.23	2.21	0.24	9.1	19.05	17.77	4.6167
SPAG9|uc002itc.3	348.04	1.4	0.15	9.1	19.04	17.77	2.6361
ALOX5AP|uc010tdr.2	141.91	2.24	0.25	9.1	19.04	17.77	4.7332
NPTX1|uc002jyp.1	90.24	2.99	0.33	9.1	19.03	17.75	7.9358
KIF11|uc001kic.3	97.57	-4.22	0.46	-9.09	18.99	17.72	0.0535
SATB1|uc003cbj.3	312.94	-1.65	0.18	-9.09	18.99	17.71	0.3187
CYTH4|uc003arf.3	375.82	1.35	0.15	9.08	18.98	17.71	2.5408
MAP3K7CL|uc002ynf.3	57.76	4.77	0.53	9.07	18.92	17.65	27.3015
EGR3|uc003xcm.1	63.11	4.19	0.46	9.05	18.85	17.58	18.2508
TFPI2|uc003umy.2	111.7	7.9	0.87	9.05	18.84	17.57	238.365
MLC1|uc003bjg.1	119.01	-5.8	0.64	-9.04	18.81	17.54	0.0179
TNFAIP3|uc031spw.1	91.47	2.95	0.33	9.03	18.77	17.51	7.7009
SMAD7|uc002ldg.3	98.6	2.76	0.31	9.03	18.76	17.5	6.7874
ARRB1|uc001owe.2	415.86	1.27	0.14	9.03	18.76	17.49	2.4173
MRC2|uc002jad.4	1284.36	0.76	0.08	9.02	18.72	17.45	1.6884
NRP2|uc002vaw.3	59.94	5.57	0.62	9.01	18.69	17.43	47.6552
MKNK2|uc002lus.2	389.2	1.33	0.15	9.01	18.68	17.41	2.5221
SLAMF7|uc001fwq.3	58.81	4.57	0.51	9.01	18.67	17.41	23.6871
TPST1|uc003tuw.3	68.15	3.94	0.44	9	18.64	17.38	15.3897
ERGIC1|uc003mbw.4	149.6	2.14	0.24	9	18.64	17.37	4.4203
TMBIM6|uc001ruy.2	815.9	0.92	0.1	8.99	18.62	17.36	1.8971
ST6GALNAC4|uc004bss.3	122.25	2.45	0.27	8.99	18.61	17.34	5.4705
C1orf95|uc021pjw.1	56.7	4.87	0.54	8.97	18.54	17.27	29.1904
COL6A2|uc002zia.1	165.97	2.01	0.22	8.97	18.52	17.26	4.0391
NACC1|uc002mwm.4	395.87	1.31	0.15	8.97	18.52	17.26	2.4718
NCAPG|uc003gpp.4	115.71	-3.04	0.34	-8.96	18.5	17.24	0.1216
BUB1B|uc001zkx.4	96.44	-4.48	0.5	-8.95	18.47	17.21	0.0447
FAM111A|uc001nnq.3	147.9	-2.52	0.28	-8.95	18.46	17.2	0.1743
NCK2|uc002tdi.3	220.47	1.75	0.2	8.95	18.46	17.2	3.3737
TPST2|uc003acx.3	130.9	2.46	0.27	8.95	18.46	17.2	5.4981
ZSWIM4|uc002mxh.1	90.45	3.15	0.35	8.95	18.45	17.19	8.8852
CD36|uc003uhg.4	60.9	4.04	0.45	8.94	18.41	17.15	16.4382
LAMP1|uc001vtm.1	680.32	1.01	0.11	8.92	18.35	17.09	2.0207
RFTN1|uc003cay.3	85.79	3	0.34	8.92	18.31	17.06	7.9992
ALAS1|uc003dcz.2	202.8	1.83	0.21	8.87	18.13	16.88	3.5669
ZMPSTE24|uc001cfg.4	1029.88	0.82	0.09	8.87	18.13	16.87	1.7657
ANTXR2|uc003hlz.4	90.67	2.86	0.32	8.87	18.12	16.86	7.2366
CLN8|uc003wpo.4	114.46	2.54	0.29	8.86	18.09	16.84	5.8317
RNF149|uc002taz.2	112.46	2.62	0.3	8.85	18.05	16.8	6.1292
SLC27A4|uc004but.3	131.13	2.39	0.27	8.83	17.99	16.73	5.2362
C21orf58|uc002zjf.3	95.02	-3.84	0.44	-8.82	17.95	16.69	0.0699
HMGCR|uc003kdp.3	230.48	1.67	0.19	8.8	17.86	16.61	3.1929
ITGB3|uc002ilj.3	179	9.13	1.04	8.8	17.86	16.61	562.054
SLC3A2|uc001nwd.3	760.91	0.96	0.11	8.8	17.86	16.61	1.9447
TMEM255A|uc004eso.4	59.3	4	0.46	8.78	17.8	16.55	15.9644
ANXA6|uc003ltl.2	139.91	-2.62	0.3	-8.77	17.76	16.51	0.1632
MYLK|uc003ego.3	58.39	4.26	0.49	8.77	17.74	16.49	19.1963
ACTB|uc003sot.4	7825.06	-0.41	0.05	-8.75	17.66	16.41	0.7518
TSPAN14|uc001kcj.4	279.97	1.54	0.18	8.74	17.65	16.4	2.9146
C16orf72|uc002czm.3	174.82	1.91	0.22	8.74	17.65	16.4	3.759
EMB|uc003jom.3	176.98	-2.11	0.24	-8.74	17.63	16.39	0.2314
LONRF3|uc004eqw.3	71.8	3.3	0.38	8.73	17.61	16.36	9.8615
PPDPF|uc002yff.3	277.59	-1.64	0.19	-8.72	17.55	16.3	0.3209
RPLP0P2|uc001nrz.1	64.42	6.34	0.73	8.72	17.54	16.29	81.0628
HOMER1|uc003kfy.4	58.09	4.25	0.49	8.71	17.52	16.28	18.9885
AP5B1|uc031qbm.1	362.3	1.31	0.15	8.71	17.51	16.27	2.474
CALU|uc003vnq.3	317.35	1.39	0.16	8.71	17.5	16.26	2.6299
LAT2|uc003uai.3	597.56	1.05	0.12	8.7	17.49	16.25	2.0711
PIK3CD|uc001aqb.4	250.81	-1.72	0.2	-8.7	17.46	16.22	0.3037
NABP1|uc002usx.3	62.4	3.85	0.44	8.7	17.46	16.22	14.3967
GAREM|uc002kxl.3	55.5	4.43	0.51	8.67	17.35	16.11	21.5927
CHAF1A|uc002mal.3	132.04	-2.65	0.31	-8.67	17.35	16.11	0.1589
PHLDB1|uc001pts.3	119.88	2.44	0.28	8.66	17.34	16.1	5.4413
TRIM28|uc002qtg.1	815.02	-0.98	0.11	-8.66	17.32	16.08	0.5067
MT-ND5|198786	1707.45	-0.68	0.08	-8.65	17.3	16.07	0.6256
TEX2|uc002jee.3	220.65	1.67	0.19	8.65	17.3	16.06	3.1722
ZNF367|uc004awf.3	92.43	-3.79	0.44	-8.64	17.24	16.01	0.0723
MT-ND1|198888	2313.73	-0.62	0.07	-8.64	17.24	16.01	0.6491
OSBPL8|uc001sye.1	365.82	1.29	0.15	8.63	17.21	15.97	2.4441
HMGXB3|uc003lrk.4	285.95	1.46	0.17	8.62	17.19	15.96	2.7585
IRAK1|uc004fjs.1	791.93	0.94	0.11	8.62	17.18	15.94	1.9194
CALCOCO1|uc001sef.3	105.34	2.52	0.29	8.6	17.09	15.85	5.7291
BLM|uc002bpr.3	92.29	-3.77	0.44	-8.58	17.04	15.8	0.0731
MIDN|uc002lrp.3	216.03	1.71	0.2	8.58	17.03	15.8	3.2613
ARAP1|uc001osu.3	630.37	0.99	0.12	8.58	17.03	15.8	1.9904
CNTRL|uc004bkx.1	102.89	-3.18	0.37	-8.57	17	15.77	0.1107
METTL9|uc002dje.3	127.84	2.23	0.26	8.57	16.99	15.75	4.6982
DCK|uc003hfx.3	141.36	-2.43	0.28	-8.57	16.97	15.74	0.1857
RAB44|uc010jwm.2	109.08	-5.92	0.69	-8.56	16.95	15.72	0.0165
PLOD3|uc003uyd.3	385.68	1.25	0.15	8.56	16.94	15.71	2.3865
ZCCHC2|uc002lip.4	125.32	2.23	0.26	8.56	16.94	15.71	4.707
HSD3B7|uc002eaf.2	80.78	2.95	0.35	8.55	16.9	15.67	7.7428
SH3PXD2B|uc003mbr.3	82.07	3.04	0.36	8.55	16.9	15.67	8.211
ABCC3|uc002isl.3	86.77	7.52	0.88	8.55	16.89	15.67	183.878
SMC1A|uc004dsg.3	382.53	-1.33	0.16	-8.53	16.83	15.61	0.3975
NAV1|uc001gwu.3	71.45	3.3	0.39	8.53	16.83	15.6	9.8789
CEBPA|uc002nun.3	707.28	-1	0.12	-8.53	16.82	15.6	0.5
KLF10|uc011lhk.1	117.5	2.3	0.27	8.51	16.77	15.55	4.9393
ADO|uc001jmg.3	185.06	1.8	0.21	8.51	16.77	15.55	3.4789
PIDD|uc001lro.2	123.21	-2.62	0.31	-8.5	16.74	15.51	0.1624
KIF2C|uc001cmg.4	113.34	-2.82	0.33	-8.5	16.72	15.49	0.1416
ATG16L2|uc001otd.3	128.61	-2.64	0.31	-8.49	16.7	15.47	0.1602
WDR34|uc004bvq.1	137.8	-2.4	0.28	-8.49	16.69	15.47	0.1894
CORO2B|uc021spj.1	58.89	6.22	0.73	8.49	16.69	15.47	74.5641
WNK1|uc031qfk.1	898.93	0.86	0.1	8.48	16.64	15.42	1.8128
RDH10|uc003xzi.3	96.88	2.74	0.32	8.47	16.63	15.4	6.6744
PLK1|uc002dlz.1	90.2	-3.55	0.42	-8.47	16.62	15.4	0.0853
RANBP2|uc002tem.4	270.75	1.54	0.18	8.46	16.59	15.37	2.9062
PTK2B|uc003xfp.2	985.17	0.8	0.09	8.46	16.58	15.36	1.7381
ABCB1|uc003uiz.2	83.44	7.46	0.88	8.46	16.56	15.35	175.714
TOR4A|uc004cmn.3	510.31	1.08	0.13	8.45	16.55	15.33	2.1181
NUMA1|uc001orl.1	462.44	-1.19	0.14	-8.45	16.53	15.31	0.4395
KCNAB2|uc001aly.2	647.36	0.98	0.12	8.44	16.51	15.29	1.9747
AP3D1|uc002lva.4	686.76	0.97	0.11	8.44	16.51	15.29	1.9574
RNASEH2B|uc001vfa.4	119.5	-2.76	0.33	-8.44	16.49	15.27	0.1476
MKL1|uc003ayw.1	251.26	-1.65	0.2	-8.43	16.48	15.26	0.319
PRKAR1A|uc002jhg.4	483.58	1.1	0.13	8.42	16.43	15.22	2.142
CPNE2|uc002eks.2	320.5	1.35	0.16	8.42	16.43	15.22	2.5464
RCCD1|uc002bqk.3	91.27	-3.41	0.41	-8.42	16.41	15.19	0.0938
ANKRD28|uc003caj.1	160.88	2.08	0.25	8.41	16.38	15.17	4.2259
SPRED2|uc002sdr.4	185.12	1.84	0.22	8.38	16.28	15.07	3.5752
LGALS9|uc002gzp.3	172.08	1.88	0.22	8.38	16.27	15.06	3.6685
JUP|uc002hxs.2	52.93	4.26	0.51	8.37	16.25	15.04	19.1609
SLFN5|uc002hjf.4	61.94	3.52	0.42	8.37	16.22	15.01	11.4429
SLC11A1|uc002vhv.3	79.97	2.88	0.34	8.35	16.17	14.96	7.3519
ESCO2|uc003xgg.3	82.5	-4.08	0.49	-8.34	16.12	14.91	0.0592
AK095221|uc021uqd.1	93.15	-5.44	0.65	-8.33	16.09	14.88	0.0231
TLR9|uc003ddb.3	87.39	2.71	0.33	8.32	16.05	14.84	6.5266
NFKBIE|uc003oxe.1	211.14	1.71	0.21	8.3	15.98	14.78	3.2698
KANK1|uc003zgn.2	75.66	3.07	0.37	8.3	15.98	14.77	8.4004
CST3|uc002wtn.1	728.67	-1	0.12	-8.3	15.97	14.76	0.5004
SH3PXD2A|uc001kxj.1	104.16	2.4	0.29	8.29	15.94	14.74	5.274
PLBD2|uc001tve.2	127.52	2.2	0.27	8.28	15.91	14.71	4.5876
COL7A1|uc003ctz.2	63.09	3.48	0.42	8.27	15.86	14.66	11.1208
LAMP5|uc002wni.2	97.46	-5.76	0.7	-8.26	15.84	14.64	0.0185
CDCA5|uc001ocp.2	95.78	-3.24	0.39	-8.26	15.83	14.62	0.1056
TFE3|uc004dmb.3	138.47	2.04	0.25	8.25	15.82	14.61	4.1167
ERMP1|uc003zjm.1	249.95	1.52	0.18	8.23	15.73	14.52	2.8651
TSPYL5|uc003yhy.3	179.12	1.84	0.22	8.22	15.69	14.49	3.5871
DDIT4L|uc003hvq.3	48.73	5.45	0.66	8.22	15.68	14.48	43.5679
CTSZ|uc002yai.2	427.85	1.13	0.14	8.2	15.63	14.43	2.191
LOC100132891|uc011lff.2	47.94	5	0.61	8.18	15.56	14.36	32.0855
SSBP3|uc001cxe.4	90.3	2.63	0.32	8.17	15.49	14.29	6.1921
CTNND1|uc001nmc.4	90.02	2.64	0.32	8.16	15.49	14.29	6.2343
SLC1A5|uc002pfs.3	909.53	0.8	0.1	8.16	15.48	14.28	1.742
GTSE1|uc011aqy.2	81.09	-3.88	0.48	-8.16	15.48	14.28	0.0677
IRAK3|uc001sth.3	141.41	-2.23	0.27	-8.16	15.47	14.27	0.213
DQ574852|uc003yvm.3	192.44	1.72	0.21	8.16	15.46	14.26	3.284
KIF1B|uc001aqw.4	105.59	2.37	0.29	8.15	15.45	14.25	5.1713
TBCD|uc002kfz.3	140.73	-2.23	0.27	-8.15	15.44	14.24	0.2125
RASSF3|uc001ssd.3	102.44	2.4	0.29	8.15	15.44	14.24	5.286
RFXANK|uc002nls.3	240.22	1.51	0.19	8.15	15.44	14.24	2.8494
FOXM1|uc001qlf.3	87.59	-3.4	0.42	-8.15	15.43	14.23	0.0945
VEGFC|uc003ius.1	47.54	5.42	0.67	8.13	15.38	14.18	42.8091
KLF4|uc004bdg.3	95.86	2.6	0.32	8.13	15.37	14.17	6.0482
ELMO2|uc002xru.1	173.78	1.77	0.22	8.13	15.36	14.16	3.4024
UNC13A|uc031rjv.1	52.95	6.03	0.74	8.13	15.36	14.16	65.5616
NCAPH2|uc003blx.4	162.72	-2.07	0.26	-8.11	15.31	14.12	0.2375
TMEM63B|uc003owr.3	118.34	2.19	0.27	8.11	15.3	14.11	4.5766
CD97|uc002myl.3	171.37	1.79	0.22	8.11	15.3	14.11	3.449
FXYD5|uc002nyg.2	131.61	2.05	0.25	8.11	15.28	14.09	4.139
TICRR|uc002boe.3	78.09	-4.21	0.52	-8.1	15.27	14.08	0.054
SH3BP1|uc003ati.3	220.45	1.56	0.19	8.1	15.25	14.05	2.9464
NCKAP1|uc002upb.4	47.34	4.92	0.61	8.09	15.24	14.05	30.2533
RCSD1|uc001gem.3	77.3	-4.12	0.51	-8.09	15.22	14.03	0.0577
NME4|uc002cgz.3	168.46	-2.05	0.25	-8.08	15.2	14.01	0.241
HYAL3|uc021wyn.1	86.55	-3.36	0.42	-8.07	15.15	13.96	0.0973
AKIRIN2|uc003pmk.3	187.41	1.71	0.21	8.05	15.09	13.91	3.2816
SHB|uc004aax.3	65.27	3.38	0.42	8.05	15.08	13.89	10.3892
IRF7|uc001lqh.3	134.66	2.08	0.26	8.05	15.08	13.89	4.2296
DTYMK|uc002wbz.2	88.59	-3.18	0.4	-8.03	15.03	13.84	0.1103
TTL|uc002thu.3	139.83	1.96	0.24	8.02	14.99	13.8	3.8999
RAPH1|uc002vad.3	46.76	4.55	0.57	8.02	14.99	13.8	23.4496
ADRA2B|uc021vlh.1	58.09	6.48	0.81	8.02	14.97	13.78	89.3557
TGFBR2|uc003cen.3	119.32	2.25	0.28	8	14.92	13.73	4.7508
UBR4|uc001bbi.3	754.89	0.9	0.11	8	14.91	13.72	1.8711
SSRP1|uc001njt.3	356.06	-1.3	0.16	-7.99	14.86	13.68	0.4056
HIST2H2BE|uc001etc.3	62.08	3.27	0.41	7.98	14.83	13.65	9.6161
TRANK1|uc003cgj.3	98.35	2.4	0.3	7.98	14.82	13.64	5.2663
ABCB9|uc001udm.4	65.31	3.12	0.39	7.97	14.8	13.62	8.7059
SLC31A1|uc004bgu.3	200.24	1.68	0.21	7.97	14.78	13.6	3.2079
CORO1C|uc009zva.4	344.39	1.22	0.15	7.96	14.77	13.59	2.3355
EPB41L1|uc002xfb.3	48.71	4.14	0.52	7.96	14.76	13.58	17.5968
PARP8|uc003joo.3	184.9	-1.83	0.23	-7.96	14.75	13.57	0.2817
RIN2|uc002wro.2	49.88	5.97	0.75	7.95	14.74	13.56	62.5481
ARHGAP33|uc002obs.2	76.05	-4.72	0.59	-7.94	14.7	13.52	0.0379
PGD|uc001arc.3	316.29	1.3	0.16	7.94	14.69	13.51	2.4618
TIMP2|uc002jwf.3	313.32	1.33	0.17	7.93	14.66	13.48	2.5102
POLQ|uc003eee.4	78.2	-3.61	0.46	-7.92	14.64	13.46	0.0822
RPLP1|uc002asd.1	1070.43	-0.75	0.09	-7.92	14.62	13.44	0.5941
MYEOV|uc001oov.3	64.63	7.1	0.9	7.92	14.62	13.44	137.318
PAQR5|uc002arz.2	64	7.07	0.89	7.91	14.6	13.43	134.005
CHST15|uc001lhm.4	54.23	6.43	0.81	7.91	14.59	13.41	86.1307
CLSPN|uc001bzi.3	77	-3.67	0.46	-7.91	14.57	13.4	0.0785
NASP|uc001coi.2	127.76	-2.31	0.29	-7.9	14.55	13.37	0.2019
ARHGAP11A|uc001zgy.1	125.53	-2.31	0.29	-7.88	14.47	13.3	0.2012
SLC7A7|uc001wgs.4	86	2.52	0.32	7.87	14.44	13.26	5.7411
RNF130|uc003mll.1	245.65	1.46	0.19	7.86	14.43	13.25	2.7525
ARHGEF39|uc003zxm.1	75.56	-4.86	0.62	-7.86	14.42	13.25	0.0345
RNASE2|uc001vyl.1	85.48	-3.24	0.41	-7.86	14.41	13.24	0.1059
DOPEY2|uc002yvg.3	226.45	1.49	0.19	7.85	14.39	13.22	2.8116
SDCBP|uc003xtq.3	313.9	1.28	0.16	7.83	14.33	13.15	2.4338
ESPL1|uc001sck.2	171.04	-1.88	0.24	-7.83	14.32	13.15	0.2713
ITPR2|uc001rhg.3	96.75	2.34	0.3	7.83	14.3	13.13	5.0455
ZFAND3|uc003onx.3	296.87	1.3	0.17	7.82	14.27	13.1	2.47
PHLDA3|uc031prm.1	46.23	4.25	0.54	7.82	14.26	13.09	19.0683
C5|uc004bkv.3	75.36	-3.69	0.47	-7.81	14.26	13.09	0.0776
KDM4A|uc001cjx.3	734.24	-0.87	0.11	-7.81	14.24	13.07	0.5483
FERMT2|uc001xac.3	43.77	4.7	0.6	7.8	14.22	13.05	26.0719
BARX1|uc010mrh.3	192.99	-1.77	0.23	-7.8	14.22	13.05	0.2931
SMYD3|uc001ibl.3	81.17	-3.31	0.42	-7.8	14.2	13.04	0.1006
RUVBL2|uc002plr.1	179.96	-1.84	0.24	-7.8	14.2	13.03	0.2791
SYK|uc004aqz.3	271.12	-1.45	0.19	-7.8	14.19	13.03	0.3672
PDP1|uc003ygf.3	92.07	2.4	0.31	7.79	14.18	13.01	5.2959
CAMK1|uc003bst.3	247.6	1.43	0.18	7.79	14.17	13	2.693
DAPK1|uc004apd.3	139.5	1.92	0.25	7.79	14.16	12.99	3.7799
TRPV2|uc002gpy.3	146.2	1.89	0.24	7.78	14.14	12.98	3.7023
GALNT2|uc010pwa.1	220.29	1.55	0.2	7.78	14.14	12.98	2.9231
PRSS12|uc003ica.2	74.13	-3.7	0.48	-7.78	14.14	12.98	0.0767
ALPK3|uc002ble.3	258.18	1.41	0.18	7.76	14.08	12.92	2.6609
MAFK|uc003skr.3	142.09	1.88	0.24	7.76	14.06	12.9	3.6926
SMC2|uc011lvl.2	96.19	-2.75	0.35	-7.76	14.06	12.89	0.1485
ARHGAP30|uc001fxl.3	405.57	1.16	0.15	7.75	14.05	12.89	2.2294
UBXN6|uc002man.2	187.69	1.61	0.21	7.74	14.01	12.85	3.05
HJURP|uc002vvg.3	72.66	-3.95	0.51	-7.73	13.99	12.82	0.0646
FUS|uc002ebe.2	780.22	-0.86	0.11	-7.73	13.97	12.81	0.5528
CBLB|uc003dwc.3	47.02	4.41	0.57	7.72	13.93	12.77	21.3192
JAG1|uc002wnw.2	58.44	3.35	0.43	7.72	13.93	12.77	10.1962
CRIP1|uc001yri.4	104.71	-2.56	0.33	-7.71	13.91	12.75	0.17
SERPINE1|uc003uxt.4	42.29	5.23	0.68	7.71	13.91	12.75	37.6432
MATK|uc002lyt.3	74.78	2.73	0.35	7.71	13.89	12.73	6.6242
CDC45|uc011aha.2	70.5	-4.08	0.53	-7.7	13.87	12.71	0.0592
PDLIM5|uc003htk.4	134.41	1.93	0.25	7.7	13.86	12.71	3.8073
AP2M1|uc003fmw.3	686.76	0.86	0.11	7.7	13.86	12.7	1.8127
EID1|uc001zxc.1	363.31	1.16	0.15	7.7	13.85	12.7	2.2303
CD82|uc001myc.3	163.8	1.73	0.22	7.69	13.83	12.68	3.3099
CTPS1|uc001cgk.4	330.24	-1.28	0.17	-7.68	13.79	12.63	0.4129
PRR11|uc002ixf.2	87.3	-2.99	0.39	-7.67	13.78	12.62	0.126
SLC29A3|uc001jrr.4	65.92	2.89	0.38	7.67	13.77	12.62	7.4358
PYGL|uc001wyu.3	206.12	-1.67	0.22	-7.67	13.77	12.62	0.314
NUSAP1|uc001zns.4	180.04	-4.75	0.62	-7.67	13.75	12.6	0.0372
DTL|uc009xdc.3	83.34	-3.07	0.4	-7.66	13.73	12.57	0.1193
WDR76|uc001zti.2	81.11	-3.19	0.42	-7.65	13.69	12.54	0.1097
TFDP1|uc001vtw.3	114.76	-2.4	0.31	-7.64	13.67	12.52	0.1897
DZANK1|uc002wqq.4	77.26	-5.42	0.71	-7.64	13.65	12.5	0.0234
TCF7L2|uc001lae.4	46.46	3.79	0.5	7.62	13.6	12.44	13.798
SERTAD1|uc002ont.4	48.77	3.66	0.48	7.61	13.57	12.42	12.6599
EZH2|uc003wfb.2	119.11	-2.3	0.3	-7.6	13.53	12.38	0.2034
TPD52L2|uc002ygy.3	295.49	1.27	0.17	7.6	13.51	12.36	2.4169
SEPT9|uc002jts.4	310.84	1.25	0.16	7.58	13.48	12.33	2.3711
ARHGAP4|uc004fjk.2	458.77	-1.12	0.15	-7.58	13.48	12.33	0.4587
MBP|uc010xfd.2	118.61	2.12	0.28	7.58	13.47	12.32	4.342
JHDM1D|uc003vvm.3	54.2	3.45	0.46	7.58	13.46	12.31	10.9275
IQGAP1|uc002bpl.1	948.19	0.73	0.1	7.57	13.43	12.28	1.6537
RASGRP2|uc001oaw.1	68.02	-4.02	0.53	-7.57	13.41	12.27	0.0615
PNP|uc001vxo.4	337.75	1.19	0.16	7.56	13.41	12.26	2.2756
RAB27A|uc002acq.3	122.22	-2.29	0.3	-7.55	13.37	12.22	0.2047
PSMB10|uc002eux.2	196.17	-1.71	0.23	-7.55	13.35	12.21	0.3064
WSB2|uc001twr.2	198.93	1.54	0.2	7.54	13.34	12.19	2.9119
CLIP2|uc003uam.3	100.05	2.2	0.29	7.54	13.33	12.19	4.5969
GSTP1|uc001omf.3	330.68	-1.25	0.17	-7.54	13.33	12.19	0.4206
C14orf132|uc001yff.4	85.61	2.41	0.32	7.54	13.33	12.19	5.3229
CES1|uc002eil.3	70.82	-3.79	0.5	-7.54	13.31	12.17	0.0725
SAPCD2|uc011men.2	112.46	-2.36	0.31	-7.53	13.3	12.16	0.1943
IFNGR1|uc003qho.2	151.09	1.83	0.24	7.52	13.27	12.13	3.5615
METTL7A|uc001rxb.3	72.45	2.65	0.35	7.52	13.26	12.12	6.2776
TMEM127|uc002svr.3	285.17	1.27	0.17	7.52	13.25	12.11	2.4056
BMPR2|uc002uzf.4	124.32	2.03	0.27	7.51	13.23	12.09	4.0788
ARPC1B|uc003upz.3	1300.52	0.63	0.08	7.51	13.22	12.08	1.5507
SLC44A2|uc002mpf.3	58.52	3.15	0.42	7.5	13.21	12.07	8.8487
KIF18B|uc010wjh.3	69.59	-5	0.67	-7.5	13.2	12.06	0.0312
JARID2|uc003nbj.4	169.55	1.64	0.22	7.5	13.19	12.05	3.1268
CCDC88C|uc010aty.3	97.1	2.23	0.3	7.49	13.18	12.04	4.683
STIL|uc001crd.1	73.56	-3.36	0.45	-7.49	13.16	12.02	0.0972
STX1A|uc003tyx.3	39.67	4.74	0.63	7.48	13.13	11.99	26.6801
KLHL6|uc003flr.3	107.89	2.18	0.29	7.47	13.08	11.95	4.5325
RAB8B|uc002alz.3	150.27	1.77	0.24	7.46	13.07	11.93	3.4014
ITGA1|uc003jou.3	39.44	4.72	0.63	7.46	13.06	11.93	26.4432
IMPDH2|uc003cvt.3	202.35	-1.62	0.22	-7.46	13.06	11.92	0.325
CANX|uc003mkl.3	1521.32	0.58	0.08	7.45	13.04	11.91	1.496
GFPT1|uc002sfi.2	201.75	1.49	0.2	7.45	13.04	11.9	2.8119
DAGLA|uc001nsa.3	108.79	2.12	0.28	7.45	13.02	11.89	4.3526
POR|uc003udy.3	173.02	1.62	0.22	7.44	13.01	11.88	3.0715
CALHM2|uc001kxa.3	59.09	3.05	0.41	7.44	13	11.87	8.2863
PBK|uc003xgi.3	67.45	-3.82	0.51	-7.44	12.99	11.86	0.071
CYSTM1|uc003lfd.3	54.34	3.24	0.44	7.43	12.98	11.84	9.4214
ERLIN1|uc001kqo.4	101.83	-2.53	0.34	-7.43	12.98	11.84	0.1736
SLC11A2|uc001rxk.2	73.15	2.59	0.35	7.43	12.95	11.82	6.0314
PKDCC|uc002rsg.3	47.27	3.64	0.49	7.43	12.95	11.82	12.4303
UBALD2|uc010wsy.1	172.05	1.62	0.22	7.41	12.9	11.77	3.0826
FZD7|uc002uyw.1	53.87	3.21	0.43	7.41	12.9	11.76	9.2419
LSP1|uc001luj.3	40.45	5.1	0.69	7.41	12.89	11.76	34.1999
HELZ2|uc002yfm.2	217.93	1.65	0.22	7.4	12.88	11.75	3.1411
RPS16|uc002olk.3	846.57	-0.77	0.1	-7.4	12.88	11.75	0.5858
CDKN2C|uc001csg.3	119.71	-2.21	0.3	-7.4	12.86	11.73	0.2159
EEF2|uc002lze.3	4243.95	0.42	0.06	7.4	12.85	11.73	1.3352
TEX30|uc001vpo.3	95.64	-2.55	0.35	-7.39	12.82	11.7	0.1706
RAI14|uc011coj.2	68.53	2.74	0.37	7.38	12.81	11.69	6.692
HIP1R|uc001udj.1	56.11	3.19	0.43	7.38	12.8	11.67	9.1123
UBE2J1|uc003pnc.3	433.11	1.02	0.14	7.38	12.79	11.66	2.0225
KRR1|uc001sxt.3	119.91	1.93	0.26	7.38	12.79	11.66	3.8225
CTTN|uc001opu.3	43.2	3.89	0.53	7.37	12.77	11.64	14.8194
VAMP8|uc002spt.4	204.76	-1.58	0.21	-7.37	12.77	11.64	0.3355
RUSC1|uc001fkj.2	87.84	-2.72	0.37	-7.37	12.76	11.64	0.1514
MICAL2|uc001mjz.3	139.88	1.82	0.25	7.37	12.76	11.64	3.5387
ATP8B4|uc001zxu.3	307.09	-1.29	0.18	-7.37	12.76	11.63	0.4077
RASSF5|uc001hed.3	160.25	1.66	0.22	7.37	12.76	11.63	3.1536
SLBP|uc003gdi.1	275.62	-1.34	0.18	-7.36	12.72	11.6	0.3938
PASK|uc010fzl.2	67.68	-3.62	0.49	-7.35	12.72	11.59	0.0814
NPL|uc009wyb.3	41.19	4.14	0.56	7.35	12.72	11.59	17.6177
PGPEP1|uc002nis.1	269.17	1.28	0.17	7.35	12.71	11.59	2.4288
PHF19|uc004bks.1	137.25	-1.99	0.27	-7.35	12.69	11.57	0.2513
ATG2A|uc001obx.3	232.99	1.38	0.19	7.34	12.67	11.55	2.6067
MMS22L|uc003ppb.3	85.48	-2.81	0.38	-7.34	12.66	11.54	0.1428
PAPPA2|uc001gkz.3	38.54	5.13	0.7	7.34	12.66	11.54	34.9276
MTHFR|uc001atc.2	146.66	1.77	0.24	7.32	12.59	11.47	3.4164
MYADM|uc002qcl.3	220.32	-1.54	0.21	-7.32	12.59	11.47	0.3443
SPOCK1|uc003lbp.3	46.65	3.5	0.48	7.31	12.58	11.46	11.2795
TXNRD1|uc021rcx.2	305.72	1.19	0.16	7.31	12.57	11.45	2.2767
PMEPA1|uc002xyq.4	40.2	4.11	0.56	7.3	12.54	11.42	17.256
IRS2|uc001vqv.3	383.02	1.08	0.15	7.3	12.53	11.41	2.1122
ATP6V1C2|uc002ras.3	80.33	2.56	0.35	7.29	12.5	11.38	5.8891
CHD9|uc002egy.3	218.06	1.41	0.19	7.29	12.49	11.38	2.6547
TLR1|uc003gtl.3	41.91	3.9	0.53	7.28	12.49	11.37	14.8959
HNRNPUL1|uc002oqb.4	761.27	-0.8	0.11	-7.28	12.49	11.37	0.5744
ABLIM3|uc003lpy.2	37.81	4.54	0.62	7.28	12.49	11.37	23.2485
ZNF438|uc010qeb.2	97.2	-2.47	0.34	-7.28	12.48	11.36	0.1806
APAF1|uc001tfz.3	120.99	-2.16	0.3	-7.28	12.47	11.36	0.2236
CCDC88B|uc001nzy.3	264.81	-1.36	0.19	-7.28	12.47	11.36	0.3904
ADAMTS15|uc010scd.2	55.82	3.24	0.45	7.28	12.46	11.35	9.4434
NRSN1|uc010jpq.1	39.31	5.62	0.77	7.27	12.46	11.34	49.3329
AHCY|uc002xai.3	260.08	-1.38	0.19	-7.27	12.46	11.34	0.3844
PAICS|uc003hbt.1	123.04	-2.12	0.29	-7.27	12.45	11.33	0.2295
FAM101B|uc002frj.3	320.64	1.22	0.17	7.27	12.44	11.33	2.3216
DFNB31|uc004biz.4	42.42	3.93	0.54	7.27	12.44	11.33	15.2093
OSBPL5|uc001lxk.2	160.89	-1.78	0.24	-7.26	12.43	11.32	0.2913
GNB5|uc002abt.1	67.34	-5.22	0.72	-7.26	12.42	11.31	0.0268
DCXR|uc002kdg.3	86.96	-2.71	0.37	-7.25	12.37	11.26	0.1529
NCAPH|uc002svz.1	80.82	-2.83	0.39	-7.25	12.36	11.25	0.1406
ASPM|uc001gtu.3	67.97	-3.43	0.47	-7.24	12.36	11.25	0.0928
SIL1|uc003ldp.3	123.79	1.87	0.26	7.24	12.35	11.24	3.6539
HDAC9|uc003sui.3	143.61	1.74	0.24	7.24	12.34	11.23	3.332
ARID5B|uc001jlt.2	38.21	4.52	0.62	7.24	12.34	11.23	22.8803
THSD7A|uc021zzn.1	128.5	-2.11	0.29	-7.23	12.31	11.21	0.2321
AFAP1|uc011bwk.1	99.96	2.14	0.3	7.23	12.31	11.21	4.4112
AXL|uc010ehj.3	133.05	1.85	0.26	7.23	12.31	11.2	3.5929
SEMA4A|uc009wrq.3	91.28	-2.77	0.38	-7.23	12.31	11.2	0.1466
PTPN14|uc001hkk.2	62.38	2.88	0.4	7.23	12.3	11.2	7.3592
TMEM8A|uc002cgu.4	285.6	1.22	0.17	7.22	12.29	11.18	2.3216
EMC10|uc002psl.3	280.88	1.27	0.18	7.22	12.27	11.17	2.4078
HNRNPD|uc003hmm.1	374.46	-1.13	0.16	-7.22	12.27	11.17	0.4578
MYO15B|uc002jon.1	213.95	-1.66	0.23	-7.21	12.26	11.15	0.3171
GINS1|uc002wuv.1	61.31	-4.18	0.58	-7.21	12.25	11.15	0.0553
SURF4|uc004cdj.3	498.08	0.93	0.13	7.21	12.25	11.14	1.9028
HERPUD1|uc002eke.2	313.95	1.16	0.16	7.21	12.25	11.14	2.2353
BCL2A1|uc002bfc.4	66.53	7.73	1.07	7.2	12.22	11.12	211.757
LAMC1|uc001gpy.4	127.59	1.98	0.27	7.2	12.21	11.1	3.9332
UBR5|uc003ykr.2	594.34	0.91	0.13	7.19	12.19	11.09	1.8792
XRCC5|uc002vfy.3	620.86	-0.89	0.12	-7.19	12.19	11.08	0.538
FRY|uc001utx.3	223.91	-1.45	0.2	-7.19	12.18	11.08	0.3652
STAT3|uc002hzl.1	300.98	1.26	0.18	7.18	12.15	11.05	2.3939
USP3|uc002amf.4	131.56	1.8	0.25	7.17	12.13	11.03	3.4888
MCM10|uc001ima.3	67.35	-3.4	0.47	-7.16	12.09	10.99	0.0949
FIGN|uc002uck.1	100.61	-2.36	0.33	-7.16	12.08	10.98	0.1952
MLLT4|uc021zij.1	99.42	2.16	0.3	7.15	12.07	10.97	4.4666
CD22|uc010edt.3	45.89	6.61	0.92	7.15	12.07	10.97	97.8015
MNF1|uc003ofa.2	79.65	-2.84	0.4	-7.15	12.07	10.97	0.1393
LFNG|uc003smf.3	53.94	3.13	0.44	7.14	12.02	10.92	8.7346
KIRREL|uc001frn.4	38.52	4.47	0.63	7.14	12.01	10.92	22.1127
PCBP1|uc002sgf.3	721.51	0.77	0.11	7.12	11.98	10.88	1.7021
MFGE8|uc002bng.4	46.73	3.33	0.47	7.12	11.97	10.87	10.0737
CCNE2|uc003yhc.3	61.16	-3.86	0.54	-7.1	11.91	10.81	0.0691
RNASEH2A|uc002mvg.1	81.52	-2.72	0.38	-7.1	11.91	10.81	0.1515
SEC61A1|uc003ekb.3	684.61	0.81	0.11	7.1	11.9	10.8	1.7496
MYOF|uc001kin.3	181.28	1.52	0.21	7.1	11.9	10.8	2.8711
ANXA2P2|uc010mjx.3	82.21	2.44	0.34	7.1	11.89	10.79	5.4148
CCP110|uc002dgl.4	79.74	-2.86	0.4	-7.09	11.88	10.79	0.1379
F11R|uc009wtt.3	123.08	1.89	0.27	7.09	11.88	10.78	3.6953
CELSR1|uc003bhw.1	195.59	1.47	0.21	7.09	11.87	10.78	2.7643
TMEM106C|uc001rqr.3	62.9	-3.55	0.5	-7.09	11.87	10.78	0.0853
NFAT5|uc002exl.2	189.16	1.54	0.22	7.08	11.86	10.76	2.9143
MAP3K4|uc003qtn.3	228.03	1.37	0.19	7.08	11.85	10.76	2.5764
MRPS6|uc002ytp.2	97.02	2.13	0.3	7.08	11.85	10.75	4.3823
SDC3|uc001bse.2	138.09	1.73	0.24	7.08	11.84	10.75	3.3084
PLXNA3|uc004flm.3	103.36	2.06	0.29	7.08	11.84	10.75	4.1644
ARMCX3|uc004eia.1	109.11	1.95	0.28	7.07	11.82	10.73	3.8645
ZBTB46|uc002ygv.2	79.49	2.37	0.34	7.07	11.81	10.71	5.1682
RAD21|uc003yod.3	568.36	-0.9	0.13	-7.06	11.79	10.7	0.5371
HEBP2|uc003qhw.1	144.03	-1.83	0.26	-7.06	11.78	10.69	0.2808
CDK17|uc009ztk.3	110.43	1.97	0.28	7.06	11.78	10.69	3.9154
TMEM43|uc003byk.2	165.71	1.57	0.22	7.06	11.77	10.68	2.9654
SBF1|uc003blh.3	360.84	1.06	0.15	7.05	11.74	10.65	2.0781
MELK|uc003zzn.4	64.93	-3.36	0.48	-7.05	11.74	10.65	0.0975
UBE2T|uc001gxx.4	59.43	-4.13	0.59	-7.04	11.72	10.63	0.0569
POLA1|uc004dbl.3	76.67	-2.86	0.41	-7.04	11.72	10.63	0.1381
FCGRT|uc002pog.2	485.45	0.95	0.13	7.04	11.72	10.63	1.9292
LPXN|uc001nmw.3	83.03	2.26	0.32	7.04	11.71	10.62	4.8065
SZRD1|uc001aym.5	271.54	1.23	0.17	7.03	11.7	10.61	2.3397
PATZ1|uc003akq.3	68.01	-3.2	0.46	-7.03	11.69	10.6	0.1087
NAPRT1|uc003yym.4	435.89	-1.04	0.15	-7.03	11.68	10.6	0.4862
COTL1|uc002fid.3	623.72	-0.84	0.12	-7.03	11.68	10.59	0.5571
ENAH|uc001hpc.1	36.58	5.56	0.79	7.03	11.68	10.59	47.0409
PIP4K2A|uc001irl.4	195.86	1.49	0.21	7.02	11.66	10.58	2.8059
SPSB1|uc010oae.2	41.71	3.65	0.52	7.02	11.65	10.57	12.5234
POLD2|uc003tkf.5	152.08	-1.76	0.25	-7.02	11.65	10.56	0.2948
WDFY3|uc003hpd.3	246.65	1.29	0.18	7.01	11.62	10.54	2.4384
MYO15B|uc002jor.1	146.8	-1.84	0.26	-7.01	11.61	10.53	0.2788
CENPM|uc003bbn.3	59.58	-4.81	0.69	-7.01	11.61	10.53	0.0358
KCNJ2|uc002jir.3	37.41	5.89	0.84	7	11.6	10.52	59.3156
RASAL2|uc001glq.3	184.1	1.5	0.21	7	11.6	10.52	2.8298
PDLIM7|uc003mhc.1	383.08	1.03	0.15	6.99	11.57	10.48	2.0434
NID1|uc001hxo.3	175.39	-1.93	0.28	-6.99	11.56	10.48	0.2619
BCL3|uc010xxe.2	49.67	3.09	0.44	6.98	11.54	10.46	8.515
TECR|uc002mza.3	155.39	-1.73	0.25	-6.98	11.54	10.46	0.3015
ODC1|uc002rao.1	171.93	-1.68	0.24	-6.98	11.52	10.44	0.3114
MCM3AP|uc002zir.1	367.33	1.04	0.15	6.97	11.5	10.42	2.0535
HMGB1|uc001usx.3	93.36	-2.45	0.35	-6.97	11.49	10.41	0.1833
FAM43A|uc003fuj.3	94.85	-2.36	0.34	-6.97	11.49	10.41	0.1954
STARD4|uc003kph.1	78.64	2.3	0.33	6.96	11.48	10.4	4.9254
B4GALT5|uc002xuu.4	177.81	1.5	0.22	6.95	11.45	10.37	2.8204
DEGS1|uc001hoj.3	259.85	1.23	0.18	6.95	11.43	10.35	2.3443
ORC1|uc001ctu.3	59.91	-3.61	0.52	-6.94	11.42	10.34	0.0818
CCNB1|uc003jvm.3	64.17	-3.3	0.47	-6.94	11.42	10.34	0.1017
CCNF|uc002cqd.1	74.92	-2.89	0.42	-6.94	11.41	10.33	0.1349
LYST|uc001hxj.3	1221.02	-0.68	0.1	-6.94	11.4	10.33	0.6243
TNFSF15|uc004bjh.3	34.26	4.54	0.65	6.94	11.4	10.33	23.3101
MCOLN2|uc001dkm.3	63.86	-3.4	0.49	-6.93	11.39	10.31	0.0949
SEL1L|uc010tvv.2	299.98	1.15	0.17	6.93	11.38	10.31	2.218
GYPC|uc002tnq.4	153.58	1.6	0.23	6.93	11.38	10.3	3.0336
TESK1|uc003zxa.3	84.7	2.23	0.32	6.93	11.37	10.3	4.706
GPRIN3|uc003hsm.1	55.73	7.46	1.08	6.92	11.35	10.28	176.333
ACPP|uc003eop.4	48.7	3.11	0.45	6.91	11.31	10.23	8.6558
RTEL1|uc011abd.2	119.09	-2.02	0.29	-6.9	11.3	10.22	0.2469
VPS37B|uc001udl.3	134.01	1.73	0.25	6.9	11.29	10.22	3.3242
ABCA7|uc002lqw.4	175.11	-1.61	0.23	-6.9	11.29	10.22	0.3283
CPE|uc003irg.4	49.43	3.06	0.44	6.9	11.28	10.21	8.3171
KIFC2|uc003zcz.3	134.81	-1.95	0.28	-6.89	11.25	10.18	0.2597
MMP17|uc001ujc.1	116.84	1.85	0.27	6.89	11.25	10.18	3.5946
HOMER3|uc002nkv.2	257.93	-1.3	0.19	-6.88	11.24	10.17	0.4056
TAX1BP3|uc002fwc.3	103.9	1.96	0.29	6.88	11.23	10.16	3.9008
TNFRSF10D|uc003xcz.2	66.67	2.64	0.38	6.88	11.22	10.15	6.234
GPR160|uc003fgi.3	57.36	-4.02	0.58	-6.88	11.22	10.14	0.0618
SRSF3|uc003omj.3	197.31	-1.51	0.22	-6.87	11.2	10.13	0.3519
KIF15|uc003cnx.4	56.27	-4.19	0.61	-6.87	11.19	10.12	0.0549
OSTM1|uc003psd.3	205.63	1.35	0.2	6.87	11.18	10.11	2.5556
VAC14|uc002ezm.3	193.52	1.47	0.21	6.87	11.18	10.11	2.7624
JOSD1|uc003awf.3	111.13	1.86	0.27	6.86	11.16	10.1	3.6425
ABR|uc002fsd.4	282.38	1.16	0.17	6.86	11.15	10.08	2.2272
FANCG|uc003zwb.1	72.19	-2.83	0.41	-6.85	11.13	10.06	0.1404
IQSEC2|uc004dsd.3	69.96	2.49	0.36	6.85	11.13	10.06	5.6029
PAQR4|uc002csj.4	136.48	-1.82	0.27	-6.85	11.12	10.05	0.2824
SNAI3|uc002flj.3	39.93	3.66	0.54	6.84	11.12	10.05	12.6788
PRDM1|uc003prd.2	51.02	3	0.44	6.84	11.11	10.05	7.9877
CTTNBP2NL|uc001ebx.3	86.84	2.14	0.31	6.84	11.11	10.04	4.3994
OCSTAMP|uc010zxu.2	34.92	5.41	0.79	6.84	11.1	10.04	42.6112
FAIM3|uc001hey.3	334.24	6.8	0.99	6.84	11.1	10.03	111.755
CCT3|uc001fol.2	674.74	-0.79	0.12	-6.84	11.09	10.02	0.5795
ITGB1BP1|uc002qzj.3	149.9	1.59	0.23	6.83	11.08	10.02	3.0085
PAQR8|uc003pao.4	63.71	-3.18	0.47	-6.83	11.08	10.01	0.1103
TOPBP1|uc003eps.3	169.91	-1.61	0.24	-6.83	11.08	10.01	0.3286
DENND4A|uc002api.3	152.36	-1.73	0.25	-6.83	11.07	10.01	0.3016
RNH1|uc001lpo.1	788.54	-0.73	0.11	-6.83	11.06	10	0.6042
GINS4|uc003xnx.3	74.79	-2.94	0.43	-6.82	11.05	9.99	0.1303
SGPP1|uc001xgj.3	85.98	2.13	0.31	6.82	11.05	9.99	4.3914
PTBP1|uc002lpp.2	916.66	-0.69	0.1	-6.82	11.05	9.98	0.6188
SLC17A7|uc002pnp.3	32.51	4.86	0.71	6.81	11.02	9.96	28.9993
COPA|uc001fvv.4	700.3	0.79	0.12	6.8	10.98	9.92	1.727
CCDC88A|uc002ryv.2	208.9	1.34	0.2	6.79	10.96	9.9	2.5362
DEK|uc003ncr.1	156.35	-1.68	0.25	-6.79	10.96	9.9	0.3112
KAT2A|uc002hyx.2	134.38	-1.85	0.27	-6.79	10.94	9.88	0.2779
PLEK|uc002sen.4	750.05	0.74	0.11	6.78	10.93	9.88	1.6661
CDC6|uc002huj.1	71.28	-2.81	0.41	-6.78	10.93	9.87	0.1425
BRCA2|uc001uub.1	56.82	-3.72	0.55	-6.78	10.92	9.86	0.0761
RNF166|uc002flk.3	165.93	1.53	0.23	6.78	10.91	9.85	2.8838
CERS2|uc001evz.3	728.35	0.74	0.11	6.77	10.9	9.85	1.6651
RASSF4|uc001jbo.3	96.21	-2.27	0.33	-6.77	10.89	9.84	0.2079
RHBDD2|uc003udw.1	127.83	1.77	0.26	6.76	10.86	9.8	3.4218
RANBP1|uc002zro.1	91.96	-2.31	0.34	-6.75	10.83	9.77	0.2022
CARD9|uc004chg.3	261.99	-1.26	0.19	-6.74	10.81	9.76	0.4187
ATP6V0C|uc021tav.1	484.07	0.89	0.13	6.74	10.81	9.75	1.8537
ATG7|uc003bwc.3	207.53	1.33	0.2	6.74	10.8	9.74	2.5222
HES1|uc003ftq.2	32.14	4.64	0.69	6.74	10.79	9.74	24.9961
GPR133|uc001uit.4	34.57	4	0.59	6.74	10.79	9.73	16.0061
ACTR3|uc002tkx.2	779.47	0.72	0.11	6.74	10.79	9.73	1.6425
SSBP4|uc002niy.3	193.1	1.37	0.2	6.73	10.77	9.72	2.5832
WDFY2|uc001vfp.3	125.06	-1.88	0.28	-6.71	10.72	9.67	0.2711
CITED4|uc001cgj.3	1277.37	-0.64	0.1	-6.71	10.71	9.66	0.6414
BRI3|uc003upi.2	152.67	1.55	0.23	6.71	10.7	9.65	2.9357
HDAC10|uc003bkg.3	116.61	-1.96	0.29	-6.71	10.7	9.64	0.2578
RHOBTB2|uc011kzp.1	237.81	1.25	0.19	6.7	10.68	9.63	2.3723
TLR4|uc004bjz.4	80.91	2.34	0.35	6.7	10.68	9.63	5.0755
SERPINB2|uc002ljo.3	67.19	-5.92	0.88	-6.7	10.67	9.62	0.0165
TUBA8|uc002znv.2	39.78	3.57	0.53	6.69	10.66	9.61	11.913
ST6GAL1|uc003frd.3	90.23	2.1	0.31	6.69	10.66	9.61	4.2824
ATXN10|uc003bgm.2	281.95	1.13	0.17	6.69	10.65	9.6	2.1875
CHST7|uc004dgt.3	34.21	4.18	0.62	6.69	10.64	9.59	18.0889
CDH23|uc001jrx.4	79.42	2.28	0.34	6.68	10.62	9.57	4.8547
NFKBIA|uc001wtf.4	125.07	1.8	0.27	6.67	10.6	9.55	3.4825
GLIS3|uc003zhx.1	33.1	5.39	0.81	6.67	10.6	9.55	42.034
SLC8A1|uc002rrx.3	54.13	2.89	0.43	6.67	10.59	9.54	7.4143
GNLY|uc002sql.4	36.55	6.26	0.94	6.67	10.59	9.54	76.6166
KLHL24|uc003flv.3	83.02	2.17	0.33	6.66	10.57	9.53	4.5089
SEP15|uc021opi.1	160.93	1.53	0.23	6.66	10.57	9.52	2.8791
TBC1D2|uc011lvb.2	51.34	2.83	0.42	6.66	10.56	9.51	7.1
SERPINB8|uc002lju.3	131.71	-1.81	0.27	-6.66	10.55	9.5	0.2853
NDC80|uc002kli.3	52.95	-4.19	0.63	-6.65	10.54	9.49	0.0547
GALNT4|uc001tbd.3	65.29	2.44	0.37	6.65	10.52	9.48	5.4408
WBP1L|uc001kwf.4	158.7	1.61	0.24	6.63	10.48	9.43	3.0482
FAM214B|uc003zwo.3	85.78	2.11	0.32	6.63	10.48	9.43	4.3274
PRRG4|uc001mtx.3	53.86	-4.27	0.64	-6.63	10.47	9.43	0.0517
BAZ1A|uc001wsk.3	367.78	-1.03	0.15	-6.63	10.47	9.42	0.4913
PREB|uc002rix.1	236.69	-1.32	0.2	-6.62	10.45	9.41	0.3999
LITAF|uc002dbb.3	238.65	1.22	0.18	6.62	10.45	9.4	2.3284
TSPAN17|uc003met.3	117.74	1.77	0.27	6.62	10.43	9.39	3.4223
STX10|uc021upq.2	107.38	1.84	0.28	6.61	10.43	9.38	3.5758
VSIG4|uc004dwh.2	30.98	4.75	0.72	6.61	10.42	9.37	26.8227
RFWD3|uc002fda.3	184.68	-1.49	0.22	-6.61	10.41	9.37	0.3569
CD300A|uc002jkv.4	55.8	2.67	0.4	6.61	10.41	9.37	6.3489
LAS1L|uc004dwa.2	106.74	-2.03	0.31	-6.6	10.4	9.36	0.2447
ZFAND5|uc004aiy.2	186.64	1.38	0.21	6.6	10.4	9.35	2.5959
BRI3BP|uc001uha.1	91.69	-2.33	0.35	-6.6	10.4	9.35	0.1995
DOCK5|uc003xeg.3	242.95	1.25	0.19	6.6	10.39	9.35	2.3713
HNRNPAB|uc003miu.3	310.32	-1.15	0.17	-6.6	10.39	9.35	0.4498
PER1|uc002gkd.3	70.31	2.34	0.36	6.59	10.35	9.31	5.0724
KIF23|uc002asb.3	66.3	-2.97	0.45	-6.59	10.35	9.31	0.1276
MYO5A|uc002aby.2	130.72	1.66	0.25	6.58	10.34	9.3	3.1559
FAM63B|uc002afj.3	100.81	1.95	0.3	6.58	10.33	9.29	3.8519
OAS2|uc001tuj.3	65.83	2.42	0.37	6.58	10.33	9.29	5.3532
SAC3D1|uc001ocm.3	69.56	-2.75	0.42	-6.58	10.32	9.28	0.1489
GLDN|uc002aba.3	35.72	6.24	0.95	6.58	10.32	9.28	75.8143
SLC19A1|uc002zhl.2	80.7	-2.45	0.37	-6.57	10.31	9.27	0.1829
RHBDF1|uc002cfl.4	53.88	2.71	0.41	6.56	10.28	9.24	6.5573
GPR68|uc001xzg.3	34.83	6.2	0.95	6.56	10.28	9.24	73.63
UBAP1|uc011loj.2	153.81	1.52	0.23	6.56	10.27	9.24	2.8687
ELFN1|uc010ksg.2	30.41	5.23	0.8	6.56	10.26	9.23	37.6324
SLC39A14|uc011kzh.2	404.34	0.98	0.15	6.56	10.26	9.23	1.9719
POLD3|uc001ovf.2	84.13	-2.35	0.36	-6.56	10.26	9.22	0.1964
CAPG|uc010fgi.2	868.28	0.69	0.1	6.55	10.25	9.21	1.6078
SLC1A3|uc003jkj.4	33.17	4.15	0.63	6.55	10.24	9.2	17.7113
NDC1|uc001cvs.3	143.66	-1.68	0.26	-6.55	10.24	9.2	0.3124
ATP10A|uc010ayu.3	136.46	1.62	0.25	6.55	10.24	9.2	3.0733
RPL35|uc004boy.1	305.22	-1.11	0.17	-6.55	10.23	9.2	0.4617
PARM1|uc003hih.2	45.38	7.19	1.1	6.55	10.23	9.2	145.9
ARHGAP26|uc011dbj.2	196.98	1.33	0.2	6.55	10.23	9.2	2.5147
CDCA2|uc003xep.1	58.45	-3.26	0.5	-6.54	10.22	9.18	0.1046
P4HB|uc002kbn.1	2442.2	-0.47	0.07	-6.53	10.19	9.16	0.7239
KLF9|uc004aht.3	84.68	2.08	0.32	6.53	10.19	9.16	4.2375
RASGRP3|uc002roy.3	30.24	4.98	0.76	6.53	10.19	9.15	31.6621
IRAK2|uc003bve.1	36.13	4.42	0.68	6.53	10.18	9.15	21.4041
UNG|uc001tnz.2	61.04	-3.03	0.46	-6.53	10.18	9.15	0.1223
CYP27A1|uc002viz.4	43.72	3.08	0.47	6.53	10.17	9.14	8.4617
ADCY3|uc002rfs.4	252.99	1.2	0.18	6.52	10.16	9.13	2.2898
ID2|uc002qza.3	111.44	1.81	0.28	6.52	10.16	9.13	3.51
CTDSP2|uc001sqm.3	336.71	1.07	0.16	6.52	10.15	9.12	2.0948
RPL8|uc003zec.3	1338.4	-0.56	0.09	-6.52	10.15	9.12	0.6764
ALDH16A1|uc002pnt.3	241.68	-1.26	0.19	-6.52	10.15	9.12	0.419
G0S2|uc001hhi.4	89.25	2.07	0.32	6.51	10.13	9.1	4.186
LYZ|uc001suw.2	64.35	-2.88	0.44	-6.51	10.12	9.09	0.1363
NCL|uc002vru.3	630.79	-0.77	0.12	-6.51	10.12	9.09	0.5862
EHBP1L1|uc001oeo.4	437.63	0.9	0.14	6.51	10.11	9.09	1.87
MYO18A|uc002hdt.1	309.61	-1.12	0.17	-6.5	10.09	9.06	0.4604
CALR|uc002mvu.2	1877.65	0.49	0.08	6.5	10.09	9.06	1.4065
MSMO1|uc003ire.3	93.07	2	0.31	6.5	10.09	9.06	3.9911
MET|uc010lkh.3	30.78	5.58	0.86	6.5	10.08	9.06	47.7334
TRPM8|uc002vvh.3	41.85	3.17	0.49	6.5	10.08	9.06	8.9729
RPS5|uc002qsn.3	569.82	-0.81	0.12	-6.49	10.07	9.04	0.5702
GLS|uc002usf.3	161.1	1.58	0.24	6.49	10.07	9.04	2.9812
NFKB2|uc001kvb.4	118.71	1.71	0.26	6.49	10.07	9.04	3.2675
SCMH1|uc001cgs.3	182.48	-1.45	0.22	-6.49	10.07	9.04	0.3655
GAS6|uc001vud.3	62.26	-2.94	0.45	-6.49	10.06	9.04	0.1302
NINJ1|uc004atg.4	121.58	1.68	0.26	6.48	10.05	9.02	3.2115
SLC36A1|uc003luc.3	119.86	1.71	0.26	6.48	10.04	9.02	3.2655
SIAE|uc001qan.3	83.65	2.12	0.33	6.48	10.03	9.01	4.3535
SLC20A2|uc010lxm.4	125.56	1.66	0.26	6.48	10.03	9	3.1616
CALM3|uc002pew.3	782.86	-0.7	0.11	-6.47	10.02	9	0.6176
CKAP2|uc001vgv.2	90.23	-2.22	0.34	-6.47	10.01	8.99	0.2152
PKN3|uc004bvw.3	91.28	-2.28	0.35	-6.46	9.99	8.97	0.2063
CD93|uc002wsv.3	199.82	-1.41	0.22	-6.46	9.99	8.97	0.3772
CTDSPL2|uc001ztr.3	140.93	-1.67	0.26	-6.46	9.98	8.96	0.3146
FBXO5|uc003qpg.3	50.04	-4.2	0.65	-6.46	9.97	8.95	0.0546
C9orf142|uc004cki.3	142.98	-1.65	0.26	-6.46	9.97	8.95	0.3177
WBP2|uc002jps.3	228.39	1.23	0.19	6.45	9.96	8.94	2.3481
RBM14|uc001oit.3	227.26	-1.31	0.2	-6.45	9.95	8.93	0.4035
NDOR1|uc004clx.3	229.73	-1.28	0.2	-6.45	9.94	8.92	0.4115
ILF3|uc002mpo.3	691.78	-0.74	0.11	-6.44	9.94	8.92	0.5984
DDX5|uc002jek.2	974.84	0.65	0.1	6.44	9.93	8.92	1.5744
IL4R|uc010bxy.4	97.25	1.88	0.29	6.44	9.93	8.91	3.6695
RAB1A|uc002sdm.3	188.51	1.33	0.21	6.44	9.93	8.91	2.5113
DDX46|uc003kzw.3	153.99	-1.58	0.25	-6.43	9.89	8.87	0.3338
BHLHE22|uc003xvi.3	180.26	1.38	0.21	6.42	9.87	8.85	2.6037
PANX1|uc001per.3	59.85	2.48	0.39	6.42	9.87	8.85	5.5847
AFF3|uc002taf.3	49.14	-4.01	0.63	-6.42	9.86	8.84	0.062
PFN1|uc002gaa.4	756.75	-0.7	0.11	-6.41	9.85	8.83	0.6142
TRAM2|uc003paq.3	215.27	1.24	0.19	6.41	9.84	8.83	2.3549
YWHAH|uc003alz.3	214.78	-1.31	0.2	-6.4	9.82	8.8	0.4042
LIPG|uc002ldv.3	31.8	4.08	0.64	6.4	9.81	8.8	16.9606
SELPLG|uc010sxe.2	48.51	-4.18	0.65	-6.4	9.81	8.8	0.0551
CENPO|uc002rfp.2	64.16	-2.83	0.44	-6.39	9.79	8.78	0.1405
CXCR5|uc001pue.4	44.42	9.55	1.49	6.39	9.78	8.77	751.493
PVRL2|uc002ozw.1	231.15	1.19	0.19	6.39	9.78	8.76	2.2839
CDCA7L|uc010kuk.3	54.13	-3.29	0.51	-6.39	9.78	8.76	0.1023
PITPNM1|uc001oly.3	165.04	1.41	0.22	6.39	9.77	8.76	2.6632
CYBB|uc004ddr.2	61.15	2.4	0.38	6.38	9.76	8.75	5.2823
GPSM2|uc010ovc.2	76.94	-2.59	0.41	-6.38	9.75	8.74	0.1664
TFEB|uc003oqu.2	90.18	1.99	0.31	6.37	9.74	8.73	3.9829
VCL|uc001jwd.3	238.37	1.2	0.19	6.37	9.72	8.71	2.2953
OSCAR|uc002qda.3	74.38	2.19	0.34	6.36	9.69	8.68	4.5614
VPS13D|uc001atv.3	178.56	1.42	0.22	6.36	9.69	8.68	2.6782
ARHGAP19|uc001knb.3	93.68	-2.11	0.33	-6.36	9.68	8.67	0.2322
ADCY9|uc002cvx.3	255.66	-1.18	0.19	-6.35	9.67	8.66	0.441
FAM131B|uc010lpa.3	31.83	6.08	0.96	6.35	9.67	8.66	67.503
RAD51|uc010bbx.3	49.71	-3.67	0.58	-6.35	9.66	8.65	0.0784
KIAA1551|uc001rks.3	178.24	1.4	0.22	6.35	9.66	8.65	2.6355
KIF20A|uc003lcj.3	49.21	-3.81	0.6	-6.34	9.65	8.64	0.0715
LRPPRC|uc002rtr.2	427.3	-0.91	0.14	-6.34	9.64	8.64	0.5328
UBE2F|uc031rrz.1	49.7	2.79	0.44	6.34	9.63	8.63	6.9187
ITGAL|uc002dyi.4	278.17	1.09	0.17	6.34	9.63	8.62	2.1313
HIAT1|uc001dst.3	187.9	1.31	0.21	6.34	9.63	8.62	2.4709
PIP5K1C|uc002lyj.2	291.75	1.06	0.17	6.34	9.63	8.62	2.0815
POLA2|uc001odj.3	85.45	-2.23	0.35	-6.33	9.62	8.61	0.2138
BMP1|uc003xbg.3	140.5	1.53	0.24	6.33	9.61	8.61	2.8781
TRPS1|uc003yny.3	86.77	1.96	0.31	6.32	9.59	8.59	3.8811
SEC24D|uc003ici.4	219.76	1.26	0.2	6.32	9.58	8.57	2.398
RELB|uc021uvp.1	67.9	2.24	0.35	6.32	9.58	8.57	4.7223
PRPF19|uc001nqf.3	249.04	-1.21	0.19	-6.32	9.57	8.57	0.4317
AFAP1L1|uc003lqh.3	39.74	6.95	1.1	6.32	9.57	8.57	123.964
DYRK2|uc001str.4	111.05	1.72	0.27	6.31	9.57	8.56	3.2872
ADAM15|uc001fgr.2	282.58	-1.12	0.18	-6.31	9.57	8.56	0.4616
PRDX6|uc001giy.1	262.27	1.12	0.18	6.31	9.56	8.56	2.1741
CYTH1|uc002jvw.3	150.36	1.52	0.24	6.31	9.56	8.55	2.8753
SLC41A2|uc001tla.3	31.28	6	0.95	6.3	9.54	8.53	63.8977
VCP|uc003zvy.2	715.9	0.71	0.11	6.3	9.53	8.53	1.6382
TOP2B|uc003cdj.3	324.36	-1.07	0.17	-6.3	9.52	8.52	0.4777
SLC45A3|uc001hda.1	36	3.52	0.56	6.3	9.52	8.51	11.4685
MT-ND4L|212907	755.33	-0.69	0.11	-6.29	9.51	8.51	0.6202
ATP8B3|uc002ltw.4	52.51	-3.3	0.52	-6.29	9.5	8.5	0.1016
KIF20B|uc001kgr.1	49.94	-3.64	0.58	-6.29	9.49	8.49	0.0802
CEP152|uc001zwz.3	57.75	-3	0.48	-6.29	9.49	8.49	0.125
VPS37C|uc001nqv.1	141.1	1.6	0.25	6.29	9.48	8.48	3.0312
FHL1|uc004ezo.3	54.14	2.6	0.41	6.28	9.48	8.48	6.0544
HNRNPH1|uc003mkf.5	476.27	-0.86	0.14	-6.28	9.48	8.48	0.5502
IFIT3|uc001kgg.3	34.29	3.54	0.56	6.28	9.46	8.46	11.6656
SULF2|uc002xto.3	28.95	4.65	0.74	6.28	9.46	8.46	25.1845
HMGN1|uc002yxo.3	103.91	-2.01	0.32	-6.27	9.44	8.44	0.2483
ISG15|uc001acj.4	59.97	2.65	0.42	6.27	9.43	8.44	6.2564
PPIF|uc001kai.3	344.11	0.97	0.16	6.27	9.43	8.43	1.9616
H2AFV|uc003tma.2	124	-1.86	0.3	-6.26	9.42	8.43	0.276
PSRC1|uc001dxd.3	46.29	-4.18	0.67	-6.26	9.42	8.42	0.0552
QSOX1|uc001gnz.3	726.17	-0.72	0.12	-6.26	9.42	8.42	0.6058
RASSF2|uc002wld.3	58.1	-2.95	0.47	-6.26	9.42	8.42	0.1293
IPO5|uc001vne.3	204.62	-1.33	0.21	-6.26	9.41	8.42	0.3968
ZC3H12A|uc001cbb.4	43.61	2.98	0.48	6.26	9.41	8.42	7.8716
LDHB|uc001rfe.3	458.7	-0.87	0.14	-6.26	9.41	8.41	0.548
RPS20|uc003xsm.2	641.18	-0.74	0.12	-6.25	9.4	8.4	0.5969
RTN2|uc002pcb.4	65.77	2.28	0.36	6.25	9.39	8.39	4.8489
MBNL1|uc003ezm.3	456.89	-0.87	0.14	-6.25	9.38	8.38	0.5456
LINC00926|uc010ugt.1	54.21	-3.15	0.5	-6.24	9.37	8.38	0.1125
C6orf106|uc003ojr.2	414.33	0.89	0.14	6.24	9.35	8.36	1.8486
MTUS1|uc003wxv.3	30.87	3.82	0.61	6.23	9.34	8.35	14.0852
TMEM51|uc001avx.3	50.06	2.74	0.44	6.23	9.33	8.33	6.6645
BRD3|uc004cew.3	202.18	-1.4	0.22	-6.23	9.32	8.32	0.38
OSBPL3|uc003sxf.3	62.68	2.32	0.37	6.22	9.3	8.31	5.0075
IMPA2|uc002kqp.2	46.09	-3.98	0.64	-6.22	9.29	8.3	0.0633
ARPC2|uc002vhd.4	848.92	0.63	0.1	6.21	9.27	8.28	1.5427
BMP2K|uc003hlk.3	112.57	1.67	0.27	6.21	9.26	8.27	3.1881
SPC24|uc002mql.2	46.1	-3.95	0.64	-6.21	9.26	8.27	0.0648
ZBTB7B|uc010peq.3	324.49	0.98	0.16	6.2	9.25	8.26	1.971
TEX264|uc003dbm.4	171.89	1.33	0.22	6.2	9.25	8.26	2.52
MMP8|uc001phe.2	37.49	6.93	1.12	6.2	9.24	8.25	121.582
TTK|uc003pjc.3	46.39	-3.78	0.61	-6.19	9.22	8.23	0.0726
RBL1|uc002xgi.3	53.76	-3.21	0.52	-6.19	9.22	8.23	0.1078
SF3A2|uc002lvg.3	171.98	-1.46	0.24	-6.19	9.22	8.23	0.3643
MXD3|uc003mgb.2	44.97	-4.36	0.71	-6.19	9.21	8.22	0.0487
SAMD4A|uc001xbb.4	36.85	6.88	1.11	6.18	9.2	8.21	117.971
FLOT2|uc002hdc.3	268.07	-1.13	0.18	-6.18	9.19	8.2	0.4562
RPS13|uc001mmp.3	433.76	-0.88	0.14	-6.18	9.19	8.2	0.5417
HAUS4|uc001wht.3	93.15	-2.07	0.34	-6.18	9.18	8.2	0.2378
EFHD2|uc001awh.2	319.15	0.99	0.16	6.17	9.17	8.19	1.9801
BCL2|uc002lit.1	234.55	-1.2	0.19	-6.17	9.16	8.18	0.4358
SPRY4|uc010jgi.1	29.71	5.91	0.96	6.16	9.15	8.16	60.2961
LINC00657|uc002xet.3	190.51	1.32	0.21	6.16	9.15	8.16	2.4971
MRPL37|uc001cxa.4	277.61	-1.1	0.18	-6.16	9.15	8.16	0.4659
CDC20|uc001cix.3	117.82	-1.8	0.29	-6.16	9.15	8.16	0.2863
NUDT21|uc002eja.3	213.88	-1.26	0.2	-6.16	9.14	8.15	0.4174
YWHAG|uc011kgj.1	552.77	0.75	0.12	6.16	9.14	8.15	1.686
CCDC14|uc010hrt.3	102	-1.95	0.32	-6.16	9.14	8.15	0.2591
USP9X|uc004dfb.3	288.34	1.02	0.17	6.15	9.12	8.13	2.0337
GSE1|uc002fix.4	300.36	-1.09	0.18	-6.15	9.11	8.12	0.4699
SH3RF1|uc003isa.1	55.52	2.62	0.43	6.15	9.11	8.12	6.1481
TRAF1|uc010mvl.2	38.03	3.14	0.51	6.15	9.11	8.12	8.8113
ABCA2|uc022bpy.1	572.5	-0.8	0.13	-6.15	9.1	8.11	0.5754
KCNA3|uc001dzv.1	47.2	-4.94	0.8	-6.15	9.1	8.11	0.0326
GOLGA7B|uc001kos.3	36.88	6.83	1.11	6.14	9.09	8.11	113.94
KDM6B|uc002giw.1	77.21	2.03	0.33	6.14	9.08	8.1	4.0852
RNF26|uc001pwh.3	171.7	-1.44	0.24	-6.14	9.08	8.1	0.3674
F2R|uc003ken.4	34.87	3.54	0.58	6.13	9.07	8.09	11.6063
LOXL4|uc001kpa.1	26.92	5.41	0.88	6.13	9.07	8.08	42.5561
HS3ST3B1|uc002goh.1	27.67	4.53	0.74	6.13	9.06	8.08	23.0514
RPS12|uc003qdx.3	552.8	-0.8	0.13	-6.13	9.05	8.07	0.5751
EXO1|uc001hzh.3	48.48	-3.43	0.56	-6.13	9.05	8.06	0.0927
PDK3|uc004dbh.3	101.16	1.77	0.29	6.12	9.04	8.06	3.4068
SNRPA|uc002ooz.3	124.41	-1.73	0.28	-6.12	9.03	8.05	0.3024
CSDE1|uc001efi.3	2020.53	0.42	0.07	6.12	9.03	8.05	1.3425
ZBED6|uc021phs.1	58.46	2.36	0.39	6.12	9.02	8.04	5.1442
FAM111B|uc001nnl.3	43.96	-4.29	0.7	-6.11	9.01	8.03	0.0512
MT-CO3|198938	1632.06	-0.51	0.08	-6.11	8.99	8.01	0.7045
XIAP|uc010nqu.3	122.44	1.56	0.26	6.1	8.99	8.01	2.9581
TRIM54|uc002rjn.3	35.04	9.21	1.51	6.1	8.98	8	590.655
PRIM1|uc001smd.3	51.71	-3.11	0.51	-6.1	8.98	8	0.1155
LRRC14|uc003zdk.3	224.66	-1.22	0.2	-6.1	8.98	8	0.4299
FAU|uc001ocx.3	528.68	-0.78	0.13	-6.1	8.97	7.99	0.5805
ZNF703|uc003xjy.1	79.49	2.06	0.34	6.1	8.96	7.98	4.1838
UBE2R2|uc003ztm.3	239.35	1.11	0.18	6.09	8.96	7.98	2.1615
NAGA|uc003bbw.4	213.32	-1.24	0.2	-6.09	8.95	7.97	0.4226
SH3KBP1|uc004czm.3	344.25	0.93	0.15	6.08	8.92	7.94	1.9047
FADS2|uc001nsl.1	254.23	-1.17	0.19	-6.08	8.91	7.93	0.445
CCNB2|uc002afz.3	64.34	-2.59	0.43	-6.07	8.9	7.92	0.1658
RHOB|uc002rdv.3	55.39	2.44	0.4	6.07	8.9	7.92	5.4137
BMP8A|uc001cdi.3	25.95	5.04	0.83	6.07	8.9	7.92	32.9688
CHTF18|uc002cke.4	165.11	-4.21	0.69	-6.07	8.88	7.91	0.0542
LTBR|uc001qny.2	109.83	1.64	0.27	6.07	8.88	7.91	3.12
S100A16|uc001fcd.1	33.82	9.17	1.51	6.07	8.88	7.91	577.141
NRIP3|uc001mhg.2	50.74	2.55	0.42	6.06	8.87	7.89	5.876
SNRNP200|uc002svu.3	725.36	-0.73	0.12	-6.06	8.86	7.89	0.602
MROH6|uc010mff.3	80.46	-2.18	0.36	-6.06	8.86	7.89	0.2207
TRAF3|uc001ymd.2	150.61	1.4	0.23	6.06	8.85	7.88	2.6388
MAP7D1|uc001bzz.3	160.28	1.39	0.23	6.05	8.85	7.87	2.615
SIN3A|uc002bai.3	208.67	-1.26	0.21	-6.05	8.84	7.87	0.4167
NCOA7|uc003qai.3	93.94	1.79	0.3	6.05	8.83	7.86	3.4617
MBD6|uc001soj.1	228.4	-1.19	0.2	-6.05	8.83	7.85	0.4387
SPIRE1|uc002kre.3	67.28	2.22	0.37	6.03	8.8	7.82	4.6599
EDEM1|uc003bqi.3	848.08	-0.63	0.11	-6.03	8.8	7.82	0.6445
CLSTN2|uc003etn.3	73.64	-2.34	0.39	-6.02	8.76	7.79	0.1979
GIT1|uc002heg.2	249.32	1.15	0.19	6.02	8.76	7.79	2.2139
CCND3|uc003orn.3	277.44	-1.09	0.18	-6.02	8.76	7.79	0.47
ZBTB7A|uc002lzi.3	300.21	1	0.17	6.01	8.74	7.77	1.995
LDLR|uc002mqk.4	169.49	1.3	0.22	6.01	8.74	7.77	2.466
BC005081|uc021pbg.1	95.76	1.78	0.3	6.01	8.73	7.76	3.435
ARHGDIB|uc001rcq.1	419.45	-0.9	0.15	-6.01	8.73	7.76	0.5377
C19orf48|uc002ptg.3	134.86	-1.59	0.26	-6.01	8.72	7.75	0.3328
GALNT6|uc001ryl.1	46.34	2.68	0.45	5.99	8.68	7.72	6.3917
CELSR2|uc001dxa.4	131.49	-1.69	0.28	-5.98	8.66	7.69	0.3094
C1orf198|uc001hub.3	59.08	2.28	0.38	5.98	8.65	7.68	4.8616
HTR7|uc001kha.3	45.12	2.68	0.45	5.97	8.63	7.67	6.3996
AKT1|uc001ypn.3	450.03	-0.84	0.14	-5.97	8.62	7.65	0.5587
CLIP1|uc001ucg.2	131.26	1.49	0.25	5.97	8.62	7.65	2.8048
LRRC25|uc002niw.3	36.42	3.14	0.53	5.96	8.61	7.64	8.7983
SLC4A2|uc003wit.4	405.09	0.94	0.16	5.96	8.6	7.64	1.9135
DENND4C|uc031tcw.1	122.84	1.54	0.26	5.96	8.6	7.64	2.9056
NFIL3|uc004arh.3	55.09	2.39	0.4	5.96	8.6	7.63	5.2305
SLC30A3|uc002rjk.3	39.95	3.1	0.52	5.96	8.6	7.63	8.5927
MYOZ1|uc001jur.4	45.83	2.7	0.45	5.96	8.6	7.63	6.4876
AMD1|uc003puk.1	184.94	1.26	0.21	5.96	8.59	7.62	2.3977
INF2|uc001ypb.2	259.97	1.05	0.18	5.96	8.59	7.62	2.0759
C20orf27|uc002wjh.2	52.11	-2.94	0.49	-5.95	8.58	7.61	0.1302
XKRX|uc004egn.2	25.18	5.27	0.89	5.95	8.57	7.61	38.5605
GIPC3|uc002lyd.4	127.31	1.5	0.25	5.94	8.56	7.59	2.8304
BACH1|uc002ynj.3	139.75	1.42	0.24	5.94	8.56	7.59	2.6763
CHEK1|uc001qcg.4	51.41	-2.98	0.5	-5.94	8.54	7.58	0.1267
MYO1D|uc002hho.1	32.21	6.65	1.12	5.93	8.53	7.56	100.703
FEM1B|uc002arg.3	195.23	1.25	0.21	5.93	8.52	7.56	2.3771
GGA2|uc002dlq.3	366.93	-0.92	0.15	-5.93	8.52	7.56	0.5293
ZSWIM6|uc003jsr.3	65.9	2.19	0.37	5.93	8.51	7.55	4.5475
TPM4|uc002ndi.2	97.03	1.72	0.29	5.93	8.51	7.55	3.3041
ARF1|uc001hrr.3	1198.26	0.52	0.09	5.92	8.5	7.54	1.4292
TGIF1|uc002klz.3	43.46	2.74	0.46	5.92	8.48	7.52	6.69
TTBK2|uc001zqo.2	73.57	-2.26	0.38	-5.91	8.48	7.51	0.2088
CXorf57|uc004emi.4	57	2.37	0.4	5.91	8.47	7.51	5.1647
LUZP1|uc010odv.1	131.87	1.48	0.25	5.91	8.46	7.5	2.7908
GEN1|uc002rct.2	50.59	-2.98	0.51	-5.91	8.45	7.49	0.1263
PLK4|uc003ifo.3	42.75	-4.42	0.75	-5.91	8.45	7.49	0.0466
ASH2L|uc003xkt.5	156.6	-1.53	0.26	-5.9	8.44	7.48	0.3452
HYI|uc001cjo.3	84.55	-2.04	0.35	-5.9	8.44	7.48	0.2432
YKT6|uc003tkm.3	179.48	1.28	0.22	5.89	8.43	7.47	2.4289
PHACTR3|uc002yau.3	60.51	-2.56	0.43	-5.88	8.4	7.44	0.1697
SYVN1|uc001odb.3	170.09	1.38	0.23	5.88	8.4	7.44	2.6018
MYL12A|uc002klr.3	374.11	0.89	0.15	5.88	8.38	7.42	1.8537
HOPX|uc003hbz.2	30.86	6.62	1.13	5.87	8.37	7.41	98.1765
PPIH|uc001chq.3	107.22	-1.76	0.3	-5.87	8.36	7.4	0.2962
CLIP4|uc002rmv.3	30.17	3.47	0.59	5.87	8.36	7.4	11.1166
LTBP1|uc021vft.1	30.03	3.97	0.68	5.87	8.36	7.4	15.6608
RAB5C|uc010cxx.3	388.44	0.85	0.15	5.86	8.34	7.38	1.8038
PJA2|uc003kos.4	294.19	0.98	0.17	5.86	8.32	7.37	1.97
SEC14L1|uc002jto.3	134.99	1.42	0.24	5.85	8.31	7.35	2.6752
ACVR2A|uc002twh.3	33.66	3.27	0.56	5.85	8.3	7.34	9.6469
C10orf114|uc001iqn.4	44.71	-5.35	0.92	-5.85	8.3	7.34	0.0245
TRAP1|uc002cvt.4	179.63	-1.31	0.23	-5.84	8.28	7.33	0.4021
TCF3|uc002ltt.4	189.28	-1.26	0.22	-5.84	8.28	7.32	0.4166
TMEM184B|uc003avf.1	123.44	1.57	0.27	5.84	8.27	7.32	2.9694
OTX1|uc002scd.3	114.87	-1.68	0.29	-5.84	8.27	7.32	0.3118
PDZD7|uc021pxc.1	68.84	-2.4	0.41	-5.83	8.25	7.3	0.1894
C4orf46|uc003iqa.3	45.26	-3.35	0.58	-5.83	8.25	7.3	0.0979
NAPSB|uc002prw.3	41.05	-4.81	0.83	-5.83	8.25	7.29	0.0357
KIF24|uc003zua.4	42.08	-3.67	0.63	-5.83	8.25	7.29	0.0783
PHLPP1|uc021ule.1	204.42	-1.26	0.22	-5.83	8.25	7.29	0.4166
SORCS1|uc001kyl.3	25.29	4.33	0.74	5.82	8.24	7.29	20.0523
FLT1|uc001usb.3	23.9	4.9	0.84	5.82	8.24	7.29	29.9077
XRCC3|uc001ynz.4	76.95	-2.17	0.37	-5.82	8.24	7.29	0.2219
HTRA1|uc001lgj.2	29.81	6.56	1.13	5.82	8.22	7.27	94.6162
C9orf40|uc004ajo.4	55.3	-2.76	0.48	-5.81	8.21	7.26	0.1471
GAL|uc001oob.3	51.18	2.48	0.43	5.81	8.21	7.26	5.5971
OTUD7B|uc001etn.3	114.53	1.59	0.27	5.81	8.2	7.25	3.0139
CD101|uc010oxb.2	58.92	2.23	0.38	5.81	8.2	7.24	4.676
PPM1G|uc002rkl.4	275.02	-1.04	0.18	-5.8	8.19	7.24	0.4864
ARNTL|uc001mkp.3	66.38	2.13	0.37	5.8	8.19	7.24	4.3745
SKA3|uc001unt.3	39.53	-4.17	0.72	-5.8	8.17	7.22	0.0556
H6PD|uc001apt.3	288.46	0.96	0.17	5.8	8.17	7.22	1.9497
MAP3K1|uc003jqw.4	99.14	-1.83	0.32	-5.8	8.17	7.22	0.2809
ATAD5|uc002hfs.1	41.53	-3.61	0.62	-5.79	8.16	7.21	0.0816
BIK|uc003bdk.3	57.13	-2.67	0.46	-5.79	8.15	7.2	0.1574
ANKRD10|uc001vrn.3	218.2	1.12	0.19	5.79	8.15	7.2	2.1804
DSCC1|uc003yov.3	41.46	-3.61	0.62	-5.79	8.14	7.2	0.0818
SRC|uc002xgy.3	61.21	2.16	0.37	5.78	8.14	7.19	4.4685
SLC16A2|uc031tjy.1	23.89	4.67	0.81	5.77	8.11	7.16	25.4166
LOC100129269|uc001ebj.2	23.43	5.21	0.9	5.77	8.09	7.14	36.9656
ANP32B|uc004aya.3	203	-1.2	0.21	-5.76	8.08	7.13	0.4349
LDHA|uc010rdd.2	135.3	-1.5	0.26	-5.76	8.06	7.12	0.3548
TMEM66|uc003xhs.3	495.69	0.74	0.13	5.75	8.06	7.12	1.6703
PFKFB3|uc001ije.3	126.27	1.54	0.27	5.75	8.06	7.11	2.9081
SPNS1|uc010vdi.1	163.54	1.27	0.22	5.75	8.06	7.11	2.4076
RFC3|uc001uuz.3	54.92	-2.77	0.48	-5.75	8.06	7.11	0.1464
SLC39A1|uc031ppi.1	288.56	0.97	0.17	5.75	8.05	7.1	1.9586
CHST14|uc001zlw.3	66.95	-2.29	0.4	-5.75	8.05	7.1	0.2042
NET1|uc001iia.4	59.59	-2.52	0.44	-5.75	8.04	7.1	0.1739
SMARCD2|uc010deb.1	186.38	-1.27	0.22	-5.75	8.04	7.1	0.4146
TEX9|uc002adp.3	28.78	6.53	1.14	5.74	8.01	7.07	92.2093
DPYSL3|uc003loo.3	23.86	4.82	0.84	5.73	8.01	7.06	28.2094
PALD1|uc001jrd.4	77.05	1.89	0.33	5.73	7.99	7.05	3.7019
CXorf38|uc004dew.3	81.99	1.84	0.32	5.73	7.99	7.05	3.5827
SLC25A5|uc004erh.4	292.64	-1	0.17	-5.73	7.99	7.04	0.501
SMPD1|uc001mcw.3	94.67	1.68	0.29	5.72	7.98	7.04	3.2096
E2F2|uc001bhe.2	39.64	-3.99	0.7	-5.72	7.98	7.03	0.0628
DIAPH3|uc001vht.4	42.23	-3.41	0.6	-5.72	7.97	7.02	0.0938
ZCCHC24|uc001kak.3	86.94	1.75	0.31	5.71	7.96	7.02	3.3572
C3orf80|uc021xgp.1	100.6	1.62	0.28	5.71	7.95	7.01	3.0804
GARS|uc003tbm.3	619.98	0.67	0.12	5.71	7.94	7	1.5868
HELLS|uc001kjt.3	40.29	-3.85	0.67	-5.71	7.94	6.99	0.0695
NUP205|uc003vsw.3	200.92	-1.2	0.21	-5.7	7.93	6.99	0.4367
RACGAP1|uc001rvs.2	46.33	-3.04	0.53	-5.7	7.92	6.98	0.1218
CKAP5|uc001ndi.2	228.2	-1.12	0.2	-5.7	7.92	6.98	0.4616
CLN3|uc002dpp.3	106.17	1.6	0.28	5.7	7.92	6.98	3.0289
TMPO|uc001tfh.2	141.08	-1.45	0.25	-5.7	7.92	6.98	0.3655
HTT|uc021xkv.1	379.77	0.85	0.15	5.69	7.9	6.96	1.8078
ALOX5|uc001jce.4	51.75	2.4	0.42	5.69	7.9	6.96	5.2745
NXT2|uc004eoe.2	50.25	-2.83	0.5	-5.69	7.9	6.96	0.141
ODF2|uc004bvc.3	95.31	-1.81	0.32	-5.69	7.9	6.96	0.2855
RB1CC1|uc003xre.4	143.34	1.35	0.24	5.69	7.9	6.96	2.5486
BCAR3|uc001dpz.4	27.03	3.62	0.64	5.69	7.9	6.96	12.3234
CAD|uc002rji.3	220.35	-1.17	0.21	-5.69	7.9	6.96	0.4443
ARL8A|uc001gxk.2	98.96	1.64	0.29	5.69	7.89	6.95	3.1155
HPS1|uc021pwv.1	239.17	1.07	0.19	5.69	7.89	6.95	2.0938
ZDHHC12|uc004bvy.3	108.74	-1.68	0.3	-5.68	7.88	6.94	0.3112
MAN1B1|uc004cld.3	210.55	1.12	0.2	5.68	7.87	6.93	2.171
UGCG|uc004bft.3	55.75	2.26	0.4	5.68	7.86	6.93	4.792
CASP8AP2|uc011dzz.2	85.59	-2.05	0.36	-5.67	7.84	6.91	0.2414
EVI2A|uc002hgm.3	83.67	1.76	0.31	5.67	7.84	6.9	3.3939
ARSA|uc003bmz.5	144.89	1.33	0.23	5.66	7.82	6.89	2.5121
AMIGO2|uc001rpk.3	29.41	3.5	0.62	5.66	7.82	6.88	11.3036
THOC6|uc002ctb.2	55.62	-2.58	0.46	-5.66	7.81	6.88	0.1669
PLCG2|uc002fgt.3	197.81	-1.21	0.21	-5.65	7.81	6.87	0.4328
LTB4R|uc001wos.3	58.16	-2.47	0.44	-5.65	7.8	6.87	0.1805
MAP3K2|uc002toj.2	146.47	1.33	0.24	5.65	7.8	6.87	2.5217
FAM49A|uc002rck.2	40.49	2.72	0.48	5.65	7.8	6.86	6.5858
N4BP1|uc002efp.3	92.07	1.73	0.31	5.65	7.79	6.85	3.3086
TGFBR1|uc004azc.3	448.72	0.8	0.14	5.65	7.78	6.85	1.7366
ARHGEF6|uc004fab.3	129.49	-1.53	0.27	-5.64	7.77	6.84	0.3455
SNRNP25|uc002cfj.4	44.14	-3.17	0.56	-5.64	7.77	6.83	0.111
LPIN2|uc002klo.3	131.44	1.39	0.25	5.64	7.76	6.83	2.6285
TMEM140|uc003vsi.3	27.04	6.39	1.14	5.63	7.75	6.81	84.034
CITED2|uc021zfz.2	522.97	0.72	0.13	5.63	7.74	6.81	1.6491
UCN2|uc003cty.1	23.46	5.66	1.01	5.63	7.74	6.8	50.7063
RNF187|uc001htb.3	485.8	0.73	0.13	5.62	7.73	6.79	1.6612
NBL1|uc001bcj.2	89.03	1.71	0.3	5.62	7.72	6.79	3.2797
THEMIS2|uc001bpc.4	70.85	1.97	0.35	5.62	7.72	6.79	3.9162
YPEL3|uc002dwm.3	48.83	2.45	0.44	5.62	7.71	6.78	5.4553
CLPTM1L|uc003jch.3	290.93	-0.97	0.17	-5.62	7.71	6.78	0.51
LOC285084|uc021vsm.1	47.93	-2.87	0.51	-5.61	7.7	6.77	0.1372
HSH2D|uc002ndp.4	37.56	-4.68	0.83	-5.61	7.7	6.77	0.039
GNA12|uc003smu.3	184.59	1.18	0.21	5.61	7.7	6.77	2.2698
ADAP1|uc003sjo.4	116.51	-1.65	0.29	-5.61	7.69	6.76	0.3187
PAG1|uc003ybz.3	269.04	0.97	0.17	5.61	7.69	6.76	1.9595
SLC4A8|uc001rys.2	22.81	4.49	0.8	5.61	7.68	6.75	22.5038
PIGR|uc001hez.3	22.49	5.12	0.91	5.6	7.68	6.75	34.7779
ANTXR1|uc002sfg.3	30.43	3.2	0.57	5.6	7.67	6.74	9.1884
WDR1|uc021xlv.1	931.5	0.55	0.1	5.6	7.67	6.74	1.4646
ERP29|uc001ttk.1	237.67	-1.08	0.19	-5.6	7.67	6.74	0.4738
MCFD2|uc021vha.1	190.03	1.18	0.21	5.6	7.67	6.74	2.2658
MSN|uc004dwf.3	997.78	0.53	0.09	5.59	7.66	6.73	1.4424
CDCA4|uc001yqb.2	121.52	-1.54	0.28	-5.59	7.65	6.73	0.3429
HDAC2|uc003pwd.2	202.53	-1.17	0.21	-5.59	7.65	6.73	0.4453
MAP4K1|uc002oix.1	68.97	-7.54	1.35	-5.59	7.63	6.71	0.0054
HNRNPU-AS1|uc001iav.3	131.24	-1.48	0.27	-5.58	7.63	6.7	0.3584
SIGLEC1|uc002wja.3	59.43	2.46	0.44	5.58	7.63	6.7	5.5027
ATP2B1|uc001tbh.3	95.84	1.66	0.3	5.58	7.63	6.7	3.1612
FLT3|uc001urw.3	62.33	-2.33	0.42	-5.58	7.62	6.7	0.1983
GDI1|uc004fli.4	193.41	1.13	0.2	5.58	7.62	6.69	2.188
CNN2|uc002lqu.3	357.6	-0.88	0.16	-5.58	7.62	6.69	0.5436
HMMR|uc003lzh.3	42.75	-3.17	0.57	-5.58	7.62	6.69	0.1112
GLO1|uc003ooc.3	388.04	-0.84	0.15	-5.58	7.62	6.69	0.5605
UGDH|uc003guk.2	55.67	2.17	0.39	5.58	7.61	6.69	4.4927
FBF1|uc002jqc.3	49.09	-2.76	0.5	-5.57	7.6	6.68	0.1477
LBH|uc002rne.2	45.58	2.44	0.44	5.57	7.6	6.68	5.4353
IGDCC4|uc002aou.1	21.84	5.08	0.91	5.57	7.6	6.68	33.8047
DSE|uc003pws.3	23.45	4.1	0.74	5.56	7.58	6.66	17.2031
RPL30|uc003yif.3	628.22	-0.69	0.12	-5.56	7.57	6.65	0.6213
CEP55|uc009xug.3	41.63	-3.25	0.59	-5.56	7.57	6.65	0.1048
STK24|uc001vnn.1	206.67	1.09	0.2	5.56	7.57	6.65	2.1296
CRABP2|uc001fpr.3	21.85	4.73	0.85	5.56	7.56	6.64	26.5363
SLC37A4|uc010ryt.1	68.53	-2.19	0.39	-5.56	7.56	6.64	0.2187
PRNP|uc002wkw.4	76.5	1.81	0.33	5.55	7.55	6.63	3.5009
AHRR|uc003jaw.3	267.21	0.98	0.18	5.55	7.55	6.63	1.9694
ECT2|uc003fil.2	45	-2.99	0.54	-5.55	7.55	6.62	0.1257
NQO1|uc002exp.3	70.48	1.97	0.35	5.55	7.55	6.62	3.9048
DLX3|uc002ipy.3	131.98	5.51	0.99	5.55	7.54	6.62	45.6627
IGFBP7|uc003hcn.3	47.4	-2.85	0.51	-5.55	7.54	6.62	0.1389
SPRYD3|uc001sbt.2	115.85	1.49	0.27	5.55	7.54	6.62	2.8158
CSE1L|uc002xty.4	170.35	-1.27	0.23	-5.55	7.54	6.62	0.414
TPR|uc001grv.3	262.93	-1.01	0.18	-5.55	7.54	6.62	0.4951
ACAT1|uc001pjy.3	65.56	-2.21	0.4	-5.54	7.53	6.61	0.2162
BRIP1|uc002izk.2	38.74	-5.14	0.93	-5.54	7.53	6.61	0.0284
RFC4|uc003fqz.3	57.36	-2.46	0.44	-5.54	7.51	6.59	0.182
GCLC|uc003pbw.2	48.3	2.34	0.42	5.54	7.51	6.59	5.0763
TCF12|uc002aeb.3	333.25	0.86	0.16	5.54	7.51	6.59	1.8186
INSIG1|uc003wly.3	342.86	0.86	0.15	5.53	7.51	6.59	1.8121
KIF14|uc010ppk.1	38.01	-3.61	0.65	-5.53	7.5	6.59	0.082
CHCHD10|uc002zxw.3	119.21	-1.54	0.28	-5.53	7.5	6.59	0.3431
LACTB|uc002alw.3	56.98	2.12	0.38	5.53	7.5	6.58	4.3361
SUV39H1|uc004dkn.3	62.37	-2.3	0.42	-5.53	7.5	6.58	0.2034
LRP11|uc003qng.2	73.39	-2.12	0.38	-5.53	7.49	6.58	0.2308
TEAD1|uc021qdx.1	80.93	1.75	0.32	5.52	7.46	6.55	3.3699
HAUS5|uc002oam.1	45.1	-2.96	0.54	-5.51	7.45	6.53	0.1284
SLC2A9|uc003gmc.3	40.93	-3.22	0.59	-5.51	7.44	6.52	0.1071
NEURL1B|uc003mbt.3	42.01	-8.23	1.49	-5.51	7.44	6.52	0.0033
NEIL3|uc003iut.2	36.16	-4.63	0.84	-5.51	7.44	6.52	0.0405
UBE2C|uc002xpm.3	40.08	-3.33	0.6	-5.51	7.43	6.52	0.0997
USP53|uc003ics.4	52.08	2.51	0.46	5.5	7.42	6.51	5.679
PTK2|uc003yvt.3	35.37	2.81	0.51	5.5	7.42	6.51	7.014
NCSTN|uc001fvx.3	498.66	0.71	0.13	5.5	7.42	6.51	1.6337
CDK5RAP2|uc004bkf.4	155.88	-1.33	0.24	-5.5	7.41	6.5	0.3988
PTTG1IP|uc002zgb.2	404.01	0.8	0.14	5.5	7.41	6.5	1.7368
PLEKHM2|uc010obo.2	223.95	1.05	0.19	5.49	7.4	6.49	2.0644
RFX7|uc010bfn.3	117.07	1.45	0.26	5.49	7.39	6.48	2.7278
CAMSAP2|uc001gvk.3	43.15	2.52	0.46	5.49	7.39	6.48	5.7398
MT-CYB|198727	1620.37	-0.45	0.08	-5.49	7.39	6.48	0.7304
APEH|uc003cxf.3	202.12	-1.18	0.21	-5.49	7.39	6.48	0.4416
THOP1|uc002lwj.3	159.42	-1.38	0.25	-5.49	7.38	6.47	0.3847
KPNA4|uc003fdn.3	136.46	1.39	0.25	5.49	7.38	6.47	2.6205
GLG1|uc002fcx.3	277.67	0.94	0.17	5.48	7.38	6.47	1.9151
MSRA|uc003wsx.3	88.49	1.67	0.3	5.48	7.37	6.46	3.1717
EIF3K|uc002oiz.1	170.38	-1.27	0.23	-5.48	7.36	6.45	0.4156
FGD2|uc010jwp.1	37.97	-3.56	0.65	-5.47	7.35	6.44	0.0846
CDK4|uc001spv.3	296.05	-0.94	0.17	-5.47	7.34	6.43	0.5203
FAM102B|uc010ouy.2	187.24	-1.23	0.23	-5.46	7.33	6.42	0.4253
HIF1A|uc001xfq.2	221.67	1.1	0.2	5.46	7.32	6.41	2.1507
KCNG1|uc002xwa.4	78.21	1.79	0.33	5.46	7.31	6.4	3.4531
TRA2B|uc003fpv.3	277.57	-0.97	0.18	-5.45	7.3	6.39	0.5109
PLEKHB2|uc031rpd.1	501.6	0.7	0.13	5.45	7.3	6.39	1.6231
ATP2B4|uc001gzw.3	176.61	-1.29	0.24	-5.45	7.29	6.38	0.4079
AGPAT4-IT1|uc003qtu.4	21.95	4.31	0.79	5.45	7.29	6.38	19.7723
PURB|uc003tme.3	360.1	0.83	0.15	5.45	7.29	6.38	1.7721
IQSEC1|uc011auw.2	98.4	1.59	0.29	5.44	7.29	6.38	3.0103
COMMD4|uc002azy.3	127.56	-1.45	0.27	-5.44	7.28	6.37	0.3659
UBQLN1|uc004amv.3	282.49	0.96	0.18	5.44	7.27	6.36	1.9437
TRAM1|uc003xyo.2	293.24	0.95	0.17	5.43	7.26	6.35	1.9326
ARHGEF3|uc003dih.2	46.41	2.39	0.44	5.43	7.25	6.35	5.2298
TNC|uc004bjj.4	20.68	4.67	0.86	5.43	7.25	6.35	25.406
SP1|uc001scw.3	456.46	0.74	0.14	5.43	7.25	6.34	1.67
LTK|uc001zoa.3	43.7	-5.86	1.08	-5.43	7.24	6.34	0.0173
MED13L|uc001tvw.3	378.54	0.8	0.15	5.42	7.24	6.33	1.7465
HLX|uc001hmv.4	172.53	1.22	0.23	5.42	7.23	6.32	2.334
ARHGAP18|uc003qbr.3	71.66	1.85	0.34	5.42	7.22	6.32	3.6074
VPS13A|uc004akr.3	76.68	-1.95	0.36	-5.42	7.22	6.32	0.2595
PHIP|uc003pir.3	230.08	-1.05	0.19	-5.42	7.22	6.31	0.4815
PINK1|uc001bdm.3	121.42	1.42	0.26	5.42	7.22	6.31	2.6843
SLC15A2|uc003eep.2	36.05	-3.72	0.69	-5.42	7.22	6.31	0.0761
PKP4|uc002tzv.3	126.69	-1.48	0.27	-5.42	7.22	6.31	0.3583
NAP1L4|uc001lxc.3	195.95	-1.16	0.21	-5.41	7.21	6.31	0.448
ATP1B3|uc003eug.1	133.91	1.32	0.24	5.41	7.19	6.29	2.4891
DCAF12|uc003ztt.2	337.95	-0.88	0.16	-5.41	7.19	6.29	0.5439
ZFAND6|uc002bff.2	82.46	1.69	0.31	5.4	7.18	6.28	3.2277
SUPT16H|uc001wao.2	211.15	-1.13	0.21	-5.4	7.18	6.27	0.4583
DUSP10|uc001hmy.2	43.08	2.46	0.46	5.4	7.17	6.26	5.5029
CDCA7|uc002uic.1	36.72	-5.11	0.95	-5.39	7.16	6.26	0.0289
TELO2|uc002cly.3	174.64	-1.24	0.23	-5.39	7.16	6.26	0.4238
CLIC4|uc001bjo.2	324.13	0.85	0.16	5.39	7.16	6.25	1.7999
MAN1C1|uc001bkm.2	66.27	2.05	0.38	5.39	7.15	6.25	4.1516
DENND4B|uc001fdd.1	597.45	-0.66	0.12	-5.39	7.15	6.25	0.6346
GUCY1A2|uc001pjg.2	20.8	4.65	0.86	5.39	7.15	6.25	25.0921
GAK|uc003gbm.4	432.33	0.74	0.14	5.39	7.15	6.25	1.672
ITGA4|uc002unu.3	124.28	-1.47	0.27	-5.38	7.14	6.24	0.3614
MYO1F|uc002mkg.3	852.44	0.55	0.1	5.38	7.13	6.23	1.4619
CPM|uc001suq.3	134.64	-1.41	0.26	-5.38	7.13	6.23	0.3755
PCOLCE2|uc003evd.3	21.38	5.41	1.01	5.37	7.11	6.21	42.584
CAND2|uc003bxk.2	36.48	-5.04	0.94	-5.37	7.1	6.2	0.0303
DOCK4|uc003vfx.3	26.63	3.43	0.64	5.37	7.09	6.2	10.8098
UQCRQ|uc003kya.1	150.96	-1.32	0.25	-5.36	7.09	6.19	0.3998
NXPE3|uc003dvn.3	46.42	-2.75	0.51	-5.36	7.09	6.19	0.1487
SLC9A1|uc001bnm.4	86.69	1.66	0.31	5.36	7.07	6.17	3.1552
BHLHE41|uc001rhb.3	20.7	5.42	1.01	5.36	7.07	6.17	42.7582
BIN3|uc003xcl.3	99.74	1.59	0.3	5.34	7.04	6.14	3.0174
HOXA10|uc011jzm.2	62.18	-2.24	0.42	-5.34	7.03	6.13	0.2113
CXCL16|uc002fyr.4	33.28	7.7	1.44	5.34	7.03	6.13	208.473
POU2F2|uc002osp.3	114.42	1.43	0.27	5.34	7.03	6.13	2.6895
APLP2|uc021qsg.1	2286.29	0.36	0.07	5.34	7.02	6.13	1.2805
ACOX1|uc002jqe.3	138.98	1.29	0.24	5.34	7.02	6.13	2.4485
BNIP3L|uc003xex.1	87.38	1.62	0.3	5.34	7.02	6.13	3.0775
ASB1|uc002vyg.3	149.47	1.23	0.23	5.34	7.02	6.13	2.346
GANC|uc001zpi.3	71.32	-2.04	0.38	-5.33	7.02	6.12	0.2433
STX4|uc002eak.4	83.73	1.69	0.32	5.33	7.01	6.11	3.2287
DSN1|uc002xfz.3	55.48	-2.44	0.46	-5.33	7	6.1	0.1849
CAMKK1|uc002fwt.3	25.34	3.47	0.65	5.32	7	6.1	11.1
SLFN11|uc010ctr.3	78.54	-1.94	0.37	-5.32	6.99	6.1	0.2597
CSF3R|uc001cax.2	68.64	-2.23	0.42	-5.31	6.97	6.07	0.2138
DIRAS2|uc004aqx.1	32.78	7.68	1.44	5.31	6.97	6.07	204.555
CACUL1|uc001lds.1	130.43	1.35	0.25	5.31	6.97	6.07	2.5417
PTMA|uc002vsc.4	199.33	-1.13	0.21	-5.31	6.96	6.06	0.4565
HOMER2|uc002bjg.3	31.84	2.88	0.54	5.31	6.95	6.06	7.3457
SHC4|uc001zxb.1	18.56	8.3	1.56	5.3	6.95	6.05	314.954
SAMD8|uc001jwx.2	49.65	2.18	0.41	5.3	6.93	6.04	4.5253
EML4|uc002rsi.3	108.69	1.46	0.27	5.3	6.93	6.04	2.7431
COPG1|uc003els.3	325.6	0.85	0.16	5.3	6.93	6.04	1.7975
CSNK1A1|uc003lqw.2	332.73	0.82	0.15	5.29	6.91	6.02	1.7648
E2F8|uc001mpo.2	54.16	-7.18	1.36	-5.29	6.91	6.02	0.0069
EXO5|uc001cfp.3	241.65	-1	0.19	-5.28	6.9	6	0.499
RBBP7|uc004cxs.2	149.96	-1.28	0.24	-5.28	6.9	6	0.4106
LMF2|uc003blp.2	206.59	-1.11	0.21	-5.28	6.88	5.99	0.4623
NBR1|uc010whv.2	182.19	1.1	0.21	5.27	6.87	5.98	2.1396
IL1R1|uc002tbr.3	20.63	4.19	0.79	5.27	6.87	5.98	18.2753
SUGP2|uc002nkx.2	257.66	-0.99	0.19	-5.27	6.87	5.98	0.5035
STX3|uc001nog.3	107.36	1.45	0.28	5.26	6.85	5.96	2.7407
CDCA8|uc001cbs.4	40.59	-3	0.57	-5.26	6.85	5.96	0.1251
RPL11|uc001bhk.3	408.47	-0.77	0.15	-5.26	6.85	5.96	0.5845
CLMP|uc001pyt.3	17.97	8.26	1.57	5.26	6.85	5.96	307.228
MT-ND3|198840	489.84	-0.7	0.13	-5.26	6.84	5.95	0.6139
CD59|uc001mus.4	50.09	2.23	0.42	5.26	6.84	5.95	4.693
KIAA1524|uc003dxb.4	34.82	-3.52	0.67	-5.26	6.84	5.95	0.0873
GLIS2|uc002cwc.1	25.85	3.29	0.63	5.26	6.83	5.94	9.8067
OLR1|uc001qxo.1	31.09	7.61	1.45	5.26	6.83	5.94	195.312
HIRIP3|uc002dve.3	56.14	-2.29	0.44	-5.25	6.83	5.94	0.2043
NPR1|uc001fcs.4	20.23	5.37	1.02	5.25	6.82	5.93	41.3234
DNAJC9|uc001jtr.3	44.26	-2.73	0.52	-5.25	6.82	5.93	0.1505
PALM2-AKAP2|uc004bej.4	103.51	-1.57	0.3	-5.25	6.81	5.92	0.337
GTSF1|uc001sgb.3	76.95	-1.87	0.36	-5.25	6.81	5.92	0.2736
DNAJB5|uc003zvs.4	23.79	3.78	0.72	5.24	6.8	5.91	13.7064
CIDEB|uc001woo.3	32.82	-4.1	0.78	-5.24	6.8	5.91	0.0583
IGFBPL1|uc004aaz.3	32.92	-3.85	0.73	-5.24	6.79	5.9	0.0695
TNKS1BP1|uc001njs.3	184.3	1.11	0.21	5.24	6.78	5.9	2.1581
SP100|uc002vqu.1	108.7	1.55	0.3	5.23	6.77	5.88	2.9289
YWHAZ|uc010mbr.2	120.18	1.34	0.26	5.23	6.77	5.88	2.5324
LRRCC1|uc003ycw.3	32.79	-3.84	0.73	-5.23	6.76	5.88	0.0698
TBC1D16|uc002jxj.4	121.07	1.36	0.26	5.23	6.76	5.88	2.5614
MLF1IP|uc003iwq.3	40.55	-2.93	0.56	-5.22	6.75	5.87	0.1314
RASAL3|uc002nbe.2	82.78	1.66	0.32	5.22	6.75	5.86	3.1698
COL5A3|uc002mmq.1	17.53	8.2	1.57	5.22	6.75	5.86	294.848
TRIM45|uc001egz.2	34.63	-3.61	0.69	-5.22	6.74	5.86	0.0822
GOLPH3|uc003jhp.1	290.31	0.89	0.17	5.22	6.74	5.86	1.8495
AIM1|uc003prh.3	51.91	-2.44	0.47	-5.22	6.74	5.86	0.1847
CYTIP|uc002tzj.1	19.3	5.33	1.02	5.21	6.73	5.85	40.132
APBA1|uc004ahh.2	32.22	-4.07	0.78	-5.21	6.73	5.85	0.0593
C14orf80|uc001yrn.3	49.86	-2.51	0.48	-5.21	6.73	5.84	0.1753
OGT|uc004eaa.2	545.45	0.66	0.13	5.21	6.71	5.83	1.5819
DBI|uc021vnj.1	180.34	1.11	0.21	5.2	6.71	5.83	2.1581
LY75-CD302|uc002ubb.4	101.15	-1.57	0.3	-5.2	6.71	5.83	0.336
SBF2|uc001mib.2	35.99	2.6	0.5	5.2	6.71	5.83	6.053
NUP155|uc003jku.1	105.38	-1.54	0.3	-5.2	6.71	5.83	0.3447
ZNF219|uc001vzs.2	66.31	1.94	0.37	5.2	6.71	5.83	3.8238
NBEAL2|uc003cqp.3	249.83	-1.03	0.2	-5.2	6.7	5.82	0.4909
SPIN4|uc004dvf.3	37.12	-3.32	0.64	-5.2	6.69	5.81	0.1005
DAZAP1|uc002lsn.3	339.43	-0.83	0.16	-5.19	6.69	5.81	0.5625
XIRP1|uc003cjk.2	17.13	8.2	1.58	5.19	6.68	5.8	294.607
PNPO|uc002imo.3	116.06	1.41	0.27	5.19	6.68	5.8	2.6632
ADAMTS1|uc002ymf.3	28.49	3	0.58	5.19	6.68	5.8	8.0157
SND1|uc003vmi.3	463.59	0.69	0.13	5.19	6.68	5.8	1.6146
GPR84|uc001sfu.3	31.66	2.88	0.56	5.19	6.67	5.79	7.3826
SIPA1L2|uc001hvg.3	56.54	2.01	0.39	5.19	6.67	5.79	4.0401
TRIP13|uc003jbr.3	38.99	-3.2	0.62	-5.18	6.66	5.78	0.1088
RMI1|uc004anq.4	50.68	-2.42	0.47	-5.18	6.66	5.78	0.1873
RHOQ|uc002rva.3	27.11	3.19	0.62	5.18	6.66	5.78	9.1467
GSTM3|uc001dyo.2	54.88	-2.31	0.45	-5.18	6.66	5.78	0.2022
PDLIM1|uc001kkh.4	38.54	-3.12	0.6	-5.18	6.65	5.77	0.1151
RNASEK-C17orf49|uc002gea.4	180.48	1.09	0.21	5.18	6.65	5.77	2.1236
ACOT7|uc001amt.3	64.94	-2.15	0.41	-5.17	6.64	5.76	0.226
NRAP|uc001lal.4	17.01	8.16	1.58	5.17	6.64	5.76	285.277
ACP2|uc001nei.3	80.95	1.66	0.32	5.17	6.64	5.76	3.1622
KLF16|uc002luc.3	239.9	0.96	0.19	5.17	6.63	5.76	1.9497
PLCB2|uc001zld.3	533.44	0.65	0.12	5.17	6.63	5.76	1.5652
NCF4|uc003apy.4	158.84	-1.22	0.24	-5.17	6.63	5.76	0.4288
PPFIA2|uc031qis.1	20.67	3.94	0.76	5.17	6.63	5.75	15.3784
MIR155HG|uc002ylm.4	30.24	2.95	0.57	5.16	6.62	5.74	7.7301
UBASH3B|uc001pyi.4	150.62	-1.26	0.24	-5.16	6.61	5.73	0.418
VAT1L|uc002ffg.1	66.98	-1.99	0.39	-5.15	6.59	5.72	0.2518
DNA2|uc031pvh.1	39.42	-2.92	0.57	-5.15	6.59	5.72	0.1324
PCDH1|uc003llp.3	28.59	7.5	1.46	5.15	6.59	5.71	181.082
DFNA5|uc010kus.1	24.87	3.28	0.64	5.15	6.58	5.7	9.7433
RAB7A|uc003eks.1	481.85	0.69	0.13	5.15	6.58	5.7	1.6106
FA2H|uc002fde.2	18.78	5.28	1.03	5.15	6.58	5.7	38.9262
GALK1|uc002jpk.3	66.73	-2	0.39	-5.15	6.57	5.7	0.2502
KIAA0368|uc004bfe.1	214.48	0.99	0.19	5.14	6.57	5.7	1.9892
SLPI|uc002xnm.1	43.21	-2.69	0.52	-5.14	6.56	5.69	0.1548
ANXA1|uc004ajf.1	99.78	1.47	0.29	5.14	6.56	5.69	2.777
GAS7|uc002gmg.1	190.51	1.08	0.21	5.14	6.56	5.69	2.1105
ACACB|uc001toc.3	31.36	-4.14	0.81	-5.14	6.56	5.69	0.0566
SP9|uc010zem.1	71.61	-1.91	0.37	-5.14	6.56	5.69	0.2657
IPO9|uc001gwz.3	213.17	-1.06	0.21	-5.14	6.55	5.68	0.4792
mir-223|uc004dwg.1	33.14	-3.59	0.7	-5.14	6.55	5.68	0.0832
TEC|uc003gxz.3	31.82	-3.79	0.74	-5.13	6.55	5.68	0.0721
CALM1|uc001xyl.2	399.2	0.74	0.14	5.13	6.54	5.67	1.668
HN1|uc002jnb.1	67.15	-1.97	0.38	-5.13	6.54	5.67	0.2547
CDK10|uc010cio.3	85.73	-1.71	0.33	-5.13	6.54	5.67	0.306
GNPDA1|uc010jgh.3	96.53	1.56	0.3	5.13	6.53	5.66	2.943
IRF5|uc003vog.3	165.41	-1.23	0.24	-5.12	6.52	5.65	0.4252
CCDC85B|uc001ogf.3	85.85	-1.73	0.34	-5.12	6.52	5.65	0.3008
RNF11|uc001csi.4	152.52	1.17	0.23	5.12	6.51	5.64	2.2532
SNRNP70|uc002pmk.3	291.59	-0.92	0.18	-5.12	6.51	5.64	0.5287
GGH|uc003xuw.3	43.56	-2.75	0.54	-5.12	6.51	5.64	0.1485
HPRT1|uc004exl.4	54.26	-2.26	0.44	-5.11	6.5	5.63	0.2089
CENPH|uc003jvp.3	33.04	-3.58	0.7	-5.11	6.5	5.63	0.0838
MT1E|uc002ejl.3	37.54	-3.08	0.6	-5.11	6.5	5.63	0.1183
AK026379|uc003hsl.2	18.56	5.23	1.02	5.11	6.5	5.63	37.4793
RYBP|uc003dpe.3	77.4	1.65	0.32	5.11	6.49	5.62	3.131
DDI2|uc001awx.2	46.32	2.25	0.44	5.11	6.49	5.62	4.7726
PECAM1|uc002jef.2	185.07	1.15	0.22	5.11	6.49	5.62	2.2144
GPR114|uc002ely.3	31.69	-4.9	0.96	-5.1	6.48	5.61	0.0336
KIAA0232|uc003gjq.4	225.96	0.96	0.19	5.1	6.47	5.61	1.9477
MYRF|uc001nsc.1	32.69	2.68	0.52	5.1	6.47	5.6	6.3989
OLIG2|uc002yqx.2	34.79	2.62	0.51	5.1	6.47	5.6	6.1319
CDC25A|uc003csh.1	53.97	-2.29	0.45	-5.1	6.46	5.6	0.205
CDCP1|uc003com.3	18.13	4.79	0.94	5.09	6.45	5.58	27.6189
SERPINA1|uc010aux.3	19.04	4.23	0.83	5.09	6.44	5.58	18.8224
SYP|uc004dmz.1	18.49	4.77	0.94	5.09	6.44	5.57	27.273
MYO19|uc010wcy.2	99.64	-1.54	0.3	-5.09	6.44	5.57	0.3428
EBI3|uc002lzu.3	15.79	8.09	1.59	5.08	6.43	5.57	271.649
PALLD|uc011cjx.2	23.33	3.38	0.66	5.08	6.43	5.56	10.4
SHISA5|uc003ctp.2	214.94	0.97	0.19	5.08	6.42	5.56	1.965
WWC2|uc010irx.3	87.76	1.56	0.31	5.08	6.41	5.55	2.9555
TMEM86A|uc001moz.1	30.44	2.81	0.55	5.07	6.41	5.55	7.0221
ANAPC5|uc001uag.3	257.9	-0.96	0.19	-5.07	6.41	5.54	0.5133
RFC5|uc001twq.3	63.38	-2.02	0.4	-5.07	6.41	5.54	0.247
MSH6|uc002rwd.4	127.12	-1.36	0.27	-5.07	6.4	5.54	0.3905
TLR6|uc010ifg.2	47.18	2.19	0.43	5.07	6.4	5.54	4.5622
ADAMDEC1|uc003xdz.2	20.24	6.01	1.18	5.07	6.4	5.53	64.2503
BUB3|uc001lhe.2	229.59	-1.01	0.2	-5.07	6.4	5.53	0.4982
WDR5|uc004cey.3	180.08	-1.11	0.22	-5.07	6.39	5.53	0.4623
POLH|uc003ovq.4	68.26	-1.94	0.38	-5.06	6.38	5.52	0.2609
HLTF|uc003ewr.1	39.66	-2.82	0.56	-5.06	6.38	5.52	0.1415
GFOD1|uc003nat.2	33.93	2.58	0.51	5.06	6.37	5.51	5.9817
TPD52|uc003ybr.1	51.04	-2.37	0.47	-5.06	6.37	5.51	0.1939
XYLT1|uc002dfa.3	164.15	1.11	0.22	5.05	6.36	5.5	2.1651
LINC00941|uc001rjo.2	15.7	8.03	1.59	5.05	6.35	5.49	261.397
P2RX7|uc001tzm.3	85.47	1.57	0.31	5.05	6.35	5.49	2.9676
YIPF3|uc003ovl.2	210.16	1.07	0.21	5.05	6.34	5.48	2.0945
ATP6V1F|uc022all.1	112.64	1.35	0.27	5.04	6.33	5.47	2.5515
APP|uc002ylz.3	445.04	0.68	0.14	5.04	6.33	5.47	1.6068
IFT122|uc003emm.3	64.6	-2.03	0.4	-5.04	6.32	5.46	0.2453
DDB2|uc001neb.2	34.36	-3.23	0.64	-5.04	6.32	5.46	0.1064
PCGF2|uc002hqp.1	45.41	2.2	0.44	5.04	6.32	5.46	4.6051
VDAC3|uc003xpc.3	110.67	-1.44	0.29	-5.03	6.32	5.46	0.3675
TNFSF14|uc002mfk.2	39.63	2.46	0.49	5.03	6.31	5.45	5.5031
FEM1C|uc003krb.1	72.53	1.68	0.33	5.03	6.31	5.45	3.1964
CALM2|uc002rvt.2	423.46	0.7	0.14	5.03	6.31	5.45	1.6203
ETHE1|uc002owp.3	112.53	1.35	0.27	5.03	6.31	5.45	2.5543
ANGEL1|uc001xsv.3	73.16	1.72	0.34	5.03	6.3	5.44	3.3004
TOP1MT|uc003yxz.4	71.48	-1.89	0.38	-5.02	6.29	5.44	0.2702
RABL6|uc004cjj.1	491.53	-0.67	0.13	-5.02	6.29	5.43	0.6304
NUMBL|uc002oon.3	43.52	2.23	0.44	5.02	6.29	5.43	4.6835
FOXO1|uc001uxl.4	30.88	2.75	0.55	5.02	6.29	5.43	6.7064
GABARAPL1|uc001qxs.3	21.03	3.78	0.75	5.02	6.29	5.43	13.7184
TCTEX1D1|uc001dcv.3	101.9	1.42	0.28	5.02	6.29	5.43	2.672
ELL2|uc003klr.4	30.95	2.9	0.58	5.02	6.28	5.42	7.4455
SLC6A12|uc009zdh.2	19.89	3.88	0.77	5.02	6.28	5.42	14.6983
IFITM10|uc021qbs.2	29.03	2.85	0.57	5.01	6.27	5.41	7.2064
SLC25A3|uc001tfo.3	500.29	-0.67	0.13	-5.01	6.27	5.41	0.629
ZNF850|uc010efc.3	30.5	-3.73	0.74	-5.01	6.26	5.41	0.0754
PRAME|uc002zwj.3	167.64	1.08	0.22	5	6.25	5.39	2.1201
HMCN1|uc001grq.1	19.2	5.89	1.18	5	6.25	5.39	59.4046
NME1-NME2|uc002itj.3	135.45	-1.29	0.26	-5	6.25	5.39	0.4076
TNFAIP8L1|uc002max.3	48.84	2.17	0.43	5	6.24	5.39	4.5059
MVD|uc002flg.1	105.04	1.39	0.28	5	6.24	5.39	2.6146
PLB1|uc002rmb.2	42.78	-6.85	1.37	-5	6.24	5.38	0.0086
FIGNL1|uc003tpc.3	33.97	-3.21	0.64	-4.99	6.23	5.37	0.1078
STRA13|uc031rey.1	58.64	-2.18	0.44	-4.99	6.22	5.37	0.2212
PTPN13|uc003hpy.3	14.85	7.96	1.6	4.99	6.22	5.37	248.901
GSDMD|uc003yyg.3	185.27	-1.08	0.22	-4.99	6.21	5.36	0.4724
PDGFRA|uc003han.4	24.63	3.24	0.65	4.99	6.21	5.36	9.4755
PARVA|uc001mki.4	58.57	1.89	0.38	4.99	6.21	5.36	3.7031
ACTN4|uc002oja.2	903.28	0.49	0.1	4.98	6.2	5.35	1.4083
ESYT2|uc003wob.1	621.49	0.57	0.12	4.98	6.2	5.35	1.4895
USP34|uc002sbe.3	268.53	0.89	0.18	4.98	6.19	5.34	1.8479
MAPKAPK3|uc003dba.2	315.14	0.81	0.16	4.98	6.19	5.34	1.7494
ORC6|uc002eeh.3	36.36	-2.95	0.59	-4.98	6.19	5.34	0.1298
LDLRAD4|uc002ksb.3	33.05	2.57	0.52	4.97	6.18	5.33	5.9499
SGSH|uc002jxz.4	41.29	2.26	0.45	4.97	6.18	5.33	4.7789
C2CD2L|uc001pvn.3	134.28	1.21	0.24	4.97	6.18	5.33	2.3082
NDUFB9|uc003yrg.4	192.44	-1.06	0.21	-4.97	6.17	5.32	0.479
MYO1B|uc010fsg.2	23.28	3.41	0.69	4.97	6.17	5.31	10.6164
MPEG1|uc001nnu.4	26.37	-7.56	1.52	-4.96	6.16	5.31	0.0053
OSMR|uc003jln.2	17.7	4.46	0.9	4.96	6.16	5.31	22.0177
SASS6|uc001dsu.3	46.48	-2.42	0.49	-4.96	6.14	5.29	0.1869
NUDT7|uc010chd.3	29.87	-3.9	0.79	-4.95	6.13	5.28	0.0669
GTPBP2|uc003ovs.3	408.94	0.71	0.14	4.95	6.12	5.27	1.6338
LYN|uc003xsk.4	267.17	0.89	0.18	4.94	6.12	5.27	1.8489
SPPL2A|uc001zyv.3	122.98	1.29	0.26	4.94	6.12	5.27	2.4409
CAB39L|uc001vcw.3	36.69	2.46	0.5	4.94	6.12	5.27	5.4914
RPS11|uc002pob.2	482.84	-0.67	0.14	-4.94	6.12	5.27	0.6272
WDR18|uc002lqm.1	71.36	-1.81	0.37	-4.94	6.12	5.27	0.2844
ME1|uc003pjy.3	36.07	2.48	0.5	4.94	6.11	5.26	5.5803
SPC25|uc002uel.3	29.44	-4.79	0.97	-4.94	6.11	5.26	0.0361
FLRT2|uc001xvr.3	18.55	4.01	0.81	4.94	6.1	5.25	16.137
YTHDF3|uc003xuz.4	236.66	0.95	0.19	4.93	6.1	5.25	1.9286
THBS1|uc001zkh.3	25.51	3.33	0.68	4.93	6.09	5.24	10.0543
MAST4|uc021xzk.1	36.99	2.43	0.49	4.93	6.08	5.24	5.3813
SCCPDH|uc001ibr.3	94.73	-1.53	0.31	-4.93	6.08	5.23	0.3456
CACNA1A|uc010xne.2	29.83	2.9	0.59	4.93	6.08	5.23	7.4708
HIPK1|uc001eem.3	522.22	-0.65	0.13	-4.93	6.08	5.23	0.6392
NAA20|uc002wrp.3	100.13	1.38	0.28	4.92	6.07	5.23	2.61
PPA2|uc003hxl.3	78.6	-1.72	0.35	-4.92	6.07	5.22	0.3046
FAM107B|uc001ina.1	405.46	-0.73	0.15	-4.92	6.07	5.22	0.604
IKBKE|uc001hdz.2	101.84	1.39	0.28	4.92	6.06	5.21	2.6169
CDC7|uc001dof.3	36.06	-3.02	0.61	-4.92	6.06	5.21	0.1236
C1orf162|uc001ebe.3	28.9	-4.7	0.96	-4.92	6.05	5.21	0.0384
HERC1|uc002amp.3	500.48	0.67	0.14	4.91	6.05	5.21	1.5899
SLC6A8|uc004fib.3	29.81	2.71	0.55	4.91	6.05	5.2	6.5352
NDUFS6|uc003jcy.3	112.54	-1.39	0.28	-4.91	6.04	5.19	0.381
SRSF1|uc002ivi.3	423.17	-0.8	0.16	-4.91	6.04	5.19	0.5751
WIPI1|uc010dey.3	23.87	3.19	0.65	4.91	6.03	5.19	9.0995
SPI1|uc001nfb.1	509.36	0.64	0.13	4.9	6.03	5.18	1.5553
AK2|uc001bwp.2	53.08	-2.26	0.46	-4.9	6.02	5.18	0.2081
NNT|uc003jof.3	247.4	-0.94	0.19	-4.9	6.02	5.18	0.5223
PPP1R14C|uc003qnt.3	27.82	2.94	0.6	4.9	6.02	5.18	7.6625
TAOK1|uc002hdz.2	308.7	0.81	0.17	4.9	6.02	5.18	1.758
AURKB|uc002gkm.4	32.48	-3.31	0.67	-4.9	6.02	5.18	0.1011
NFATC1|uc002lnf.3	77.9	1.58	0.32	4.9	6.02	5.18	2.9938
LDLRAP1|uc001bkl.4	90.51	1.49	0.3	4.9	6.01	5.17	2.8153
MED8|uc001cje.2	187.4	1.1	0.22	4.9	6.01	5.17	2.1384
SLC9A7P1|uc009ztm.2	18.51	4	0.82	4.9	6.01	5.17	16.0288
NCS1|uc004bzi.2	107.71	1.37	0.28	4.89	6	5.16	2.5904
SUMO3|uc002zfz.1	286.86	-0.86	0.18	-4.89	5.99	5.15	0.5519
ARRDC1|uc004cns.3	104.06	-1.52	0.31	-4.88	5.98	5.14	0.3475
TUFM|uc002drh.2	255.38	-0.89	0.18	-4.88	5.98	5.14	0.5381
FOXRED1|uc001qdi.3	85.1	-1.63	0.33	-4.88	5.98	5.14	0.3236
CAV1|uc003vif.2	16.7	4.71	0.97	4.88	5.98	5.14	26.2271
TSPAN15|uc001jpo.1	28.42	2.77	0.57	4.88	5.98	5.14	6.824
UBE2L6|uc001nkn.2	54.05	1.95	0.4	4.88	5.98	5.14	3.853
WEE1|uc001mhs.3	84.06	-1.7	0.35	-4.88	5.97	5.13	0.3079
AIG1|uc003qjh.3	52.26	-2.17	0.44	-4.88	5.97	5.13	0.2226
ASPH|uc003xuj.3	129.2	1.21	0.25	4.88	5.97	5.13	2.3109
GRAMD4|uc003bhx.3	288.34	0.84	0.17	4.88	5.96	5.12	1.7867
PIWIL4|uc001pfa.3	66.58	-1.97	0.4	-4.87	5.96	5.12	0.2561
SUZ12|uc002hgs.2	174.96	-1.08	0.22	-4.87	5.96	5.12	0.4718
FAM89B|uc001oel.2	75	1.66	0.34	4.87	5.95	5.12	3.1553
CPT1A|uc001oog.4	165.2	-1.13	0.23	-4.87	5.95	5.11	0.4575
MKLN1|uc011kpm.2	144.89	1.14	0.24	4.86	5.94	5.1	2.2094
KCTD10|uc001toi.1	101.69	1.4	0.29	4.86	5.94	5.1	2.6322
C16orf59|uc002cqh.3	28.47	-4.62	0.95	-4.86	5.93	5.09	0.0407
DCTD|uc003ivg.3	145.16	1.13	0.23	4.86	5.93	5.09	2.1888
PTGER4|uc003jlz.3	215.65	0.98	0.2	4.86	5.93	5.09	1.9657
CYP2S1|uc002opw.3	76.35	1.61	0.33	4.86	5.92	5.09	3.0457
MVP|uc002dui.3	129.1	1.2	0.25	4.85	5.92	5.08	2.2957
MS4A3|uc001nom.3	38.46	-6.67	1.37	-4.85	5.92	5.08	0.0098
ADI1|uc002qxp.4	107.7	-1.41	0.29	-4.85	5.92	5.08	0.3773
NRG1|uc003xiu.2	16.72	5.06	1.04	4.85	5.91	5.07	33.2896
SGPL1|uc001jrm.3	69.03	1.68	0.35	4.85	5.91	5.07	3.2065
ABHD12|uc002wuq.3	152.88	1.18	0.24	4.85	5.9	5.07	2.2675
SPPL2B|uc002lvs.3	153.72	-1.17	0.24	-4.85	5.9	5.06	0.4432
UHRF2|uc003zjy.3	145.25	-1.22	0.25	-4.85	5.9	5.06	0.4282
CHPF|uc002vmc.4	158.82	1.1	0.23	4.84	5.89	5.06	2.1446
IMPDH1|uc003vmu.2	64.93	-1.87	0.39	-4.84	5.89	5.05	0.2737
NOP10|uc001zie.1	129.41	1.22	0.25	4.84	5.89	5.05	2.3317
NDUFAF3|uc003cvq.3	150.67	-1.22	0.25	-4.84	5.88	5.05	0.4284
HOTTIP|uc022aau.1	27.53	-4.21	0.87	-4.84	5.88	5.04	0.054
FANCC|uc004avh.3	31.77	-3.25	0.67	-4.83	5.87	5.04	0.105
C4orf21|uc003iau.3	42.84	-2.47	0.51	-4.83	5.87	5.04	0.1807
HSPD1|uc002uui.3	110.4	-1.4	0.29	-4.83	5.87	5.03	0.3792
B3GNT7|uc002vrs.3	32.19	-3.17	0.66	-4.83	5.86	5.03	0.1112
C3AR1|uc001qtv.1	17.29	4.14	0.86	4.83	5.86	5.03	17.6763
MAN2A2|uc002bqc.3	318.73	-0.9	0.19	-4.83	5.86	5.03	0.5342
ABCG1|uc002zaq.3	25.15	3.09	0.64	4.82	5.85	5.02	8.4934
NFE2L2|uc002ulh.5	192.47	0.99	0.21	4.82	5.84	5.01	1.9893
HK1|uc001jpi.4	149.01	1.11	0.23	4.82	5.84	5.01	2.1534
RDH11|uc001xjv.4	99.64	1.35	0.28	4.82	5.83	5	2.556
CHD2|uc002bsp.3	316.86	0.77	0.16	4.82	5.83	5	1.7044
CSNK1D|uc002kej.3	239.54	0.88	0.18	4.81	5.83	5	1.845
HEXB|uc003kdf.4	206.93	0.98	0.2	4.81	5.82	4.99	1.9664
SNRPF|uc001tej.3	54.49	-2.08	0.43	-4.81	5.82	4.99	0.2369
NFATC3|uc002evo.2	221.86	0.93	0.19	4.81	5.81	4.98	1.8993
AP1S3|uc002vnn.3	55.24	-2.08	0.43	-4.81	5.81	4.98	0.237
KCMF1|uc002sox.4	135.28	1.16	0.24	4.8	5.81	4.98	2.2326
AX747521|uc002jrt.3	18.7	3.99	0.83	4.8	5.8	4.97	15.8809
MTM1|uc004fef.4	51.46	-2.17	0.45	-4.8	5.8	4.97	0.2229
ZBTB7C|uc002ldb.3	17.97	5.79	1.21	4.8	5.79	4.96	55.1713
MTL5|uc001ooc.3	30.66	-3.61	0.75	-4.8	5.79	4.96	0.0817
ZSWIM8|uc001jvj.3	220.41	0.92	0.19	4.79	5.79	4.96	1.8877
STC2|uc003mco.1	94.6	1.43	0.3	4.79	5.79	4.96	2.7004
HENMT1|uc001dvt.4	74.09	-1.71	0.36	-4.79	5.78	4.95	0.3055
[truncated: 14,708 more rows]

## Sheet: Kasumi3
Supplementary Table 1. Differential expression analysis of kasumi3 monocytes versus kasumi3 MDM
gene	baseMean	log2FoldChange	lfcSE	stat	#NAME?	#NAME?	FC
IFI6|uc001bon.1	1625.74	5.98	0.13	45.83	Inf	Inf	63.1575
CD9|uc001qnq.2	1327.65	4.45	0.1	43.67	Inf	Inf	21.8127
FMNL3|uc001ruv.1	1484.1	3.39	0.09	38.14	Inf	Inf	10.4764
MRC2|uc002jad.4	1212.63	3.88	0.1	39.66	Inf	Inf	14.7156
PTPRS|uc002mbv.3	1041.08	5	0.12	40.44	Inf	Inf	31.9869
ITGB2|uc002zgf.3	2062.7	2.95	0.08	37.67	Inf	Inf	7.7131
COL6A1|uc002zhu.1	1723.16	3.19	0.08	39.34	Inf	Inf	9.1559
SPP1|uc003hra.3	13739.1	7.02	0.16	44.43	Inf	Inf	129.347
OAS3|uc001tug.3	1052.14	3.6	0.1	37.09	300.38	297.22	12.1145
ICAM1|uc002mnq.2	781.89	4.76	0.13	35.34	272.83	269.71	27.0591
COL6A2|uc002zia.1	1184.46	3.11	0.09	34.96	267.04	263.97	8.6519
NPTX1|uc002jyp.1	766.03	3.96	0.12	34.44	259.26	256.23	15.6092
BIRC3|uc001pgx.3	713.63	4.62	0.14	33.99	252.58	249.58	24.5472
IL4I1|uc002pqt.1	976.8	6.8	0.2	33.64	247.29	244.32	111.306
VCAN|uc003kii.3	728.88	6.13	0.19	32.17	226.37	223.43	69.8323
MYCBP2|uc021rks.1	1833.88	2.39	0.08	31.43	216.08	213.17	5.2418
RGS16|uc001gpl.4	1339.52	8.12	0.26	31.08	211.29	208.41	278.907
JUNB|uc002mvc.3	589.21	5.31	0.17	30.97	209.84	206.98	39.5859
ICOSLG|uc002zee.3	566.57	5.11	0.17	30.94	209.49	206.66	34.5326
CD34|uc001hgw.1	1309.01	-3.49	0.11	-30.69	206.08	203.27	0.0887
SLC1A4|uc010yqa.2	687.22	3.35	0.11	30.38	201.95	199.16	10.1825
A2M|uc001qvk.1	1357.15	8.28	0.27	30.32	201.15	198.38	310.921
SEMA7A|uc002axv.3	545.14	5.32	0.18	29.67	192.7	189.95	39.8523
FAM129B|uc004brh.3	493.13	4.58	0.16	29.09	185.29	182.56	23.9713
PDGFRA|uc003han.4	1581.64	-2.63	0.09	-28.44	177.14	174.43	0.1619
STAT1|uc002usj.2	723.97	2.81	0.1	27.6	166.96	164.27	6.989
AGRN|uc001ack.2	454.6	5.3	0.19	27.59	166.8	164.12	39.3407
SLC12A6|uc001zhw.3	782.96	2.71	0.1	27.29	163.28	160.62	6.5522
CSF2RB|uc003aqa.4	642.46	2.98	0.11	27.17	161.79	159.14	7.8803
HAVCR2|uc003lwk.2	429.8	4.15	0.15	27.12	161.27	158.63	17.6994
NEK6|uc004boh.3	1345.49	2.14	0.08	27.03	160.13	157.51	4.4135
JAG1|uc002wnw.2	648.29	2.81	0.11	26.41	152.98	150.37	7.0093
FURIN|uc002bpu.1	772.57	2.58	0.1	26.3	151.67	149.08	5.9947
HELZ2|uc002yfm.2	418.41	3.92	0.15	26.14	149.94	147.36	15.0934
ACTN1|uc001xkm.3	707.34	2.87	0.11	26.12	149.64	147.07	7.2953
BTG1|uc001tby.3	1112.81	2.2	0.09	25.76	145.66	143.1	4.5879
MYO1E|uc002aga.4	480.5	3.55	0.14	25.76	145.62	143.07	11.7022
CDKN1A|uc021yzb.1	372.6	4.61	0.18	25.63	144.15	141.61	24.411
VASH1|uc001xst.2	500.71	3.27	0.13	25.41	141.67	139.15	9.6743
ADARB1|uc002zgy.2	383.91	5.43	0.22	25.13	138.68	136.17	43.0119
ARHGAP31|uc003ecj.4	371.88	3.96	0.16	25.09	138.18	135.69	15.56
HEG1|uc003ehs.4	464.26	6.42	0.26	24.96	136.75	134.26	85.7294
TNFSF10|uc003fid.3	495.51	3.03	0.12	24.92	136.37	133.89	8.1624
TNFRSF9|uc001aot.3	368.19	5.37	0.22	24.89	135.98	133.51	41.3411
TNFAIP3|uc031spw.1	405.16	3.58	0.14	24.87	135.79	133.33	11.9739
ITGAX|uc002ebu.1	356.14	4.82	0.2	24.6	132.87	130.42	28.2771
DUSP7|uc003dct.3	826.11	2.26	0.09	24.42	130.95	128.51	4.8034
LRRC8C|uc001dnl.4	582.68	2.66	0.11	24.36	130.3	127.87	6.3306
H6PD|uc001apt.3	1269.27	2.02	0.08	24.3	129.69	127.27	4.0457
VASP|uc002pcg.3	1438.83	1.91	0.08	24.2	128.68	126.27	3.7464
SOX4|uc003ndi.3	1126.47	2	0.08	24.03	126.86	124.45	4.0096
IER2|uc002mwr.3	596.15	2.64	0.11	23.99	126.45	124.06	6.2398
FLNA|uc004fkk.2	5576.84	1.92	0.08	23.91	125.61	123.22	3.7783
SOCS1|uc002dar.1	356.76	3.7	0.15	23.91	125.58	123.2	12.9579
RAPGEF1|uc022bos.1	643.09	2.48	0.1	23.81	124.57	122.2	5.5817
DUSP5|uc001kzd.3	328.57	5.21	0.22	23.75	123.92	121.56	36.9062
TM4SF1|uc003exb.1	316.16	4.63	0.19	23.74	123.9	121.54	24.7596
MMP9|uc002xqz.3	685.43	7.88	0.33	23.59	122.31	119.96	235.395
TMEM123|uc001pha.3	1778.71	1.97	0.08	23.53	121.74	119.4	3.9179
ISG15|uc001acj.4	344.5	5.73	0.24	23.44	120.81	118.48	52.9838
GCLM|uc001dqg.1	336.47	3.8	0.16	23.29	119.27	116.95	13.9236
ACOX1|uc002jqe.3	597.1	2.46	0.11	23.21	118.42	116.1	5.516
PPP1R16B|uc002xje.3	1193.77	1.93	0.08	23.2	118.3	115.99	3.8188
PLEC|uc003zaf.1	1633.73	2.01	0.09	23.12	117.55	115.25	4.0382
TCTN3|uc001klb.4	442.71	3.07	0.13	22.93	115.59	113.29	8.3888
BTG2|uc001gzq.3	642.16	2.38	0.1	22.9	115.3	113	5.1904
PIK3AP1|uc001kmq.3	683.91	2.27	0.1	22.68	113.1	110.82	4.8335
OAS2|uc001tuj.3	284.7	4.91	0.22	22.59	112.31	110.03	30.1582
SH3BGRL3|uc001blu.3	650.7	2.26	0.1	22.08	107.3	105.02	4.8059
ALOX5AP|uc010tdr.2	275.15	5.12	0.23	22.06	107.07	104.81	34.8633
TRIB1|uc003yrx.3	319.89	3.55	0.16	22	106.51	104.25	11.6823
KIT|uc010igr.3	785.12	-2.55	0.12	-21.9	105.59	103.34	0.1702
NFKB2|uc001kvb.4	446.27	2.76	0.13	21.87	105.35	103.1	6.7505
POLE|uc001uks.1	1370.12	-1.94	0.09	-21.87	105.31	103.07	0.2599
PRKD3|uc002rqd.3	684.81	2.16	0.1	21.71	103.77	101.54	4.4555
RHBDF2|uc002jrq.2	257.65	4.77	0.22	21.68	103.49	101.26	27.2808
CTSB|uc003wuq.3	593.88	2.27	0.1	21.67	103.41	101.19	4.8121
EGR3|uc003xcm.1	561.98	7.83	0.36	21.59	102.68	100.46	226.918
LRP10|uc001whd.3	389.01	2.84	0.13	21.52	101.98	99.77	7.1822
DOCK10|uc010fwz.1	645.44	2.14	0.1	21.36	100.46	98.25	4.4084
SEMA4D|uc004aqo.1	1347.99	1.66	0.08	21.35	100.43	98.23	3.1568
EHD1|uc001obu.1	673.71	2.12	0.1	21.28	99.75	97.55	4.3331
PPFIBP1|uc001ric.2	463.68	2.7	0.13	21.12	98.3	96.11	6.4988
PPARD|uc003okm.3	269.93	5.44	0.26	21.1	98.06	95.88	43.2884
IFIT3|uc001kgg.3	241.04	4.39	0.21	21.03	97.43	95.25	20.9425
PLAUR|uc002oxf.2	254.7	5.28	0.25	21.02	97.32	95.14	38.8603
XBP1|uc021wnp.1	1329.37	-1.82	0.09	-20.89	96.19	94.02	0.2823
INHBA|uc003thr.3	440.66	7.39	0.35	20.85	95.84	93.67	167.901
MALT1|uc002lhm.1	344.5	3.01	0.14	20.8	95.36	93.2	8.0331
BMPR2|uc002uzf.4	471.96	2.55	0.12	20.78	95.19	93.03	5.8651
ITGA1|uc003jou.3	544.4	7.96	0.38	20.74	94.81	92.66	249.393
GBP5|uc001dnd.3	234.31	4.42	0.21	20.73	94.7	92.56	21.4503
SKIL|uc003fgw.3	232.05	4.37	0.21	20.64	93.94	91.8	20.6472
MCL1|uc001euz.3	747.12	1.93	0.09	20.61	93.69	91.55	3.8222
TNFSF4|uc001giw.3	261.21	5.62	0.27	20.59	93.5	91.37	49.3231
SLC20A1|uc002tib.3	1072.85	1.69	0.08	20.56	93.22	91.09	3.2242
BHLHE40|uc003bqf.3	447	2.59	0.13	20.52	92.88	90.75	6.0253
AHNAK|uc001ntl.3	591.02	-2.8	0.14	-20.39	91.73	89.6	0.1438
LIMK1|uc003uaa.2	328.16	2.95	0.14	20.35	91.34	89.23	7.7232
CD44|uc001mvu.3	2086.63	1.46	0.07	20.28	90.7	88.59	2.7587
CSPG4|uc002baw.3	285.18	6.22	0.31	20.27	90.64	88.53	74.6685
TMSB10|uc002sow.1	874.38	1.8	0.09	20.13	89.41	87.31	3.4863
DOCK8|uc003zgf.2	831.5	1.8	0.09	20.12	89.29	87.19	3.4801
ZFP36L1|uc021rve.1	1392.11	4.39	0.22	20.08	88.96	86.86	21.0083
PHTF2|uc003ugq.4	295.16	3.25	0.16	20.05	88.74	86.65	9.5342
LMO4|uc001dmi.3	635.63	2.09	0.11	19.88	87.22	85.13	4.2612
CD6|uc001nqq.3	228.69	3.8	0.19	19.88	87.19	85.11	13.8937
RUNX3|uc001bjq.3	1822.43	1.72	0.09	19.86	87.06	84.98	3.2833
MFGE8|uc002bng.4	227.34	3.88	0.2	19.83	86.78	84.71	14.7104
RPS6KA3|uc004czu.3	520.19	2.24	0.11	19.8	86.52	84.45	4.7271
CAT|uc001mvm.3	549.5	-2.89	0.15	-19.76	86.2	84.14	0.1352
IL10RA|uc001prv.3	222.72	3.92	0.2	19.64	85.17	83.11	15.1094
GDF11|uc001shq.3	394.61	2.51	0.13	19.61	84.93	82.88	5.7053
SLC7A5|uc002fkm.3	1363.27	1.63	0.08	19.48	83.78	81.73	3.1026
TRIM13|uc001vdp.1	473.01	2.27	0.12	19.44	83.49	81.44	4.8067
KIF21B|uc001gvs.2	325	3	0.15	19.44	83.41	81.36	8.0197
CTNND1|uc001nmc.4	666.78	1.93	0.1	19.43	83.4	81.36	3.8213
MEF2A|uc002bvf.3	425.17	2.37	0.12	19.39	83.07	81.03	5.1772
JUND|uc002nip.2	1196.79	1.63	0.08	19.38	82.98	80.94	3.0945
CCL5|uc002hkf.3	391.95	7.49	0.39	19.29	82.22	80.19	179.315
CD164|uc003pte.3	4056.67	-1.53	0.08	-19.27	82	79.97	0.3463
UPP1|uc003toj.3	248.01	3.24	0.17	19.21	81.49	79.47	9.4418
IRF7|uc001lqh.3	203.54	4.11	0.21	19.15	81.05	79.02	17.2358
SHANK3|uc031ryd.1	849.43	-1.99	0.1	-19.15	81.03	79.01	0.252
IL17RA|uc002zly.4	275.08	2.96	0.16	18.8	78.13	76.11	7.7879
ADAMTS10|uc002mkj.1	445.62	2.35	0.12	18.79	78.05	76.04	5.0881
KLF13|uc001zfo.3	782.19	1.71	0.09	18.77	77.88	75.87	3.2826
MMP14|uc001whc.3	368.33	7.49	0.4	18.7	77.28	75.27	180.369
MLLT4|uc021zij.1	612.54	1.93	0.1	18.62	76.63	74.63	3.8127
SNX9|uc003qqv.1	230.48	6.09	0.33	18.57	76.24	74.24	68.2854
RNF19B|uc010oho.2	252.85	3.11	0.17	18.52	75.85	73.85	8.6389
LAPTM5|uc001bsc.2	2246.5	1.34	0.07	18.52	75.81	73.82	2.5248
CCL2|uc002hhy.3	212.19	5.74	0.31	18.46	75.4	73.41	53.3257
IL2RB|uc003aqv.1	183.93	4.49	0.24	18.46	75.38	73.4	22.4243
PARP14|uc003efq.4	527.4	1.99	0.11	18.39	74.84	72.86	3.9666
GSTP1|uc001omf.3	1172.28	-1.65	0.09	-18.36	74.6	72.62	0.319
TAGAP|uc003qrz.3	452.58	2.15	0.12	18.32	74.23	72.26	4.4323
LYST|uc001hxj.3	195.88	3.68	0.2	18.28	73.94	71.96	12.8479
SAMD9|uc003umg.3	271.49	2.81	0.15	18.21	73.37	71.4	7.0019
PDGFA|uc003sir.3	208.12	5.82	0.32	18.11	72.61	70.64	56.5551
CYTIP|uc002tzj.1	196.95	3.55	0.2	18.07	72.28	70.31	11.6998
TNK2|uc003fvt.1	320.02	2.64	0.15	18.05	72.12	70.16	6.253
IL18R1|uc010fiy.3	221.95	3.21	0.18	18.04	72.01	70.06	9.2302
SLC16A13|uc002geh.3	230.06	3.16	0.18	17.88	70.76	68.8	8.915
CD97|uc002myl.3	839.17	1.61	0.09	17.8	70.15	68.2	3.056
BST2|uc002ngl.3	571.91	1.85	0.1	17.76	69.83	67.88	3.6173
GATA3|uc001ijz.3	166.39	4.48	0.25	17.62	68.74	66.8	22.3636
DUSP2|uc002svk.4	192.37	3.43	0.2	17.54	68.13	66.19	10.7421
DUSP4|uc003xhm.3	1317.31	1.37	0.08	17.48	67.7	65.76	2.5818
UBASH3B|uc001pyi.4	550.09	-2.31	0.13	-17.48	67.7	65.76	0.202
ADAM19|uc003lwz.4	1161.17	5.9	0.34	17.27	66.12	64.19	59.5769
CD53|uc001dzw.3	551.11	1.86	0.11	17.21	65.68	63.75	3.6207
NUB1|uc003wjx.3	400.03	2.13	0.12	17.19	65.46	63.54	4.3718
KIAA1147|uc003vwk.3	576.75	1.76	0.1	17.16	65.31	63.39	3.3976
MX1|uc010goq.3	222.88	6.57	0.38	17.11	64.88	62.96	94.9414
LITAF|uc002dbb.3	470.49	1.94	0.11	17.05	64.45	62.53	3.847
EHD4|uc001zot.3	155.86	4.86	0.29	17.02	64.21	62.29	29.0005
CTSH|uc021srk.1	1127.58	1.43	0.08	17	64.11	62.19	2.687
PIP5K1C|uc002lyj.2	316.81	2.45	0.15	16.91	63.39	61.48	5.4715
ATF5|uc002prd.3	206.39	3.12	0.19	16.82	62.78	60.87	8.6735
QSOX1|uc001gnz.3	360.13	2.21	0.13	16.79	62.56	60.66	4.6344
ATP9A|uc002xwg.1	207.21	2.98	0.18	16.67	61.67	59.77	7.8965
HLX|uc001hmv.4	249.89	2.62	0.16	16.67	61.67	59.77	6.1457
GPR133|uc001uit.4	155.73	4.78	0.29	16.63	61.35	59.45	27.4409
RFTN1|uc003cay.3	516.41	1.82	0.11	16.61	61.24	59.34	3.5336
DENND3|uc003yvy.3	494.88	1.84	0.11	16.58	61.05	59.15	3.585
GJB2|uc001umy.3	281.74	7.46	0.45	16.52	60.56	58.67	175.746
ADAM8|uc021qbe.1	430.92	1.94	0.12	16.5	60.42	58.53	3.8435
SUN2|uc010gxq.2	591.81	1.72	0.1	16.49	60.38	58.49	3.3016
GRINA|uc003zao.1	407.31	2.04	0.12	16.45	60.04	58.16	4.1072
CD82|uc001myc.3	1055.79	1.4	0.09	16.41	59.77	57.89	2.6389
TLN1|uc003zxt.2	2035.17	1.28	0.08	16.37	59.52	57.65	2.4216
IL16|uc021ssh.1	652.25	1.61	0.1	16.36	59.4	57.52	3.0604
HERPUD1|uc002eke.2	198.35	2.95	0.18	16.34	59.27	57.39	7.7444
PKD2|uc003hre.3	620.25	1.66	0.1	16.27	58.81	56.94	3.1569
SAV1|uc001wyh.2	184.42	3.05	0.19	16.23	58.49	56.62	8.3029
FZD7|uc002uyw.1	160.66	3.55	0.22	16.2	58.31	56.45	11.6772
CD83|uc003nbi.3	144.1	5.17	0.32	16.15	57.96	56.1	35.9488
PARP9|uc003efi.3	160.02	3.43	0.21	16.12	57.71	55.86	10.8023
ITGB1|uc001iwt.4	540.4	1.7	0.11	16.11	57.65	55.79	3.2461
TIMP1|uc004dif.3	341.06	2.22	0.14	16.09	57.51	55.65	4.6661
DDX58|uc003zra.3	137.75	4.27	0.27	16.02	57.03	55.18	19.2831
MMP7|uc001phb.3	610.31	7.04	0.44	16	56.91	55.06	131.376
NFKB1|uc011cep.2	395.77	1.97	0.12	15.96	56.65	54.8	3.916
ALDH1A1|uc004ajd.3	322.7	-3.01	0.19	-15.94	56.46	54.61	0.1244
IFI44|uc001dip.4	147.92	3.75	0.24	15.9	56.19	54.35	13.4374
WARS|uc001yhl.1	292.89	2.31	0.15	15.88	56.04	54.2	4.9592
NDFIP2|uc001vlf.3	141.08	5.19	0.33	15.86	55.91	54.07	36.4979
RNF168|uc003fwq.3	357.44	-2.65	0.17	-15.83	55.71	53.87	0.1593
PSTPIP2|uc002lbp.4	299.41	2.25	0.14	15.8	55.52	53.69	4.7488
RNF213|uc021uen.2	1649.26	1.23	0.08	15.79	55.45	53.62	2.3466
RPS6KA1|uc001bms.1	799.96	1.43	0.09	15.76	55.25	53.42	2.6883
SYT2|uc010pqb.2	142.66	5.45	0.35	15.72	54.97	53.14	43.7074
CDC42SE1|uc001ewp.3	386.95	1.96	0.13	15.7	54.81	52.99	3.9017
IL21R|uc002dos.2	167.14	3.12	0.2	15.69	54.72	52.9	8.7004
FKBP4|uc001qkz.3	477.68	-2.1	0.13	-15.66	54.53	52.71	0.2331
SMOX|uc002wkp.3	170.64	3.11	0.2	15.56	53.85	52.04	8.6369
FAT1|uc003izf.3	143.45	3.72	0.24	15.55	53.81	51.99	13.2107
WBP1L|uc001kwf.4	495.31	1.7	0.11	15.5	53.48	51.66	3.238
ITGA5|uc001sga.3	1154.97	1.26	0.08	15.48	53.34	51.53	2.3991
COTL1|uc002fid.3	903.55	1.33	0.09	15.43	52.99	51.18	2.5081
FRMD6|uc001wzd.3	170.51	6.37	0.41	15.42	52.94	51.13	82.8347
DHRS3|uc001auc.3	131.37	3.9	0.25	15.42	52.91	51.11	14.8781
TRANK1|uc003cgj.3	224.02	2.49	0.16	15.41	52.88	51.08	5.6352
KDM6B|uc002giw.1	203.01	2.69	0.18	15.33	52.3	50.5	6.4455
DGKD|uc002vui.1	412.67	1.83	0.12	15.3	52.13	50.33	3.5629
SDF4|uc001adh.4	483.83	1.69	0.11	15.3	52.11	50.32	3.2164
PTP4A1|uc003pel.3	374.45	2.01	0.13	15.21	51.49	49.7	4.0209
ZFHX3|uc002fck.3	566.77	1.61	0.11	15.14	51.02	49.23	3.0475
EMP1|uc001rbr.3	125.81	3.92	0.26	15.07	50.6	48.81	15.103
RASGEF1B|uc003hmi.1	129.25	3.7	0.25	15.03	50.35	48.56	12.9983
ATG14|uc001xbx.2	169.51	2.91	0.19	15	50.13	48.34	7.5155
IFIT1|uc001kgi.4	185.98	6.85	0.46	14.99	50.05	48.27	115.635
C15orf26|uc002bgb.3	149.08	3.3	0.22	14.97	49.94	48.16	9.8742
PLSCR1|uc003evx.4	231.01	2.35	0.16	14.93	49.66	47.88	5.1091
CD276|uc002avv.1	198.93	7.09	0.48	14.87	49.28	47.5	136.012
CPXM1|uc002wgu.3	127.87	3.73	0.25	14.86	49.21	47.44	13.2272
B2M|uc001zuc.3	1740.91	1.11	0.07	14.8	48.85	47.08	2.1544
SELL|uc001ggk.3	119.12	4.01	0.27	14.8	48.83	47.06	16.1157
B4GALT1|uc003zsg.2	312.11	1.99	0.14	14.75	48.52	46.75	3.9797
SMAD3|uc002aqj.3	760.13	1.41	0.1	14.68	48.03	46.26	2.6574
CASS4|uc002xxr.2	137.86	3.31	0.23	14.67	48.02	46.26	9.9085
TGFBR2|uc003cen.3	225.66	2.34	0.16	14.65	47.87	46.11	5.0622
C1QTNF4|uc001ngc.2	391.45	-6.26	0.43	-14.64	47.8	46.04	0.013
IER5|uc001got.4	411.04	1.74	0.12	14.61	47.58	45.83	3.3295
SMAD7|uc002ldg.3	161.61	2.94	0.2	14.59	47.52	45.76	7.6576
LRRC28|uc002bva.1	124.84	3.55	0.24	14.58	47.42	45.66	11.7062
ITGAV|uc002upq.4	288.67	2.05	0.14	14.56	47.29	45.54	4.1513
IFIT5|uc010qnh.2	112.25	4.68	0.32	14.54	47.18	45.43	25.5947
ADAMTS14|uc001jrg.3	191.37	2.56	0.18	14.45	46.58	44.83	5.9107
IFIT2|uc009xts.3	114	4.94	0.34	14.43	46.5	44.75	30.5976
CTNNB1|uc003ckr.2	855.39	1.3	0.09	14.38	46.18	44.44	2.4705
CD55|uc001hfr.4	170.32	2.76	0.19	14.37	46.12	44.37	6.797
ENTPD1|uc010qoj.2	120.9	5.59	0.39	14.34	45.93	44.19	48.0808
LYN|uc003xsk.4	671.47	-1.53	0.11	-14.29	45.62	43.88	0.3459
F2R|uc003ken.4	381.57	1.8	0.13	14.27	45.5	43.76	3.4746
MYO1G|uc003tmh.2	820.79	-1.4	0.1	-14.26	45.43	43.7	0.379
RASA1|uc003kiw.3	168.18	2.7	0.19	14.26	45.39	43.65	6.4917
MYCN|uc002rci.3	252.05	-2.99	0.21	-14.26	45.38	43.65	0.1257
MYL12A|uc002klr.3	420.75	1.71	0.12	14.24	45.29	43.56	3.2721
NUP210|uc003bxv.1	607.6	-1.6	0.11	-14.21	45.09	43.36	0.3301
DDX60|uc003irp.3	154.92	2.85	0.2	14.2	45.01	43.28	7.1899
AFAP1L2|uc001lbn.3	128.99	5.96	0.42	14.19	44.98	43.25	62.2655
MESDC1|uc002bfz.3	714.28	1.35	0.1	14.12	44.56	42.84	2.5469
CD96|uc003dxx.3	356.03	1.77	0.13	14.05	44.09	42.37	3.4204
KIAA0247|uc001xlk.3	416.44	1.67	0.12	14	43.82	42.1	3.1735
ZDHHC3|uc003cod.3	481.5	1.54	0.11	13.98	43.69	41.97	2.9018
APOL6|uc003aoe.3	278.69	2.02	0.14	13.98	43.69	41.97	4.0515
LY6E|uc003yxm.2	612.21	1.38	0.1	13.97	43.65	41.93	2.6093
BCL2L11|uc002tgv.1	113.36	3.58	0.26	13.94	43.43	41.72	12.0001
EBI3|uc002lzu.3	185.91	7.32	0.53	13.82	42.72	41.01	159.611
CPT1A|uc001oog.4	458.06	-1.8	0.13	-13.82	42.72	41.01	0.2881
ID2|uc002qza.3	153.18	2.73	0.2	13.81	42.64	40.93	6.6542
ITGAE|uc002fwo.4	402.65	3.5	0.25	13.8	42.6	40.9	11.2756
AQP3|uc003zsx.3	108.49	3.85	0.28	13.71	42.06	40.36	14.4451
EIF2AK2|uc010fac.3	261.72	1.99	0.15	13.7	42	40.29	3.9718
REL|uc002sam.1	131.84	3.03	0.22	13.68	41.88	40.18	8.1604
SLC13A3|uc002xsf.2	133.01	6.37	0.47	13.66	41.78	40.07	82.6245
BMF|uc001zkw.4	232.07	2.16	0.16	13.62	41.54	39.84	4.4674
RASD2|uc003anx.3	97.47	4.32	0.32	13.55	41.07	39.38	20.001
PELO|uc003jos.3	134.78	2.96	0.22	13.52	40.92	39.23	7.7897
IFNGR1|uc003qho.2	270.63	1.98	0.15	13.49	40.74	39.04	3.9543
RASGRP3|uc002roy.3	160.99	2.64	0.2	13.49	40.72	39.03	6.2431
STK17A|uc003tih.3	113.68	3.31	0.25	13.45	40.53	38.84	9.9247
FAM89B|uc001oel.2	241.45	2.04	0.15	13.44	40.43	38.74	4.1205
CAP1|uc001cey.4	441.55	1.53	0.11	13.43	40.41	38.72	2.8895
HVCN1|uc001trs.2	118.36	3.27	0.24	13.43	40.41	38.72	9.6626
SRC|uc002xgy.3	162.01	7.12	0.53	13.39	40.14	38.46	138.797
OAS1|uc001tud.3	95.21	4.85	0.36	13.38	40.12	38.44	28.8143
ADAR|uc001ffh.3	1211.53	1.08	0.08	13.37	40.06	38.38	2.1077
CLIP2|uc003uam.3	487.64	1.5	0.11	13.36	39.98	38.3	2.8343
PTAFR|uc001bpl.3	96.61	4.81	0.36	13.35	39.95	38.28	27.957
SFMBT2|uc009xio.2	291.03	1.89	0.14	13.35	39.95	38.28	3.6956
ITGAM|uc002ebr.3	288.14	1.85	0.14	13.35	39.92	38.24	3.6066
ERMP1|uc003zjm.1	553.17	-1.57	0.12	-13.32	39.76	38.09	0.3368
PALD1|uc001jrd.4	367.73	1.67	0.13	13.32	39.75	38.08	3.1855
ID3|uc001bhh.4	152.24	2.64	0.2	13.31	39.72	38.05	6.2158
ZBTB46|uc002ygv.2	156.48	2.6	0.2	13.3	39.61	37.94	6.0686
INPPL1|uc001osf.3	373.18	1.65	0.12	13.28	39.51	37.85	3.1479
MTSS1|uc003yrk.2	95.8	5.16	0.39	13.23	39.21	37.54	35.8213
NBEAL2|uc003cqp.3	552.2	-1.62	0.12	-13.23	39.21	37.54	0.326
XIRP1|uc003cjk.2	157.03	7.07	0.53	13.22	39.2	37.54	134.286
ARHGEF12|uc001pxl.2	532.83	1.39	0.11	13.22	39.16	37.5	2.6172
RAPGEF2|uc003iqg.4	354.54	-1.96	0.15	-13.13	38.65	37	0.2576
OSBPL8|uc001sye.1	681.26	1.28	0.1	13.13	38.63	36.97	2.433
GBP4|uc001dnb.3	100.66	3.59	0.27	13.05	38.2	36.54	12.0194
RAMP1|uc002vxj.3	413.74	1.52	0.12	12.98	37.78	36.13	2.8744
SCPEP1|uc002iuv.4	95.37	3.68	0.29	12.89	37.3	35.64	12.8339
PLXNA1|uc003ejg.3	425.03	1.51	0.12	12.81	36.83	35.18	2.8393
GABBR2|uc004ays.3	257.65	-2.34	0.18	-12.76	36.54	34.89	0.1971
CYFIP2|uc021ygm.1	592.39	1.29	0.1	12.75	36.51	34.86	2.4378
TPT1|uc001uzy.1	2165.43	0.92	0.07	12.74	36.45	34.81	1.8931
CX3CR1|uc021wwc.1	88.69	4.29	0.34	12.73	36.39	34.74	19.5045
DUSP10|uc001hmy.2	114.33	2.99	0.24	12.71	36.27	34.62	7.9235
LCP1|uc001vba.4	3204.43	0.94	0.07	12.71	36.26	34.61	1.9174
MEF2D|uc001fpb.4	289.04	1.76	0.14	12.7	36.23	34.59	3.3939
CAMK2G|uc001jvm.2	356.83	-1.88	0.15	-12.69	36.2	34.56	0.2725
PTPRC|uc001gur.2	579.52	1.29	0.1	12.68	36.11	34.47	2.4496
JOSD1|uc003awf.3	290.77	1.74	0.14	12.67	36.08	34.45	3.3482
TRIM8|uc001kvz.2	539.62	1.36	0.11	12.66	36.02	34.39	2.5735
HECA|uc003qin.3	180.57	2.25	0.18	12.64	35.92	34.28	4.7415
NLRC5|uc021tiu.1	124.61	2.83	0.22	12.63	35.87	34.23	7.1034
SYTL4|uc010nnc.3	215.52	-2.66	0.21	-12.61	35.75	34.12	0.1579
ATP8A1|uc003gwr.2	386.54	1.52	0.12	12.59	35.62	33.99	2.8627
SIPA1L1|uc001xms.3	84.57	4.32	0.34	12.58	35.57	33.94	19.9975
IRF9|uc001wmq.3	149.65	2.42	0.2	12.38	34.48	32.86	5.3518
LBH|uc002rne.2	83.81	3.97	0.32	12.37	34.41	32.78	15.71
FMNL1|uc002iin.3	784.45	1.12	0.09	12.35	34.31	32.68	2.1717
MACF1|uc031pmc.1	1999.09	0.92	0.07	12.34	34.26	32.64	1.8983
IL7R|uc003jjs.4	299.61	9.01	0.73	12.34	34.24	32.62	515.895
ARHGAP22|uc010qgm.3	260.45	-2.2	0.18	-12.33	34.18	32.56	0.2179
CD69|uc001qwk.3	122.81	2.68	0.22	12.28	33.95	32.33	6.3922
AGPS|uc002ull.2	514.51	-1.45	0.12	-12.28	33.94	32.32	0.3655
SRGN|uc001joz.3	678.53	1.18	0.1	12.27	33.87	32.26	2.2687
DUSP6|uc001tay.3	600.12	1.23	0.1	12.23	33.67	32.06	2.3383
FAM102B|uc010ouy.2	174.26	2.16	0.18	12.23	33.66	32.05	4.4544
CECR6|uc002zmb.2	81.53	4.76	0.39	12.21	33.58	31.97	27.0041
BCL6|uc003frq.2	127.76	6.97	0.57	12.2	33.51	31.9	125.479
HIF1A|uc001xfq.2	614.56	1.21	0.1	12.19	33.44	31.83	2.3059
RAB12|uc002knp.3	147.65	2.35	0.19	12.17	33.37	31.76	5.1054
VWF|uc001qnn.1	648.07	-1.3	0.11	-12.14	33.19	31.59	0.4064
IFIH1|uc002uce.4	112.23	2.83	0.23	12.13	33.15	31.55	7.1057
ANTXR2|uc003hlz.4	245.21	1.8	0.15	12.13	33.14	31.53	3.4846
CITED2|uc021zfz.2	229.08	1.85	0.15	12.12	33.11	31.5	3.6014
AMPD3|uc001min.1	418.93	1.48	0.12	12.12	33.08	31.48	2.7925
HERC3|uc003hrw.2	181.89	2.09	0.17	12.08	32.85	31.25	4.2667
TNS3|uc003tnw.3	342.62	1.54	0.13	12.07	32.82	31.22	2.9051
CHD3|uc002gjd.2	495.56	-1.47	0.12	-12.04	32.68	31.09	0.3612
NFIL3|uc004arh.3	97.98	3.17	0.26	12.04	32.66	31.06	8.9763
SGK1|uc003qeo.4	88.96	5.78	0.48	12.04	32.66	31.06	54.834
UBE2J1|uc003pnc.3	312.31	1.6	0.13	12	32.46	30.87	3.0309
HDAC7|uc010slo.2	422.52	1.42	0.12	11.98	32.32	30.73	2.6732
NLRP3|uc001icr.3	84.62	3.51	0.29	11.96	32.24	30.65	11.3596
DDX60L|uc003irq.4	189.98	2.03	0.17	11.96	32.23	30.64	4.0961
FSCN1|uc003sou.3	709.89	1.12	0.09	11.94	32.14	30.56	2.1681
C21orf91|uc002yko.4	191.85	1.99	0.17	11.93	32.08	30.49	3.9694
TPCN1|uc001tux.3	140.02	2.67	0.22	11.92	32.04	30.46	6.3666
UBA5|uc003epa.4	188.42	2.05	0.17	11.92	32.01	30.43	4.1355
EMP2|uc002czx.3	219.92	1.93	0.16	11.86	31.7	30.11	3.8032
SETX|uc004cbk.3	496.24	1.31	0.11	11.85	31.69	30.11	2.4849
HIVEP3|uc001cha.4	487.36	1.34	0.11	11.83	31.59	30.01	2.5237
SSH1|uc001tnm.3	449.37	1.38	0.12	11.82	31.5	29.92	2.5954
LCP2|uc003man.1	269.02	1.73	0.15	11.81	31.48	29.9	3.3082
ITGA6|uc002uhp.1	499.84	-1.42	0.12	-11.8	31.42	29.85	0.3739
PXDC1|uc003mvt.2	75.19	5.08	0.43	11.78	31.31	29.74	33.7483
MB|uc003anz.3	113.58	6.8	0.58	11.77	31.26	29.68	111.081
DDIT4|uc001jsx.1	202.54	1.93	0.16	11.77	31.25	29.68	3.8017
GPR84|uc001sfu.3	74.95	5.05	0.43	11.75	31.14	29.57	33.2283
NTSR1|uc002ydf.3	137.01	2.4	0.2	11.74	31.1	29.53	5.2764
PTGS1|uc004bmg.2	779.05	1.1	0.09	11.74	31.1	29.53	2.1483
FAM110A|uc002wef.1	179.85	2.03	0.17	11.73	31.06	29.49	4.0759
NPR3|uc003jhv.3	191.96	-2.59	0.22	-11.71	30.95	29.38	0.1657
SH2B3|uc001tse.3	619.4	1.2	0.1	11.7	30.89	29.33	2.2959
ABHD2|uc002bnk.2	549.83	1.22	0.1	11.7	30.89	29.32	2.3262
MAP2K1|uc010bhq.3	230.67	1.78	0.15	11.69	30.85	29.29	3.4264
ADAP1|uc003sjo.4	97.02	3.04	0.26	11.68	30.81	29.25	8.2037
TTC39C|uc002kuw.3	118.65	2.67	0.23	11.67	30.72	29.16	6.3531
NTRK1|uc001fqh.1	124.45	2.47	0.21	11.65	30.63	29.07	5.5218
PVRL1|uc001pwv.3	158.29	-3.24	0.28	-11.64	30.57	29.01	0.1057
ARL6IP5|uc003dnr.3	398.4	1.46	0.13	11.63	30.56	29	2.7585
DHCR24|uc001cyc.1	374.07	-1.62	0.14	-11.62	30.48	28.92	0.3259
CEBPB|uc002xvi.2	141.63	2.26	0.2	11.55	30.13	28.58	4.8045
LSP1|uc001luj.3	318.91	1.52	0.13	11.54	30.09	28.54	2.8723
IRF2BPL|uc001xsy.4	154.63	2.19	0.19	11.54	30.07	28.51	4.5755
ST8SIA4|uc003knk.3	97.88	3.01	0.26	11.53	30.01	28.46	8.0453
ALAS1|uc003dcz.2	216.31	1.8	0.16	11.52	29.97	28.42	3.4742
ITPRIPL2|uc002dfu.4	78.16	3.52	0.31	11.51	29.93	28.38	11.477
SIGLEC6|uc002pwy.3	469.81	-1.41	0.12	-11.46	29.66	28.11	0.3765
LDLRAD4|uc002ksb.3	136.38	2.35	0.21	11.44	29.6	28.05	5.0982
RELB|uc021uvp.1	132.81	2.5	0.22	11.44	29.59	28.04	5.6748
ZFP36L2|uc002rsv.4	1056.48	-1.03	0.09	-11.4	29.38	27.84	0.489
STAT4|uc002usn.2	103.34	2.74	0.24	11.4	29.37	27.83	6.6705
PDE7A|uc003xvq.3	298.28	-1.78	0.16	-11.39	29.34	27.8	0.2907
RAB31|uc002kog.2	193.2	1.91	0.17	11.36	29.16	27.62	3.7667
TOP2A|uc002huq.3	676.27	-1.22	0.11	-11.31	28.95	27.41	0.4283
CYLD|uc002egq.1	383.93	1.38	0.12	11.3	28.9	27.36	2.6047
IFI44L|uc010oro.2	314.98	9.5	0.84	11.3	28.89	27.35	723.887
SPATA13|uc021rhg.1	218.99	1.77	0.16	11.28	28.8	27.27	3.4096
CFLAR|uc002uxb.4	288.69	1.53	0.14	11.26	28.71	27.18	2.8975
GAS7|uc002gmg.1	79.03	5.89	0.52	11.25	28.63	27.1	59.5042
PTK2B|uc003xfp.2	840.52	0.99	0.09	11.25	28.62	27.09	1.9871
CMTM3|uc002epv.3	436.68	1.28	0.11	11.24	28.6	27.07	2.4225
ATP6AP2|uc004det.3	330.37	1.45	0.13	11.22	28.48	26.95	2.728
ATP10A|uc010ayu.3	295.93	1.51	0.13	11.22	28.47	26.94	2.8547
MED14|uc004dex.4	367.37	1.4	0.13	11.19	28.32	26.79	2.6406
ACSS1|uc002wub.3	149.59	-3.11	0.28	-11.18	28.28	26.75	0.1157
PARP12|uc003vvl.1	72.08	3.67	0.33	11.17	28.24	26.71	12.7597
FLT1|uc001usb.3	91.32	6.47	0.58	11.17	28.23	26.71	88.9377
SH3BP1|uc003ati.3	309.45	1.56	0.14	11.17	28.22	26.7	2.9525
SDC4|uc002xnu.3	65.59	4.36	0.39	11.16	28.19	26.67	20.5851
ZC3H12C|uc009yxw.3	335.22	1.46	0.13	11.12	27.98	26.46	2.7505
IL18RAP|uc002tbx.3	74.56	5.65	0.51	11.12	27.98	26.46	50.2792
HERC6|uc011cdi.2	80.32	3.22	0.29	11.12	27.97	26.46	9.3395
TGFBR1|uc004azc.3	972.19	0.94	0.08	11.1	27.93	26.41	1.9151
PPAP2A|uc003jpz.4	68.51	3.75	0.34	11.09	27.85	26.33	13.4167
KIFC3|uc002emp.3	167.26	1.96	0.18	11.09	27.84	26.33	3.8976
DNMT3B|uc002wyc.3	872.97	0.97	0.09	11.08	27.82	26.31	1.9548
MX2|uc002yzf.1	121.7	7.38	0.67	11.06	27.72	26.21	166.901
PTGER4|uc003jlz.3	72.38	3.45	0.31	11.06	27.71	26.2	10.9344
CAB39|uc002vqx.3	418.51	1.28	0.12	11.02	27.51	26	2.4258
RBM38|uc010zzj.2	121.1	2.4	0.22	11.02	27.51	26	5.2754
ARAP2|uc003gsq.2	180.55	1.88	0.17	11.01	27.46	25.96	3.6875
MRPL52|uc001wgw.4	139.54	2.15	0.2	11	27.41	25.9	4.4324
ZNRF1|uc002fdl.1	256.09	-1.87	0.17	-11	27.4	25.9	0.2734
STAT2|uc001slc.3	201.16	1.8	0.16	10.97	27.27	25.76	3.4937
IFI35|uc021txx.1	95.72	2.74	0.25	10.92	27.04	25.54	6.7037
MTMR10|uc001zfh.1	162.32	1.97	0.18	10.92	27.03	25.53	3.9113
BCR|uc002zww.3	379.45	-1.48	0.14	-10.89	26.9	25.4	0.3595
THBS1|uc001zkh.3	92.59	2.92	0.27	10.88	26.84	25.34	7.589
ARPC2|uc002vhd.4	943.35	0.92	0.08	10.86	26.74	25.24	1.8898
MYH9|uc003apg.3	3043.6	0.78	0.07	10.85	26.71	25.21	1.7128
PTRF|uc002hzo.3	1508.94	0.81	0.07	10.85	26.68	25.18	1.757
MGAT5|uc002ttw.4	262.62	1.53	0.14	10.84	26.65	25.16	2.8969
STRIP2|uc011koy.2	80.66	3.02	0.28	10.84	26.63	25.14	8.1268
MAP3K8|uc009xlf.2	72.34	3.5	0.32	10.83	26.62	25.13	11.3409
TRAFD1|uc001ttp.3	139.07	2.12	0.2	10.82	26.55	25.06	4.3443
AKAP11|uc001uys.2	426.67	1.26	0.12	10.8	26.44	24.95	2.3974
PDXK|uc002zdm.4	280.62	1.51	0.14	10.78	26.39	24.9	2.8461
STARD9|uc010udj.2	322.99	-1.64	0.15	-10.78	26.37	24.88	0.3215
CMTM6|uc003cfa.1	487.43	1.18	0.11	10.76	26.29	24.81	2.2671
AGFG1|uc002vpd.2	305.66	1.43	0.13	10.75	26.23	24.75	2.6933
SLC2A5|uc001apo.3	129.54	-3.5	0.33	-10.74	26.19	24.7	0.0881
EVL|uc001ygu.3	703.46	1	0.09	10.74	26.18	24.69	1.9957
SQLE|uc011liq.2	217.62	1.69	0.16	10.74	26.17	24.69	3.2199
SPRED2|uc002sdr.4	154.95	2.02	0.19	10.73	26.15	24.67	4.0641
SYTL3|uc003qrp.3	89.07	6.66	0.62	10.73	26.13	24.65	101.458
CA2|uc003ydk.2	69.34	5.71	0.53	10.73	26.13	24.65	52.2082
CCL1|uc002hid.1	1370.74	8.21	0.77	10.72	26.1	24.62	295.899
TMC8|uc002jup.2	434.04	-1.38	0.13	-10.71	26.05	24.57	0.3846
IL6R|uc001fez.2	126.82	2.24	0.21	10.7	25.97	24.5	4.7265
CHST11|uc001tkz.3	583.82	1.08	0.1	10.67	25.87	24.4	2.1122
HERC5|uc003hrt.4	63.5	3.77	0.35	10.66	25.79	24.31	13.6603
ACE|uc002jau.2	127.93	-4.17	0.39	-10.65	25.77	24.3	0.0555
CAMK1|uc003bst.3	129.85	2.17	0.2	10.6	25.55	24.07	4.5023
CTSW|uc001ogc.1	266.11	4.84	0.46	10.6	25.53	24.06	28.6038
EPSTI1|uc001uyw.2	70.43	5.9	0.56	10.6	25.53	24.05	59.8934
LRBA|uc010ipj.3	475.71	-1.33	0.13	-10.56	25.36	23.89	0.3984
CDCA7|uc002uic.1	220.76	-2.02	0.19	-10.56	25.34	23.87	0.2467
TNS1|uc002vgt.2	131.71	-3.09	0.29	-10.56	25.34	23.87	0.1176
XYLT1|uc002dfa.3	612.71	1.09	0.1	10.52	25.16	23.69	2.1338
DGKH|uc001uyl.2	149.37	1.99	0.19	10.51	25.1	23.63	3.9812
CD93|uc002wsv.3	596.17	-1.15	0.11	-10.49	25.02	23.56	0.4518
LATS2|uc001unr.4	353.4	1.31	0.12	10.47	24.95	23.48	2.4729
HPGD|uc003itu.3	234.45	-1.87	0.18	-10.44	24.8	23.34	0.2734
CITED4|uc001cgj.3	57.44	4.3	0.41	10.42	24.7	23.23	19.7179
RDH10|uc003xzi.3	87.88	2.68	0.26	10.4	24.62	23.15	6.3998
KCTD12|uc010aeu.1	164.99	-2.39	0.23	-10.4	24.6	23.14	0.1908
EGFL7|uc004cih.3	257.98	-1.76	0.17	-10.39	24.57	23.11	0.2954
SLC9A7|uc004dgv.2	128.72	2.13	0.21	10.38	24.53	23.07	4.3911
HSPG2|uc001bfj.3	937.48	0.89	0.09	10.34	24.31	22.85	1.8589
PRKAR1A|uc002jhg.4	592.82	1.03	0.1	10.33	24.27	22.81	2.0484
HIPK2|uc003vvf.4	414.4	1.22	0.12	10.3	24.16	22.7	2.3261
SLC18A2|uc001ldd.2	136.41	2.05	0.2	10.29	24.12	22.66	4.1469
TGM2|uc002xhr.3	115.64	7.63	0.74	10.29	24.09	22.63	198.622
IL8|uc003hhe.3	105.5	2.41	0.23	10.28	24.08	22.62	5.3143
SLC6A6|uc010heg.4	247	1.49	0.15	10.28	24.08	22.62	2.818
NOG|uc002iup.2	119.73	-4.28	0.42	-10.28	24.06	22.61	0.0517
MCM2|uc003ejp.4	618.29	-1.08	0.11	-10.28	24.06	22.61	0.4719
NTN1|uc002glw.4	210.71	4.35	0.42	10.26	23.98	22.53	20.3627
KCNN4|uc002oxl.3	130.84	2.12	0.21	10.25	23.94	22.49	4.3464
LRIG1|uc003dmx.3	56.9	3.93	0.38	10.25	23.92	22.48	15.2627
MINPP1|uc001keu.3	128.61	2.1	0.21	10.23	23.86	22.41	4.2849
RNF125|uc002kxf.1	156.78	1.87	0.18	10.23	23.84	22.4	3.6461
ANKH|uc003jfm.4	55.82	3.98	0.39	10.22	23.79	22.35	15.7647
TRAF1|uc010mvl.2	74.37	6.4	0.63	10.21	23.76	22.32	84.5356
PSD4|uc002tjc.3	504.15	1.08	0.11	10.18	23.59	22.15	2.1213
DTX3L|uc003efk.3	238.33	1.51	0.15	10.15	23.5	22.06	2.8556
RALGDS|uc004ccr.3	350.14	1.3	0.13	10.15	23.5	22.06	2.4556
CTSD|uc001luc.2	573.46	1.03	0.1	10.15	23.48	22.04	2.039
DAPK1|uc004apd.3	298.68	-1.56	0.15	-10.15	23.48	22.04	0.3391
SELP|uc001ggi.4	54.18	4.68	0.46	10.15	23.48	22.04	25.568
TANK|uc002ubr.2	95.2	2.5	0.25	10.14	23.43	22	5.6497
AKAP12|uc011eep.2	54.5	4.79	0.47	10.12	23.35	21.92	27.6476
SQSTM1|uc003mkw.4	221.03	1.56	0.15	10.12	23.34	21.9	2.9538
GATA2|uc003eko.2	234.86	-1.77	0.17	-10.11	23.31	21.87	0.2935
TNFRSF4|uc001ade.3	105.56	7.5	0.74	10.08	23.18	21.74	181.217
VAT1L|uc002ffg.1	131.23	-5.08	0.5	-10.08	23.15	21.71	0.0296
SPINK2|uc031sep.1	118.44	-4.49	0.45	-10.07	23.11	21.68	0.0444
FOXP4|uc003oql.3	136.46	1.97	0.2	10.06	23.09	21.66	3.9312
UGCG|uc004bft.3	55.87	3.79	0.38	10.06	23.08	21.65	13.8139
GSN|uc004blf.1	2811.87	0.71	0.07	10.05	23.03	21.6	1.6403
RLTPR|uc002etn.3	148.44	-2.47	0.25	-10.03	22.97	21.54	0.1807
EPAS1|uc002ruv.3	73.71	2.91	0.29	10.02	22.89	21.46	7.5177
mir-34|uc009vmq.3	66.11	3.12	0.31	10.01	22.86	21.43	8.6653
NFKBIE|uc003oxe.1	152.09	1.87	0.19	10.01	22.86	21.43	3.655
NDRG1|uc003yug.2	54.15	3.93	0.39	9.99	22.79	21.36	15.2616
MAML2|uc001pfw.1	67.33	3.13	0.31	9.99	22.78	21.35	8.7291
CD40|uc002xrg.1	53.64	5.03	0.51	9.96	22.64	21.22	32.7717
SEPT6|uc004erv.3	387.21	-1.34	0.13	-9.95	22.6	21.17	0.3949
CD1C|uc001fru.3	62.91	3.37	0.34	9.94	22.58	21.15	10.3326
IL4R|uc010bxy.4	166.73	1.75	0.18	9.92	22.46	21.04	3.362
GPR137B|uc001hxq.3	52.58	4.03	0.41	9.91	22.43	21.02	16.3033
SERPINB9|uc003mug.4	61.1	5.89	0.59	9.91	22.42	21	59.1217
PIK3CG|uc003vdw.3	182.61	1.65	0.17	9.89	22.32	20.91	3.1476
IQGAP1|uc002bpl.1	722.29	0.92	0.09	9.89	22.32	20.9	1.889
FAM69C|uc002llk.3	111.43	-3.27	0.33	-9.85	22.17	20.75	0.1039
DGKE|uc002iur.3	206.01	-1.86	0.19	-9.85	22.17	20.75	0.2756
PARP10|uc003zal.4	254.8	1.45	0.15	9.84	22.11	20.7	2.7336
CCND2|uc001qmo.3	993.45	0.85	0.09	9.83	22.09	20.68	1.8044
PRKCD|uc003dgm.3	51	4.14	0.42	9.83	22.08	20.66	17.6133
GPR171|uc003eyq.4	52.52	4.09	0.42	9.82	22.04	20.63	17.0093
FAIM3|uc001hey.3	75.7	2.85	0.29	9.81	22.01	20.59	7.2138
PKM|uc010uki.2	1333.29	0.76	0.08	9.81	21.98	20.57	1.6907
NKD1|uc002egg.2	56.51	3.54	0.36	9.79	21.9	20.5	11.6415
RNASEK-C17orf49|uc002gea.4	349.85	1.25	0.13	9.78	21.88	20.47	2.3866
SP110|uc002vqg.3	102.87	2.32	0.24	9.78	21.87	20.46	5.0021
IL27RA|uc002mxx.4	281.62	1.33	0.14	9.76	21.77	20.36	2.5196
ARHGAP4|uc004fjk.2	421.95	-1.23	0.13	-9.75	21.73	20.33	0.4277
DNM3|uc001gie.4	84.66	2.48	0.25	9.73	21.67	20.26	5.5777
CMPK2|uc002qyo.4	248.25	1.4	0.14	9.73	21.65	20.25	2.6463
LAIR1|uc002qfk.1	186.74	-1.92	0.2	-9.72	21.61	20.2	0.2644
CD300LF|uc002jlg.3	50.98	3.97	0.41	9.72	21.6	20.19	15.6725
PTGIR|uc002pex.3	63.42	6.17	0.64	9.72	21.59	20.18	72.1509
NCK2|uc002tdi.3	77.71	2.66	0.27	9.7	21.53	20.13	6.3153
ERG|uc002yxa.3	202.76	-1.81	0.19	-9.69	21.49	20.09	0.2847
PTPN12|uc003ugh.2	197.58	1.56	0.16	9.68	21.44	20.04	2.9396
FUCA1|uc001bie.3	145.89	1.87	0.19	9.68	21.42	20.02	3.6656
LASP1|uc010cvq.3	630.2	0.95	0.1	9.66	21.36	19.96	1.9263
SAMSN1|uc002yjv.1	235.24	-1.65	0.17	-9.65	21.3	19.91	0.3177
KLF6|uc001iha.3	119.46	2.01	0.21	9.65	21.29	19.9	4.0335
ACAP1|uc002ggd.2	271.75	-1.55	0.16	-9.65	21.29	19.89	0.3422
CD58|uc001egm.3	122.36	2.02	0.21	9.64	21.27	19.88	4.0445
LOC100129034|uc010mwl.3	481.96	1.05	0.11	9.61	21.13	19.73	2.0647
LMO7|uc021rkq.1	75.52	2.69	0.28	9.6	21.11	19.71	6.4343
AK054970|uc001uyq.2	113.24	2.13	0.22	9.6	21.08	19.69	4.3688
BCOR|uc004den.4	350.02	1.22	0.13	9.59	21.06	19.66	2.3338
TGFB1|uc002oqh.2	1208.13	0.77	0.08	9.58	20.99	19.6	1.7003
ZEB1|uc001ivu.4	383.21	1.2	0.13	9.56	20.91	19.52	2.2943
RXRA|uc004cfb.2	409.71	1.16	0.12	9.52	20.76	19.38	2.2292
LAP3|uc003gph.1	134.89	1.89	0.2	9.52	20.75	19.36	3.6991
S1PR2|uc002mnl.2	61.82	3.04	0.32	9.51	20.7	19.32	8.2022
PPP3CA|uc011cen.1	293.89	1.31	0.14	9.5	20.69	19.3	2.4764
USP46|uc003gzn.3	129.53	1.9	0.2	9.49	20.64	19.25	3.7312
SLC12A7|uc003jbu.3	302.48	-1.44	0.15	-9.47	20.54	19.16	0.3687
CDH24|uc001wil.3	67.09	2.81	0.3	9.47	20.54	19.16	7.0254
EPB41|uc001brm.2	307.21	-1.41	0.15	-9.46	20.52	19.13	0.3758
RBPJ|uc003gsb.2	417.27	1.13	0.12	9.45	20.48	19.1	2.1814
MIR155HG|uc002ylm.4	86.07	2.4	0.25	9.45	20.45	19.07	5.2708
WIPF1|uc002uiz.3	422.15	1.1	0.12	9.44	20.43	19.05	2.1364
SEMA4A|uc009wrq.3	50.35	5.4	0.57	9.44	20.42	19.04	42.2389
VAMP8|uc002spt.4	248.31	-1.61	0.17	-9.43	20.39	19.01	0.3272
ASAP2|uc002qzh.2	116.77	2.04	0.22	9.42	20.33	18.95	4.0982
CHRDL1|uc004eow.3	99.98	-3.37	0.36	-9.41	20.29	18.92	0.0967
MMRN1|uc003hst.3	807	0.83	0.09	9.39	20.24	18.87	1.7789
NRP1|uc001iwx.4	110.9	7.99	0.85	9.38	20.19	18.82	254.039
PNP|uc001vxo.4	578.08	0.95	0.1	9.37	20.13	18.75	1.9269
C19orf66|uc002mmu.4	136.94	1.81	0.19	9.36	20.1	18.73	3.5158
SCD|uc001kqy.3	153.61	-2.13	0.23	-9.36	20.1	18.73	0.2285
PLXNB2|uc003bkv.4	384.46	1.12	0.12	9.35	20.04	18.67	2.1741
PTEN|uc001kfb.3	483.33	-1.1	0.12	-9.32	19.95	18.58	0.4679
DLGAP4|uc010zvp.2	81.31	2.41	0.26	9.31	19.9	18.53	5.3172
CSRNP2|uc001rxu.2	102.37	2.11	0.23	9.31	19.89	18.52	4.302
PLCB2|uc001zld.3	324.93	-1.39	0.15	-9.3	19.85	18.48	0.3806
MAN2B1|uc002mub.2	371.82	1.13	0.12	9.29	19.82	18.46	2.1816
TAX1BP3|uc002fwc.3	140.31	1.76	0.19	9.29	19.8	18.43	3.395
CLEC16A|uc002dao.3	231.76	1.38	0.15	9.28	19.79	18.42	2.6057
MVP|uc002dui.3	77.99	2.53	0.27	9.28	19.79	18.42	5.758
SAMD9L|uc003umh.1	184.66	4.59	0.49	9.27	19.75	18.38	24.0899
IGJ|uc003hfn.4	119.07	-2.57	0.28	-9.27	19.73	18.36	0.1688
TMBIM6|uc001ruy.2	1177.69	0.78	0.08	9.27	19.72	18.35	1.7125
SRGAP3|uc003brf.2	78.83	2.47	0.27	9.27	19.72	18.35	5.551
PTPRCAP|uc001oli.1	213.27	-1.68	0.18	-9.25	19.64	18.28	0.3131
TNFRSF18|uc001add.3	73.25	6.97	0.75	9.24	19.62	18.26	125.395
NR4A2|uc002tyz.4	45.61	4.92	0.53	9.24	19.6	18.24	30.3028
FOSL2|uc002rma.3	204.45	-1.69	0.18	-9.23	19.57	18.21	0.3093
UBE2L6|uc001nkn.2	185.03	1.58	0.17	9.23	19.56	18.2	2.9984
VWA8|uc001uyj.3	104.61	2.06	0.22	9.22	19.52	18.16	4.1715
FRMD4B|uc003dnv.2	82.89	2.35	0.25	9.21	19.49	18.14	5.0907
PLEKHO1|uc001ett.3	525.71	1.01	0.11	9.21	19.48	18.13	2.0124
NET1|uc001iia.4	266.94	1.38	0.15	9.21	19.48	18.12	2.6053
FUT8|uc001xio.3	179.72	1.65	0.18	9.21	19.48	18.12	3.1275
PHGDH|uc001ehz.3	150.52	-2.07	0.22	-9.21	19.47	18.12	0.2385
CFL1|uc001ofs.3	1242.46	0.72	0.08	9.21	19.47	18.12	1.6469
FGF2|uc003iev.1	49.34	5.57	0.61	9.2	19.44	18.08	47.5153
FCGR2A|uc001gan.3	46.91	5.31	0.58	9.19	19.4	18.05	39.5814
SERTAD2|uc002sde.2	400.65	1.08	0.12	9.17	19.33	17.97	2.1204
IL1B|uc002tii.1	640.31	7.84	0.86	9.16	19.29	17.94	229.253
HOMER2|uc002bjg.3	58.32	6.31	0.69	9.16	19.27	17.92	79.0916
TGOLN2|uc021vjw.1	640.39	0.88	0.1	9.15	19.25	17.9	1.8449
NR3C1|uc003lnb.3	99.92	2.13	0.23	9.14	19.19	17.84	4.3672
CCSAP|uc001htl.4	113.34	2.1	0.23	9.13	19.18	17.83	4.2866
MFSD12|uc002lxw.3	141.06	1.73	0.19	9.11	19.08	17.73	3.3261
PDP2|uc002eqk.2	127.47	1.85	0.2	9.1	19.03	17.69	3.6114
AGPAT5|uc003wqo.3	501.13	0.97	0.11	9.1	19.03	17.69	1.9636
DAD1|uc001wgl.2	185.82	1.51	0.17	9.09	18.99	17.64	2.8532
FBXL3|uc001vkd.3	254.62	1.31	0.14	9.08	18.96	17.62	2.4712
VDR|uc001rql.3	90.18	2.23	0.25	9.07	18.94	17.6	4.7029
SNED1|uc002wah.1	99.19	-2.95	0.33	-9.07	18.91	17.56	0.1291
HMOX1|uc003ant.2	43.42	4.86	0.54	9.07	18.91	17.56	29.0378
PHLDA1|uc001sxu.3	94.88	7.77	0.86	9.06	18.88	17.54	218.113
ECM1|uc001eus.3	89	2.2	0.24	9.05	18.86	17.52	4.5878
AKR1A1|uc001coe.3	437.2	-1.14	0.13	-9.05	18.85	17.51	0.4523
LGALS1|uc003atn.3	1004.47	0.75	0.08	9.04	18.82	17.49	1.6782
HDAC9|uc003sui.3	42.93	4.23	0.47	9.04	18.82	17.49	18.7318
PIK3R5|uc002glt.3	352.8	1.13	0.12	9.04	18.81	17.48	2.1827
YPEL5|uc002rmz.4	143.64	1.71	0.19	9.04	18.8	17.47	3.2605
NAB2|uc001smz.3	97.24	2.11	0.23	9.03	18.78	17.45	4.3235
KCNK17|uc003ooo.3	90.19	-3.54	0.39	-9.02	18.74	17.4	0.0859
SH3BP4|uc002vvp.3	139.9	-2.1	0.23	-9.02	18.72	17.39	0.2332
PMEPA1|uc002xyq.4	43.72	5.02	0.56	9.02	18.71	17.38	32.546
PIM1|uc003onk.3	1475.69	-0.72	0.08	-9	18.65	17.32	0.6061
RAB8B|uc002alz.3	200.55	1.45	0.16	8.99	18.61	17.28	2.7341
ZNF467|uc003wgd.2	110.6	-2.57	0.29	-8.98	18.56	17.23	0.1683
ITPR1|uc003bqc.3	301.9	1.19	0.13	8.97	18.54	17.21	2.2808
IFITM1|uc001loy.4	306.82	1.18	0.13	8.97	18.53	17.2	2.2652
BCL3|uc010xxe.2	154.88	1.61	0.18	8.97	18.52	17.19	3.0573
CMAHP|uc003ner.4	82.1	2.28	0.25	8.96	18.5	17.17	4.84
GOLPH3|uc003jhp.1	386.96	1.07	0.12	8.96	18.48	17.15	2.1043
ARF3|uc001rsr.2	486.88	-1.05	0.12	-8.93	18.38	17.05	0.4833
SCARB1|uc001ugm.4	114.47	-2.46	0.27	-8.93	18.37	17.04	0.1824
CXXC5|uc010jfg.1	159.45	1.71	0.19	8.92	18.34	17.01	3.2666
DOK1|uc002sms.3	378.77	1.09	0.12	8.92	18.33	17.01	2.1289
GSX2|uc010igp.1	159.55	-6.55	0.73	-8.92	18.32	17	0.0107
EFHD2|uc001awh.2	521.6	0.94	0.11	8.91	18.27	16.95	1.9156
LAT2|uc003uai.3	515.3	0.94	0.11	8.9	18.25	16.93	1.9152
CD74|uc003lsc.3	1147.48	0.73	0.08	8.88	18.19	16.87	1.6558
ITGB7|uc001scc.3	42.55	4.21	0.47	8.87	18.13	16.81	18.4773
SLC2A3|uc001qtr.3	91.02	2.11	0.24	8.87	18.12	16.8	4.3237
NFATC1|uc002lnf.3	61.94	2.8	0.32	8.86	18.11	16.79	6.9489
BIRC2|uc010ruq.3	104.49	1.97	0.22	8.85	18.05	16.73	3.9156
JAG2|uc001yqg.4	114.21	1.91	0.22	8.85	18.04	16.72	3.763
IER5L|uc010myt.1	80.49	2.32	0.26	8.84	18.02	16.7	4.9839
DOCK4|uc003vfx.3	40.95	4.37	0.49	8.84	18.02	16.7	20.7296
DLC1|uc003wwm.2	42.15	4.19	0.47	8.83	17.99	16.68	18.2188
PEA15|uc001fvk.3	165.92	1.54	0.17	8.83	17.99	16.67	2.9083
TGFBRAP1|uc002tcr.4	159.35	-1.86	0.21	-8.83	17.98	16.67	0.2756
ANXA2P2|uc010mjx.3	46.25	3.49	0.4	8.83	17.98	16.66	11.2199
TFCP2L1|uc002tmx.3	173.68	-1.77	0.2	-8.83	17.98	16.66	0.2938
PRSS57|uc002lpl.1	88.59	-3.42	0.39	-8.82	17.94	16.63	0.0935
STK17B|uc002utk.3	227.98	1.34	0.15	8.82	17.93	16.62	2.5399
RPS3|uc031qcs.1	610.29	-0.95	0.11	-8.8	17.88	16.57	0.5187
TEX264|uc003dbm.4	119.92	1.81	0.21	8.8	17.86	16.55	3.5056
PRR5L|uc001mwp.3	196	-1.65	0.19	-8.79	17.84	16.53	0.3194
DAAM1|uc031qou.1	114.85	1.92	0.22	8.79	17.81	16.5	3.775
HMGXB3|uc003lrk.4	188.02	1.44	0.16	8.78	17.79	16.48	2.7093
TMEM120A|uc003ued.3	47.76	3.27	0.37	8.77	17.76	16.45	9.6261
DYNC1H1|uc001yks.2	1510.61	0.66	0.07	8.77	17.76	16.45	1.5759
MAF|uc002ffm.3	60.07	2.71	0.31	8.77	17.74	16.44	6.528
IRF4|uc003msz.4	153.15	9.04	1.03	8.77	17.73	16.42	527.869
MAFF|uc011anr.2	40.31	4.59	0.52	8.76	17.72	16.42	24.0779
HERC1|uc002amp.3	762.28	0.79	0.09	8.76	17.72	16.41	1.728
ADCY5|uc003egh.2	43.03	4.14	0.47	8.76	17.7	16.4	17.5784
VAV1|uc010xjh.2	301.15	-1.29	0.15	-8.74	17.65	16.34	0.4086
FHL3|uc001cck.3	277.57	1.26	0.14	8.73	17.58	16.28	2.39
BIRC7|uc002yej.3	98.17	-2.76	0.32	-8.72	17.56	16.26	0.1475
DST|uc021zba.2	303.12	-1.28	0.15	-8.71	17.51	16.21	0.4128
USP18|uc002zny.3	39.97	4.88	0.56	8.68	17.41	16.11	29.5387
SACM1L|uc003cos.2	229.66	1.32	0.15	8.67	17.37	16.07	2.4968
ZSWIM4|uc002mxh.1	74.1	2.37	0.27	8.66	17.31	16.01	5.1873
SLFN5|uc002hjf.4	48.21	6.03	0.7	8.65	17.28	15.98	65.3916
LILRB1|uc002qgm.3	43.82	3.53	0.41	8.64	17.27	15.97	11.5861
AP1G2|uc001wkl.2	131.44	-2.1	0.24	-8.62	17.18	15.89	0.2327
PTTG1IP|uc002zgb.2	666.77	0.82	0.1	8.6	17.11	15.81	1.7637
CALM1|uc001xyl.2	526.59	0.9	0.1	8.6	17.08	15.79	1.8642
RICTOR|uc003jlp.2	270.03	1.21	0.14	8.59	17.08	15.78	2.3071
FCER1G|uc001fyz.1	154.35	1.61	0.19	8.59	17.06	15.77	3.042
EPHB6|uc011kst.2	135.15	1.71	0.2	8.59	17.06	15.77	3.2717
ARNTL|uc001mkp.3	40.52	4.04	0.47	8.59	17.06	15.76	16.4923
AHDC1|uc009vsy.3	217.14	1.32	0.15	8.58	17.03	15.74	2.4882
PTPRJ|uc001ngp.4	92.03	2.03	0.24	8.58	17.03	15.73	4.0819
UROD|uc001cna.2	153.45	-1.86	0.22	-8.57	16.99	15.7	0.276
TYK2|uc002moc.4	442.04	0.98	0.11	8.57	16.98	15.69	1.9717
RPS21|uc002ycr.3	487.71	-1.01	0.12	-8.57	16.98	15.69	0.4982
FADS2|uc001nsl.1	165.56	-1.74	0.2	-8.54	16.89	15.6	0.2999
SLC44A2|uc002mpf.3	184.69	1.53	0.18	8.54	16.87	15.58	2.8837
SLC15A3|uc001nqn.2	46.1	5.97	0.7	8.52	16.81	15.52	62.4854
EMILIN1|uc002rii.4	432.18	0.99	0.12	8.52	16.81	15.52	1.984
MEGF6|uc001akl.3	96.9	-5.23	0.61	-8.52	16.8	15.52	0.0267
IGFLR1|uc002obd.4	72.26	2.37	0.28	8.5	16.73	15.44	5.1845
EGR2|uc001jmi.3	69.74	7.32	0.86	8.49	16.67	15.39	159.275
BCL2L1|uc002wwl.3	271.79	1.18	0.14	8.48	16.65	15.36	2.2652
PTPRE|uc001lkb.3	209.49	2.65	0.31	8.48	16.64	15.35	6.2823
LPXN|uc001nmw.3	273.54	1.17	0.14	8.47	16.61	15.32	2.248
CTGF|uc003qcz.3	58.29	2.7	0.32	8.47	16.59	15.31	6.4969
DMWD|uc002pdj.1	54.41	2.77	0.33	8.47	16.59	15.31	6.8275
TSPAN2|uc001eft.3	38.47	5.02	0.59	8.47	16.59	15.31	32.4447
DRAM1|uc001tix.3	104.86	-2.39	0.28	-8.44	16.49	15.21	0.1904
C12orf5|uc001qmp.3	78.91	2.18	0.26	8.43	16.46	15.18	4.5225
MAZ|uc002dtx.4	577.16	-0.92	0.11	-8.42	16.44	15.16	0.5286
GSTO1|uc001kya.3	264.15	1.21	0.14	8.42	16.43	15.15	2.311
WWC3|uc004csx.4	307.63	1.14	0.14	8.41	16.37	15.1	2.1978
UBALD2|uc010wsy.1	253.84	1.22	0.15	8.39	16.33	15.05	2.3266
CXorf21|uc004dcg.2	68.71	2.41	0.29	8.39	16.32	15.05	5.3128
TMSB4X|uc004cvf.3	420.73	0.97	0.12	8.38	16.28	15.01	1.9592
STX11|uc003qks.4	66.66	2.46	0.29	8.38	16.28	15	5.4979
SEMA4C|uc002sxh.4	96.68	2.01	0.24	8.38	16.27	15	4.0141
FAM78A|uc004cak.3	162.94	-1.71	0.2	-8.38	16.26	14.98	0.3062
MAPK12|uc003bkm.1	133.99	-1.97	0.23	-8.37	16.25	14.98	0.2561
ITGB3|uc002ilj.3	43.59	5.88	0.7	8.37	16.25	14.97	59.011
ARID5A|uc002swe.3	171.12	1.43	0.17	8.37	16.23	14.96	2.6901
SMURF1|uc003upu.2	124.3	1.68	0.2	8.36	16.22	14.94	3.2128
LMNA|uc001fni.3	60.55	2.54	0.31	8.34	16.14	14.87	5.8354
NFE2|uc001sfr.5	79.04	-4.31	0.52	-8.34	16.12	14.85	0.0503
ITM2B|uc001vbz.3	517.39	0.92	0.11	8.32	16.07	14.8	1.8929
IL2RA|uc001iiz.2	663.34	7.53	0.91	8.31	16.04	14.77	184.357
TFPI|uc002upy.3	163.61	1.46	0.18	8.31	16.03	14.76	2.7588
C16orf45|uc002ddo.3	36.75	4.48	0.54	8.31	16.02	14.75	22.3896
RNASEK-C17orf49|uc002ged.3	272.81	1.16	0.14	8.31	16.01	14.74	2.238
FLI1|uc010sbu.2	206.25	-1.48	0.18	-8.3	15.97	14.71	0.3596
PREX1|uc002xtw.1	134.24	-1.94	0.23	-8.29	15.95	14.69	0.2601
LPP|uc003frs.2	354.97	1.03	0.12	8.29	15.95	14.68	2.0464
HSH2D|uc002ndp.4	459.82	-1.01	0.12	-8.29	15.95	14.68	0.4963
DPYD|uc001drv.3	98.93	1.93	0.23	8.29	15.93	14.67	3.8067
GRASP|uc001rzo.2	39.09	5.46	0.66	8.28	15.9	14.63	43.9271
ASB2|uc001ycd.3	47.87	3.06	0.37	8.26	15.85	14.59	8.3126
RAB27B|uc002lfr.3	137.11	-1.87	0.23	-8.26	15.84	14.58	0.2727
FNDC3B|uc003fhy.3	189.81	1.38	0.17	8.26	15.83	14.57	2.6047
RNF141|uc001mis.1	131.41	-1.93	0.23	-8.25	15.8	14.54	0.2619
GTPBP1|uc003awg.3	250.65	1.26	0.15	8.25	15.78	14.52	2.3966
GSE1|uc002fix.4	247.61	-1.36	0.17	-8.24	15.75	14.49	0.3883
MIF|uc002zyr.1	724.1	-0.8	0.1	-8.24	15.75	14.49	0.5728
PLK3|uc001cmn.3	52.69	2.72	0.33	8.23	15.72	14.46	6.5984
C15orf39|uc002azq.4	765.91	0.77	0.09	8.23	15.71	14.46	1.7062
CCND1|uc001opa.3	107.77	8.54	1.04	8.23	15.71	14.45	371.872
NEDD9|uc003mzv.2	39.94	3.45	0.42	8.2	15.62	14.37	10.9083
TEP1|uc001vxe.3	328.63	1.12	0.14	8.2	15.6	14.35	2.1778
HS3ST1|uc003gmq.3	105.25	8.5	1.04	8.19	15.6	14.34	363.133
FERMT3|uc001nym.2	402.09	0.96	0.12	8.19	15.59	14.34	1.9502
STK24|uc001vnn.1	359.53	1.01	0.12	8.18	15.56	14.31	2.0194
MXD4|uc003geu.1	163.48	1.44	0.18	8.18	15.54	14.29	2.7069
SRD5A3|uc003hau.3	204.39	1.28	0.16	8.17	15.5	14.25	2.4317
PAICS|uc003hbt.1	278.73	-1.25	0.15	-8.16	15.49	14.24	0.4215
ASPM|uc001gtu.3	203.09	-1.46	0.18	-8.16	15.49	14.23	0.3634
MBOAT7|uc002qdr.3	286.73	-1.21	0.15	-8.15	15.44	14.19	0.4321
AKAP13|uc002blu.2	488.76	0.89	0.11	8.14	15.41	14.16	1.849
LIF|uc003agz.3	35.53	4.9	0.6	8.14	15.4	14.15	29.9094
PLXNC1|uc001tdc.3	69.31	2.27	0.28	8.13	15.37	14.12	4.8277
ANGPT2|uc003wqj.4	45.48	6.28	0.77	8.13	15.37	14.12	77.7809
SH3BP5|uc003bzp.2	89.58	-2.56	0.31	-8.13	15.37	14.12	0.1701
PANX1|uc001per.3	78.46	2.14	0.26	8.12	15.33	14.08	4.4109
BAIAP2-AS1|uc002jyy.2	117.87	-2.07	0.25	-8.11	15.3	14.05	0.2386
FYTTD1|uc003fyi.2	323.99	1.04	0.13	8.11	15.3	14.05	2.0547
MICAL2|uc001mjz.3	57.77	2.5	0.31	8.11	15.3	14.05	5.6664
LILRA1|uc002qgh.2	63	2.41	0.3	8.1	15.26	14.01	5.3213
SLC39A3|uc002lwg.3	151.96	-1.73	0.21	-8.09	15.24	13.99	0.3022
TCRA|uc001wbw.2	57.11	7.03	0.87	8.09	15.24	13.99	130.643
NOVA2|uc002pdv.2	48.83	2.82	0.35	8.09	15.23	13.98	7.0791
FGL2|uc003ugb.3	37.13	3.71	0.46	8.08	15.2	13.95	13.1185
LTBP1|uc021vft.1	34.77	4.01	0.5	8.07	15.15	13.91	16.1656
RCBTB2|uc001vch.3	80.01	2.03	0.25	8.04	15.05	13.81	4.0733
AAK1|uc002sfp.2	168.1	1.38	0.17	8.03	15.01	13.77	2.5959
MED13L|uc001tvw.3	792.39	0.76	0.09	8.02	14.98	13.74	1.6914
MLLT11|uc001ewq.3	63.89	2.32	0.29	8.02	14.96	13.72	5.0088
OPTN|uc001ilx.1	60.92	2.4	0.3	8.01	14.93	13.69	5.2825
MCM3|uc011dwu.2	485.51	-0.92	0.12	-7.99	14.86	13.62	0.5269
SLC38A1|uc001rpc.3	818.89	0.71	0.09	7.98	14.85	13.61	1.6339
USP12|uc001uqy.3	117.62	1.64	0.21	7.98	14.84	13.6	3.1165
CXCL11|uc003hjm.3	33.47	4.81	0.6	7.97	14.81	13.57	27.9735
SOCS2|uc031qjc.1	216.21	-1.39	0.17	-7.96	14.75	13.51	0.3815
ITK|uc003lwo.1	241.11	7.14	0.9	7.95	14.74	13.5	141.226
FAM49A|uc002rck.2	70.96	2.15	0.27	7.94	14.68	13.45	4.4482
OSBPL3|uc003sxf.3	67.68	2.24	0.28	7.94	14.68	13.44	4.7086
SLC7A6|uc002evu.2	561.94	-0.86	0.11	-7.93	14.65	13.42	0.5519
MAP7|uc011edg.2	85.76	-2.54	0.32	-7.92	14.63	13.4	0.172
IRGQ|uc010eiv.2	114.73	1.65	0.21	7.92	14.63	13.4	3.1352
NBR1|uc010whv.2	188.24	1.29	0.16	7.92	14.62	13.38	2.4406
IGFBP2|uc021vwn.1	265.88	-1.23	0.16	-7.92	14.62	13.38	0.4261
RTN2|uc002pcb.4	86.29	1.99	0.25	7.91	14.6	13.37	3.9614
NCF4|uc003apy.4	267.43	-1.22	0.15	-7.91	14.6	13.37	0.4288
CYTH4|uc003arf.3	169.93	1.36	0.17	7.91	14.6	13.36	2.5622
TCF7|uc003kyt.3	39.34	3.34	0.42	7.9	14.54	13.31	10.1285
VGLL4|uc010hdx.1	209.91	1.23	0.16	7.87	14.44	13.21	2.3417
SYTL1|uc001bnw.2	69.92	-3.96	0.5	-7.86	14.42	13.19	0.0641
IL2RG|uc004dyw.2	540.07	0.82	0.1	7.85	14.4	13.17	1.7606
CSF1|uc001dyw.4	83.48	8.16	1.04	7.85	14.39	13.16	286.556
GPR183|uc001vog.3	40.91	6.12	0.78	7.85	14.37	13.14	69.5569
KLHL25|uc002bly.3	40.17	3.16	0.4	7.84	14.36	13.13	8.9146
RSAD2|uc002qyp.1	149.17	1.44	0.18	7.83	14.31	13.08	2.7177
CDK17|uc009ztk.3	182.74	1.3	0.17	7.81	14.25	13.02	2.4683
UNC5B|uc001jro.3	49.58	6.82	0.87	7.81	14.24	13.01	112.87
SAMHD1|uc002xgh.2	51.55	2.57	0.33	7.81	14.23	13.01	5.9517
SPATA5|uc003iez.4	93.29	1.84	0.24	7.81	14.23	13.01	3.5832
UNC13D|uc002jpp.3	155.18	-1.67	0.21	-7.81	14.23	13	0.3133
MAP1S|uc002nhe.1	306.68	1.07	0.14	7.8	14.23	13	2.0986
RASSF5|uc001hed.3	270.73	1.12	0.14	7.79	14.19	12.97	2.177
TEX30|uc001vpo.3	235.31	1.15	0.15	7.78	14.14	12.92	2.2148
PFKL|uc002zel.3	673.24	0.73	0.09	7.76	14.08	12.85	1.6619
SLC25A25|uc004btb.4	61.54	2.3	0.3	7.76	14.06	12.84	4.9406
AHCY|uc002xai.3	200.31	-1.4	0.18	-7.75	14.05	12.83	0.3789
NINJ1|uc004atg.4	44.84	2.86	0.37	7.75	14.04	12.82	7.2367
CEP70|uc003esl.3	109.44	-2.01	0.26	-7.75	14.04	12.82	0.2491
KCNRG|uc001vdu.3	53.16	2.52	0.33	7.75	14.03	12.81	5.737
GBP2|uc001dmz.1	47.95	6.76	0.87	7.75	14.02	12.81	108.658
TCF4|uc002lga.3	130.98	1.52	0.2	7.74	14.01	12.8	2.8641
HMGB2|uc011ckc.1	386.31	-1	0.13	-7.74	14.01	12.79	0.5007
ATP11B|uc003flb.3	164.57	1.34	0.17	7.74	14	12.78	2.5325
TWSG1|uc002knz.3	196.47	1.26	0.16	7.74	13.99	12.77	2.3913
ZC3H12A|uc001cbb.4	44.6	2.82	0.37	7.71	13.89	12.68	7.0738
AGO2|uc003yvn.3	192.67	1.26	0.16	7.7	13.88	12.66	2.3931
CEACAM1|uc002otv.3	112	1.62	0.21	7.7	13.87	12.66	3.0634
ITGA2|uc003joy.3	75.04	8.01	1.04	7.69	13.82	12.61	258.092
ARHGEF9|uc011mot.2	145.49	1.42	0.18	7.69	13.82	12.61	2.6766
HDAC1|uc001bvb.1	398.16	-0.98	0.13	-7.69	13.82	12.61	0.5065
ITPRIP|uc001kye.4	190.63	1.27	0.16	7.69	13.82	12.61	2.4051
PIEZO1|uc010vpb.2	612.85	-0.81	0.1	-7.68	13.81	12.6	0.5723
BMP2|uc002wmu.1	32.92	3.81	0.5	7.68	13.81	12.6	13.9814
TPX2|uc002wwp.1	198.15	-1.36	0.18	-7.66	13.74	12.53	0.3886
RUNX1|uc010gmv.3	224.81	-1.28	0.17	-7.66	13.72	12.51	0.4107
ELMSAN1|uc001xou.3	320.18	-1.09	0.14	-7.65	13.7	12.5	0.4707
LPAR6|uc010acu.3	77.9	2.04	0.27	7.65	13.7	12.49	4.1222
ERBB2IP|uc011cqx.2	302	1.03	0.13	7.64	13.65	12.44	2.0394
CBX5|uc001sfj.4	749.15	-0.73	0.1	-7.61	13.56	12.36	0.6045
ABHD4|uc001wgm.3	107.66	1.64	0.22	7.6	13.54	12.34	3.127
DACT3|uc010ekq.3	30.31	4.47	0.59	7.6	13.51	12.31	22.1279
LGALS9|uc002gzp.3	115.32	1.64	0.22	7.59	13.49	12.28	3.1182
STT3B|uc011axe.2	1053.48	-0.66	0.09	-7.59	13.49	12.28	0.6344
CD1A|uc001frt.3	35.7	3.28	0.43	7.57	13.41	12.21	9.681
S100A11|uc001ezn.3	237.1	1.13	0.15	7.56	13.38	12.17	2.182
CCPG1|uc010bfk.2	124.89	1.51	0.2	7.55	13.37	12.17	2.8508
PDHA1|uc004czh.4	217.22	1.19	0.16	7.54	13.34	12.14	2.2778
GPR68|uc001xzg.3	30.82	4.04	0.54	7.54	13.32	12.11	16.4801
ABCC1|uc010bvi.3	866.18	-0.69	0.09	-7.54	13.32	12.11	0.6216
STAT3|uc002hzl.1	450.78	0.85	0.11	7.52	13.27	12.07	1.7982
CYBA|uc002flb.4	345.56	-1.01	0.13	-7.52	13.27	12.07	0.4964
RANBP9|uc003nbb.3	223.88	1.13	0.15	7.52	13.26	12.06	2.1909
CISH|uc003dax.3	265.46	1.06	0.14	7.52	13.25	12.05	2.0857
ZMYM3|uc004dzh.2	197.85	-1.37	0.18	-7.51	13.24	12.04	0.3857
SKI|uc001aja.4	306.55	1	0.13	7.5	13.19	11.99	1.9948
KDM4B|uc002mbq.4	281.66	1.03	0.14	7.49	13.17	11.97	2.0489
SHC1|uc001ffw.3	127.88	1.47	0.2	7.49	13.15	11.96	2.7734
SHB|uc004aax.3	79.49	1.88	0.25	7.48	13.14	11.94	3.6793
CHSY1|uc021sxt.1	240.22	1.13	0.15	7.48	13.14	11.94	2.1834
APBA3|uc002lyp.1	83.94	1.83	0.24	7.47	13.1	11.91	3.5447
CD200|uc003dyw.3	92.93	-2.14	0.29	-7.47	13.09	11.9	0.2275
TRAK2|uc002uyb.4	148.88	1.36	0.18	7.47	13.08	11.89	2.5649
DLG5|uc001jzk.3	183.36	-1.41	0.19	-7.46	13.07	11.87	0.3754
PAPSS1|uc003hyk.3	45.14	2.66	0.36	7.45	13.03	11.84	6.326
SOX12|uc002wdh.4	99.17	-2.05	0.27	-7.45	13.03	11.83	0.2421
POU2F2|uc002osp.3	61.53	2.17	0.29	7.44	13.01	11.82	4.4882
ZNFX1|uc002xui.3	151.66	1.34	0.18	7.44	13	11.8	2.5322
TNRC18|uc003soi.4	399.37	-0.95	0.13	-7.44	12.99	11.8	0.5173
ACER3|uc009yum.1	138.46	1.43	0.19	7.43	12.98	11.79	2.6902
RRM1|uc001lyw.4	427.75	-0.93	0.12	-7.43	12.98	11.79	0.5255
CPEB2|uc003gnk.2	83.07	1.82	0.24	7.43	12.96	11.77	3.5306
MMP2|uc002ehz.4	63.32	7.76	1.05	7.43	12.95	11.76	216.951
GPR124|uc003xkj.3	67	-2.89	0.39	-7.42	12.93	11.74	0.1353
RIMKLB|uc001qux.2	122.48	-1.74	0.24	-7.41	12.89	11.7	0.2984
KDM5A|uc001qif.1	335.97	0.93	0.13	7.4	12.87	11.68	1.9094
ARHGEF3|uc003dih.2	228.61	1.1	0.15	7.4	12.85	11.66	2.1413
LOC100506585|uc003wns.3	60.88	-3.47	0.47	-7.4	12.85	11.66	0.0904
STAT5A|uc002hzj.2	352.4	0.92	0.12	7.39	12.84	11.66	1.8918
SUCNR1|uc003ezf.2	62.06	7.73	1.05	7.39	12.84	11.66	212.576
C17orf85|uc010ckl.2	286.64	1.02	0.14	7.39	12.82	11.64	2.0234
TRIM16|uc002gor.1	33.73	3.33	0.45	7.38	12.8	11.62	10.0544
MYC|uc003ysi.3	234.72	-1.19	0.16	-7.38	12.79	11.61	0.4372
INPP5F|uc001leo.3	136.17	1.42	0.19	7.37	12.78	11.59	2.6695
LAMTOR1|uc001ort.3	249.41	-1.16	0.16	-7.37	12.78	11.59	0.4489
MCM4|uc003xql.2	644.08	-0.79	0.11	-7.37	12.77	11.59	0.5768
LRP12|uc003yma.3	116.62	1.59	0.22	7.36	12.75	11.57	3.0104
PTBP3|uc004bfx.3	1225.21	0.58	0.08	7.36	12.75	11.57	1.4923
SLC3A2|uc001nwd.3	407.74	0.88	0.12	7.36	12.73	11.55	1.8466
AP2A2|uc001lst.2	326.85	-1.03	0.14	-7.35	12.72	11.54	0.4905
ALCAM|uc003dvx.3	39.9	6.51	0.88	7.35	12.72	11.53	91.0086
EGR1|uc003ldb.1	60.39	7.69	1.05	7.34	12.68	11.5	206.782
KCNAB2|uc001aly.2	346.32	-0.98	0.13	-7.34	12.67	11.49	0.5058
RGS1|uc001gsi.1	59.93	7.69	1.05	7.33	12.65	11.47	205.893
CSGALNACT2|uc001jan.4	65.92	2.03	0.28	7.31	12.58	11.41	4.089
ANKRD28|uc003caj.1	229.07	1.09	0.15	7.31	12.56	11.38	2.1282
MLC1|uc003bjg.1	293.02	-1.06	0.15	-7.3	12.56	11.38	0.4793
METRNL|uc002kgh.3	84.76	1.77	0.24	7.3	12.54	11.36	3.4164
PLEKHO2|uc002anv.3	174.84	1.23	0.17	7.29	12.52	11.34	2.3524
RRP1B|uc002zdk.3	265.99	-1.11	0.15	-7.29	12.52	11.34	0.4647
MAP4K1|uc002oix.1	72.36	-2.56	0.35	-7.29	12.5	11.32	0.17
SCARF1|uc002fsz.2	454.88	0.82	0.11	7.28	12.49	11.31	1.7646
CALCRL|uc010frt.4	299.57	-1.04	0.14	-7.28	12.48	11.31	0.4851
ALDH2|uc001tst.3	96.77	-2	0.28	-7.28	12.48	11.3	0.2492
ITGB5|uc003eho.3	39.36	2.81	0.39	7.28	12.46	11.29	6.992
CTSG|uc001wpq.3	65.9	-4.93	0.68	-7.27	12.46	11.28	0.0329
PNRC1|uc003pmv.3	122.05	1.52	0.21	7.27	12.46	11.28	2.8684
CCNG1|uc003lzb.3	101.83	-1.91	0.26	-7.26	12.41	11.24	0.2662
BAHCC1|uc002kaf.2	118.61	-1.8	0.25	-7.25	12.38	11.21	0.2876
LMTK3|uc002pjk.3	85.71	-2.22	0.31	-7.25	12.38	11.21	0.2147
NLRC3|uc010btn.3	348.25	-0.97	0.13	-7.24	12.36	11.18	0.5101
JUP|uc002hxs.2	557.5	-0.78	0.11	-7.23	12.32	11.15	0.5814
WWTR1|uc021xfm.1	36.55	2.94	0.41	7.23	12.3	11.13	7.6934
CCNB1|uc003jvm.3	86.36	-2.14	0.3	-7.22	12.3	11.13	0.2265
CYTH1|uc002jvw.3	320.23	0.93	0.13	7.22	12.28	11.11	1.904
TP53I11|uc001myk.3	103.91	1.56	0.22	7.22	12.27	11.11	2.9554
TKT|uc011beq.2	513.74	-0.8	0.11	-7.21	12.25	11.08	0.5737
EIF4G3|uc001bef.3	428.76	0.83	0.12	7.19	12.19	11.03	1.7743
GPA33|uc001gea.1	58.31	-3.28	0.46	-7.19	12.19	11.02	0.1033
CBFB|uc002erb.3	400.53	0.87	0.12	7.19	12.18	11.02	1.8218
NPTN|uc002avs.3	129.68	1.41	0.2	7.18	12.17	11.01	2.6505
ANP32B|uc004aya.3	286.81	-1.1	0.15	-7.18	12.16	10.99	0.466
NRIP1|uc002yjx.2	395.63	-0.91	0.13	-7.18	12.14	10.98	0.5312
RPS5|uc002qsn.3	583.54	-0.77	0.11	-7.16	12.11	10.94	0.587
YES1|uc002kky.3	91.51	1.75	0.24	7.16	12.09	10.93	3.3604
NECAP2|uc001ayq.3	201.15	1.14	0.16	7.16	12.09	10.92	2.1994
RHBDF1|uc002cfl.4	28.98	3.72	0.52	7.15	12.07	10.91	13.152
RAP1A|uc001ebl.3	177.42	1.19	0.17	7.15	12.06	10.9	2.2846
ADA|uc002xmj.3	86.62	-2.1	0.29	-7.15	12.05	10.89	0.2333
IGFBP4|uc002hus.3	252.24	1.03	0.14	7.14	12.03	10.87	2.0447
PM20D2|uc003pmz.4	115.65	-1.73	0.24	-7.14	12.03	10.87	0.3023
AK130329|uc002bjf.1	35.73	6.34	0.89	7.14	12.01	10.85	80.9698
VNN1|uc003qdo.3	62.39	-4.84	0.68	-7.13	12.01	10.85	0.0348
P2RY6|uc001otr.4	26.95	4.29	0.6	7.12	11.97	10.81	19.5495
SESN2|uc001bps.3	145.35	1.35	0.19	7.11	11.92	10.76	2.5575
OCSTAMP|uc010zxu.2	70.55	10.36	1.46	7.1	11.9	10.74	1313.37
RB1|uc001vcb.3	365.27	0.89	0.13	7.1	11.89	10.73	1.8496
COL25A1|uc003hze.2	55.12	-3.76	0.53	-7.09	11.88	10.72	0.0736
RXFP1|uc003ipz.3	45.43	2.51	0.35	7.09	11.87	10.71	5.6843
SLC5A3|uc002yto.3	371.25	0.87	0.12	7.08	11.86	10.7	1.8287
TTYH3|uc003smp.3	281.58	0.96	0.14	7.08	11.85	10.7	1.949
AMIGO3|uc003cxj.3	78.63	-2.22	0.31	-7.08	11.83	10.67	0.214
MYO10|uc003jft.4	26.21	4.64	0.66	7.07	11.82	10.67	24.8697
PLEKHA1|uc001lge.2	41.43	2.65	0.38	7.07	11.82	10.66	6.2908
SWAP70|uc001mhw.3	256.35	-1.1	0.16	-7.06	11.79	10.63	0.4652
KLHL2|uc011cjm.2	90.19	1.68	0.24	7.06	11.78	10.63	3.201
PHLDA2|uc001lxa.1	36.88	2.84	0.4	7.06	11.78	10.62	7.1734
SFT2D1|uc003qux.3	126.04	1.39	0.2	7.06	11.77	10.61	2.6155
TMEM131|uc002syh.4	269.18	0.98	0.14	7.06	11.77	10.61	1.9657
POMP|uc001usf.3	172.35	1.22	0.17	7.05	11.75	10.6	2.3233
FBXO32|uc003yqr.3	29.18	5.61	0.8	7.04	11.71	10.56	48.9939
TEX9|uc002adp.3	34.02	6.28	0.89	7.03	11.7	10.55	77.4603
ST6GAL1|uc003frd.3	237.35	1.08	0.15	7.03	11.69	10.54	2.1094
BMP8B|uc001cdz.1	34.1	6.26	0.89	7.03	11.68	10.53	76.7486
PRDM16|uc001akf.3	86.28	-2.09	0.3	-7.03	11.67	10.52	0.2347
PLP2|uc004dmx.3	170.1	1.2	0.17	7.02	11.67	10.52	2.2916
RASAL3|uc002nbe.2	415.65	0.81	0.12	7.02	11.65	10.5	1.7524
MYD88|uc003chx.3	147.94	1.32	0.19	7.02	11.64	10.5	2.4885
SORBS3|uc003xbv.3	84.28	-2.1	0.3	-7.02	11.64	10.49	0.2339
WDR26|uc001hop.4	308.87	0.93	0.13	7.01	11.64	10.49	1.9106
XAF1|uc002gdn.3	26.79	3.98	0.57	7.01	11.62	10.47	15.8029
EHBP1L1|uc001oeo.4	411.07	0.88	0.13	7.01	11.62	10.47	1.8427
NAP1L1|uc001sxx.2	425.54	-0.85	0.12	-6.99	11.56	10.42	0.5555
ILF3|uc002mpo.3	855.79	-0.66	0.09	-6.99	11.55	10.4	0.6345
TMEM132A|uc001nqi.3	33.18	6.24	0.89	6.98	11.54	10.39	75.5242
DUT|uc001zws.3	266.95	-1.05	0.15	-6.98	11.52	10.38	0.4827
GPR174|uc004edg.1	45.39	2.41	0.34	6.98	11.52	10.37	5.2986
PEX13|uc002sau.4	103.71	1.65	0.24	6.97	11.5	10.36	3.143
LDLR|uc002mqk.4	124.34	-1.64	0.23	-6.97	11.49	10.35	0.3219
SUPT4H1|uc002iwe.2	130.39	1.35	0.19	6.96	11.48	10.34	2.5472
SYK|uc004aqz.3	318.52	-0.96	0.14	-6.95	11.44	10.3	0.5127
MPC1|uc031sra.1	70.75	1.86	0.27	6.94	11.42	10.28	3.6318
PFAS|uc002gkr.3	196.43	-1.24	0.18	-6.94	11.42	10.28	0.4235
TP53RK|uc002xsk.3	78.54	1.8	0.26	6.94	11.41	10.27	3.4902
TUBB6|uc002kqw.3	28.98	3.42	0.49	6.94	11.4	10.26	10.6803
STMN1|uc010oev.2	446.08	-0.89	0.13	-6.94	11.39	10.26	0.5409
ZFP36|uc002olh.2	62.71	1.96	0.28	6.92	11.35	10.21	3.8979
SLC2A4RG|uc002ygq.3	99.29	-1.83	0.26	-6.91	11.33	10.19	0.2821
DNAJB2|uc002vkx.1	63.23	1.99	0.29	6.91	11.3	10.16	3.9668
ATP11A|uc001vsj.4	248.73	1	0.14	6.9	11.29	10.15	1.9992
PPP1R12B|uc001gya.2	120.26	1.43	0.21	6.89	11.25	10.12	2.6939
IRS2|uc001vqv.3	119.66	1.39	0.2	6.89	11.25	10.11	2.6146
GBP1|uc001dmx.2	47.24	2.37	0.34	6.89	11.25	10.11	5.1737
FNDC3A|uc001vcm.3	193.67	1.15	0.17	6.87	11.21	10.07	2.2115
CD1E|uc001fse.3	31.5	6.16	0.9	6.87	11.2	10.07	71.6546
PFKFB3|uc001ije.3	122.6	1.38	0.2	6.87	11.2	10.06	2.5952
PDLIM1|uc001kkh.4	135.75	-1.49	0.22	-6.87	11.19	10.05	0.357
SURF4|uc004cdj.3	465.85	0.76	0.11	6.86	11.17	10.03	1.6922
SPRY2|uc001vlj.3	31.57	6.15	0.9	6.86	11.16	10.02	70.917
FOXRED2|uc003app.4	127.58	-1.54	0.22	-6.85	11.14	10.01	0.345
SIRPA|uc002wfr.3	215.83	1.06	0.15	6.85	11.13	10	2.0856
HEMGN|uc004axy.4	61.24	-5.15	0.75	-6.85	11.12	9.99	0.0282
PDE1B|uc001sgd.2	30.43	3.29	0.48	6.85	11.12	9.99	9.7538
MXD1|uc002sfy.3	78.65	1.74	0.25	6.84	11.11	9.98	3.332
TP53INP1|uc003yhg.3	44.9	2.5	0.37	6.84	11.11	9.98	5.6637
C17orf76-AS1|uc021tqz.1	553.93	-0.74	0.11	-6.84	11.11	9.98	0.6005
RPS6KA4|uc001oae.3	187.89	-1.23	0.18	-6.84	11.09	9.96	0.4275
NCAPD2|uc001qoo.2	330.67	-0.93	0.14	-6.82	11.05	9.92	0.525
SORT1|uc001dxm.2	530.38	0.71	0.1	6.82	11.05	9.92	1.638
NFKBIA|uc001wtf.4	139.95	1.28	0.19	6.82	11.04	9.91	2.4272
LACTB|uc002alw.3	43.5	2.52	0.37	6.82	11.03	9.9	5.7316
ICAM3|uc002mob.2	136.81	-1.46	0.21	-6.81	11.02	9.89	0.3641
CMTM1|uc002epr.4	39.32	2.57	0.38	6.81	11.01	9.88	5.9202
FGFRL1|uc003gcg.3	27.46	3.52	0.52	6.8	10.99	9.87	11.4758
KBTBD2|uc003tdb.2	171.62	1.15	0.17	6.8	10.99	9.87	2.2218
FUT8-AS1|uc001xim.4	29.66	3.23	0.47	6.8	10.99	9.86	9.3789
GRB10|uc003tpi.2	153.54	-1.37	0.2	-6.8	10.98	9.85	0.3874
HBEGF|uc003lfi.3	42.29	7.18	1.06	6.78	10.92	9.79	144.974
MME|uc003fad.1	54.08	-4.63	0.68	-6.77	10.9	9.78	0.0404
ZBTB20|uc003ebi.3	72.92	-2.2	0.33	-6.77	10.9	9.77	0.2171
RFX2|uc002meb.3	96.63	1.53	0.23	6.77	10.89	9.77	2.8971
SEC14L2|uc003ahr.3	26.21	5.47	0.81	6.76	10.87	9.75	44.1741
EIF4G2|uc001mjc.3	1730.15	0.52	0.08	6.76	10.87	9.74	1.4295
TTC28|uc003adp.4	319.23	-0.94	0.14	-6.76	10.86	9.73	0.5199
CYB561|uc002jas.3	55.87	-2.87	0.43	-6.75	10.83	9.71	0.1369
NUCKS1|uc001hdb.3	767.6	-0.64	0.09	-6.75	10.82	9.7	0.6421
ANKRD13D|uc001okd.2	130.84	1.34	0.2	6.74	10.81	9.69	2.5292
DEPTOR|uc003yow.4	58.44	-5.08	0.75	-6.74	10.8	9.67	0.0296
CSF2|uc003kwf.4	41.41	7.16	1.06	6.74	10.79	9.67	142.613
SETBP1|uc010dni.3	89.59	1.58	0.23	6.74	10.79	9.67	2.9878
TCIRG1|uc001one.3	307.94	0.88	0.13	6.73	10.78	9.66	1.8391
DMPK|uc002pdf.1	29.3	3.25	0.48	6.73	10.76	9.65	9.5105
PPM1K|uc003hrm.5	109.68	1.42	0.21	6.72	10.74	9.62	2.6775
CCL17|uc002elj.1	49.98	9.86	1.47	6.72	10.73	9.62	930.451
AGPAT9|uc003how.4	85.18	-1.98	0.3	-6.71	10.72	9.61	0.253
SAT1|uc004dau.3	114.66	1.39	0.21	6.71	10.72	9.6	2.6256
MAT2A|uc002spr.3	417.9	-0.83	0.12	-6.71	10.71	9.59	0.5642
TSPAN7|uc004deg.4	49.62	-3.99	0.59	-6.71	10.71	9.59	0.063
PTPRN2|uc003wno.3	104.39	1.45	0.22	6.7	10.69	9.57	2.728
CXCR4|uc002tuz.3	55.28	2.11	0.32	6.7	10.68	9.57	4.3286
FBL|uc002omn.3	206.29	-1.15	0.17	-6.7	10.68	9.56	0.4519
BCL2|uc002lit.1	130.22	1.29	0.19	6.7	10.67	9.56	2.443
RYBP|uc003dpe.3	190.12	1.12	0.17	6.69	10.65	9.54	2.1685
RUNX2|uc011dvx.2	27.17	3.41	0.51	6.69	10.65	9.54	10.6009
ASAP1|uc003yta.2	93.56	1.55	0.23	6.69	10.65	9.54	2.9297
TNIP1|uc003ltj.3	138.32	1.26	0.19	6.69	10.64	9.53	2.3876
PLD4|uc001ypu.1	81.21	-1.99	0.3	-6.69	10.64	9.53	0.2524
ARL2|uc001och.4	70.75	-2.21	0.33	-6.68	10.61	9.5	0.2163
ZNF532|uc002lho.3	50.25	2.17	0.33	6.67	10.61	9.49	4.5149
NCL|uc002vru.3	1038.77	-0.57	0.09	-6.67	10.6	9.49	0.6738
WDFY4|uc001jha.4	469.1	0.74	0.11	6.67	10.59	9.48	1.6748
REPIN1|uc010lpr.1	362.35	-0.88	0.13	-6.67	10.58	9.47	0.5445
NCF2|uc001gqk.4	89.32	-1.86	0.28	-6.67	10.58	9.47	0.276
GDPD5|uc001owp.4	38.85	2.55	0.38	6.66	10.57	9.47	5.8592
C18orf8|uc021uie.2	81.19	1.63	0.24	6.66	10.56	9.45	3.087
SP100|uc002vqu.1	199.56	1.05	0.16	6.65	10.55	9.44	2.0762
C20orf112|uc031rss.1	235.03	0.98	0.15	6.65	10.54	9.43	1.9668
PRKDC|uc003xqi.3	1706.1	-0.53	0.08	-6.65	10.54	9.43	0.693
ACTN4|uc002oja.2	737.06	0.62	0.09	6.65	10.53	9.43	1.5399
TACC3|uc003gdo.3	229.33	-1.07	0.16	-6.64	10.52	9.41	0.4753
TACC1|uc010lwp.3	408.71	0.78	0.12	6.64	10.5	9.4	1.7218
PPP1R9B|uc002iqh.4	644.69	0.64	0.1	6.64	10.5	9.39	1.5621
GOLIM4|uc003ffe.2	163.38	1.14	0.17	6.63	10.48	9.37	2.2114
PEAK1|uc021sqy.1	155.98	1.18	0.18	6.63	10.48	9.37	2.2681
PIP4K2A|uc001irl.4	367.03	0.86	0.13	6.63	10.47	9.37	1.8134
SLC39A13|uc009ylq.3	48.32	2.16	0.33	6.62	10.45	9.35	4.466
ANKS6|uc004ayu.3	124.47	-1.49	0.22	-6.62	10.44	9.34	0.3571
MARVELD1|uc001koj.4	131.64	-1.49	0.23	-6.61	10.41	9.31	0.3549
SLC4A7|uc003cdv.4	23.31	4.45	0.67	6.6	10.4	9.3	21.837
FAM101B|uc002frj.3	597.45	0.66	0.1	6.6	10.39	9.29	1.5833
TROAP|uc001rtx.4	62.92	-2.39	0.36	-6.59	10.36	9.26	0.1909
SYT11|uc001fmg.3	84.4	1.59	0.24	6.58	10.33	9.23	3.0096
SSBP4|uc002niy.3	272.62	0.9	0.14	6.57	10.31	9.2	1.8701
LYSMD4|uc002bvl.3	42.25	2.36	0.36	6.56	10.28	9.18	5.1311
ESYT2|uc003wob.1	932.99	0.55	0.08	6.56	10.28	9.18	1.4663
MYOM1|uc002klp.3	26.26	3.37	0.51	6.56	10.28	9.18	10.3327
AX747191|uc002lvo.1	95.46	-1.75	0.27	-6.56	10.26	9.16	0.2971
EFR3A|uc003yte.3	156.35	1.19	0.18	6.55	10.25	9.16	2.2781
MKI67|uc001lke.3	891.47	-0.61	0.09	-6.55	10.25	9.15	0.6575
BAMBI|uc001iuj.1	179.4	-1.21	0.18	-6.55	10.23	9.13	0.4323
KIAA1551|uc001rks.3	272.91	0.9	0.14	6.54	10.21	9.11	1.8656
MYO15B|uc002jon.1	113.2	-1.59	0.24	-6.54	10.2	9.11	0.3315
SLC12A8|uc003ehv.4	41.99	9.61	1.47	6.54	10.2	9.1	781.749
MAP4K4|uc002tbf.3	449.55	0.75	0.12	6.53	10.19	9.09	1.6873
NEGR1|uc001dfw.3	82.31	-1.92	0.29	-6.53	10.17	9.08	0.2639
POLQ|uc003eee.4	142.26	-1.36	0.21	-6.52	10.16	9.06	0.3895
PRMT7|uc002evy.2	96.57	-1.7	0.26	-6.52	10.15	9.06	0.3068
CD24|uc004ftz.1	48.94	-4.48	0.69	-6.52	10.14	9.05	0.0448
TMEM200A|uc010kfh.4	108.05	1.39	0.21	6.51	10.14	9.04	2.6195
MALAT1|uc010roh.3	6657.38	0.62	0.1	6.51	10.12	9.03	1.5406
RPS12|uc003qdx.3	502.41	-0.74	0.11	-6.51	10.11	9.02	0.5971
SMAP2|uc001cfj.3	274.38	0.9	0.14	6.5	10.1	9.01	1.8696
CDC42EP3|uc031rnz.1	26.38	3.28	0.51	6.5	10.09	9	9.7417
TRIM38|uc003nfm.4	86.97	1.56	0.24	6.5	10.09	8.99	2.9559
APP|uc002ylz.3	448.72	-0.76	0.12	-6.49	10.06	8.96	0.5885
GIMAP6|uc022apv.1	339.38	-0.87	0.13	-6.49	10.05	8.96	0.5479
CD7|uc002kel.1	129.63	-1.42	0.22	-6.48	10.04	8.95	0.3735
KLF7|uc010zix.2	76.44	1.65	0.25	6.48	10.04	8.95	3.1292
AKIRIN1|uc001ccw.3	147.73	1.18	0.18	6.47	10.02	8.93	2.2718
UBE2F|uc031rrz.1	179.55	1.07	0.17	6.46	9.99	8.9	2.1039
CDK4|uc001spv.3	347.54	-0.87	0.13	-6.46	9.99	8.9	0.5485
ADAM9|uc003xmr.3	72.44	1.7	0.26	6.46	9.98	8.9	3.2384
CLIC5|uc003oxv.3	72.25	1.75	0.27	6.46	9.98	8.89	3.3677
NFKBIZ|uc003dvp.3	51.27	2.02	0.31	6.45	9.96	8.87	4.0641
MYOF|uc001kin.3	21.84	4.6	0.71	6.45	9.95	8.87	24.2667
PIK3CD|uc001aqb.4	902.77	0.55	0.09	6.45	9.95	8.86	1.4636
CIT|uc001txj.2	152.02	-1.29	0.2	-6.44	9.93	8.84	0.4084
SREBF1|uc002grt.2	223.36	-1.12	0.17	-6.43	9.9	8.81	0.459
ERLIN1|uc001kqo.4	170.66	-1.2	0.19	-6.42	9.87	8.78	0.4338
DQ658414|uc003lyl.4	27.76	3.08	0.48	6.42	9.86	8.78	8.4782
SGPL1|uc001jrm.3	157.19	1.14	0.18	6.42	9.86	8.78	2.2111
UBC|uc001ugs.4	233.2	0.98	0.15	6.42	9.86	8.77	1.9726
SULF2|uc002xto.3	28.91	2.95	0.46	6.42	9.85	8.77	7.7214
FBXO6|uc001aso.3	73.57	1.65	0.26	6.41	9.85	8.76	3.145
MB21D1|uc003pgx.1	101.41	1.43	0.22	6.41	9.84	8.76	2.7007
SSPO|uc010lpk.3	46.32	-3.49	0.54	-6.41	9.83	8.74	0.0891
PFN1|uc002gaa.4	1968.51	0.47	0.07	6.4	9.81	8.73	1.3838
CSRNP1|uc003cjg.3	69.44	1.73	0.27	6.4	9.8	8.72	3.3279
TMEM2|uc011lsa.1	385.31	0.77	0.12	6.39	9.78	8.69	1.7087
GPSM2|uc010ovc.2	65.54	-2.19	0.34	-6.39	9.77	8.69	0.219
NXPE3|uc003dvn.3	163.92	-1.24	0.19	-6.38	9.76	8.68	0.4221
APOBR|uc002dqb.2	317.91	0.84	0.13	6.37	9.72	8.64	1.7903
CD52|uc001bmc.3	122.3	1.31	0.21	6.35	9.68	8.6	2.4788
INSIG1|uc003wly.3	127.9	-1.39	0.22	-6.35	9.67	8.59	0.3805
PKN1|uc002myq.3	442.82	-0.75	0.12	-6.35	9.66	8.58	0.5941
RIN2|uc002wro.2	32.58	6.81	1.07	6.34	9.64	8.56	112.137
NRP2|uc002vaw.3	35.28	9.36	1.48	6.34	9.64	8.56	656.723
IKZF4|uc001sjc.1	117.69	1.29	0.2	6.34	9.63	8.55	2.4434
BCL2A1|uc002bfc.4	32.6	6.81	1.08	6.33	9.6	8.53	112.196
NNT|uc003jof.3	245.26	-0.99	0.16	-6.33	9.6	8.52	0.5046
IQSEC1|uc011auw.2	138.56	-1.33	0.21	-6.32	9.59	8.51	0.3987
SLC15A4|uc001uhu.2	88.55	1.5	0.24	6.32	9.59	8.51	2.8281
KIAA0226|uc003fyc.2	143.95	1.17	0.19	6.31	9.55	8.47	2.2493
ATP10D|uc003gxk.1	61.83	1.77	0.28	6.29	9.51	8.43	3.4189
SYNM|uc002bup.3	25.07	3.28	0.52	6.29	9.51	8.43	9.6966
EYA3|uc001bpi.2	171.22	1.06	0.17	6.29	9.49	8.41	2.0908
PHACTR2|uc010khi.3	213.43	0.96	0.15	6.29	9.49	8.41	1.9502
ELL2|uc003klr.4	20.75	4.28	0.68	6.27	9.46	8.38	19.4814
VIM|uc001iou.2	417.74	0.72	0.11	6.27	9.45	8.38	1.6467
SASH3|uc004euu.3	323.73	0.8	0.13	6.27	9.45	8.37	1.7455
LRRC8B|uc001dni.3	226.6	0.99	0.16	6.27	9.45	8.37	1.9921
SERINC1|uc003pyy.1	235.93	0.94	0.15	6.27	9.44	8.37	1.9174
SLAMF8|uc001fue.4	30.95	6.73	1.07	6.27	9.44	8.37	105.809
IDS|uc011mxe.2	719.19	0.58	0.09	6.27	9.43	8.36	1.4934
CMIP|uc002fgp.3	241	0.93	0.15	6.26	9.42	8.35	1.9057
D2HGDH|uc002wce.1	63.31	-2.2	0.35	-6.26	9.41	8.34	0.2184
RPS11|uc002pob.2	612.07	-0.66	0.11	-6.26	9.4	8.33	0.6326
INTS6|uc001vfk.3	134.34	1.21	0.19	6.25	9.4	8.33	2.309
CREG1|uc001gel.3	166.77	-1.19	0.19	-6.24	9.37	8.3	0.4377
ANXA2|uc002agm.3	23.89	3.42	0.55	6.24	9.37	8.3	10.7221
EPHB2|uc001bge.3	84.98	1.48	0.24	6.24	9.36	8.29	2.7991
BTBD2|uc002lup.1	249.76	-0.97	0.16	-6.24	9.36	8.29	0.5109
VANGL1|uc001efv.1	185.81	-1.11	0.18	-6.24	9.35	8.28	0.4625
mir-223|uc004dwg.1	64.25	-2.16	0.35	-6.23	9.34	8.28	0.2234
PRC1|uc002bqm.4	168.79	-1.18	0.19	-6.23	9.34	8.27	0.4409
FAH|uc002bfm.2	61.47	-2.21	0.35	-6.23	9.33	8.26	0.2161
LDB2|uc003goz.3	31.91	9.21	1.48	6.23	9.32	8.25	594.083
SPNS2|uc002fxx.2	351.87	-0.86	0.14	-6.22	9.32	8.25	0.5526
H1FX|uc003elx.3	595.19	0.62	0.1	6.21	9.29	8.22	1.5331
LMBR1|uc003wmw.4	165.65	-1.18	0.19	-6.21	9.28	8.22	0.4421
NAGK|uc002shp.4	119.22	1.26	0.2	6.21	9.27	8.2	2.3937
HSPB1|uc003uew.3	255.33	0.88	0.14	6.2	9.26	8.2	1.843
VNN2|uc003qdt.3	62.14	-2.16	0.35	-6.2	9.24	8.18	0.223
CPNE2|uc002eks.2	434.52	0.72	0.12	6.19	9.22	8.16	1.6458
KAT2A|uc002hyx.2	182.65	-1.13	0.18	-6.19	9.22	8.15	0.4558
ABCA2|uc022bpy.1	90.05	1.45	0.23	6.18	9.18	8.12	2.731
PRF1|uc001jrf.4	20.75	5.12	0.83	6.17	9.17	8.1	34.7453
C21orf33|uc002zec.4	183.61	1.03	0.17	6.17	9.16	8.1	2.0435
VCAM1|uc001dti.3	30.24	9.14	1.48	6.16	9.15	8.09	562.927
FASN|uc002kdu.3	636.61	-0.63	0.1	-6.16	9.15	8.08	0.6448
WEE1|uc001mhs.3	210.89	-1.03	0.17	-6.16	9.14	8.08	0.4897
TOM1|uc003anp.3	69.96	1.64	0.27	6.16	9.13	8.07	3.1273
TP53BP2|uc010pvb.2	129.97	1.19	0.19	6.15	9.11	8.05	2.275
CH25H|uc001kfz.3	22.72	5.67	0.92	6.14	9.09	8.03	51.0051
KCNN1|uc002nht.3	64.15	-2.09	0.34	-6.14	9.09	8.03	0.2346
DDX5|uc002jek.2	1366.87	0.47	0.08	6.14	9.08	8.02	1.3875
TCF7L2|uc001lae.4	84.53	1.54	0.25	6.13	9.07	8.01	2.9064
WDFY2|uc001vfp.3	157.85	1.08	0.18	6.13	9.05	7.99	2.1137
DBI|uc021vnj.1	88.86	1.42	0.23	6.13	9.05	7.99	2.6741
FAM83G|uc002guw.3	22.98	3.38	0.55	6.13	9.04	7.99	10.4189
SPI1|uc001nfb.1	229.26	0.94	0.15	6.12	9.04	7.98	1.9125
ITGA2B|uc002igt.1	138.48	1.19	0.2	6.12	9.03	7.98	2.2889
PPT1|uc001cfb.2	244.5	-0.96	0.16	-6.12	9.03	7.97	0.515
TALDO1|uc001lqz.3	400.38	-0.79	0.13	-6.12	9.02	7.97	0.5784
FRMD3|uc004ams.2	20.33	5.09	0.83	6.12	9.02	7.96	34.0208
ANKRD27|uc002ntn.1	233.39	-0.98	0.16	-6.11	9.01	7.95	0.5074
RAB11FIP4|uc002hgn.1	55.87	1.93	0.32	6.11	9.01	7.95	3.8006
AX747521|uc002jrt.3	20.79	5.11	0.84	6.11	9.01	7.95	34.4799
LSS|uc002zij.3	64.7	-2.05	0.34	-6.1	8.99	7.93	0.2416
MIDN|uc002lrp.3	150.92	1.1	0.18	6.1	8.98	7.92	2.1409
TNFAIP8|uc003ksi.3	40.38	2.2	0.36	6.1	8.97	7.92	4.5903
WDR90|uc002cii.1	92.84	-1.63	0.27	-6.1	8.97	7.92	0.3238
OLFM2|uc002mmp.3	28.05	6.57	1.08	6.1	8.97	7.92	95.1185
SNAI1|uc002xuz.3	51.68	1.96	0.32	6.1	8.97	7.91	3.8984
GALNT2|uc010pwa.1	277.95	-0.89	0.15	-6.09	8.94	7.89	0.5396
FAM20C|uc003sip.3	33.49	2.54	0.42	6.09	8.94	7.88	5.7988
PPP1R3B|uc003wsn.4	33.12	2.48	0.41	6.09	8.94	7.88	5.5889
ANXA5|uc003idv.4	28.02	6.58	1.08	6.08	8.93	7.88	95.6668
PPP3CC|uc011kzi.2	56.7	1.81	0.3	6.08	8.93	7.88	3.5004
TNFSF18|uc001giu.2	28.13	9.03	1.49	6.08	8.92	7.87	523.732
PACSIN2|uc003bdg.4	272.62	0.92	0.15	6.08	8.92	7.87	1.8913
KALRN|uc003ehg.3	63.18	1.69	0.28	6.08	8.92	7.87	3.2244
ODF2|uc004bvc.3	118.68	-1.39	0.23	-6.08	8.91	7.86	0.3817
TBC1D10C|uc001ola.4	98.86	-1.55	0.25	-6.08	8.91	7.86	0.3425
SH3KBP1|uc004czm.3	114.8	1.24	0.2	6.08	8.91	7.86	2.3593
TRIM25|uc002iut.3	581.71	0.61	0.1	6.07	8.91	7.86	1.5263
STARD4|uc003kph.1	23.1	3.36	0.55	6.07	8.9	7.86	10.2573
RAB3IL1|uc001nso.4	42.76	-3.19	0.53	-6.07	8.9	7.85	0.1092
ACSL4|uc004eoi.2	226.74	0.9	0.15	6.07	8.89	7.84	1.8705
B3GALT6|uc001adk.3	217.32	0.93	0.15	6.07	8.89	7.84	1.9018
ATP6AP1|uc004flf.1	353.36	0.75	0.12	6.07	8.88	7.84	1.6869
PLXNA3|uc004flm.3	60	1.75	0.29	6.06	8.88	7.83	3.371
RTN1|uc001xen.1	78.09	1.56	0.26	6.06	8.88	7.83	2.9433
NAV1|uc001gwu.3	211.8	-1.01	0.17	-6.06	8.86	7.81	0.495
DBNL|uc003tjq.4	245.3	0.89	0.15	6.05	8.84	7.79	1.8549
CAD|uc002rji.3	356.83	-0.79	0.13	-6.05	8.83	7.79	0.5777
CTDSPL|uc003chg.3	110.41	-1.43	0.24	-6.04	8.82	7.78	0.3702
MIB1|uc002ktq.3	468.63	0.66	0.11	6.04	8.82	7.77	1.5847
IL1RN|uc002tjb.3	55.18	8.56	1.42	6.04	8.81	7.76	378.056
RPS6|uc003znv.1	915.29	-0.53	0.09	-6.03	8.8	7.76	0.6929
MYL6|uc001sjx.2	402.1	0.72	0.12	6.03	8.79	7.75	1.6455
FAS|uc001kfr.3	39.94	2.2	0.36	6.03	8.78	7.74	4.5885
CCL3|uc002hkv.3	26.88	8.97	1.49	6.02	8.77	7.72	500.416
RNF220|uc001clv.1	235.77	-0.97	0.16	-6.02	8.76	7.72	0.5119
LTB4R|uc001wos.3	81.23	-1.72	0.29	-6.01	8.73	7.69	0.3036
H2AFX|uc001pvg.3	361.65	-0.78	0.13	-6.01	8.72	7.68	0.5828
SEMA3F|uc003cyj.3	40.2	-4.18	0.7	-6	8.72	7.67	0.0551
GNAI1|uc003uhb.1	115.53	-1.39	0.23	-6	8.71	7.67	0.3811
ST3GAL2|uc002eyx.2	183.04	0.99	0.17	6	8.7	7.66	1.9866
REEP3|uc001jmt.3	155.18	1.08	0.18	5.99	8.69	7.65	2.1201
PHLDB1|uc001pts.3	19.62	4	0.67	5.99	8.68	7.64	16.0086
EEF1A2|uc002yfe.2	26.33	6.49	1.08	5.99	8.67	7.64	89.8622
IGF2R|uc003qta.3	118.6	1.21	0.2	5.99	8.67	7.63	2.3131
CCNG2|uc003hkq.4	76.9	1.52	0.25	5.98	8.66	7.62	2.8621
MAOA|uc004dfy.4	18.9	4.38	0.73	5.98	8.65	7.61	20.8831
EBF4|uc002wgt.4	29.79	2.61	0.44	5.98	8.65	7.61	6.1146
REST|uc003hci.3	331.89	0.76	0.13	5.98	8.64	7.61	1.692
FTL|uc002plo.3	226.15	-1.04	0.17	-5.98	8.64	7.61	0.4864
HOXA10|uc011jzm.2	212.25	-0.99	0.17	-5.97	8.64	7.6	0.5021
BUB1|uc002tgc.3	181.6	-1.08	0.18	-5.97	8.63	7.6	0.4735
PPP6R3|uc001onv.3	390.38	0.72	0.12	5.97	8.63	7.59	1.6418
CLIC4|uc001bjo.2	362.44	0.74	0.12	5.97	8.63	7.59	1.6694
NHSL2|uc011mqa.2	41.73	-4.57	0.77	-5.97	8.62	7.58	0.042
SKAP2|uc003syc.3	118.37	1.21	0.2	5.96	8.61	7.57	2.3138
BRPF3|uc003olv.4	106.18	1.27	0.21	5.96	8.59	7.56	2.419
ARNTL2|uc001rht.2	98.98	1.32	0.22	5.96	8.59	7.56	2.4896
RIOK3|uc002kui.4	155.72	1.05	0.18	5.96	8.59	7.56	2.0703
RGCC|uc001uyi.2	24.96	3.02	0.51	5.96	8.59	7.56	8.1395
ODC1|uc002rao.1	177.11	-1.1	0.19	-5.95	8.57	7.54	0.465
ZNF395|uc003xgr.3	97.16	-1.52	0.25	-5.95	8.57	7.53	0.3497
WT1|uc001mtn.2	80.25	1.45	0.24	5.95	8.57	7.53	2.7326
HNRNPAB|uc003miu.3	395.26	-0.74	0.12	-5.95	8.56	7.53	0.5974
LGALS12|uc001nxc.2	87.21	-1.69	0.28	-5.95	8.56	7.53	0.3098
NR4A1|uc001rzt.3	21	3.48	0.59	5.94	8.55	7.52	11.1963
STK32C|uc001lle.1	70.28	1.56	0.26	5.94	8.54	7.51	2.9497
TMEM65|uc010mdl.3	108.31	-1.43	0.24	-5.94	8.54	7.51	0.3719
LOC374443|uc031qgd.1	41.75	2.11	0.36	5.93	8.53	7.5	4.3268
AK097288|uc003jox.1	50.14	8.42	1.42	5.93	8.52	7.49	343.389
SPPL2A|uc001zyv.3	97.97	1.33	0.22	5.93	8.52	7.49	2.5157
STIM2|uc003gsh.4	77.02	1.48	0.25	5.93	8.51	7.48	2.7836
NFAT5|uc002exl.2	402.52	0.71	0.12	5.92	8.5	7.47	1.6313
ERCC6|uc001jhs.5	76.98	1.48	0.25	5.92	8.5	7.47	2.7863
NRIP3|uc001mhg.2	47.67	1.93	0.33	5.92	8.5	7.47	3.8039
ACTB|uc003sot.4	4896.38	0.47	0.08	5.92	8.48	7.45	1.3842
P2RY10|uc004edf.3	25.07	6.42	1.09	5.91	8.47	7.44	85.4985
RPLP2|uc001lrq.1	1012.94	-0.53	0.09	-5.91	8.46	7.43	0.692
N4BP1|uc002efp.3	184.56	1.01	0.17	5.9	8.44	7.41	2.0091
NRXN2|uc021qkw.1	56.03	-2.19	0.37	-5.9	8.44	7.41	0.2197
NOTCH2|uc001eik.3	523.48	0.63	0.11	5.89	8.42	7.39	1.551
PNN|uc001wuw.4	330.69	-0.8	0.14	-5.89	8.4	7.38	0.5741
FBXO34|uc010aoo.3	97.99	1.3	0.22	5.88	8.39	7.37	2.4607
OSTM1|uc003psd.3	72.43	1.54	0.26	5.88	8.39	7.36	2.8991
UAP1L1|uc010ncb.3	53.42	-2.26	0.38	-5.87	8.37	7.34	0.2095
TRIM28|uc002qtg.1	954.24	-0.52	0.09	-5.87	8.36	7.33	0.6993
FAM212A|uc003cxq.1	75.06	-1.75	0.3	-5.87	8.35	7.33	0.2974
PLK1|uc002dlz.1	71.7	-1.81	0.31	-5.86	8.33	7.31	0.2859
RBM17|uc001ijb.3	171.42	1	0.17	5.86	8.32	7.3	1.9974
BCL11A|uc002sae.1	89.27	-1.55	0.27	-5.85	8.3	7.28	0.3405
TTC9|uc001xmi.2	46.3	-2.56	0.44	-5.85	8.3	7.27	0.1701
MAMLD1|uc011mxu.2	23.1	8.75	1.5	5.84	8.29	7.26	430.066
ADCY6|uc001rsh.4	120.73	-1.33	0.23	-5.84	8.29	7.26	0.3989
TYROBP|uc002ocm.3	19.44	3.77	0.65	5.84	8.28	7.26	13.6655
C9orf89|uc004atd.3	70.23	1.52	0.26	5.84	8.27	7.25	2.8725
JUN|uc001cze.3	31.42	2.42	0.42	5.83	8.25	7.23	5.3553
ARRB1|uc001owe.2	561.24	-0.62	0.11	-5.82	8.24	7.22	0.6511
RPL37A|uc002vgf.3	996.63	-0.5	0.09	-5.82	8.22	7.2	0.708
TBC1D1|uc003gtb.3	120.25	1.2	0.21	5.81	8.21	7.19	2.2988
IRF2BP2|uc001hwg.3	835.08	0.53	0.09	5.81	8.2	7.18	1.4412
BUB1B|uc001zkx.4	116.41	-1.33	0.23	-5.8	8.18	7.16	0.3991
DLX3|uc002ipy.3	22.26	8.69	1.5	5.8	8.17	7.15	414.431
NME4|uc002cgz.3	123.96	-1.28	0.22	-5.79	8.16	7.14	0.4104
PIK3C2B|uc001haw.3	520.07	0.61	0.11	5.79	8.15	7.13	1.5255
RAVER2|uc001dbs.2	55.92	-2.11	0.37	-5.79	8.14	7.13	0.2312
KLHL24|uc003flv.3	148.06	1.17	0.2	5.77	8.09	7.07	2.2451
BIN1|uc002tns.2	36.82	-4.05	0.7	-5.76	8.09	7.07	0.0605
SPRED1|uc001zka.4	21.41	8.64	1.5	5.76	8.08	7.07	398.664
NDUFV1|uc001omj.2	193.14	-1	0.17	-5.76	8.07	7.06	0.4988
S1PR4|uc002lxg.3	128.06	-1.26	0.22	-5.76	8.07	7.05	0.418
NNAT|uc002xhd.3	19.07	3.61	0.63	5.76	8.06	7.05	12.2101
PLXNA4|uc003vra.4	166.33	-1.11	0.19	-5.76	8.06	7.05	0.4622
AL832909|uc001zlf.1	244.72	-0.89	0.16	-5.75	8.06	7.04	0.5389
CSK|uc010bkb.1	372.13	0.71	0.12	5.75	8.05	7.04	1.64
MGAT5B|uc002jth.3	30.1	2.49	0.43	5.75	8.05	7.03	5.601
TAX1BP1|uc003szl.3	166.6	0.99	0.17	5.75	8.04	7.03	1.9885
RHOC|uc001ecp.1	140.73	1.07	0.19	5.75	8.04	7.03	2.0987
IFI16|uc010pis.2	332.93	0.73	0.13	5.74	8.03	7.02	1.6543
MSI2|uc002iuz.1	79.41	-1.72	0.3	-5.74	8.03	7.02	0.3043
SLC29A1|uc003owy.2	90.79	1.33	0.23	5.74	8.03	7.02	2.5166
ACVR2A|uc002twh.3	18.34	4.05	0.71	5.74	8.01	7	16.5995
TYMS|uc010dka.1	476.71	-0.66	0.11	-5.73	8.01	7	0.6348
TMEM30A|uc003phw.2	480.02	0.63	0.11	5.73	8	6.99	1.5434
MEIS1|uc002sdu.3	95.34	-1.48	0.26	-5.72	7.98	6.97	0.3586
DYSF|uc010fen.3	24.9	2.89	0.5	5.72	7.97	6.96	7.3945
DIS3L|uc010ujm.2	75.74	-1.68	0.29	-5.71	7.95	6.94	0.3131
RARG|uc001scf.3	34.55	2.24	0.39	5.71	7.94	6.93	4.7252
UBE2D1|uc001jke.2	56.71	1.7	0.3	5.71	7.93	6.93	3.2481
SZRD1|uc001aym.5	411.63	0.66	0.12	5.7	7.91	6.9	1.5844
CD80|uc003ecq.3	47.04	1.86	0.33	5.69	7.9	6.89	3.6261
OAF|uc001pxb.3	119.05	-1.29	0.23	-5.69	7.89	6.88	0.4078
POLD1|uc002psc.5	233.22	-0.91	0.16	-5.68	7.88	6.87	0.5331
CCL22|uc002elh.3	40.06	8.1	1.43	5.68	7.87	6.86	274.079
KIAA0087|uc003sya.2	52.21	-5.94	1.05	-5.67	7.86	6.85	0.0163
HOOK3|uc003xpr.3	324.73	0.75	0.13	5.67	7.85	6.84	1.6808
ADO|uc001jmg.3	157.88	1.05	0.18	5.67	7.84	6.83	2.0647
MGAT4A|uc002sze.3	345.33	0.71	0.13	5.66	7.83	6.82	1.641
ALDH16A1|uc002pnt.3	147.78	-1.15	0.2	-5.66	7.81	6.81	0.4499
AMPD2|uc009wfh.2	167.47	-1.05	0.19	-5.65	7.79	6.79	0.4834
NEAT1|uc010rog.2	724.49	-0.56	0.1	-5.65	7.79	6.79	0.6802
ARFGAP3|uc003bdd.2	155.31	1.03	0.18	5.64	7.78	6.78	2.0379
IL1A|uc002tig.3	19.32	8.49	1.5	5.64	7.78	6.77	359.611
APOL1|uc011amp.2	56.07	1.71	0.3	5.64	7.78	6.77	3.2781
GZMB|uc001wps.2	19.32	8.49	1.5	5.64	7.78	6.77	359.597
HPS3|uc003ewu.1	123.66	1.13	0.2	5.64	7.76	6.76	2.1821
P2RY14|uc003eys.1	19.87	3.36	0.6	5.63	7.74	6.74	10.2822
PIK3R1|uc003jva.3	152.87	-1.1	0.2	-5.63	7.74	6.73	0.4674
DQ574852|uc003yvm.3	171.58	0.95	0.17	5.63	7.73	6.73	1.9267
PNKD|uc002vhn.3	55.86	-2.04	0.36	-5.62	7.73	6.73	0.2434
ZMAT3|uc003fjg.3	42.48	1.92	0.34	5.62	7.72	6.72	3.7932
ZNF558|uc002mkn.1	50.96	1.77	0.31	5.62	7.72	6.72	3.4003
ISYNA1|uc002njd.2	52.15	-2.14	0.38	-5.62	7.72	6.72	0.2272
KDM5C|uc004drz.3	401.96	0.66	0.12	5.62	7.71	6.71	1.5804
P2RY12|uc003eyw.1	37.54	8	1.43	5.6	7.68	6.68	256.751
CLEC9A|uc001qxa.3	45.02	-2.41	0.43	-5.6	7.68	6.68	0.1886
GNG5|uc001djw.4	106.52	1.18	0.21	5.6	7.67	6.67	2.2673
KANK2|uc002mqm.3	200.82	-1.02	0.18	-5.6	7.67	6.67	0.4938
EPS8|uc001rdb.3	40.58	1.98	0.35	5.6	7.66	6.66	3.9575
NBL1|uc001bcj.2	75.16	1.41	0.25	5.59	7.65	6.66	2.6551
ZBED3|uc003kev.1	43.69	-2.46	0.44	-5.59	7.65	6.65	0.1816
HMHA1|uc010xgd.2	321.96	0.73	0.13	5.59	7.64	6.64	1.6555
VPS8|uc003fpb.1	138.47	-1.16	0.21	-5.59	7.63	6.64	0.4471
YBX3|uc001qyt.3	135.9	-1.16	0.21	-5.58	7.63	6.63	0.4476
XRN1|uc003eus.3	212.61	0.89	0.16	5.58	7.63	6.63	1.8579
GNA15|uc002lxf.2	627.72	0.54	0.1	5.58	7.63	6.63	1.4584
LPIN1|uc010yjm.3	76.76	1.44	0.26	5.58	7.62	6.63	2.7165
HNRNPD|uc003hmm.1	565.17	-0.61	0.11	-5.58	7.61	6.62	0.6573
CREBL2|uc001rap.1	40.51	1.98	0.35	5.58	7.61	6.61	3.9329
KIF11|uc001kic.3	233.35	-0.88	0.16	-5.57	7.6	6.6	0.5446
CLCN4|uc004csy.4	148.95	1.02	0.18	5.57	7.59	6.6	2.0306
HECTD4|uc021reb.1	378.58	0.68	0.12	5.57	7.59	6.59	1.6055
CERS5|uc001rwd.4	90.25	1.27	0.23	5.56	7.58	6.58	2.4191
ANKRD10|uc001vrn.3	199.82	0.88	0.16	5.56	7.57	6.58	1.8378
RAPGEF3|uc001rpz.4	46.42	1.82	0.33	5.56	7.56	6.57	3.5349
STOM|uc004blh.4	407.7	0.65	0.12	5.56	7.56	6.57	1.5682
CLDND1|uc003dst.3	144.39	1.04	0.19	5.55	7.54	6.55	2.0576
ATP6V0B|uc001cld.3	199.55	0.88	0.16	5.54	7.52	6.53	1.8377
ITPR2|uc001rhg.3	156.26	0.98	0.18	5.54	7.51	6.52	1.9735
MAP3K5|uc003qhc.3	121.48	1.13	0.2	5.53	7.51	6.51	2.1816
ATM|uc001pkb.1	217.41	0.85	0.15	5.53	7.5	6.51	1.7983
NUP62|uc002pqx.3	394.57	0.67	0.12	5.53	7.5	6.51	1.5953
LMNB2|uc002lvy.4	457.76	-0.64	0.12	-5.53	7.48	6.49	0.641
PRSS21|uc002crt.4	51.17	-2.1	0.38	-5.52	7.48	6.49	0.2326
TDRD7|uc004axj.3	48.95	1.76	0.32	5.52	7.48	6.49	3.3872
BC095475|uc002cvu.3	75.82	-1.67	0.3	-5.52	7.47	6.48	0.3138
VPS13D|uc001atv.3	251.6	0.78	0.14	5.52	7.47	6.48	1.722
PXN|uc001txv.3	123.82	-1.21	0.22	-5.52	7.46	6.47	0.4327
PARP1|uc001hqd.4	492.05	-0.64	0.12	-5.51	7.45	6.46	0.6434
ARF6|uc001wxg.4	313.62	0.71	0.13	5.51	7.45	6.46	1.6413
SLFN12|uc002hji.4	19.98	3.25	0.59	5.51	7.44	6.46	9.5135
KIAA0226L|uc010acl.3	16.22	4.44	0.81	5.51	7.44	6.45	21.6943
TTF2|uc001egy.3	101.42	-1.35	0.24	-5.51	7.44	6.45	0.3925
PLXDC2|uc001iqg.1	22.98	2.81	0.51	5.51	7.44	6.45	7.0154
MYO7A|uc001oyb.2	34.19	7.87	1.43	5.49	7.4	6.42	233.651
CSNK1G2|uc002lul.4	376.07	0.67	0.12	5.49	7.39	6.4	1.5949
PNPLA7|uc010ncj.1	34.63	2.11	0.39	5.48	7.38	6.39	4.3253
ITM2A|uc004edh.3	252.09	-0.84	0.15	-5.48	7.37	6.39	0.5574
CLTC|uc002ixq.1	897.2	0.47	0.09	5.48	7.36	6.38	1.3897
AF088041|uc003fwf.1	144.04	1.01	0.18	5.48	7.36	6.38	2.0152
SLC38A5|uc010nid.3	45.39	-2.32	0.42	-5.47	7.35	6.36	0.1998
C1RL-AS1|uc001qsp.3	108.33	-1.28	0.24	-5.47	7.34	6.36	0.4104
PPA1|uc001jqv.1	132.79	-1.17	0.21	-5.47	7.34	6.35	0.443
ETV5|uc003fpz.3	87.47	1.29	0.24	5.46	7.33	6.35	2.4416
MAP4|uc003csb.2	178.53	0.91	0.17	5.46	7.32	6.34	1.8839
SLC12A4|uc010ceu.2	95.49	1.22	0.22	5.46	7.31	6.33	2.3319
LOC644617|uc002tcp.3	52.96	-2.01	0.37	-5.45	7.31	6.33	0.2475
GTF2B|uc001dmo.4	78.16	1.35	0.25	5.45	7.31	6.33	2.5559
PEX3|uc003qjl.3	77.22	-1.58	0.29	-5.45	7.29	6.31	0.3339
TIMELESS|uc001slf.2	197.59	-0.93	0.17	-5.44	7.28	6.3	0.5251
FNBP1|uc004byw.1	707.27	0.51	0.09	5.44	7.28	6.3	1.4275
MRPS6|uc002ytp.2	90.74	1.25	0.23	5.44	7.27	6.29	2.3765
LHFPL2|uc003kfo.3	38.88	-2.61	0.48	-5.43	7.26	6.28	0.1633
KCNJ2|uc002jir.3	16.46	5.18	0.95	5.43	7.26	6.28	36.1538
NUSAP1|uc001zns.4	168.49	-1.01	0.19	-5.43	7.25	6.27	0.4957
ANKRD11|uc002fnc.2	407.11	0.65	0.12	5.43	7.25	6.27	1.5649
MAP3K2|uc002toj.2	204.03	0.95	0.17	5.43	7.24	6.26	1.928
SNHG1|uc001nvt.3	124.76	-1.18	0.22	-5.42	7.22	6.24	0.4414
CTTNBP2NL|uc001ebx.3	35.56	2.16	0.4	5.42	7.22	6.24	4.4745
HCAR1|uc001ucz.3	18.81	5.98	1.11	5.41	7.21	6.23	63.2149
SYPL1|uc003vdp.4	299.28	-0.76	0.14	-5.41	7.2	6.23	0.592
EPHB3|uc003foz.3	29.72	2.3	0.43	5.41	7.2	6.22	4.9396
TIE1|uc001ciu.3	34.8	2.08	0.38	5.41	7.2	6.22	4.2253
NCR3LG1|uc001mmz.4	40.22	-2.54	0.47	-5.41	7.2	6.22	0.1717
HAPLN3|uc002bnc.3	161.23	0.95	0.18	5.41	7.2	6.22	1.9301
CNP|uc002hyl.1	274.31	0.75	0.14	5.41	7.19	6.22	1.6768
CHMP5|uc003zsm.4	74.43	1.38	0.25	5.41	7.19	6.22	2.5967
CTTNBP2|uc003vjf.3	95.59	-1.36	0.25	-5.41	7.19	6.22	0.3908
DKC1|uc004fmm.3	202.96	-0.91	0.17	-5.4	7.18	6.2	0.5324
ISG20|uc002bmv.1	31.21	7.74	1.44	5.39	7.16	6.18	213.958
PIK3R2|uc002nia.2	96.06	-1.36	0.25	-5.39	7.15	6.17	0.3892
ADAM17|uc002qzu.3	117.36	1.09	0.2	5.38	7.14	6.16	2.1249
RAC2|uc003arc.3	986.12	0.47	0.09	5.38	7.13	6.16	1.3892
PPAN-P2RY11|uc002mna.3	347.4	0.68	0.13	5.38	7.13	6.16	1.6012
NAA20|uc002wrp.3	97.97	1.19	0.22	5.38	7.13	6.16	2.281
RNPEPL1|uc002vzi.4	243.61	0.77	0.14	5.38	7.13	6.15	1.7103
CHPF2|uc003wjr.1	252.17	0.77	0.14	5.38	7.12	6.14	1.701
UCK2|uc001gdp.3	178.47	-1	0.19	-5.37	7.11	6.14	0.5008
SMARCD2|uc010deb.1	284.87	-0.77	0.14	-5.37	7.11	6.14	0.5875
C6orf62|uc003nel.3	349.13	0.68	0.13	5.37	7.11	6.14	1.6073
MYO15B|uc002jor.1	76.77	-1.57	0.29	-5.37	7.1	6.13	0.3368
AK057887|uc002fih.3	67.86	1.43	0.27	5.37	7.1	6.13	2.6906
PPIF|uc001kai.3	345.26	0.67	0.12	5.37	7.1	6.13	1.5909
KIAA1033|uc001tld.3	209.49	0.84	0.16	5.37	7.1	6.13	1.7851
PLAU|uc001jwa.3	104.05	1.16	0.22	5.36	7.09	6.12	2.2388
VAV3|uc001dvk.1	113.09	-1.24	0.23	-5.36	7.09	6.12	0.4236
C2orf88|uc002urt.3	31.56	-3.81	0.71	-5.36	7.08	6.11	0.0712
ZNF48|uc021tgi.1	71.31	1.39	0.26	5.36	7.07	6.1	2.6167
SATB1|uc003cbj.3	286.55	-0.76	0.14	-5.35	7.06	6.1	0.5894
CIDEB|uc001woo.3	79.26	-1.51	0.28	-5.35	7.06	6.09	0.3509
NINJ2|uc001qil.3	36.02	-2.77	0.52	-5.35	7.06	6.09	0.1471
CD300C|uc002jky.2	15.58	4.08	0.76	5.34	7.04	6.07	16.8597
KDM5B|uc001gyf.3	488.39	0.62	0.12	5.34	7.03	6.06	1.5318
MIR503HG|uc004exm.4	15.54	5.13	0.96	5.33	7	6.03	34.9079
OASL|uc001tzj.2	15.12	8.14	1.53	5.33	7	6.03	281.509
KIFC2|uc003zcz.3	64.85	-1.71	0.32	-5.33	7	6.03	0.3048
PTPN22|uc001eds.3	58.57	-1.81	0.34	-5.32	6.99	6.03	0.2859
TNFSF13B|uc001vqr.3	17.93	5.93	1.11	5.32	6.99	6.02	60.8531
CTR9|uc001mja.3	570.66	-0.56	0.1	-5.32	6.98	6.02	0.6799
TRAF5|uc001hii.3	85.11	-1.43	0.27	-5.32	6.98	6.01	0.372
WWC2|uc010irx.3	29.14	7.64	1.44	5.31	6.97	6	198.974
NFATC3|uc002evo.2	406.48	0.64	0.12	5.31	6.97	6	1.5582
RPL22|uc001amd.3	298.45	-0.74	0.14	-5.31	6.96	5.99	0.5981
RERE|uc001apf.3	388.32	0.63	0.12	5.31	6.96	5.99	1.5497
PRKAB1|uc001txg.3	104.36	1.18	0.22	5.31	6.95	5.98	2.2638
TMX4|uc002wmx.1	101.55	1.15	0.22	5.31	6.95	5.98	2.223
DHCR7|uc001oql.3	62.48	-1.76	0.33	-5.3	6.94	5.98	0.2952
SAMD8|uc001jwx.2	89.21	1.24	0.23	5.3	6.93	5.97	2.3596
RASGRP4|uc021uub.1	33.51	-2.97	0.56	-5.3	6.93	5.97	0.1273
NDC1|uc001cvs.3	131.82	-1.12	0.21	-5.3	6.93	5.97	0.4603
PIK3CB|uc011bmq.3	196.67	-0.91	0.17	-5.3	6.92	5.96	0.5331
LRRC4|uc003vmk.3	75.15	-1.53	0.29	-5.29	6.91	5.95	0.3455
NEK7|uc001gun.4	252.22	0.75	0.14	5.29	6.91	5.94	1.6844
YTHDF3|uc003xuz.4	241.11	0.78	0.15	5.29	6.9	5.94	1.7143
LPIN2|uc002klo.3	294.94	0.7	0.13	5.29	6.9	5.94	1.6265
OST4|uc002rig.3	175.71	0.89	0.17	5.29	6.9	5.94	1.8519
IGFBP5|uc002vgj.4	15.67	3.87	0.73	5.29	6.9	5.94	14.6357
TMEFF2|uc002utc.3	30.93	-3.5	0.66	-5.28	6.9	5.94	0.0886
NFATC2|uc002xwd.4	147.61	-1.04	0.2	-5.28	6.9	5.94	0.4864
MLEC|uc001tyy.1	403.66	-0.64	0.12	-5.28	6.88	5.92	0.6398
SUOX|uc001siz.3	90.81	1.22	0.23	5.28	6.88	5.92	2.3263
PPM1N|uc002pce.3	27.84	2.41	0.46	5.28	6.88	5.92	5.3281
TMEM127|uc002svr.3	220.37	0.82	0.16	5.28	6.88	5.92	1.7698
SERTAD1|uc002ont.4	35.64	2.01	0.38	5.27	6.86	5.9	4.0291
GDF15|uc002niv.2	14.87	4.62	0.88	5.27	6.86	5.9	24.5971
PHEX|uc004dah.3	15.16	4.03	0.77	5.27	6.85	5.9	16.3775
SLC25A24|uc001dvn.5	136.52	1	0.19	5.26	6.85	5.89	2.0031
GFI1B|uc004ccg.3	202.23	0.84	0.16	5.26	6.84	5.88	1.7903
RPLP1|uc002asd.1	1042.53	-0.45	0.09	-5.26	6.84	5.88	0.73
PLVAP|uc002ngk.1	36.63	2.01	0.38	5.26	6.83	5.87	4.0232
UHMK1|uc001gcc.2	461.88	0.58	0.11	5.25	6.82	5.86	1.4994
PTPN9|uc002bal.3	102.21	1.16	0.22	5.25	6.82	5.86	2.2402
SRSF1|uc002ivi.3	754.08	-0.49	0.09	-5.25	6.81	5.85	0.7102
SPOCD1|uc001bts.1	14.28	8.05	1.54	5.24	6.8	5.85	265.891
GADD45G|uc004aqq.3	17.09	5.86	1.12	5.24	6.8	5.84	57.9506
HNRNPR|uc001bgp.4	289.44	-0.76	0.15	-5.24	6.8	5.84	0.59
OSTF1|uc004ajv.4	75.55	1.34	0.26	5.23	6.77	5.82	2.5374
ANAPC5|uc001uag.3	331.22	-0.7	0.13	-5.23	6.77	5.81	0.6171
MRVI1|uc010rcb.1	138.97	-1.07	0.2	-5.22	6.75	5.79	0.4778
KIF14|uc010ppk.1	64.37	-1.65	0.32	-5.22	6.74	5.79	0.3185
CTSC|uc001pck.4	316.08	0.68	0.13	5.21	6.73	5.78	1.6009
C17orf103|uc010vzx.2	40.11	1.85	0.36	5.21	6.72	5.77	3.6076
ORAI1|uc021rff.1	265.93	-0.79	0.15	-5.21	6.72	5.77	0.5792
BTBD3|uc002wnz.3	178.25	0.86	0.17	5.21	6.72	5.76	1.8182
ENC1|uc003kdc.5	243.36	0.76	0.15	5.2	6.71	5.76	1.6985
IRF2|uc003iwf.4	82.46	1.25	0.24	5.2	6.7	5.75	2.3727
COL6A3|uc002vwl.2	16.67	5.82	1.12	5.2	6.7	5.75	56.4993
OLR1|uc001qxo.1	13.44	7.97	1.53	5.2	6.69	5.74	250.15
KDM2A|uc001ojw.3	354.14	0.65	0.12	5.19	6.69	5.74	1.5667
BCAR3|uc001dpz.4	13.44	7.97	1.53	5.19	6.68	5.73	250.194
CPSF1|uc003zcj.3	378.16	-0.65	0.13	-5.19	6.68	5.73	0.6359
ARHGAP11A|uc001zgy.1	106.13	-1.22	0.23	-5.19	6.68	5.73	0.4299
CLEC10A|uc002gej.3	14.74	5.03	0.97	5.19	6.68	5.73	32.6433
EDN1|uc003nae.4	23.07	2.57	0.49	5.19	6.67	5.72	5.9281
CCNA2|uc003iec.4	93.48	-1.31	0.25	-5.18	6.65	5.71	0.404
TMEM167A|uc003khx.4	81.73	1.25	0.24	5.18	6.65	5.7	2.3716
H3F3B|uc002jpl.3	419.18	0.6	0.12	5.17	6.64	5.69	1.5123
MYCL1|uc001cer.2	26.21	7.48	1.45	5.17	6.64	5.69	178.764
PRKAR2B|uc003vdx.3	42.98	-2.23	0.43	-5.17	6.64	5.69	0.2126
FILIP1L|uc003dtm.3	19.57	2.89	0.56	5.17	6.62	5.68	7.3902
STON2|uc001xvk.2	92	-1.35	0.26	-5.16	6.61	5.66	0.3934
RASSF2|uc002wld.3	140.28	-1.05	0.2	-5.16	6.61	5.66	0.4835
ARHGEF40|uc001vzp.3	27.69	2.35	0.46	5.16	6.61	5.66	5.1002
DOT1L|uc002lvb.4	527.99	0.56	0.11	5.15	6.59	5.65	1.4717
PDE4B|uc001dco.3	31.06	2.09	0.41	5.15	6.59	5.64	4.2668
ADCY3|uc002rfs.4	270.31	-0.78	0.15	-5.15	6.58	5.64	0.5839
STK38L|uc001rhr.3	108.22	1.08	0.21	5.14	6.57	5.62	2.1113
KDELC1|uc001vpq.4	151.37	0.95	0.18	5.14	6.57	5.62	1.93
KHNYN|uc001wph.4	165.25	0.88	0.17	5.14	6.57	5.62	1.844
LHPP|uc001lhs.2	58.1	-1.74	0.34	-5.14	6.56	5.61	0.3003
TIFA|uc003ial.3	80.56	1.24	0.24	5.13	6.55	5.6	2.3677
NCOA3|uc002xtk.3	122.1	1.04	0.2	5.13	6.55	5.6	2.0557
ARRDC2|uc002nhv.3	161.46	0.89	0.17	5.13	6.54	5.6	1.8592
RAB3D|uc002mqx.3	91.32	-1.36	0.27	-5.13	6.54	5.6	0.3889
TET1|uc001jok.4	60.64	-1.7	0.33	-5.13	6.54	5.6	0.3087
AKT3|uc001iab.2	45.62	1.71	0.33	5.13	6.54	5.6	3.2666
PSAP|uc001jsm.3	1482.77	0.39	0.08	5.13	6.54	5.59	1.312
CHST14|uc001zlw.3	52.28	-1.85	0.36	-5.13	6.54	5.59	0.2767
TMEM50A|uc001bke.3	152.2	0.94	0.18	5.13	6.53	5.59	1.9209
LUC7L3|uc002iss.3	302.33	-0.72	0.14	-5.13	6.53	5.59	0.6072
AKIP1|uc001mgx.3	51.04	1.57	0.31	5.12	6.52	5.58	2.9736
MIR22HG|uc021tnj.1	19.03	2.94	0.57	5.12	6.51	5.57	7.6697
CHST15|uc001lhm.4	12.6	7.87	1.54	5.11	6.49	5.55	234.5
TBC1D8B|uc004emo.3	80.25	-1.42	0.28	-5.1	6.47	5.53	0.3733
PCYT1A|uc003fwg.3	110.29	1.07	0.21	5.1	6.47	5.53	2.1017
CDIPT|uc002dum.3	170.08	0.89	0.18	5.1	6.47	5.53	1.8578
KCTD5|uc002crd.3	178.42	0.85	0.17	5.1	6.46	5.52	1.7997
DDI2|uc001awx.2	90.26	1.18	0.23	5.1	6.46	5.52	2.2614
CHD2|uc002bsp.3	310.69	0.7	0.14	5.1	6.46	5.52	1.6297
NMB|uc002bla.3	14.79	3.8	0.75	5.1	6.46	5.52	13.9268
ARHGAP30|uc001fxl.3	179.55	0.93	0.18	5.09	6.46	5.52	1.9115
LYL1|uc002mwi.3	427.49	-0.61	0.12	-5.09	6.45	5.52	0.653
FAM219A|uc011lok.2	129.39	-1.08	0.21	-5.09	6.45	5.51	0.4726
FAM107B|uc001ina.1	275.72	0.7	0.14	5.09	6.45	5.51	1.6292
HAGH|uc002cna.3	61.25	1.41	0.28	5.08	6.42	5.48	2.6551
HK2|uc002snd.3	150.4	-0.99	0.19	-5.08	6.42	5.48	0.5041
MFSD6|uc002urz.2	42.73	3.63	0.71	5.08	6.42	5.48	12.3668
FGF13|uc011mwj.2	28.51	-4	0.79	-5.08	6.42	5.48	0.0625
GPR108|uc002mfp.3	130.65	0.97	0.19	5.07	6.41	5.48	1.9648
TTL|uc002thu.3	115.16	1.04	0.21	5.07	6.39	5.46	2.0629
SSRP1|uc001njt.3	321.88	-0.68	0.14	-5.07	6.39	5.46	0.6223
SLC39A8|uc003hwc.2	182.96	0.84	0.17	5.07	6.39	5.46	1.7935
GNPDA1|uc010jgh.3	72.14	-1.5	0.3	-5.07	6.39	5.46	0.3539
BBC3|uc002pgf.4	39.59	1.77	0.35	5.06	6.37	5.44	3.422
QPCT|uc002rqg.3	13.77	4.16	0.82	5.06	6.37	5.44	17.8381
GVINP1|uc001meo.4	21.5	2.65	0.52	5.06	6.37	5.43	6.279
PRKAA1|uc003jmb.3	170.37	-0.92	0.18	-5.05	6.35	5.42	0.5267
MUS81|uc001ofv.4	180.38	0.85	0.17	5.05	6.35	5.42	1.8
C16orf58|uc002eci.3	150.75	-1.01	0.2	-5.05	6.35	5.41	0.4972
ARHGEF11|uc001fqn.3	69.67	-1.52	0.3	-5.04	6.34	5.41	0.3492
CTNNA1|uc003ldh.3	212.81	0.78	0.16	5.04	6.34	5.41	1.7228
CHTF18|uc002cke.4	113.65	-1.17	0.23	-5.04	6.34	5.4	0.4438
CHST1|uc001mys.2	23.27	7.31	1.45	5.04	6.33	5.4	158.551
NFE2L3|uc003sxq.3	21.59	2.59	0.51	5.04	6.33	5.4	6.0249
EPG5|uc002lbm.3	221.08	0.76	0.15	5.03	6.31	5.38	1.6931
L1CAM|uc031tks.1	16.09	3.36	0.67	5.03	6.3	5.37	10.2567
IRAK3|uc001sth.3	210.25	-0.83	0.17	-5.02	6.3	5.37	0.5609
SLC37A1|uc002zbi.3	66.9	1.34	0.27	5.02	6.28	5.35	2.5287
C15orf48|uc001zvh.4	11.75	7.77	1.55	5.02	6.28	5.35	218.85
MB21D2|uc011bsp.2	22.85	2.47	0.49	5.01	6.26	5.33	5.5226
ITPKB|uc010pvo.2	101.22	1.09	0.22	5	6.25	5.32	2.1227
PURB|uc003tme.3	320.54	0.65	0.13	5	6.25	5.32	1.5741
PPP1R15A|uc002pky.4	61.58	1.38	0.28	5	6.24	5.31	2.6068
NR4A3|uc004baf.1	22.43	7.26	1.45	5	6.24	5.31	152.774
FAM124B|uc002vnx.3	28.19	-3.35	0.67	-5	6.24	5.31	0.098
JAK3|uc002nhn.4	251.81	0.73	0.15	5	6.23	5.3	1.6623
ECI2|uc003mwf.3	117.22	-1.12	0.22	-5	6.23	5.3	0.4613
SPHK1|uc002jrj.2	16.89	3.11	0.62	4.99	6.23	5.3	8.6571
SNRPA|uc002ooz.3	134.36	-1.03	0.21	-4.99	6.22	5.29	0.4892
TSG101|uc001mor.3	80.74	1.21	0.24	4.99	6.22	5.29	2.3058
WDR7|uc002lgk.1	48.89	1.56	0.31	4.99	6.21	5.29	2.9453
WNK1|uc031qfk.1	823.14	0.45	0.09	4.99	6.21	5.28	1.3706
SLC2A13|uc010skm.2	14.4	3.92	0.79	4.99	6.21	5.28	15.0984
RECQL4|uc003zdj.3	163.17	-0.94	0.19	-4.99	6.21	5.28	0.5214
U2SURP|uc003evh.1	313.7	-0.69	0.14	-4.99	6.21	5.28	0.6195
KMT2D|uc001rta.4	1117.65	-0.42	0.09	-4.98	6.21	5.28	0.7453
SYNGR2|uc002juu.1	90.35	1.14	0.23	4.98	6.2	5.28	2.203
NSMF|uc004cna.3	211.62	0.8	0.16	4.98	6.2	5.27	1.7441
OGFRL1|uc003pfx.1	11.34	7.72	1.55	4.98	6.2	5.27	211.069
GPRIN3|uc003hsm.1	11.34	7.72	1.55	4.98	6.19	5.27	211.098
PRDM1|uc003prd.2	18.47	3	0.6	4.98	6.19	5.26	7.9768
CACNA1C-AS1|uc001qkx.2	28.95	-3.14	0.63	-4.97	6.17	5.25	0.1134
GTF3C1|uc002dov.2	397.62	0.59	0.12	4.97	6.17	5.24	1.5005
UBQLN1|uc004amv.3	406.23	0.58	0.12	4.96	6.16	5.24	1.491
GPR132|uc001yqd.3	28.48	2.27	0.46	4.96	6.16	5.23	4.8394
P4HA1|uc001jtg.3	131.54	0.96	0.19	4.96	6.15	5.23	1.9483
GALNT1|uc002kzb.3	274.72	0.68	0.14	4.96	6.15	5.23	1.6053
NUCB2|uc001mmw.3	244.97	-0.76	0.15	-4.96	6.15	5.22	0.5925
ZNF771|uc010ver.2	43.7	1.75	0.35	4.96	6.15	5.22	3.3688
CXCL10|uc003hjl.4	14.61	5.61	1.13	4.95	6.14	5.22	48.7089
MAP3K3|uc002jbf.3	170.42	-0.92	0.19	-4.95	6.14	5.21	0.5279
PARP8|uc003joo.3	62.5	1.36	0.27	4.95	6.13	5.21	2.561
INPP4A|uc002syy.3	121.63	0.98	0.2	4.95	6.12	5.2	1.967
ATP5A1|uc002lbr.2	509.44	-0.55	0.11	-4.94	6.12	5.2	0.6819
ZBTB8A|uc001bvn.3	45.84	-1.99	0.4	-4.94	6.12	5.19	0.2518
TBC1D5|uc003cbe.3	211.06	-0.83	0.17	-4.94	6.11	5.19	0.564
S100A10|uc001ezl.3	13.36	4.11	0.83	4.94	6.11	5.19	17.2573
ITGB2-AS1|uc021wju.1	91.36	1.12	0.23	4.94	6.1	5.18	2.1728
OTUD5|uc004dlu.3	176.62	0.83	0.17	4.93	6.09	5.17	1.7744
SLC6A13|uc001qic.2	21.17	7.17	1.46	4.93	6.08	5.16	144.109
TRIM21|uc001lyy.1	107.22	1.05	0.21	4.92	6.07	5.15	2.0634
CHMP1B|uc002kqe.3	120.06	0.98	0.2	4.92	6.06	5.15	1.9757
CTSA|uc002xqh.3	122.36	-1.07	0.22	-4.92	6.06	5.14	0.477
NASP|uc001coi.2	201.02	-0.84	0.17	-4.92	6.06	5.14	0.5602
TRIM58|uc001ido.3	84.72	-1.31	0.27	-4.92	6.06	5.14	0.4032
IPO5|uc001vne.3	452.49	-0.57	0.12	-4.91	6.05	5.13	0.6716
SERPINB8|uc002lju.3	13.45	4.91	1	4.91	6.05	5.13	30.1011
ZNF217|uc002xwq.4	381.33	0.59	0.12	4.91	6.04	5.13	1.5016
SEC31B|uc001krc.1	125.41	-1.07	0.22	-4.91	6.04	5.12	0.4749
TMEM109|uc001nqg.3	254.48	0.72	0.15	4.91	6.03	5.12	1.6509
EHD2|uc002phj.4	311.37	-0.67	0.14	-4.9	6.02	5.1	0.6282
RHOB|uc002rdv.3	14.16	5.58	1.14	4.9	6.02	5.1	47.7992
BIN3|uc003xcl.3	78.08	1.25	0.26	4.9	6.01	5.1	2.3852
VIMP|uc021sxu.1	36.22	1.81	0.37	4.9	6.01	5.09	3.5091
MTHFD2|uc002skk.3	277.95	0.67	0.14	4.89	6.01	5.09	1.5867
NCEH1|uc011bpx.2	51.27	1.49	0.3	4.89	6	5.09	2.8048
DGKQ|uc003gbw.4	111.01	1.01	0.21	4.89	6	5.09	2.0205
TRAPPC10|uc002zea.3	231.35	0.74	0.15	4.89	6	5.08	1.671
GALNT7|uc003isz.4	147.13	-0.96	0.2	-4.89	5.99	5.08	0.5136
LILRB2|uc002qfb.3	31.82	-5.2	1.06	-4.89	5.99	5.08	0.0272
GRB2|uc002jnx.4	673	0.47	0.1	4.89	5.99	5.08	1.3881
WT1-AS|uc010red.2	49.85	1.52	0.31	4.88	5.98	5.07	2.8671
RNF122|uc003xjo.1	74.67	1.24	0.25	4.88	5.98	5.06	2.369
MSRB3|uc021qzy.1	78.83	-1.34	0.28	-4.88	5.98	5.06	0.3938
ATG16L2|uc001otd.3	107.54	-1.14	0.23	-4.88	5.97	5.06	0.4544
BC132949|uc010jat.1	20.32	7.11	1.46	4.88	5.97	5.06	138.289
VCL|uc001jwd.3	411.78	-0.62	0.13	-4.88	5.97	5.05	0.6503
IFT140|uc002cmb.3	51.74	-1.76	0.36	-4.87	5.96	5.05	0.2944
ST3GAL1|uc003yuk.2	324.7	0.63	0.13	4.87	5.95	5.04	1.5431
HMGA2|uc001ssx.3	78.69	1.21	0.25	4.87	5.95	5.04	2.3081
KLF9|uc004aht.3	31.04	2.01	0.41	4.87	5.94	5.03	4.0196
DQ572964|uc003ojj.3	66.76	-1.48	0.3	-4.87	5.94	5.03	0.3594
MOB3B|uc003zqn.3	10.5	7.61	1.56	4.86	5.94	5.03	195.493
PHKB|uc002eev.4	119.22	-1.08	0.22	-4.86	5.94	5.03	0.4719
AP4E1|uc001zyx.2	85.98	1.18	0.24	4.86	5.92	5.01	2.267
CHN2|uc003szz.3	19.9	7.08	1.46	4.85	5.92	5.01	135.406
MBD6|uc001soj.1	124.29	-1.04	0.21	-4.85	5.92	5.01	0.4877
DHX58|uc002hyw.3	51.52	1.52	0.31	4.84	5.89	4.98	2.8581
FOXC1|uc003mtp.3	46.77	1.55	0.32	4.84	5.89	4.98	2.9295
HTRA2|uc002smi.1	143.7	0.91	0.19	4.83	5.87	4.96	1.8845
PLCB4|uc021wam.1	28.57	-2.9	0.6	-4.83	5.87	4.96	0.1336
MYB|uc003qfh.3	494.97	0.53	0.11	4.83	5.87	4.96	1.4432
ENPP1|uc011ecf.2	19.48	7.05	1.46	4.83	5.86	4.96	132.523
RPL11|uc001bhk.3	572.51	-0.51	0.11	-4.83	5.86	4.96	0.7033
MICALL1|uc003aui.3	144.34	-0.99	0.2	-4.83	5.86	4.96	0.5043
CEBPA|uc002nun.3	81.67	1.18	0.24	4.83	5.86	4.95	2.2618
RPL30|uc003yif.3	511.22	-0.54	0.11	-4.83	5.86	4.95	0.6871
CD274|uc003zje.3	13.61	3.64	0.75	4.82	5.85	4.94	12.439
AMIGO2|uc001rpk.3	10.08	7.55	1.57	4.82	5.85	4.94	187.653
RPL13A|uc031rlt.1	133.91	-1.01	0.21	-4.82	5.84	4.94	0.4966
GUSBP11|uc011aiz.2	48.92	-1.8	0.37	-4.82	5.84	4.94	0.2878
SOS2|uc001wxs.4	131.05	0.92	0.19	4.82	5.84	4.93	1.8888
ZBTB7A|uc002lzi.3	252.39	0.72	0.15	4.81	5.83	4.93	1.6425
ENO1|uc001apj.2	1875.08	-0.36	0.07	-4.81	5.83	4.93	0.781
GAB2|uc001ozh.3	77.27	1.19	0.25	4.81	5.83	4.92	2.2889
DENND4B|uc001fdd.1	387.73	-0.6	0.12	-4.81	5.82	4.92	0.6602
GALNT6|uc001ryl.1	139.38	-0.99	0.21	-4.81	5.82	4.92	0.5027
DNM1|uc022bob.1	26.27	-4.31	0.9	-4.81	5.82	4.91	0.0505
ADC|uc001bwr.3	18.91	2.72	0.57	4.81	5.82	4.91	6.5947
KATNB1|uc002eml.1	96.49	-1.19	0.25	-4.81	5.81	4.91	0.4386
SSBP3|uc001cxe.4	259.92	-0.74	0.15	-4.8	5.81	4.91	0.6003
SV2A|uc001etg.3	257.48	-0.73	0.15	-4.8	5.81	4.91	0.6033
TBC1D14|uc003gjs.4	216.09	-0.78	0.16	-4.8	5.81	4.9	0.5813
NDRG2|uc001vyx.3	32.61	-2.45	0.51	-4.8	5.8	4.9	0.1826
HOXA9|uc003syt.3	313.1	-0.66	0.14	-4.8	5.8	4.89	0.6321
NOP10|uc001zie.1	127.28	0.95	0.2	4.8	5.79	4.89	1.9344
GDI1|uc004fli.4	155.46	0.85	0.18	4.8	5.79	4.89	1.7994
LRMP|uc010sja.2	37.63	1.77	0.37	4.78	5.76	4.86	3.3988
SF3B3|uc002ezf.3	703.19	-0.47	0.1	-4.78	5.76	4.86	0.7219
KIR3DX1|uc010erm.2	18.64	6.99	1.46	4.78	5.75	4.85	126.773
ATAD2B|uc002rek.4	118.19	0.97	0.2	4.78	5.75	4.85	1.9569
CABLES1|uc002kuc.2	53.92	-1.65	0.35	-4.77	5.74	4.84	0.3187
ARAP3|uc003llm.3	9.66	7.49	1.57	4.77	5.74	4.84	179.798
TMOD2|uc002abk.3	73.14	1.23	0.26	4.77	5.73	4.83	2.3484
PDE4A|uc002moj.2	13.6	3.64	0.76	4.77	5.73	4.83	12.4332
SLC7A7|uc001wgs.4	13.32	5.49	1.15	4.77	5.73	4.83	44.9006
BZW1|uc021vus.1	77.97	1.18	0.25	4.76	5.7	4.8	2.2669
ILVBL|uc002nam.3	62.52	-1.5	0.31	-4.75	5.7	4.8	0.3543
GALNT10|uc003lvh.3	22.31	2.49	0.52	4.75	5.7	4.8	5.6214
C1QBP|uc002gby.1	241.15	-0.75	0.16	-4.75	5.68	4.79	0.5927
PLAC8|uc003hoe.3	25.94	-3.22	0.68	-4.74	5.68	4.78	0.1077
TSPAN31|uc001spt.3	33.41	1.82	0.38	4.74	5.68	4.78	3.5279
TP53|uc002gij.3	325.06	-0.64	0.13	-4.74	5.67	4.78	0.6436
PLEKHG3|uc001xhp.2	62.59	-1.5	0.32	-4.74	5.66	4.77	0.3547
ZMIZ2|uc003tlr.3	247.89	0.73	0.16	4.73	5.64	4.75	1.6626
RIN3|uc001yap.3	321	-0.65	0.14	-4.73	5.64	4.74	0.6364
TSHZ3|uc002nsy.4	31.96	-2.42	0.51	-4.72	5.63	4.74	0.1874
STARD8|uc004dxb.3	196.82	0.75	0.16	4.72	5.63	4.73	1.6874
PRSS23|uc001pcb.3	20.27	-7.04	1.49	-4.72	5.62	4.73	0.0076
AUH|uc004arf.4	28.4	2	0.42	4.72	5.62	4.73	3.9917
INPP5D|uc010zmp.2	437.99	-0.55	0.12	-4.71	5.62	4.72	0.682
PPM1M|uc011bed.2	18.57	2.61	0.55	4.71	5.61	4.72	6.118
LRRC1|uc003pcd.1	49.11	1.49	0.32	4.71	5.61	4.71	2.8052
SLC2A1|uc001cik.2	183.02	0.78	0.17	4.71	5.6	4.71	1.7209
KCTD15|uc002nuw.4	40.9	-1.95	0.41	-4.71	5.6	4.71	0.2583
GLI2|uc010flp.3	76.05	-1.31	0.28	-4.7	5.59	4.69	0.4032
ATXN1|uc010jpi.3	43.84	1.56	0.33	4.7	5.58	4.69	2.9457
HHEX|uc001kid.3	214.77	-0.77	0.16	-4.7	5.57	4.68	0.5855
TNN|uc001gkl.1	19.85	-7.01	1.49	-4.69	5.57	4.68	0.0078
INCENP|uc001nsw.1	138.83	-0.94	0.2	-4.69	5.57	4.68	0.5197
TSPYL1|uc003pwp.4	220.14	0.71	0.15	4.69	5.57	4.68	1.6312
LYSMD2|uc002abi.3	98.93	1.03	0.22	4.69	5.56	4.67	2.0368
LPCAT3|uc001qsi.3	80.71	-1.28	0.27	-4.69	5.56	4.67	0.412
PAQR8|uc003pao.4	122.41	-1	0.21	-4.69	5.56	4.67	0.4988
MED13|uc002izo.3	304.49	0.63	0.13	4.69	5.56	4.67	1.5429
BC033949|uc001acl.1	11.89	4.3	0.92	4.68	5.55	4.66	19.7627
DRAP1|uc001ogj.2	163.31	0.82	0.18	4.68	5.55	4.66	1.7663
KIAA1522|uc001bvu.1	50.62	1.43	0.31	4.68	5.54	4.65	2.696
ATP11C|uc004faz.3	131.52	-0.97	0.21	-4.68	5.53	4.64	0.5114
ERO1L|uc001wzv.3	154.43	0.83	0.18	4.67	5.53	4.64	1.7722
SLC2A6|uc004cee.3	33.01	1.93	0.41	4.67	5.53	4.64	3.8208
SERPINE1|uc003uxt.4	12.57	3.78	0.81	4.67	5.51	4.62	13.7762
FPR1|uc002pxq.3	12.51	5.37	1.15	4.66	5.51	4.62	41.4539
TNFRSF1B|uc001att.3	195.21	0.74	0.16	4.66	5.5	4.61	1.673
SSBP2|uc003khp.4	112.04	-1.05	0.22	-4.66	5.5	4.61	0.4843
ACACA|uc002hno.3	148.33	-0.91	0.19	-4.66	5.49	4.6	0.5338
CBLB|uc003dwc.3	42.78	1.55	0.33	4.65	5.49	4.6	2.9373
RUVBL2|uc002plr.1	120.28	-1.01	0.22	-4.65	5.47	4.59	0.4958
GPR56|uc002emb.2	24.23	-3.4	0.73	-4.65	5.47	4.58	0.0949
PTPN7|uc010ppx.2	602.44	0.47	0.1	4.64	5.47	4.58	1.3809
IFITM3|uc001lpa.2	56.17	1.34	0.29	4.64	5.45	4.57	2.5376
HLA-C|uc011hpd.2	11.51	4.23	0.91	4.63	5.44	4.56	18.7957
AMICA1|uc001psk.2	11.51	4.23	0.91	4.63	5.44	4.55	18.7942
SERPINB1|uc003mub.4	334.61	-0.64	0.14	-4.63	5.44	4.55	0.64
RPS14|uc003lsj.3	179.13	-0.82	0.18	-4.63	5.44	4.55	0.5657
ELMO2|uc002xru.1	70.37	1.31	0.28	4.63	5.43	4.55	2.4779
ERLIN2|uc003xke.4	74.19	-1.3	0.28	-4.63	5.43	4.55	0.4057
ANPEP|uc002bop.4	628.98	0.45	0.1	4.62	5.43	4.54	1.37
MOB1A|uc002skh.4	256.92	0.67	0.15	4.62	5.42	4.54	1.5916
CEP55|uc009xug.3	61.97	-1.48	0.32	-4.62	5.42	4.54	0.3579
IL15RA|uc021pmo.1	11.51	4.23	0.92	4.62	5.42	4.54	18.7974
SH3D21|uc010oia.1	30.41	-2.48	0.54	-4.62	5.42	4.54	0.1798
STX6|uc021pfr.1	197.63	0.73	0.16	4.62	5.41	4.53	1.6613
LRP8|uc001cvi.2	219.06	-0.74	0.16	-4.61	5.4	4.52	0.5973
ST5|uc001mgt.3	27.98	1.97	0.43	4.61	5.4	4.52	3.917
PPP3CB|uc001juf.3	189.94	0.74	0.16	4.61	5.4	4.52	1.6717
TMC8|uc002jur.1	98.64	-1.12	0.24	-4.61	5.4	4.52	0.4606
HLA-B|uc011imz.2	20.46	2.42	0.53	4.61	5.39	4.51	5.3691
PAM|uc003knt.3	16.26	2.83	0.61	4.61	5.39	4.51	7.0947
ATP6V0A2|uc001ufr.3	240.85	0.71	0.15	4.61	5.39	4.51	1.6366
FBXL20|uc002hrt.3	138.86	0.88	0.19	4.6	5.38	4.5	1.8408
SECISBP2L|uc001zxe.2	158.46	0.81	0.18	4.6	5.38	4.5	1.7477
CLEC17A|uc010dzn.2	16.08	6.78	1.47	4.6	5.37	4.49	109.965
TRPS1|uc003yny.3	299.92	-0.68	0.15	-4.6	5.37	4.49	0.626
MDFI|uc003oqq.4	39.1	-1.96	0.43	-4.59	5.36	4.48	0.2569
KIAA0391|uc001wsy.2	65.47	-1.39	0.3	-4.59	5.35	4.47	0.381
ANKRD33B|uc021xwp.1	313.72	-0.62	0.14	-4.59	5.35	4.47	0.6486
TSPAN33|uc003vop.2	30.63	1.84	0.4	4.58	5.34	4.46	3.5849
IPCEF1|uc021zhc.1	16.27	2.83	0.62	4.58	5.34	4.46	7.0981
SLC19A1|uc002zhl.2	157.16	-0.86	0.19	-4.57	5.32	4.44	0.5515
ARHGEF2|uc001fmt.2	607.39	0.45	0.1	4.57	5.32	4.44	1.3695
NCOR1|uc002gpo.3	547.68	0.47	0.1	4.57	5.3	4.43	1.3836
LRRC33|uc003fwv.3	305.67	-0.63	0.14	-4.57	5.3	4.42	0.6468
GOT2|uc002eof.1	144.16	-0.9	0.2	-4.56	5.3	4.42	0.5373
RTEL1|uc011abd.2	90.42	-1.15	0.25	-4.56	5.3	4.42	0.4518
LRPPRC|uc002rtr.2	430.77	-0.54	0.12	-4.56	5.29	4.41	0.688
YPEL2|uc002ixm.1	20.51	2.38	0.52	4.55	5.28	4.4	5.1966
NCS1|uc004bzi.2	8.4	7.29	1.6	4.55	5.28	4.4	156.414
CD33|uc002pwa.2	121.97	-0.97	0.21	-4.55	5.27	4.39	0.5088
ARID5B|uc001jlt.2	71.37	1.18	0.26	4.55	5.27	4.39	2.268
TRIM71|uc003cff.3	44.37	-1.77	0.39	-4.55	5.27	4.39	0.2942
PIK3C3|uc002lap.3	158.79	-0.85	0.19	-4.55	5.27	4.39	0.5549
DAPP1|uc003hvf.4	19.27	2.54	0.56	4.54	5.26	4.38	5.8281
RAB3GAP1|uc010fnf.3	176	0.78	0.17	4.54	5.25	4.38	1.7216
PLXNA2|uc001hgz.3	76.6	-1.25	0.28	-4.54	5.25	4.37	0.4201
CD38|uc003gol.1	115.51	-1.02	0.22	-4.54	5.25	4.37	0.493
PTPN14|uc001hkk.2	275.35	0.63	0.14	4.54	5.24	4.37	1.5456
ZNF697|uc001ehy.1	27.56	1.94	0.43	4.54	5.24	4.37	3.8433
HDC|uc001zxz.3	15.24	6.7	1.48	4.53	5.24	4.36	104.192
CTDSP2|uc001sqm.3	360.31	0.57	0.13	4.53	5.22	4.35	1.4868
IFFO2|uc001bbd.2	74.98	1.14	0.25	4.53	5.22	4.35	2.2027
DAZAP1|uc002lsn.3	346.93	-0.6	0.13	-4.52	5.22	4.34	0.6593
POLG|uc002bnr.4	268.21	0.63	0.14	4.52	5.22	4.34	1.55
MEX3D|uc010dsn.3	94.63	1.02	0.23	4.52	5.22	4.34	2.029
ZNF469|uc002fku.2	85.6	1.1	0.24	4.52	5.21	4.33	2.1498
CALN1|uc003twb.4	118.23	-1	0.22	-4.52	5.2	4.33	0.5004
CASZ1|uc001aro.4	27.91	1.98	0.44	4.51	5.19	4.32	3.9424
MINA|uc003dsb.1	115.78	-1.05	0.23	-4.5	5.17	4.3	0.4825
GRN|uc002igp.1	594.4	0.45	0.1	4.5	5.17	4.3	1.3645
CTLA4|uc002vak.2	7.98	7.21	1.6	4.5	5.17	4.3	148.498
QSOX2|uc010nbi.2	136.51	-0.93	0.21	-4.5	5.17	4.3	0.5263
DQ573015|uc001awz.3	51.09	1.39	0.31	4.5	5.16	4.29	2.6204
EPHB4|uc003uwn.1	51.82	-3.85	0.86	-4.49	5.15	4.28	0.0694
RNF11|uc001csi.4	127.47	0.87	0.19	4.49	5.15	4.28	1.8246
CREM|uc001iyb.3	17.68	2.6	0.58	4.49	5.15	4.28	6.0482
LAMP3|uc003flh.4	7.98	7.22	1.61	4.49	5.15	4.28	148.588
CXCR5|uc001pue.4	7.97	7.21	1.61	4.49	5.15	4.28	148.482
DYNC2H1|uc001phn.1	98.33	-1.08	0.24	-4.48	5.14	4.27	0.4714
TAF15|uc002hkd.4	450.26	-0.52	0.12	-4.48	5.13	4.26	0.6984
DGKA|uc001sim.3	157.73	-0.85	0.19	-4.48	5.13	4.26	0.5556
AMZ1|uc003smr.1	16.51	-6.74	1.5	-4.48	5.13	4.26	0.0094
CORO2A|uc004aym.3	23.66	-3.07	0.68	-4.48	5.13	4.26	0.1194
CYS1|uc002rag.2	11.84	3.63	0.81	4.48	5.13	4.26	12.3794
PRAM1|uc002mkd.3	22.73	-3.64	0.81	-4.47	5.11	4.24	0.0802
PPP1R3E|uc031qns.1	44.17	-1.75	0.39	-4.47	5.11	4.24	0.2967
SLC25A10|uc031rew.1	62.22	-1.39	0.31	-4.47	5.1	4.23	0.3829
ADSL|uc003ayp.4	144.4	-0.88	0.2	-4.47	5.1	4.23	0.5433
TLE4|uc004alc.3	14.44	6.61	1.48	4.46	5.09	4.23	97.884
FAM13A-AS1|uc003hrz.1	26.93	1.98	0.44	4.46	5.09	4.23	3.9469
KLHL36|uc002fig.3	68.38	1.17	0.26	4.46	5.09	4.22	2.2577
PTP4A3|uc003ywg.1	177.76	-0.79	0.18	-4.46	5.09	4.22	0.5767
TMOD3|uc002abn.3	246.36	0.65	0.14	4.46	5.09	4.22	1.5651
EFR3B|uc010eyh.3	27.63	1.93	0.43	4.46	5.08	4.22	3.818
ATP2B1|uc001tbh.3	88.89	-1.15	0.26	-4.46	5.08	4.21	0.4519
TONSL|uc011llg.2	139.97	-0.89	0.2	-4.46	5.08	4.21	0.5412
MACROD1|uc001nyh.3	32.48	-2.18	0.49	-4.45	5.07	4.2	0.2202
PYGB|uc002wup.3	179.17	0.74	0.17	4.45	5.06	4.2	1.6683
GNA13|uc002jfc.3	328.14	0.58	0.13	4.44	5.05	4.19	1.4975
SHC4|uc001zxb.1	10.5	4.54	1.02	4.44	5.05	4.19	23.3048
CDC42BPB|uc001ymi.1	109.5	0.93	0.21	4.44	5.05	4.18	1.8999
SBNO2|uc002lrk.4	250.18	0.66	0.15	4.44	5.05	4.18	1.576
MAVS|uc002wjw.4	400.78	-0.54	0.12	-4.44	5.04	4.18	0.6881
DAPK2|uc002amr.3	14.75	2.91	0.66	4.43	5.02	4.15	7.5081
ZEB2|uc002tvu.3	37.57	1.58	0.36	4.42	5.01	4.15	2.9856
NPC1|uc002kum.4	61.2	1.23	0.28	4.42	5.01	4.15	2.3397
EDEM1|uc003bqi.3	294.5	0.6	0.14	4.42	5.01	4.15	1.5165
KIAA1462|uc001iux.3	14.03	6.57	1.49	4.42	5.01	4.15	95.0017
METTL8|uc010zdo.2	69.45	-1.29	0.29	-4.42	5	4.14	0.4094
MPHOSPH6|uc002fgw.3	58.3	-1.46	0.33	-4.41	4.99	4.12	0.3629
CD59|uc001mus.4	302	-0.64	0.14	-4.41	4.98	4.12	0.6439
GCH1|uc001xbi.1	46.89	1.41	0.32	4.41	4.98	4.12	2.6542
USP20|uc004byr.3	279.5	-0.67	0.15	-4.41	4.98	4.12	0.6304
SORCS2|uc003gkb.4	7.56	7.14	1.62	4.41	4.98	4.11	140.779
WNT5B|uc001qjk.3	10.83	5.16	1.17	4.4	4.97	4.11	35.6619
KANK4|uc001dah.4	10.71	4.1	0.93	4.4	4.97	4.11	17.1154
DLL4|uc001zng.2	10.79	5.18	1.18	4.4	4.97	4.11	36.1835
HOXA5|uc003syn.2	60.81	-1.39	0.32	-4.4	4.96	4.1	0.3813
SEC14L1|uc002jto.3	283.09	0.61	0.14	4.4	4.96	4.1	1.525
TM4SF18|uc021xfl.1	11.35	3.61	0.82	4.39	4.95	4.09	12.1702
OGFR|uc002ydj.3	137.44	0.82	0.19	4.39	4.95	4.09	1.7667
BBS12|uc003ieu.3	11.93	3.43	0.78	4.39	4.94	4.09	10.7813
GTF3A|uc001ure.2	185.26	-0.76	0.17	-4.39	4.94	4.08	0.5919
HDAC10|uc003bkg.3	125.48	-1.01	0.23	-4.39	4.94	4.08	0.4977
HCLS1|uc003eeh.4	393.35	0.52	0.12	4.39	4.94	4.08	1.4362
ARHGEF1|uc002osa.3	653.34	0.44	0.1	4.38	4.93	4.07	1.3522
LDHB|uc001rfe.3	249.61	-0.66	0.15	-4.38	4.92	4.06	0.6318
SNHG15|uc003tmk.4	123.3	-0.93	0.21	-4.37	4.91	4.06	0.5247
ING5|uc002wcd.3	97.41	-1.06	0.24	-4.37	4.91	4.06	0.4783
SPAG6|uc001iri.3	43.28	-1.72	0.39	-4.37	4.91	4.05	0.3036
ATP5G2|uc001sec.3	191.15	-0.76	0.17	-4.37	4.91	4.05	0.5899
CLIP1|uc001ucg.2	101.9	0.96	0.22	4.37	4.9	4.04	1.9418
GNB1|uc001aif.3	944.02	0.37	0.09	4.36	4.9	4.04	1.2933
AGAP3|uc003wjg.1	94.84	0.99	0.23	4.36	4.89	4.04	1.9883
FBRSL1|uc001ukf.3	203.05	-0.75	0.17	-4.36	4.89	4.04	0.5944
BC045769|uc002iil.3	43.75	1.44	0.33	4.36	4.89	4.03	2.7091
PTPLA|uc001ipg.3	32.76	-2.07	0.47	-4.36	4.88	4.03	0.2383
COMMD7|uc002wya.4	224.14	0.65	0.15	4.35	4.87	4.02	1.5688
KIAA0195|uc002jnz.4	173.97	-0.78	0.18	-4.35	4.87	4.02	0.5805
WDFY1|uc002vnq.3	228.52	0.65	0.15	4.35	4.87	4.02	1.5642
BPTF|uc002jgf.3	415.46	-0.52	0.12	-4.35	4.87	4.02	0.6964
RPRD2|uc009wlr.3	139.24	-0.88	0.2	-4.35	4.87	4.01	0.5447
SLC43A1|uc001nkk.3	63.57	-1.34	0.31	-4.35	4.87	4.01	0.3959
MICAL3|uc002zng.4	199.57	0.72	0.17	4.35	4.87	4.01	1.6508
AK126318|uc002ivh.1	51.51	-1.5	0.35	-4.35	4.86	4.01	0.3526
IKBKE|uc001hdz.2	68.45	1.13	0.26	4.35	4.86	4.01	2.196
ECT2|uc003fil.2	56.8	-1.47	0.34	-4.35	4.86	4.01	0.3609
TNFSF15|uc004bjh.3	10.08	4.48	1.03	4.35	4.86	4	22.3335
MAP3K1|uc003jqw.4	113.16	0.89	0.2	4.34	4.85	4	1.8497
PI4KA|uc002zsz.5	416.7	-0.52	0.12	-4.34	4.85	4	0.6982
MCCC2|uc003kbs.4	153.39	-0.82	0.19	-4.34	4.85	4	0.5655
STX1A|uc003tyx.3	13.82	2.92	0.67	4.34	4.84	3.99	7.5734
BCAT2|uc002pkr.3	79.64	-1.21	0.28	-4.34	4.84	3.99	0.4311
CARD11|uc003smv.3	33.16	1.66	0.38	4.34	4.84	3.99	3.1635
FADS3|uc001nsm.3	31.88	1.71	0.39	4.33	4.84	3.98	3.267
GCC2|uc002tec.3	89.09	1.04	0.24	4.33	4.83	3.98	2.0611
NFKBID|uc002oci.1	39.47	1.55	0.36	4.33	4.83	3.98	2.9314
IMPDH1|uc003vmu.2	42.76	-1.69	0.39	-4.33	4.83	3.98	0.309
LETMD1|uc009zlw.3	76.79	-1.18	0.27	-4.33	4.82	3.97	0.4414
MEX3C|uc002lfc.4	176.94	0.72	0.17	4.32	4.81	3.96	1.6443
ID1|uc002wwg.2	34.96	-1.96	0.45	-4.32	4.81	3.96	0.2572
NFE2L2|uc002ulh.5	172.87	0.73	0.17	4.32	4.81	3.96	1.6594
SHMT1|uc002gta.3	60.36	-1.37	0.32	-4.32	4.8	3.95	0.3858
SLC41A1|uc001hdh.1	35.79	1.61	0.37	4.32	4.8	3.95	3.0536
PDLIM7|uc003mhc.1	100.53	0.93	0.22	4.31	4.78	3.94	1.9054
GAMT|uc002lsk.4	48	-1.56	0.36	-4.31	4.78	3.93	0.3402
RASGRF1|uc002beq.3	18.49	2.37	0.55	4.31	4.78	3.93	5.1679
C10orf12|uc001kmv.3	101.98	0.93	0.22	4.31	4.78	3.93	1.9001
PTP4A2|uc001bty.2	439.61	0.49	0.11	4.3	4.78	3.93	1.4051
PRDX6|uc001giy.1	284.3	0.59	0.14	4.3	4.78	3.93	1.5077
CDC25B|uc002wjn.3	94.28	-1.05	0.24	-4.3	4.77	3.93	0.4823
TARDBP|uc001art.3	150.05	-0.83	0.19	-4.3	4.77	3.93	0.5644
ULK1|uc001uje.3	134.55	0.81	0.19	4.3	4.77	3.92	1.7515
BIRC5|uc002jvf.3	123.27	-0.93	0.22	-4.3	4.77	3.92	0.5257
ZNF385A|uc001sfy.3	120.48	-0.92	0.21	-4.3	4.76	3.92	0.5274
PABPC1|uc003yjs.1	854.63	-0.39	0.09	-4.3	4.76	3.91	0.7651
LSAMP|uc003ebs.3	57.71	1.28	0.3	4.3	4.76	3.91	2.4278
RPL3|uc003axi.3	335.44	-0.57	0.13	-4.29	4.76	3.91	0.6749
ANKFY1|uc002fxn.3	223.63	0.64	0.15	4.29	4.75	3.9	1.5631
PHKA1|uc004eax.4	20.33	-3.92	0.91	-4.29	4.75	3.9	0.0659
C3|uc002mfm.3	15.55	2.64	0.62	4.29	4.75	3.9	6.253
TFE3|uc004dmb.3	92	0.97	0.23	4.29	4.74	3.9	1.9642
NKG7|uc002pwj.3	60.05	-1.36	0.32	-4.29	4.74	3.9	0.3889
EML4|uc002rsi.3	151.11	0.79	0.19	4.29	4.74	3.9	1.7338
ZNF512B|uc002yhl.2	139.22	-0.89	0.21	-4.29	4.74	3.89	0.5393
IRF1|uc003kxa.2	101.2	0.94	0.22	4.28	4.74	3.89	1.9124
ZNF106|uc001zpw.3	308.31	0.56	0.13	4.28	4.73	3.89	1.4765
KNTC1|uc001ucv.3	230.23	-0.67	0.16	-4.28	4.73	3.88	0.6302
HSPA9|uc003ldf.3	111.6	-0.97	0.23	-4.28	4.73	3.88	0.5109
TRAF3|uc001ymd.2	197.23	0.68	0.16	4.28	4.72	3.88	1.5984
ZDHHC5|uc001nkx.1	259.94	0.6	0.14	4.28	4.72	3.88	1.5172
ABHD14B|uc011bdy.2	46.72	-1.57	0.37	-4.28	4.72	3.88	0.3369
PI4K2A|uc001kog.1	85.9	1.13	0.27	4.27	4.72	3.88	2.1947
DUSP22|uc003msx.3	47.97	1.34	0.31	4.27	4.71	3.87	2.5377
MBNL3|uc004ewv.4	79.63	-1.15	0.27	-4.27	4.71	3.87	0.4509
WDR27|uc003qwx.3	36.7	-1.85	0.43	-4.27	4.71	3.87	0.2782
AFAP1|uc011bwk.1	6.72	6.97	1.63	4.27	4.71	3.87	125.112
SPRY4|uc010jgi.1	12.34	6.38	1.5	4.26	4.7	3.86	83.4383
CHST2|uc003evm.3	10.28	4.03	0.95	4.26	4.7	3.86	16.375
SVIP|uc001mqp.4	76.55	-1.17	0.27	-4.26	4.7	3.86	0.4438
PRKCA|uc002jfp.1	15.12	2.66	0.62	4.26	4.69	3.85	6.3378
CXCR3|uc011mpx.2	22.05	-2.95	0.69	-4.26	4.69	3.85	0.1294
HMMR|uc003lzh.3	28.63	-2.23	0.52	-4.26	4.69	3.85	0.213
KIF20A|uc003lcj.3	27.63	-2.32	0.55	-4.26	4.69	3.85	0.1999
A4GALT|uc003bdb.3	10.38	3.74	0.88	4.26	4.68	3.84	13.3741
DNAJA3|uc002cwk.3	120.92	-0.91	0.21	-4.26	4.68	3.84	0.5316
HSD3B7|uc002eaf.2	34.03	1.62	0.38	4.25	4.68	3.84	3.0742
SAMD14|uc002iqg.4	68.76	2.24	0.53	4.25	4.67	3.83	4.7386
RAP1GAP2|uc010ckd.3	112.91	-2.6	0.61	-4.25	4.66	3.82	0.1647
GNL3|uc003dfd.3	144.49	-0.83	0.2	-4.24	4.66	3.82	0.5628
NAT10|uc001mvk.3	209.93	-0.69	0.16	-4.24	4.65	3.82	0.6186
ZCCHC6|uc004aoq.3	86.05	1.04	0.25	4.24	4.65	3.81	2.0572
MN1|uc003adj.3	21.92	-2.94	0.69	-4.24	4.64	3.8	0.1303
MAP4K5|uc001wyb.3	60.42	1.2	0.28	4.23	4.64	3.8	2.2971
PYCR1|uc002kcr.1	68.67	-1.23	0.29	-4.23	4.64	3.8	0.4275
KLHL5|uc003gtp.3	124.86	0.85	0.2	4.23	4.64	3.8	1.8061
GPX4|uc021umh.1	362.59	0.52	0.12	4.23	4.62	3.79	1.4291
TFAP2E|uc010ohy.2	10.92	3.55	0.84	4.22	4.62	3.78	11.6852
GNS|uc001ssg.4	224.13	0.67	0.16	4.22	4.61	3.77	1.5878
KIAA0101|uc002ank.3	192.84	-0.72	0.17	-4.22	4.61	3.77	0.6056
COMT|uc002zqu.3	219.25	-0.68	0.16	-4.22	4.61	3.77	0.6221
YTHDF1|uc002yeh.3	183.34	-0.75	0.18	-4.21	4.6	3.77	0.596
SERPINI1|uc003ffa.4	12.19	3.08	0.73	4.21	4.6	3.76	8.4524
PIM3|uc003bjb.3	206.93	0.65	0.15	4.21	4.6	3.76	1.5698
GIMAP1-GIMAP5|uc022apw.1	46.53	-1.56	0.37	-4.21	4.6	3.76	0.3388
CCR1|uc003cph.1	49.72	1.29	0.31	4.21	4.59	3.76	2.4509
CLEC2D|uc001qwf.3	14.2	2.9	0.69	4.21	4.59	3.76	7.4525
UBE2C|uc002xpm.3	43.53	-1.65	0.39	-4.21	4.58	3.75	0.3192
GGA3|uc002jni.2	170.42	-0.77	0.18	-4.2	4.58	3.74	0.5876
PLEKHG2|uc010xuz.2	123.11	0.83	0.2	4.2	4.57	3.74	1.7835
CD63|uc031qhv.1	196.42	0.67	0.16	4.2	4.57	3.74	1.5902
TBC1D22B|uc003onn.3	105.73	-0.98	0.23	-4.2	4.56	3.73	0.5082
APOL2|uc003apa.3	40.37	1.48	0.35	4.19	4.56	3.73	2.7861
HTR7|uc001kha.3	6.3	6.87	1.64	4.19	4.56	3.73	117.257
IL23A|uc001sla.3	6.3	6.87	1.64	4.19	4.56	3.73	117.257
RCC1|uc001bqf.2	128.97	-0.86	0.21	-4.19	4.55	3.72	0.5501
OSBPL1A|uc002kve.3	39.7	-1.73	0.41	-4.19	4.55	3.72	0.3023
CMBL|uc003jes.3	26.96	-2.28	0.54	-4.19	4.55	3.72	0.2065
SMG7|uc001gqf.3	152.29	-0.82	0.2	-4.19	4.55	3.71	0.5652
BC013821|uc011cly.3	15.2	2.58	0.62	4.18	4.54	3.71	5.9748
WSB2|uc001twr.2	104.87	0.9	0.22	4.18	4.54	3.71	1.8693
ENTPD7|uc001kqa.4	72.69	-1.18	0.28	-4.18	4.54	3.71	0.4418
SELPLG|uc010sxe.2	19.83	-3.43	0.82	-4.18	4.53	3.7	0.0928
INTS3|uc001fct.3	177.09	-0.75	0.18	-4.18	4.53	3.7	0.5944
FOXM1|uc001qlf.3	137.63	-0.86	0.21	-4.18	4.53	3.7	0.5495
ACOT9|uc004dao.3	41.55	1.43	0.34	4.18	4.53	3.7	2.6901
ST6GALNAC2|uc002jsg.4	6.3	6.87	1.65	4.17	4.52	3.69	117.302
EIF3L|uc003auf.3	371.23	-0.54	0.13	-4.17	4.52	3.69	0.688
EHMT1|uc011mfc.2	315.98	-0.56	0.13	-4.17	4.52	3.69	0.6777
USP6NL|uc001iks.1	66.63	-1.24	0.3	-4.17	4.51	3.68	0.4222
HK1|uc001jpi.4	280.85	0.57	0.14	4.17	4.51	3.68	1.4798
MRPS27|uc003kbz.4	121.31	-0.89	0.21	-4.17	4.51	3.68	0.538
FPGS|uc004bsg.1	331.51	0.54	0.13	4.16	4.51	3.68	1.4559
PARVB|uc003ben.3	118.61	-0.91	0.22	-4.16	4.5	3.68	0.5309
CASP10|uc002uxj.1	158.23	-0.78	0.19	-4.16	4.5	3.68	0.5843
CDC7|uc001dof.3	63	-1.27	0.3	-4.16	4.5	3.68	0.4155
WAPAL|uc001kdo.3	446.98	0.47	0.11	4.16	4.5	3.68	1.3847
TFEB|uc003oqu.2	18.24	2.26	0.54	4.16	4.5	3.67	4.7848
GZMA|uc003jpm.3	10.51	3.49	0.84	4.16	4.5	3.67	11.2015
LIPA|uc009xtq.3	187.39	0.73	0.17	4.16	4.49	3.67	1.6541
HERPUD2|uc003tes.4	75.66	1.04	0.25	4.16	4.49	3.67	2.0536
TNFRSF11B|uc003yon.4	6.3	6.87	1.65	4.15	4.49	3.66	117.319
TMEM9B|uc001mhe.1	97.78	0.91	0.22	4.15	4.48	3.65	1.8852
ACTR3|uc002tkx.2	731.98	0.39	0.1	4.15	4.48	3.65	1.3147
UTRN|uc003qkt.3	404.23	0.49	0.12	4.15	4.48	3.65	1.4037
TPP2|uc001vpi.4	334.24	0.54	0.13	4.14	4.47	3.64	1.4531
C17orf67|uc002iuq.4	32.46	-1.94	0.47	-4.14	4.46	3.64	0.2613
LPAR3|uc009wcj.1	40.16	-1.66	0.4	-4.14	4.46	3.63	0.3169
FZD6|uc003ylh.3	128.53	-0.86	0.21	-4.14	4.46	3.63	0.5528
MT2A|uc002ejh.3	14.55	2.66	0.64	4.14	4.46	3.63	6.3127
TRIM35|uc003xfl.1	75.78	1.03	0.25	4.14	4.46	3.63	2.0424
KMT2C|uc003wla.3	479.29	0.46	0.11	4.14	4.45	3.63	1.3721
EP300|uc003azl.4	381.77	0.5	0.12	4.14	4.45	3.63	1.4105
MS4A7|uc001npf.3	10	3.66	0.89	4.13	4.45	3.62	12.6274
ARSB|uc003kfq.3	62.79	1.14	0.28	4.13	4.44	3.62	2.199
BRCA1|uc002ict.3	149.41	-0.81	0.2	-4.13	4.44	3.62	0.57
TRIM65|uc002jpx.4	123.49	-0.87	0.21	-4.12	4.43	3.61	0.5464
CSNK1A1|uc003lqw.2	166.54	0.71	0.17	4.12	4.43	3.61	1.632
INPP1|uc010fsb.3	17.77	2.27	0.55	4.12	4.42	3.6	4.8122
VWA5A|uc001pzt.3	17.74	2.27	0.55	4.12	4.42	3.6	4.8385
MYEOV|uc001oov.3	11.05	6.24	1.51	4.12	4.42	3.59	75.3413
COMMD4|uc002azy.3	67.58	-1.23	0.3	-4.12	4.42	3.59	0.4264
GFPT1|uc002sfi.2	113.13	0.84	0.21	4.12	4.42	3.59	1.7958
PLA2G4C|uc002phx.3	11.04	6.23	1.51	4.12	4.42	3.59	75.3086
TXLNG2P|uc022cof.2	69.77	-1.18	0.29	-4.12	4.41	3.59	0.4425
ROBO4|uc001qbg.3	20.99	-2.87	0.7	-4.11	4.41	3.59	0.1364
CEBPD|uc003xqh.1	9.32	4.3	1.05	4.11	4.4	3.58	19.7467
SPATS2L|uc002uvr.4	9.21	4.37	1.06	4.11	4.4	3.58	20.7483
SCD5|uc003hna.2	31.06	-1.97	0.48	-4.11	4.4	3.58	0.2547
FAM134A|uc002vjw.4	207.61	-0.68	0.16	-4.11	4.4	3.58	0.6253
MGC70870|uc002kgk.4	70.97	-1.17	0.29	-4.11	4.4	3.58	0.4435
NACC2|uc004cgv.4	39.89	-1.65	0.4	-4.11	4.39	3.58	0.319
RPL19|uc002hrq.1	422.62	-0.5	0.12	-4.1	4.39	3.57	0.7066
SGK223|uc003wsh.4	39.7	1.51	0.37	4.1	4.39	3.57	2.8403
ZYX|uc003wcx.3	438.53	0.46	0.11	4.1	4.39	3.57	1.3779
MYL12B|uc002klt.4	225.12	0.61	0.15	4.1	4.38	3.56	1.5269
HSPA6|uc001gaq.3	5.88	6.77	1.65	4.1	4.38	3.56	109.447
VWA1|uc001afs.3	38.8	-1.68	0.41	-4.1	4.38	3.56	0.3123
CORO2B|uc021spj.1	5.88	6.77	1.65	4.09	4.37	3.55	109.462
PDE3A|uc001reh.2	5.88	6.77	1.65	4.09	4.37	3.55	109.432
SPAG5|uc002hbq.3	115.4	-0.9	0.22	-4.09	4.37	3.55	0.537
DANCR|uc003gzo.2	110.25	-0.96	0.24	-4.09	4.37	3.55	0.5124
P2RY2|uc001otj.4	17.77	2.27	0.55	4.09	4.36	3.54	4.8129
PAN2|uc001skx.3	52.11	-1.41	0.34	-4.08	4.35	3.54	0.3774
GLS|uc002usf.3	232.23	0.61	0.15	4.08	4.35	3.54	1.5219
LIPG|uc002ldv.3	21.48	2	0.49	4.08	4.35	3.54	3.9974
CD151|uc001lsb.3	96.63	0.93	0.23	4.08	4.35	3.53	1.911
USB1|uc002emz.3	108.75	0.89	0.22	4.08	4.35	3.53	1.8533
PHF17|uc003igk.3	59.23	-1.29	0.32	-4.08	4.35	3.53	0.4088
HOPX|uc003hbz.2	310.95	0.56	0.14	4.08	4.34	3.53	1.4777
PTENP1|uc003zth.4	74.72	-1.12	0.28	-4.08	4.34	3.53	0.4591
IL13|uc003kxj.1	10.63	6.18	1.52	4.08	4.34	3.52	72.4308
BCL6B|uc010clt.1	10.67	6.17	1.51	4.08	4.34	3.52	71.8893
EIF1|uc002hxj.3	398.43	0.5	0.12	4.07	4.33	3.52	1.413
PTBP1|uc002lpp.2	920.06	-0.36	0.09	-4.07	4.33	3.52	0.7802
LOC731424|uc021xvf.1	11.68	3.17	0.78	4.07	4.33	3.52	9.0164
HIPK3|uc031pzm.1	199.42	0.65	0.16	4.07	4.33	3.51	1.5646
CNTROB|uc002gjp.3	87.21	-1.04	0.25	-4.07	4.32	3.51	0.4873
CLCN6|uc001ate.5	58.24	-1.3	0.32	-4.07	4.32	3.51	0.4057
RBM47|uc003gvc.2	11.13	3.3	0.81	4.07	4.32	3.51	9.8368
MROH6|uc010mff.3	19.61	-3.06	0.75	-4.07	4.32	3.51	0.1197
LMCD1|uc003bqq.4	5.88	6.77	1.67	4.07	4.32	3.51	109.493
FAM117A|uc002ipk.3	164.95	0.72	0.18	4.06	4.32	3.5	1.6429
DCUN1D4|uc003gze.3	64.44	-1.23	0.3	-4.06	4.31	3.5	0.4272
S100Z|uc003keq.4	27.3	-6	1.48	-4.06	4.31	3.5	0.0156
CDCA7L|uc010kuk.3	57.92	-1.29	0.32	-4.06	4.31	3.5	0.4089
FGD5-AS1|uc003bzg.4	292.12	-0.57	0.14	-4.06	4.31	3.49	0.6737
DNASE1|uc002cvr.3	39.51	-1.63	0.4	-4.05	4.3	3.48	0.3232
HSPD1|uc002uui.3	106.43	-0.94	0.23	-4.05	4.29	3.48	0.5228
C10orf10|uc001jbr.4	54.41	1.18	0.29	4.05	4.28	3.47	2.2731
[truncated: 29,500 more rows]
