# Supplementary material for: Viral entry shapes HCMV latency establishment
Source: Nat Commun. 2025 Dec 29;17:1300. doi: 10.1038/s41467-025-68063-y (PMC12868673; doi:10.1038/s41467-025-68063-y)
Supplement: Supplementary file 4 — Supplementary Data 2 [file 41467_2025_68063_MOESM4_ESM.xlsx]

## Sheet: Sheet1
	Supplementary Table 2. RPKM values of reported HCMV receptors in different monocytes and their differentiated counterparts
	Gene	Primary		THP1		Kasumi-3		publication (many are based on the review "Pathogen at the Gates: Human Cytomegalovirus Entry and Cell Tropism")
		mono	MDM	mono	MDM	mono	MDM
	PDGFRA	0.635683	0.772801	0.40366	3.237	204.605	28.6646	Soroceanu L, Akhavan A, Cobbs CS. Platelet-derived growth factor-alpha receptor activation is required for human cytomegalovirus infection. Nature. 2008 Sep 18;455(7211):391-5. doi: 10.1038/nature07209. Epub 2008 Aug 13. PMID: 18701889.
	NRP2	6.84318	21.4495	0.150166	8.68607	0	4.5215	Martinez-Martin N, Marcandalli J, Huang CS, Arthur CP, Perotti M, Foglierini M, Ho H, Dosey AM, Shriver S, Payandeh J, Leitner A, Lanzavecchia A, Perez L, Ciferri C. An Unbiased Screen for Human Cytomegalovirus Identifies Neuropilin-2 as a Central Viral Receptor. Cell. 2018 Aug 23;174(5):1158-1171.e19. doi: 10.1016/j.cell.2018.06.028. Epub 2018 Jul 26. PMID: 30057110.
	EGFR	0.1	0.56	0	0	0	0	Wang, X., Huong, SM., Chiu, M. et al. Epidermal growth factor receptor is a cellular receptor for human cytomegalovirus. Nature 424, 456–461 (2003). https://doi.org/10.1038/nature01818
	ITGAV	4.67263	11.3759	4.12883	32.1673	7.87562	28.2776	Feire, A. L., H. Koss, and T. Compton. 2004. Cellular integrins function as entry receptors for human cytomegalovirus via a highly conserved disintegrin-like domain. Proc. Natl. Acad. Sci. USA101:15470-15475.
	ITGB3	0	98.6507	0.048901	35.5487	0.15267	7.47603	Feire, A. L., H. Koss, and T. Compton. 2004. Cellular integrins function as entry receptors for human cytomegalovirus via a highly conserved disintegrin-like domain. Proc. Natl. Acad. Sci. USA101:15470-15475.
	ITGA2	0	0	0	0	0.0369985	8.11689	Feire, A. L., H. Koss, and T. Compton. 2004. Cellular integrins function as entry receptors for human cytomegalovirus via a highly conserved disintegrin-like domain. Proc. Natl. Acad. Sci. USA101:15470-15475.
	ITGB1	12.5772	66.1796	22.0434	123.685	32.4824	91.2526	Feire, A. L., H. Koss, and T. Compton. 2004. Cellular integrins function as entry receptors for human cytomegalovirus via a highly conserved disintegrin-like domain. Proc. Natl. Acad. Sci. USA101:15470-15475.
	ITGA6	1.46034	9.31971	2.76103	28.1069	63.2863	20.4582	Feire, A. L., H. Koss, and T. Compton. 2004. Cellular integrins function as entry receptors for human cytomegalovirus via a highly conserved disintegrin-like domain. Proc. Natl. Acad. Sci. USA101:15470-15475.
	ITGA1	0	0.0428815	0.350034	7.09317	0.434566	89.7912	Maidji E., Genbacev O., Chang H.T., Pereira L. Developmental regulation of human cytomegalovirus receptors in cytotrophoblasts correlates with distinct replication sites in the placenta. J. Virol. 2007;81:4701–4712. doi: 10.1128/JVI.02748-06.
	ITGA3	1.22395	36.4209	1.09978	39.8947	0.367624	0.731895	Maidji E., Genbacev O., Chang H.T., Pereira L. Developmental regulation of human cytomegalovirus receptors in cytotrophoblasts correlates with distinct replication sites in the placenta. J. Virol. 2007;81:4701–4712. doi: 10.1128/JVI.02748-06.
	MHC-I (HLA-A)	0	0	0	0	0	0.44951	Grundy J.E., McKeating J.A., Ward P.J., Sanderson A.R., Griffiths P.D. Beta 2 microglobulin enhances the infectivity of cytomegalovirus and when bound to the virus enables class I HLA molecules to be used as a virus receptor. Pt 3J. Gen. Virol. 1987;68:793–803. doi: 10.1099/0022-1317-68-3-793.
	CD13(ANPEP)	209.807	172.477	31.3033	280.331	71.8268	85.1095	Soderberg C., Giugni T.D., Zaia J.A., Larsson S., Wahlberg J.M., Moller E. CD13 (human aminopeptidase N) mediates human cytomegalovirus infection. J. Virol. 1993;67:6576–6585.
	CD90 (THY1)	0	0	0	0	0	0	Li Q., Wilkie A.R., Weller M., Liu X., Cohen J.I. THY-1 Cell Surface Antigen (CD90) Has an Important Role in the Initial Stage of Human Cytomegalovirus Infection. PLoS Pathog. 2015;11:e1004999. doi: 10.1371/journal.ppat.1004999.
	CD147 (BSG)	145.331	432.871	292.407	474.495	136.566	135.582	Vanarsdall A.L., Pritchard S.R., Wisner T.W., Liu J., Jardetzky T.S., Johnson D.C. CD147 Promotes Entry of Pentamer-Expressing Human Cytomegalovirus into Epithelial and Endothelial Cells. mBio. 2018;9:e00781-18. doi: 10.1128/mBio.00781-18.
	CD151	25.4532	72.8634	44.0304	142.449	22.1268	36.4772	Hochdorfer D., Florin L., Sinzger C., Lieber D. Tetraspanin CD151 Promotes Initial Events in Human Cytomegalovirus Infection. J. Virol. 2016;90:6430–6442. doi: 10.1128/JVI.00145-16.
	TGFBR3	0.065062	0	1.52327	0.450545	0.147004	0.054984	Martinez-Martin N, Marcandalli J, Huang CS, Arthur CP, Perotti M, Foglierini M, Ho H, Dosey AM, Shriver S, Payandeh J, Leitner A, Lanzavecchia A, Perez L, Ciferri C. An Unbiased Screen for Human Cytomegalovirus Identifies Neuropilin-2 as a Central Viral Receptor. Cell. 2018 Aug 23;174(5):1158-1171.e19. doi: 10.1016/j.cell.2018.06.028. Epub 2018 Jul 26. PMID: 30057110.
	THBD	1.07672	60.0105	19.2816	11.4402	0.505451	1.06634	Kschonsak M, Johnson MC, Schelling R, Green EM, Rougé L, Ho H, Patel N, Kilic C, Kraft E, Arthur CP, Rohou AL, Comps-Agrar L, Martinez-Martin N, Perez L, Payandeh J, Ciferri C. Structural basis for HCMV Pentamer receptor recognition and antibody neutralization. Sci Adv. 2022 Mar 11;8(10):eabm2536. doi: 10.1126/sciadv.abm2536. Epub 2022 Mar 11. PMID: 35275719; PMCID: PMC8916737.
	OR14I1	0	0	0	0	0	0	https://www.pnas.org/doi/10.1073/pnas.1814850116
	BST2	164.201	116.956	112.184	165.328	130.317	407.63	https://pubmed.ncbi.nlm.nih.gov/22072961/
	CD63	790.401	1879.16	294.177	887.193	76.4749	105.015	Martinez-Martin N, Marcandalli J, Huang CS, Arthur CP, Perotti M, Foglierini M, Ho H, Dosey AM, Shriver S, Payandeh J, Leitner A, Lanzavecchia A, Perez L, Ciferri C. An Unbiased Screen for Human Cytomegalovirus Identifies Neuropilin-2 as a Central Viral Receptor. Cell. 2018 Aug 23;174(5):1158-1171.e19. doi: 10.1016/j.cell.2018.06.028. Epub 2018 Jul 26. PMID: 30057110.
