# Supplementary material for: Viral entry shapes HCMV latency establishment
Source: Nat Commun. 2025 Dec 29;17:1300. doi: 10.1038/s41467-025-68063-y (PMC12868673; doi:10.1038/s41467-025-68063-y)
Supplement: Supplementary file 5 — Supplementary Data 3 [file 41467_2025_68063_MOESM5_ESM.xlsx]

## Sheet: RNA-seq
Supplementary Table 3: Tab 1: RNA-seq differential expression analysis of THP1 monocytes versus THP1 monocytes overexpressing PDGFRα. Significant DE genes are in bold. pvalue and p-adjust of the duplicates is presented Tab 2: Differential protein expression from mass spectrometry analysis of THP1 monocytes versus THP1 monocytes overexpressing PDGFRα. Significant DE proteins are in bold. t-test of…
gene	baseMean	log2FoldChange	lfcSE	stat	p-val	p-adj	FC	significantly_changes	function
PDGFRA|uc003han.4	2331.78	9.49	0.39	24.19	128.56	125.06	717.424	Y
ANXA4|uc002sfr.4	346.23	1.09	0.15	7.17	12.13	9.71	2.1241	Y	Related to calcium-dependent phospholipids binding proteins
MLC1|uc003bjg.1	509.18	1.04	0.13	8.05	15.07	12.35	2.0625	Y	Unknown function
BHLHE22|uc003xvi.3	229.17	1.19	0.18	6.47	10.01	7.75	2.2889	Y	Required for neurons and several CNS maturation and differentiation
MT-RNR2|210082	10232.8	0.74	0.05	14.17	44.84	41.65	1.6737	N
MT-ND4|198886	4151.64	0.61	0.06	10.56	25.33	22.31	1.5299	N
PHGDH|uc001ehz.3	1720.98	-0.73	0.08	-9.65	21.3	18.41	0.6037	N
MT-ND3|198840	1156.88	0.76	0.09	8.61	17.15	14.35	1.6986	N
MT-ND1|198888	4723.55	0.45	0.06	7.99	14.86	12.21	1.3644	N
GLO1|uc003ooc.3	954.83	0.76	0.1	7.96	14.78	12.19	1.6958	N
MT-CYB|198727	3259.42	0.52	0.07	7.95	14.73	12.19	1.4373	N
FES|uc002bpv.3	910.85	-0.81	0.1	-7.93	14.66	12.17	0.5693	N
MT-ND2|198763	439.68	0.98	0.13	7.32	12.59	10.14	1.9759	N
MT-CO3|198938	3319.05	0.52	0.07	7.05	11.73	9.35	1.4307	N
ACTB|uc003sot.4	11413.2	-0.35	0.05	-7	11.6	9.25	0.7852	N
RPLP1|uc002asd.1	1606.37	-0.56	0.08	-6.98	11.54	9.22	0.6794	N
FTL|uc002plo.3	1380.24	-0.56	0.08	-6.8	10.99	8.7	0.6806	N
CST3|uc002wtn.1	1177.25	-0.57	0.09	-6.43	9.89	7.65	0.6741	N
PLD3|uc002onj.4	984.2	-0.61	0.1	-6.33	9.61	7.39	0.6537	N
ELANE|uc002lqb.3	2663.07	-0.44	0.07	-6.17	9.17	6.97	0.7373	N
VIM|uc001iou.2	981.95	0.58	0.09	6.12	9.03	6.86	1.4962	N
NUCB2|uc001mmw.3	646.19	0.7	0.12	5.9	8.44	6.29	1.6268	N
MYO1G|uc003tmh.2	571.64	-0.71	0.12	-5.89	8.43	6.29	0.6115	N
SERF2|uc010bdq.3	823.75	-0.58	0.1	-5.71	7.94	5.83	0.6698	N
MT-RNR1|211459	1369.32	0.47	0.08	5.69	7.89	5.8	1.3858	N
NOTCH2|uc001eik.3	1200.44	-0.54	0.09	-5.68	7.87	5.79	0.6881	N
TRIB3|uc002wdm.3	605.23	-0.65	0.12	-5.63	7.73	5.67	0.6384	N
PIEZO1|uc010vpb.2	1571.12	-0.44	0.08	-5.55	7.53	5.49	0.7396	N
ACTG1|uc002kal.2	5713.2	-0.3	0.06	-5.52	7.46	5.43	0.8095	N
MT-ND5|198786	3422.92	0.37	0.07	5.48	7.37	5.36	1.2941	N
PSAP|uc001jsm.3	1471.64	-0.43	0.08	-5.4	7.18	5.18	0.7407	N
MAN2A2|uc002bqc.3	492.65	-0.67	0.13	-5.28	6.88	4.9	0.627	N
IDH2|uc002box.3	929.24	-0.51	0.1	-5.27	6.87	4.9	0.7029	N
CFD|uc002lqc.3	1272.3	-0.45	0.09	-5.23	6.77	4.8	0.7323	N
H2AFX|uc001pvg.3	1356.95	-0.5	0.1	-5.14	6.56	4.61	0.7048	N
TEX30|uc001vpo.3	320.18	0.8	0.16	5.07	6.4	4.46	1.7445	N
NUP210|uc003bxv.1	1672.31	-0.39	0.08	-4.99	6.22	4.29	0.7615	N
MT-CO2|198712	1000.39	0.5	0.1	4.98	6.19	4.28	1.4098	N
HMHA1|uc010xgd.2	901.52	-0.51	0.1	-4.97	6.18	4.28	0.7041	N
NCL|uc002vru.3	1337.55	0.43	0.09	4.95	6.12	4.23	1.3433	N
AGRN|uc001ack.2	439.63	-0.65	0.13	-4.89	6	4.12	0.6371	N
DDOST|uc001bdo.1	690.94	-0.53	0.11	-4.79	5.78	3.91	0.6913	N
PTPRF|uc001cjr.3	1151.77	-0.42	0.09	-4.75	5.7	3.84	0.7478	N
PIK3CD|uc001aqb.4	450.63	-0.64	0.13	-4.74	5.68	3.83	0.6416	N
HSPH1|uc001utj.3	460.11	0.61	0.13	4.73	5.64	3.8	1.5283	N
ITGB2|uc002zgf.3	2557.73	-0.31	0.07	-4.58	5.33	3.49	0.8085	N
SLC7A5|uc002fkm.3	1103.87	-0.45	0.1	-4.57	5.31	3.48	0.7325	N
PCK2|uc001wlt.3	374.25	-0.65	0.14	-4.54	5.24	3.43	0.6368	N
HSP90AA1|uc001ykv.4	686.97	0.49	0.11	4.51	5.19	3.38	1.4057	N
NAPRT1|uc003yym.4	729.92	-0.51	0.12	-4.41	4.99	3.19	0.7003	N
SMC4|uc003fdh.3	1018.79	0.42	0.1	4.4	4.96	3.17	1.337	N
SLC1A5|uc002pfs.3	827.1	-0.44	0.1	-4.39	4.95	3.17	0.7377	N
MT-ATP6|198899	255.68	0.76	0.17	4.37	4.91	3.14	1.6931	N
MAZ|uc002dtx.4	1447.85	-0.38	0.09	-4.37	4.9	3.14	0.7666	N
PFKL|uc002zel.3	676.85	-0.49	0.11	-4.36	4.89	3.13	0.7106	N
CKAP4|uc001tlk.3	358.27	0.64	0.15	4.34	4.85	3.11	1.553	N
BARX1|uc010mrh.3	354.57	-0.66	0.15	-4.34	4.85	3.11	0.6345	N
CSDE1|uc001efi.3	2738.59	0.29	0.07	4.21	4.6	2.87	1.225	N
CMYA5|uc003kgc.3	84.59	1.28	0.31	4.19	4.56	NA	2.4366	N
FCER2|uc002mhm.2	54.62	-1.64	0.39	-4.17	4.52	NA	0.3202	N
CLCN7|uc002clv.3	485.91	-0.53	0.13	-4.15	4.48	2.76	0.6924	N
SUN2|uc010gxq.2	822.34	-0.42	0.1	-4.14	4.46	2.74	0.7491	N
CALR|uc002mvu.2	2474.07	0.28	0.07	4.11	4.4	2.69	1.2166	N
FURIN|uc002bpu.1	209.45	-0.79	0.19	-4.1	4.39	2.69	0.5785	N
TPCN1|uc001tux.3	459.64	0.61	0.15	4.1	4.39	2.69	1.5308	N
POLG|uc002bnr.4	386.3	-0.58	0.14	-4.09	4.36	2.68	0.6671	N
PKD1|uc002cos.1	643.37	-0.49	0.12	-4.09	4.36	2.68	0.7137	N
ADAMTS9|uc003dmg.3	16.64	3.38	0.83	4.07	4.33	NA	10.4342	N
AKR7A2|uc001bbw.3	188.41	-0.82	0.2	-4.07	4.33	2.66	0.567	N
QSOX1|uc001gnz.3	1155.97	-0.37	0.09	-4.05	4.29	2.63	0.7739	N
HYI|uc001cjo.3	147.94	-0.92	0.23	-4.05	4.29	2.63	0.5299	N
DPP7|uc004clh.3	1015.92	-0.41	0.1	-4.03	4.26	2.61	0.7538	N
TNRC18|uc003soi.4	1263.59	-0.36	0.09	-4.03	4.25	2.61	0.7782	N
IRS2|uc001vqv.3	432.8	0.54	0.13	4.03	4.25	2.61	1.4563	N
KDM4A|uc001cjx.3	1215.41	-0.34	0.09	-4.02	4.24	2.6	0.7874	N
SMAP2|uc001cfj.3	2344.49	-0.27	0.07	-3.99	4.19	2.55	0.827	N
TDRD7|uc004axj.3	320.45	-0.62	0.16	-3.99	4.18	2.55	0.6514	N
HSP90B1|uc001tkb.2	902.17	0.4	0.1	3.99	4.17	2.55	1.3162	N
ANXA1|uc004ajf.1	113.45	1.04	0.26	3.98	4.16	NA	2.0492	N
HNRNPA2B1|uc003sxr.4	2121.82	0.28	0.07	3.97	4.14	2.52	1.2121	N
MAN2C1|uc002bah.4	353.87	-0.58	0.15	-3.94	4.1	2.49	0.6686	N
THSD7A|uc021zzn.1	369.84	0.58	0.15	3.93	4.07	2.47	1.4967	N
COL9A2|uc001cfh.1	1047.31	-0.67	0.17	-3.91	4.04	2.44	0.6275	N
PRRC2C|uc010pmg.2	704.45	0.42	0.11	3.87	3.97	2.37	1.3382	N
PPP1R27|uc002kbj.1	462.64	0.54	0.14	3.85	3.93	2.34	1.4493	N
GSN|uc004blf.1	933.24	-0.4	0.11	-3.84	3.91	2.34	0.7554	N
COMMD4|uc002azy.3	217.7	-0.71	0.18	-3.84	3.91	2.34	0.6112	N
SLC2A4RG|uc002ygq.3	740.72	-0.42	0.11	-3.83	3.9	2.33	0.7464	N
ABCA7|uc002lqw.4	312.52	-0.61	0.16	-3.83	3.89	2.33	0.6544	N
OAF|uc001pxb.3	263.9	0.66	0.17	3.82	3.88	2.32	1.5755	N
AARS|uc002eyn.1	779.33	-0.4	0.1	-3.82	3.87	2.32	0.7577	N
EIF5B|uc002tab.3	263.8	0.64	0.17	3.79	3.83	2.28	1.5549	N
CORO1A|uc002dww.3	1535.03	-0.3	0.08	-3.77	3.79	2.25	0.8142	N
ABCA2|uc022bpy.1	932.75	-0.36	0.1	-3.76	3.77	2.23	0.7787	N
EIF4G2|uc001mjc.3	1899.94	0.27	0.07	3.75	3.76	2.22	1.2057	N
P4HB|uc002kbn.1	3778.17	-0.22	0.06	-3.7	3.66	2.13	0.8579	N
MT-ND4L|212907	1478.04	0.3	0.08	3.69	3.66	2.13	1.2311	N
CSK|uc010bkb.1	468.63	-0.48	0.13	-3.69	3.65	2.13	0.717	N
RPL27|uc002icj.3	467.9	0.48	0.13	3.68	3.63	2.12	1.3926	N
RNASEH2B|uc001vfa.4	364.13	0.54	0.15	3.68	3.63	2.12	1.4529	N
MBD6|uc001soj.1	386.96	-0.54	0.15	-3.68	3.63	2.12	0.6886	N
POMP|uc001usf.3	187.84	0.73	0.2	3.68	3.62	2.12	1.6615	N
PREX1|uc002xtw.1	743.47	-0.39	0.11	-3.67	3.62	2.12	0.7633	N
TEX15|uc003xil.3	44.26	1.53	0.42	3.66	3.6	NA	2.8977	N
RPL35A|uc003fyr.3	404.29	0.51	0.14	3.66	3.6	2.11	1.4249	N
ARHGAP4|uc004fjk.2	799.9	-0.41	0.11	-3.65	3.58	2.09	0.7547	N
KARS|uc002fer.3	382.42	0.51	0.14	3.64	3.57	2.08	1.4252	N
ARPC1B|uc003upz.3	1327.31	-0.32	0.09	-3.64	3.56	2.08	0.8037	N
H6PD|uc001apt.3	231.26	-0.65	0.18	-3.6	3.5	2.03	0.6381	N
RPS6|uc003znv.1	1521.06	0.29	0.08	3.6	3.5	2.03	1.2198	N
ARHGEF2|uc001fmt.2	1062.08	-0.34	0.09	-3.59	3.49	2.02	0.7924	N
ST3GAL3|uc001cjz.4	385.42	-0.51	0.14	-3.59	3.48	2.02	0.7043	N
GFI1|uc001dov.4	826.59	-0.37	0.1	-3.57	3.45	1.99	0.776	N
CDAN1|uc001zql.3	166.29	-0.75	0.21	-3.57	3.44	1.98	0.5945	N
TOP2B|uc003cdj.3	722.76	0.39	0.11	3.56	3.43	1.98	1.31	N
PPP1R3A|uc010ljy.1	20.51	2.28	0.64	3.55	3.41	NA	4.8575	N
UBR4|uc001bbi.3	658.73	-0.41	0.12	-3.54	3.4	1.95	0.7516	N
LRRC14|uc003zdk.3	386.41	-0.5	0.14	-3.54	3.4	1.95	0.7062	N
FERMT3|uc001nym.2	250.53	-0.63	0.18	-3.53	3.37	1.93	0.6446	N
HERC1|uc002amp.3	474.69	-0.47	0.13	-3.52	3.37	1.93	0.7202	N
ACTR1B|uc002syb.2	187.67	-0.7	0.2	-3.52	3.37	1.93	0.617	N
IVD|uc001zls.3	243.94	-0.62	0.18	-3.51	3.35	1.92	0.6524	N
HSPG2|uc001bfj.3	129.39	-0.86	0.24	-3.51	3.35	NA	0.5523	N
ATG16L2|uc001otd.3	266.82	-0.63	0.18	-3.51	3.34	1.92	0.6476	N
ALOX5AP|uc010tdr.2	104.39	0.97	0.28	3.5	3.34	NA	1.9586	N
DENND3|uc003yvy.3	407.17	-0.48	0.14	-3.5	3.34	1.92	0.7174	N
EDEM1|uc003bqi.3	1334.13	-0.29	0.08	-3.5	3.33	1.91	0.8154	N
SV2A|uc001etg.3	119.56	0.87	0.25	3.49	3.32	NA	1.8325	N
SREBF2|uc003bbi.3	835.71	-0.36	0.1	-3.47	3.29	1.88	0.777	N
BIVM-ERCC5|uc001vpu.2	247.94	0.61	0.18	3.47	3.28	1.87	1.5235	N
RPL23|uc002hqx.1	539.39	0.42	0.12	3.46	3.27	1.86	1.3334	N
U2SURP|uc003evh.1	296.87	0.57	0.16	3.46	3.27	1.86	1.4805	N
LONP1|uc002mcx.4	691.07	-0.39	0.11	-3.46	3.26	1.86	0.7648	N
DENND4B|uc001fdd.1	936.17	-0.33	0.1	-3.46	3.26	1.86	0.7931	N
OPLAH|uc003zar.3	191.35	-0.68	0.2	-3.45	3.26	1.86	0.6226	N
FBXW5|uc004cjx.3	538.68	-0.42	0.12	-3.44	3.24	1.85	0.7469	N
SOD1|uc002ypa.3	263.53	0.59	0.17	3.41	3.19	1.8	1.5001	N
GNB1|uc001aif.3	652.07	-0.38	0.11	-3.4	3.17	1.79	0.77	N
IFI6|uc001bon.1	87.18	1.03	0.3	3.39	3.16	NA	2.0374	N
SIGLEC1|uc002wja.3	45.96	1.41	0.42	3.39	3.15	NA	2.6643	N
CLN6|uc002arf.3	471	-0.43	0.13	-3.38	3.15	1.77	0.7408	N
MNDA|uc001fsz.1	77.71	1.04	0.31	3.38	3.14	NA	2.0509	N
NUF2|uc001gcr.1	108.65	0.88	0.26	3.38	3.14	NA	1.8403	N
GIGYF1|uc003uwg.1	428.02	-0.48	0.14	-3.36	3.1	1.72	0.7151	N
ALDH16A1|uc002pnt.3	421.05	-0.47	0.14	-3.35	3.09	1.72	0.7207	N
RECQL4|uc003zdj.3	919.11	-0.37	0.11	-3.34	3.08	1.71	0.7729	N
UQCRB|uc022ayx.1	188.53	0.66	0.2	3.34	3.08	1.71	1.5854	N
HERC2|uc001zbj.4	447.14	-0.44	0.13	-3.33	3.07	1.71	0.7368	N
TIMP3|uc003anb.3	778.47	-0.35	0.1	-3.33	3.07	1.71	0.7862	N
CENPE|uc003hxb.1	106.78	0.87	0.26	3.33	3.07	NA	1.8264	N
LYZ|uc001suw.2	204.58	0.63	0.19	3.31	3.04	1.68	1.5474	N
MS4A7|uc001npf.3	397.36	0.48	0.14	3.31	3.03	1.68	1.39	N
DGAT1|uc003zbv.3	358.98	-0.51	0.15	-3.3	3.01	1.66	0.7032	N
RUNX3|uc001bjq.3	123.89	-0.81	0.25	-3.29	3	NA	0.5714	N
ANKRD9|uc001ylz.1	137.84	-0.77	0.23	-3.28	2.98	NA	0.5867	N
RCC2|uc001bal.3	308.84	-0.51	0.16	-3.26	2.96	1.61	0.7013	N
APP|uc002ylz.3	557.51	0.39	0.12	3.26	2.95	1.6	1.3089	N
MYH9|uc003apg.3	3301.43	-0.21	0.06	-3.25	2.93	1.59	0.8639	N
CCAR1|uc001joo.3	225.24	0.58	0.18	3.22	2.9	1.56	1.5	N
MYO15B|uc002jor.1	275.67	-0.56	0.17	-3.21	2.88	1.55	0.6782	N
GRB2|uc002jnx.4	1254.65	-0.27	0.08	-3.21	2.88	1.55	0.828	N
LAT2|uc003uai.3	490.38	-0.42	0.13	-3.21	2.88	1.55	0.7472	N
TK1|uc002juw.2	608.01	-0.37	0.11	-3.21	2.88	1.55	0.7754	N
PAQR4|uc002csj.4	259.37	-0.54	0.17	-3.2	2.86	1.54	0.6869	N
PLXNB2|uc003bkv.4	1012.68	-0.3	0.1	-3.19	2.85	1.53	0.8097	N
UCHL3|uc001vjq.4	57.67	1.21	0.38	3.19	2.85	NA	2.3079	N
IRF2BP2|uc001hwg.3	1965.16	-0.24	0.07	-3.18	2.84	1.52	0.8478	N
LRRC45|uc002kde.3	287.35	-0.55	0.17	-3.18	2.83	1.52	0.6832	N
RCCD1|uc002bqk.3	197.04	-0.63	0.2	-3.18	2.83	1.52	0.6471	N
CHTF18|uc002cke.4	387.99	-0.49	0.16	-3.17	2.82	1.51	0.7107	N
CELSR2|uc001dxa.4	245.54	-0.55	0.17	-3.17	2.82	1.51	0.6814	N
LMAN1|uc002lhz.3	348.47	0.47	0.15	3.17	2.81	1.51	1.3866	N
RFX2|uc002meb.3	92.88	-0.92	0.29	-3.16	2.81	NA	0.5279	N
H1FX|uc003elx.3	729.6	-0.34	0.11	-3.16	2.8	1.5	0.7922	N
SIVA1|uc001yph.3	398.98	-0.44	0.14	-3.16	2.8	1.5	0.7358	N
RPL38|uc002jka.3	382.7	0.46	0.15	3.15	2.79	1.5	1.3759	N
KDELC1|uc001vpq.4	44.64	1.32	0.42	3.14	2.78	NA	2.5016	N
MEF2D|uc001fpb.4	2375.11	-0.22	0.07	-3.14	2.78	1.48	0.8561	N
ZMPSTE24|uc001cfg.4	1182.74	0.3	0.09	3.14	2.77	1.48	1.2294	N
KIT|uc010igr.3	22.38	-1.88	0.6	-3.12	2.75	NA	0.2711	N
TTC7A|uc002rvo.3	766.42	-0.33	0.11	-3.12	2.74	1.46	0.796	N
SPG11|uc001ztx.3	289.84	-0.5	0.16	-3.11	2.72	1.44	0.707	N
APLP2|uc021qsg.1	2692.29	-0.2	0.06	-3.09	2.7	1.42	0.8717	N
SLC38A10|uc002jzz.1	619.55	-0.35	0.11	-3.09	2.7	1.42	0.7823	N
CITED4|uc001cgj.3	2059.68	-0.25	0.08	-3.09	2.69	1.41	0.8414	N
SERPINB2|uc002ljo.3	154.48	-0.67	0.22	-3.08	2.68	1.41	0.6273	N
PGD|uc001arc.3	219.97	-0.56	0.18	-3.08	2.68	1.41	0.6766	N
PTTG1|uc003lyj.3	49.62	1.19	0.39	3.08	2.68	NA	2.2782	N
TRHDE|uc001sxa.3	54.49	1.17	0.38	3.07	2.67	NA	2.2554	N
CDT1|uc002flu.3	605.56	-0.38	0.12	-3.07	2.66	1.4	0.7707	N
C15orf39|uc002azq.4	262.29	-0.56	0.18	-3.06	2.66	1.4	0.6766	N
ADRBK1|uc009yrn.1	2140.79	-0.23	0.08	-3.06	2.65	1.39	0.8511	N
TOP2A|uc002huq.3	1501.77	0.28	0.09	3.06	2.65	1.39	1.2147	N
GPR124|uc003xkj.3	931.92	-0.3	0.1	-3.05	2.65	1.39	0.8132	N
IFI27|uc021sba.1	4.38	5.64	1.85	3.05	2.63	NA	49.7544	N
HDAC2|uc003pwd.2	466.64	0.4	0.13	3.04	2.63	1.37	1.3162	N
VEGFA|uc003owh.3	356.69	-0.47	0.15	-3.04	2.62	1.37	0.7232	N
SEC62|uc003fgh.3	208.15	0.58	0.19	3.04	2.62	1.37	1.498	N
ENO1|uc001apj.2	1705.92	-0.24	0.08	-3.04	2.62	1.37	0.8439	N
PLEK|uc002sen.4	718.17	-0.32	0.11	-3.03	2.61	1.37	0.7991	N
CERS2|uc001evz.3	712.15	-0.32	0.11	-3.03	2.61	1.37	0.7994	N
CYBA|uc002flb.4	1333.4	-0.28	0.09	-3.03	2.61	1.37	0.8232	N
LYL1|uc002mwi.3	172.35	-0.62	0.21	-3.02	2.6	1.36	0.6492	N
PPIG|uc002uez.3	102.64	0.8	0.26	3.01	2.59	NA	1.7386	N
PNN|uc001wuw.4	266.91	0.5	0.17	3.01	2.58	1.35	1.4162	N
SUB1|uc003jhs.2	276.25	0.49	0.16	3.01	2.58	1.35	1.4063	N
SDF4|uc001adh.4	397.36	-0.43	0.14	-3.01	2.58	1.35	0.7425	N
KCNK10|uc001xwn.3	9.28	3.2	1.07	3	2.57	NA	9.2104	N
HSP90AB1|uc031sor.1	951.27	0.28	0.1	2.99	2.55	1.32	1.2177	N
PLEKHM2|uc010obo.2	172.61	-0.62	0.21	-2.99	2.55	1.32	0.6492	N
CYFIP1|uc001yus.3	345.7	-0.44	0.15	-2.97	2.53	1.31	0.7368	N
IQGAP3|uc001fpf.3	1004.97	-0.27	0.09	-2.97	2.53	1.31	0.8278	N
MICAL1|uc003ptk.3	1489.91	-0.25	0.09	-2.97	2.52	1.3	0.8391	N
APRT|uc002flv.3	312.7	-0.46	0.15	-2.97	2.52	1.3	0.7272	N
LDLRAP1|uc001bkl.4	49.02	-1.15	0.39	-2.97	2.52	NA	0.4507	N
RNPEPL1|uc002vzi.4	345.18	-0.44	0.15	-2.96	2.52	1.3	0.7368	N
MT-CO1|198804	1983.8	0.24	0.08	2.93	2.48	1.26	1.1802	N
ANPEP|uc002bop.4	335.61	0.44	0.15	2.93	2.47	1.26	1.3542	N
CLSTN1|uc001aqh.3	507.64	-0.37	0.13	-2.93	2.47	1.26	0.7725	N
RAD54L|uc009vye.2	305.99	-0.48	0.16	-2.93	2.47	1.26	0.7185	N
CKAP2|uc001vgv.2	258.42	0.51	0.17	2.93	2.47	1.26	1.4219	N
DDX1|uc002rce.4	194.49	0.57	0.2	2.93	2.47	1.26	1.4868	N
CCNL2|uc001afi.2	148.05	-0.66	0.23	-2.92	2.46	1.26	0.6331	N
NAA15|uc003ihu.1	187.35	0.59	0.2	2.92	2.46	1.26	1.503	N
DNTTIP2|uc001dqf.3	97.9	0.79	0.27	2.92	2.45	NA	1.7321	N
IPO5|uc001vne.3	487.08	0.37	0.13	2.92	2.45	1.26	1.2964	N
GGA2|uc002dlq.3	617.32	-0.33	0.11	-2.92	2.45	1.26	0.7934	N
PHIP|uc003pir.3	515.61	0.39	0.13	2.92	2.45	1.26	1.3066	N
NADK|uc001aie.3	119.29	-0.72	0.25	-2.92	2.45	NA	0.6062	N
PNISR|uc003ppp.4	290.83	0.46	0.16	2.91	2.44	1.25	1.3791	N
IFI30|uc002nic.1	56.61	-1.06	0.37	-2.9	2.43	NA	0.4785	N
NOL8|uc022bjx.1	101.44	0.78	0.27	2.9	2.43	NA	1.7179	N
NGFRAP1|uc004ekj.1	81.85	0.88	0.3	2.9	2.42	NA	1.8354	N
SKI|uc001aja.4	286.73	-0.47	0.16	-2.9	2.42	1.24	0.7228	N
CEP70|uc003esl.3	94.85	0.8	0.28	2.89	2.42	NA	1.7443	N
KLF13|uc001zfo.3	296.99	-0.47	0.16	-2.89	2.41	1.23	0.7226	N
MPEG1|uc001nnu.4	55.68	-1.06	0.37	-2.89	2.41	NA	0.4803	N
S100A4|uc001fbz.3	799.36	-0.32	0.11	-2.89	2.41	1.23	0.8007	N
SERPINB9|uc003mug.4	3.88	5.48	1.9	2.89	2.41	NA	44.5199	N
PLD4|uc001ypu.1	784.12	-0.3	0.1	-2.88	2.4	1.22	0.8145	N
UBE2V2|uc003xqm.3	111.03	0.74	0.26	2.88	2.4	NA	1.6657	N
DNAJA1|uc003zsd.1	287.65	0.47	0.16	2.88	2.4	1.22	1.3876	N
NACA|uc001sma.2	300.25	0.47	0.16	2.88	2.4	1.22	1.3852	N
DNPH1|uc003ouo.3	180.31	-0.58	0.2	-2.87	2.39	1.22	0.667	N
FAM20C|uc003sip.3	240.34	-0.51	0.18	-2.87	2.39	1.22	0.7046	N
INPP5D|uc010zmp.2	808.3	-0.29	0.1	-2.87	2.39	1.22	0.8177	N
GRN|uc002igp.1	1178.61	-0.25	0.09	-2.87	2.38	1.22	0.8386	N
CLIC4|uc001bjo.2	282.4	-0.48	0.17	-2.87	2.38	1.22	0.7168	N
ESPL1|uc001sck.2	336.49	-0.43	0.15	-2.86	2.38	1.21	0.7428	N
RHOBTB2|uc011kzp.1	167.56	-0.6	0.21	-2.86	2.37	1.21	0.6577	N
STMN1|uc010oev.2	488.09	-0.36	0.13	-2.85	2.36	1.21	0.7801	N
CBX3|uc003sxu.3	190.99	0.56	0.2	2.85	2.36	1.21	1.4752	N
EEF2|uc002lze.3	4930.59	-0.17	0.06	-2.85	2.36	1.21	0.8919	N
ABHD2|uc002bnk.2	337.73	-0.43	0.15	-2.85	2.36	1.21	0.7427	N
CBX4|uc002jxe.3	192.91	-0.57	0.2	-2.85	2.36	1.21	0.6756	N
WDR34|uc004bvq.1	285.18	-0.46	0.16	-2.84	2.35	1.2	0.7274	N
NCF4|uc003apy.4	276.39	-0.47	0.17	-2.84	2.35	1.2	0.7226	N
ATP2A3|uc002fwy.2	316.26	-0.44	0.15	-2.84	2.34	1.2	0.7375	N
POLR2A|uc002ghf.4	424.57	-0.38	0.13	-2.83	2.34	1.19	0.7689	N
ZNF462|uc004bcz.3	11.2	2.64	0.93	2.83	2.33	NA	6.2177	N
KMT2B|uc021usv.1	323.18	-0.43	0.15	-2.83	2.33	1.18	0.7414	N
ZNF638|uc002shy.3	216.84	0.53	0.19	2.82	2.32	1.18	1.4424	N
HEXDC|uc002kev.4	76.88	-0.87	0.31	-2.81	2.3	NA	0.5473	N
KIF20B|uc001kgr.1	171.67	0.59	0.21	2.8	2.3	1.16	1.5033	N
GTSF1|uc001sgb.3	210.51	0.53	0.19	2.8	2.29	1.16	1.4429	N
WDR90|uc002cii.1	406.19	-0.43	0.15	-2.8	2.29	1.15	0.7414	N
RNH1|uc001lpo.1	1300.79	-0.24	0.09	-2.79	2.28	1.15	0.8444	N
PRDX4|uc004dam.3	161.77	0.59	0.21	2.79	2.27	1.14	1.5033	N
KCNAB2|uc001aly.2	553.9	-0.35	0.13	-2.78	2.27	1.14	0.7837	N
PQLC2|uc001bby.3	93.54	-0.78	0.28	-2.78	2.26	NA	0.582	N
OPA1|uc003ftg.3	256.65	0.47	0.17	2.78	2.26	1.13	1.3891	N
CSNK1G2|uc002lul.4	366.88	-0.41	0.15	-2.77	2.25	1.13	0.7529	N
RPL30|uc003yif.3	1214.77	0.25	0.09	2.77	2.25	1.13	1.1911	N
AKNA|uc004bis.3	225.34	-0.53	0.19	-2.76	2.24	1.12	0.6936	N
PBXIP1|uc001ffr.3	158.88	-0.63	0.23	-2.76	2.24	1.12	0.6463	N
RELT|uc001otv.3	128.6	-0.67	0.24	-2.76	2.24	NA	0.6282	N
MFSD10|uc003gfz.3	480.48	-0.35	0.13	-2.75	2.22	1.1	0.784	N
OSBPL5|uc001lxk.2	309.72	-0.44	0.16	-2.74	2.22	1.1	0.7384	N
IDUA|uc003gby.3	157.88	-0.59	0.21	-2.74	2.21	1.09	0.6654	N
TPP1|uc001mel.1	604.41	-0.32	0.12	-2.74	2.21	1.09	0.801	N
SDK1|uc003smx.3	212.35	-0.51	0.19	-2.74	2.21	1.09	0.7036	N
DNAJC10|uc002uow.2	136.29	0.65	0.24	2.73	2.2	NA	1.5659	N
UNC93B1|uc001omw.1	318.8	-0.42	0.15	-2.73	2.2	1.09	0.748	N
EDARADD|uc001hxu.1	245.38	-0.48	0.17	-2.73	2.2	1.09	0.7189	N
HAT1|uc002uhi.3	217.75	0.5	0.18	2.73	2.2	1.09	1.4175	N
PABPC1|uc003yjs.1	2059.52	-0.2	0.07	-2.73	2.2	1.09	0.8722	N
CHSY1|uc021sxt.1	467.6	-0.36	0.13	-2.71	2.18	1.08	0.7799	N
GANAB|uc001nua.4	1207.12	-0.25	0.09	-2.71	2.18	1.08	0.8393	N
TNFRSF1B|uc001att.3	92.47	-0.77	0.28	-2.71	2.18	NA	0.5882	N
ICMT|uc001amk.3	307.66	-0.43	0.16	-2.71	2.17	1.07	0.7406	N
NEURL1B|uc003mbt.3	97.41	-0.76	0.28	-2.7	2.16	NA	0.5921	N
FOSL2|uc002rma.3	398.01	-0.38	0.14	-2.7	2.16	1.07	0.7702	N
LMF2|uc003blp.2	356.09	-0.4	0.15	-2.7	2.16	1.06	0.757	N
VCAN|uc003kii.3	11.89	2.36	0.87	2.7	2.16	NA	5.122	N
GPAA1|uc003zax.3	840.91	-0.27	0.1	-2.7	2.16	1.06	0.8269	N
DPYSL2|uc003xfa.3	348.56	-0.4	0.15	-2.69	2.15	1.06	0.7599	N
EIF4EBP1|uc003xks.3	385.8	-0.4	0.15	-2.68	2.13	1.04	0.7557	N
MGAT4B|uc003mks.3	220.4	-0.52	0.19	-2.68	2.13	1.04	0.6973	N
MS4A3|uc001nom.3	141.58	0.61	0.23	2.67	2.13	NA	1.528	N
SIKE1|uc001efp.4	253.13	0.47	0.18	2.67	2.12	1.04	1.3841	N
CFL1|uc001ofs.3	1603.22	-0.21	0.08	-2.67	2.12	1.04	0.8664	N
SLAIN1|uc001vkk.3	39.67	1.15	0.43	2.67	2.12	NA	2.2215	N
SEPN1|uc021ojl.1	304.85	-0.43	0.16	-2.66	2.11	1.03	0.7444	N
RPS25|uc001pun.2	536.08	0.32	0.12	2.66	2.11	1.03	1.248	N
FZD1|uc003ula.3	73.53	-0.83	0.31	-2.66	2.1	NA	0.5617	N
DVL1|uc001aer.4	66.87	-0.9	0.34	-2.66	2.1	NA	0.5343	N
FBXL6|uc003zcb.3	226.05	-0.49	0.18	-2.65	2.1	1.02	0.7134	N
ZNF721|uc003gag.4	74.41	0.85	0.32	2.65	2.1	NA	1.8062	N
DNAJB11|uc003fqi.3	212.61	0.49	0.19	2.65	2.1	1.02	1.4087	N
ZC3H13|uc001vas.1	155.27	0.59	0.22	2.65	2.09	1.02	1.5029	N
ATP13A2|uc001baa.2	58.36	-0.95	0.36	-2.65	2.09	NA	0.5191	N
FAM57B|uc002dvt.3	35.55	-1.21	0.46	-2.64	2.09	NA	0.4311	N
ADPGK|uc002avf.4	358.3	-0.39	0.15	-2.64	2.09	1.01	0.7649	N
CYB561D1|uc010ovo.2	185.31	-0.54	0.2	-2.64	2.08	1.01	0.6899	N
CCNB1|uc003jvm.3	203.02	0.5	0.19	2.64	2.08	1.01	1.4166	N
CCT6A|uc003trl.1	434.28	0.36	0.13	2.64	2.08	1.01	1.2796	N
TFAM|uc001jkf.4	114.92	0.69	0.26	2.64	2.08	NA	1.6117	N
ITM2B|uc001vbz.3	345.19	0.39	0.15	2.64	2.08	1.01	1.3132	N
HNRNPA0|uc003lbt.3	645.62	-0.31	0.12	-2.63	2.07	1.01	0.8087	N
TCF4|uc002lga.3	45.82	1.05	0.4	2.63	2.07	NA	2.0645	N
MKNK2|uc002lus.2	271.54	-0.44	0.17	-2.63	2.07	1.01	0.7391	N
COTL1|uc002fid.3	1053.68	-0.26	0.1	-2.63	2.07	1.01	0.8346	N
SAC3D1|uc001ocm.3	142.48	-0.6	0.23	-2.63	2.07	NA	0.662	N
KCNA3|uc001dzv.1	105.28	-0.7	0.27	-2.63	2.06	NA	0.6144	N
TICRR|uc002boe.3	177.49	-0.54	0.2	-2.63	2.06	1	0.6886	N
KBTBD11|uc003wpw.4	643.58	-0.3	0.11	-2.63	2.06	1	0.8146	N
C1orf54|uc001eud.3	83.96	0.79	0.3	2.63	2.06	NA	1.7282	N
PTK2B|uc003xfp.2	946.47	-0.25	0.09	-2.62	2.06	1	0.8426	N
MAN2B1|uc002mub.2	652.77	-0.29	0.11	-2.62	2.05	1	0.8178	N
GNB5|uc002abt.1	157.54	-0.58	0.22	-2.62	2.05	1	0.6711	N
DLEU7-AS1|uc001vey.3	27.01	1.38	0.53	2.62	2.05	NA	2.5997	N
CCDC88B|uc001nzy.3	485.1	-0.37	0.14	-2.61	2.05	0.99	0.7761	N
COL23A1|uc021yiz.1	104.82	-0.7	0.27	-2.61	2.05	NA	0.6173	N
SF3B14|uc002rev.3	154.17	0.57	0.22	2.61	2.04	0.99	1.4837	N
CBL|uc001pwe.4	855.52	-0.27	0.11	-2.6	2.04	0.98	0.8272	N
ALCAM|uc003dvx.3	193.79	0.51	0.19	2.6	2.03	0.98	1.4206	N
CREB5|uc003szr.3	3.14	5.17	1.99	2.6	2.03	NA	36.0808	N
SHMT2|uc001snf.2	750.37	-0.27	0.11	-2.6	2.03	0.98	0.8272	N
RPS6KA2|uc003qvc.1	118.87	-0.64	0.25	-2.6	2.03	NA	0.6415	N
MXD4|uc003geu.1	190.82	-0.51	0.2	-2.59	2.02	0.98	0.701	N
LARP7|uc003ibb.4	86.84	0.75	0.29	2.59	2.02	NA	1.6798	N
BCLAF1|uc003qgx.1	398.12	0.36	0.14	2.59	2.02	0.98	1.2839	N
CENPF|uc001hkm.3	458.78	0.36	0.14	2.59	2.02	0.98	1.2804	N
METRN|uc002cjd.3	55.58	-0.94	0.36	-2.59	2.02	NA	0.5214	N
AK025140|uc001hns.1	105.68	0.68	0.26	2.59	2.01	NA	1.6059	N
CAST|uc003klx.3	194.27	0.5	0.2	2.59	2.01	0.97	1.4188	N
YWHAB|uc002xmu.3	926.24	0.25	0.1	2.58	2.01	0.97	1.1879	N
CIRBP|uc002lrr.4	339.19	-0.39	0.15	-2.58	2.01	0.97	0.7605	N
COX7B|uc004ecu.1	151.8	0.57	0.22	2.57	2	0.96	1.4877	N
WT1|uc001mtn.2	64.39	0.86	0.33	2.57	2	NA	1.8128	N
ACTN1|uc001xkm.3	1294.21	-0.22	0.09	-2.57	1.99	0.96	0.8593	N
MTMR6|uc001uqf.4	100.59	0.69	0.27	2.57	1.99	NA	1.6095	N
NBL1|uc001bcj.2	43.22	-1.06	0.41	-2.57	1.99	NA	0.4788	N
ETV5|uc003fpz.3	79.49	-0.78	0.3	-2.57	1.99	NA	0.5829	N
HSBP1|uc002fgy.2	128.88	0.61	0.24	2.57	1.99	NA	1.5267	N
ILF3|uc002mpo.3	1160.18	-0.23	0.09	-2.56	1.98	0.95	0.8548	N
RNPEP|uc001gxd.3	341.62	-0.38	0.15	-2.56	1.98	0.95	0.768	N
ZDHHC12|uc004bvy.3	201.99	-0.5	0.19	-2.56	1.98	0.95	0.7089	N
PKM|uc010uki.2	1367.09	-0.21	0.08	-2.56	1.98	0.95	0.8622	N
FASTK|uc003wix.2	211.94	-0.48	0.19	-2.56	1.98	0.95	0.7145	N
DOK3|uc003mhk.3	119.77	-0.65	0.25	-2.56	1.98	NA	0.6392	N
STAR|uc003xkv.1	77.86	0.8	0.31	2.56	1.98	NA	1.7369	N
MYO18A|uc002hdt.1	545.7	-0.32	0.12	-2.56	1.98	0.95	0.8031	N
SLC2A9|uc003gmc.3	83.86	-0.75	0.29	-2.56	1.97	NA	0.5952	N
ZSWIM8|uc001jvj.3	185.17	-0.53	0.21	-2.55	1.97	0.95	0.6937	N
GNB2|uc003uwb.3	501.08	-0.33	0.13	-2.55	1.97	0.95	0.7947	N
PNKP|uc002pqj.3	163.05	-0.57	0.22	-2.55	1.97	0.95	0.6755	N
SLC25A10|uc031rew.1	266.1	-0.44	0.17	-2.55	1.97	0.95	0.738	N
IQCD|uc001tuu.3	7.54	2.89	1.13	2.55	1.97	NA	7.4281	N
GAA|uc002jxq.3	427.92	-0.35	0.14	-2.55	1.97	0.95	0.7862	N
CTDSP1|uc021vwv.1	356.97	-0.38	0.15	-2.54	1.96	0.94	0.7709	N
CLINT1|uc011ddv.2	199.67	0.5	0.2	2.54	1.96	0.94	1.4132	N
AP3B1|uc003kfj.4	243.42	0.44	0.17	2.54	1.95	0.94	1.357	N
ARHGDIA|uc002kbq.3	714.33	-0.28	0.11	-2.53	1.95	0.93	0.8216	N
CDC5L|uc003oxl.3	290.5	0.42	0.17	2.53	1.95	0.93	1.3425	N
GTPBP2|uc003ovs.3	398.68	-0.36	0.14	-2.53	1.94	0.93	0.7775	N
C9orf69|uc004cgx.5	299.4	-0.42	0.17	-2.53	1.94	0.93	0.7461	N
MT-ATP8|228253	91.84	0.7	0.28	2.53	1.94	NA	1.6291	N
MYADM|uc002qcl.3	423.5	-0.35	0.14	-2.52	1.93	0.92	0.7856	N
XYLT1|uc002dfa.3	122.5	-0.61	0.24	-2.52	1.93	NA	0.6544	N
PRDX6|uc001giy.1	277.31	0.42	0.17	2.52	1.93	0.92	1.3417	N
SMC3|uc001kze.3	275.22	0.42	0.17	2.52	1.93	0.92	1.3421	N
PLXND1|uc003emx.2	151.34	-0.55	0.22	-2.52	1.93	0.92	0.6817	N
RAP1A|uc001ebl.3	332.09	0.39	0.16	2.52	1.93	0.92	1.3116	N
CNR1|uc003pmq.4	16.27	1.73	0.69	2.52	1.93	NA	3.3219	N
TMC8|uc002jup.2	106.29	-0.66	0.26	-2.51	1.92	NA	0.6338	N
RBM39|uc002xeb.3	319.63	0.38	0.15	2.51	1.92	0.92	1.3056	N
OCIAD1|uc010igk.3	162.25	0.55	0.22	2.5	1.91	0.91	1.4639	N
WARS|uc001yhl.1	593.11	-0.29	0.12	-2.5	1.91	0.91	0.8183	N
EGLN2|uc002oph.3	220.02	-0.47	0.19	-2.5	1.91	0.91	0.7206	N
DIS3|uc001vix.4	148.73	0.56	0.22	2.5	1.9	0.91	1.471	N
DOT1L|uc002lvb.4	616.49	-0.3	0.12	-2.5	1.9	0.91	0.8129	N
GTF3A|uc001ure.2	210.06	0.47	0.19	2.5	1.9	0.91	1.3849	N
PLEC|uc003zaf.1	1297.41	-0.23	0.09	-2.49	1.9	0.91	0.8536	N
LENG8|uc002qfw.2	637.28	-0.29	0.12	-2.49	1.89	0.9	0.8164	N
OAT|uc001lhp.3	139.01	0.58	0.23	2.48	1.89	NA	1.4914	N
RYR2|uc001hyl.1	39.2	1.07	0.43	2.48	1.88	NA	2.0954	N
KIAA1671|uc003abn.3	2.91	5.04	2.03	2.48	1.88	NA	32.8788	N
CSTA|uc003eex.3	116.59	0.62	0.25	2.48	1.88	NA	1.5365	N
PKMYT1|uc002csn.3	408.7	-0.37	0.15	-2.48	1.88	0.89	0.7756	N
MAGEB2|uc004dbz.3	93.62	0.69	0.28	2.48	1.88	NA	1.616	N
PREB|uc002rix.1	430.89	-0.34	0.14	-2.48	1.88	0.89	0.7916	N
TWISTNB|uc003sup.1	93.44	0.7	0.28	2.48	1.88	NA	1.6241	N
CIDEB|uc001woo.3	69.94	-0.82	0.33	-2.48	1.88	NA	0.567	N
MTHFR|uc001atc.2	71.95	-0.81	0.33	-2.48	1.88	NA	0.5709	N
RPL37A|uc002vgf.3	1231.35	0.23	0.09	2.48	1.88	0.89	1.1693	N
HNMT|uc002tvf.3	86.54	0.77	0.31	2.47	1.87	NA	1.7001	N
IL17RA|uc002zly.4	1079.66	-0.22	0.09	-2.47	1.87	0.89	0.8565	N
INPP5E|uc004cho.3	96.98	-0.7	0.28	-2.47	1.87	NA	0.6171	N
CWC15|uc001pfd.4	79.43	0.75	0.3	2.47	1.87	NA	1.6819	N
RREB1|uc003mxb.3	364.4	-0.35	0.14	-2.47	1.86	0.88	0.7823	N
POLD1|uc002psc.5	769.03	-0.26	0.11	-2.46	1.86	0.88	0.8344	N
ZFP69|uc001cfo.3	163.45	0.52	0.21	2.46	1.86	0.88	1.4296	N
SDC2|uc003yhv.1	437.19	0.33	0.13	2.45	1.85	0.87	1.2562	N
RTEL1|uc011abd.2	237.45	-0.44	0.18	-2.45	1.85	0.87	0.7371	N
HMGB2|uc011ckc.1	805.37	0.25	0.1	2.45	1.84	0.87	1.1926	N
UQCRBP1|uc010nki.2	52.88	0.92	0.38	2.45	1.84	NA	1.8968	N
SLC35E2B|uc001ahg.4	78.81	-0.75	0.31	-2.45	1.84	NA	0.5945	N
HCK|uc002wxh.3	121.21	-0.6	0.25	-2.45	1.84	NA	0.6598	N
AP2A1|uc002ppn.3	482.69	-0.31	0.13	-2.44	1.84	0.86	0.8042	N
APH1A|uc001ety.2	749.16	-0.25	0.1	-2.44	1.84	0.86	0.8387	N
CTSG|uc001wpq.3	1176.39	-0.23	0.09	-2.44	1.84	0.86	0.8555	N
UBL7|uc002axy.1	130.48	-0.58	0.24	-2.44	1.84	NA	0.6683	N
ENY2|uc003ynd.3	155.77	0.53	0.22	2.44	1.83	0.86	1.4407	N
SAP18|uc001uns.3	189.26	0.48	0.2	2.44	1.83	0.86	1.3963	N
CCT2|uc001svb.1	373.2	0.37	0.15	2.43	1.83	0.86	1.2914	N
DDX52|uc002hoi.2	105.57	0.65	0.27	2.43	1.82	NA	1.5735	N
C17orf62|uc021ufs.1	350.23	-0.36	0.15	-2.43	1.82	0.85	0.7811	N
TMED5|uc001dpn.3	136.47	0.6	0.25	2.43	1.82	NA	1.5148	N
CYCS|uc003sxl.3	75.24	0.75	0.31	2.42	1.81	NA	1.6787	N
CFDP1|uc002fdy.3	52.65	0.91	0.38	2.42	1.81	NA	1.8806	N
TMEM259|uc002lqr.1	606.49	-0.32	0.13	-2.42	1.81	0.84	0.8009	N
FILIP1|uc003pia.3	2.75	4.97	2.06	2.42	1.81	NA	31.4257	N
PABPC4|uc001cdl.2	1870.14	-0.18	0.08	-2.42	1.8	0.84	0.8804	N
ITPKA|uc001znz.3	34.82	-1.11	0.46	-2.42	1.8	NA	0.4631	N
ULK3|uc010bkf.1	120.37	-0.59	0.25	-2.41	1.8	NA	0.6638	N
TMSB10|uc002sow.1	244	0.42	0.17	2.41	1.8	0.84	1.3359	N
SLC12A9|uc003uwp.4	232.1	-0.44	0.18	-2.41	1.8	0.84	0.739	N
CTSZ|uc002yai.2	340.77	-0.37	0.15	-2.41	1.8	0.84	0.7749	N
CCDC27|uc001akv.2	47.65	-0.96	0.4	-2.41	1.8	NA	0.5142	N
FAM46A|uc003pjg.3	646.58	0.27	0.11	2.41	1.8	0.84	1.2029	N
KRR1|uc001sxt.3	89.92	0.68	0.28	2.41	1.79	NA	1.6037	N
C1orf233|uc021oes.1	116.8	-0.6	0.25	-2.41	1.79	NA	0.6578	N
NKRF|uc022cdk.1	61.77	0.83	0.34	2.41	1.79	NA	1.7744	N
AKT1|uc001ypn.3	766.73	-0.25	0.1	-2.4	1.79	0.83	0.8405	N
PTBP1|uc002lpp.2	1520.15	-0.2	0.08	-2.4	1.79	0.83	0.8733	N
NCKIPSD|uc003cun.3	144.09	-0.54	0.22	-2.4	1.78	NA	0.6895	N
AHSA2|uc002sbc.2	132.05	-0.58	0.24	-2.4	1.78	NA	0.6704	N
SZT2|uc001cjk.3	896.02	-0.27	0.11	-2.4	1.78	0.83	0.8295	N
FUT4|uc001pez.3	631.8	-0.28	0.12	-2.4	1.78	0.83	0.8241	N
DARS|uc002tux.1	234.48	0.43	0.18	2.4	1.78	0.83	1.349	N
JMJD7-PLA2G4B|uc001zoo.4	83	-0.7	0.29	-2.39	1.78	NA	0.6137	N
PPP1CA|uc001oku.1	477.67	-0.31	0.13	-2.39	1.78	0.83	0.8077	N
PKN1|uc002myq.3	701.33	-0.26	0.11	-2.39	1.77	0.83	0.8375	N
DHRS9|uc010zde.2	630.87	0.27	0.11	2.39	1.77	0.83	1.2046	N
CPSF1|uc003zcj.3	965.29	-0.24	0.1	-2.39	1.77	0.83	0.848	N
CSE1L|uc002xty.4	393.18	0.34	0.14	2.39	1.77	0.83	1.2675	N
INTS1|uc003skn.2	608.16	-0.28	0.12	-2.39	1.77	0.83	0.8209	N
TPD52|uc003ybr.1	147.98	0.55	0.23	2.39	1.77	0.83	1.469	N
CCT5|uc003jeq.3	600.39	0.28	0.12	2.38	1.77	0.82	1.2102	N
SEC22B|uc031poa.1	449.11	-0.32	0.14	-2.38	1.77	0.82	0.7997	N
CTSD|uc001luc.2	588.59	-0.3	0.13	-2.38	1.76	0.82	0.8114	N
CD2AP|uc003oyw.3	72.29	0.75	0.31	2.38	1.76	NA	1.6779	N
GPC3|uc010nrn.2	129.73	0.57	0.24	2.38	1.76	NA	1.48	N
ATP10A|uc010ayu.3	76.99	-0.74	0.31	-2.37	1.76	NA	0.5974	N
NOLC1|uc001kuo.2	280.2	0.39	0.17	2.37	1.76	0.82	1.312	N
TMEM222|uc001bnr.4	53.88	-0.89	0.37	-2.37	1.75	NA	0.5412	N
CENPK|uc003jtu.3	80.92	0.72	0.3	2.37	1.75	NA	1.6435	N
AGO1|uc001bzl.3	96.06	-0.69	0.29	-2.36	1.74	NA	0.6215	N
LRRC26|uc004clp.2	47.42	-0.92	0.39	-2.36	1.73	NA	0.528	N
TSPO|uc003bdn.4	595.59	-0.28	0.12	-2.36	1.73	0.8	0.8209	N
WASF2|uc001bof.2	258.05	-0.4	0.17	-2.36	1.73	0.8	0.7575	N
DNMT1|uc010xlc.2	1175.13	-0.21	0.09	-2.36	1.73	0.8	0.8645	N
UPF1|uc002nkf.3	367.7	-0.34	0.14	-2.36	1.73	0.8	0.7917	N
COX8A|uc001nye.3	543.3	-0.29	0.12	-2.36	1.73	0.8	0.8197	N
ECI1|uc002cpr.3	191.63	-0.48	0.2	-2.35	1.73	0.8	0.719	N
AZU1|uc002lpz.1	2957.61	-0.17	0.07	-2.35	1.73	0.8	0.8882	N
ID1|uc002wwg.2	28.9	1.21	0.52	2.35	1.73	NA	2.3202	N
ABRACL|uc003qil.2	115.01	0.63	0.27	2.35	1.72	NA	1.5523	N
RRM2|uc021vdr.1	388.78	-0.33	0.14	-2.35	1.72	0.8	0.7939	N
SLC3A2|uc001nwd.3	677.07	-0.26	0.11	-2.35	1.72	0.79	0.8366	N
SP110|uc002vqg.3	32.9	1.12	0.48	2.34	1.72	NA	2.1788	N
ADRB1|uc001lba.3	193.3	0.46	0.2	2.34	1.72	0.79	1.3766	N
SOGA1|uc021wcx.1	397.62	-0.33	0.14	-2.34	1.72	0.79	0.7949	N
TOR4A|uc004cmn.3	420.24	-0.33	0.14	-2.34	1.71	0.79	0.7973	N
C10orf54|uc001jsd.3	276.29	-0.38	0.16	-2.34	1.71	0.79	0.7663	N
DPYD|uc001drv.3	116.18	0.59	0.25	2.33	1.71	NA	1.5056	N
SIN3A|uc002bai.3	378.24	-0.33	0.14	-2.33	1.7	0.78	0.793	N
PKIB|uc003pzc.4	99.65	0.63	0.27	2.33	1.7	NA	1.5483	N
PRR12|uc002poo.4	310.66	-0.37	0.16	-2.33	1.7	0.78	0.7738	N
ALDOA|uc010veg.2	2637.45	-0.16	0.07	-2.33	1.7	0.78	0.8956	N
SIPA1|uc001ofb.2	498.83	-0.3	0.13	-2.33	1.7	0.78	0.8124	N
NUMA1|uc001orl.1	859.95	-0.23	0.1	-2.33	1.7	0.78	0.8532	N
SREK1IP1|uc003jtk.3	153.14	0.51	0.22	2.32	1.7	0.78	1.4254	N
CNNM3|uc002swy.3	100.14	-0.64	0.28	-2.32	1.69	NA	0.6411	N
KIF26A|uc001yos.4	13.82	-1.74	0.75	-2.31	1.69	NA	0.2987	N
CTSA|uc002xqh.3	268.89	-0.39	0.17	-2.31	1.68	0.77	0.761	N
BSG|uc002loz.4	1429.71	-0.19	0.08	-2.31	1.68	0.77	0.8768	N
MOB3A|uc002luv.3	252.66	-0.4	0.17	-2.31	1.68	0.76	0.7593	N
IDE|uc001kia.3	88.21	0.66	0.28	2.31	1.68	NA	1.5759	N
ZNF592|uc002bld.3	253.84	-0.41	0.18	-2.31	1.67	0.76	0.7533	N
FXYD5|uc002nyg.2	90.75	0.65	0.28	2.3	1.67	NA	1.5689	N
BPTF|uc002jgf.3	224.26	0.43	0.19	2.3	1.67	0.76	1.3503	N
SZRD1|uc001aym.5	204.16	-0.44	0.19	-2.3	1.67	0.76	0.7385	N
PSMA5|uc001dxn.3	616.21	0.26	0.11	2.3	1.67	0.76	1.1974	N
AK297919|uc010xko.2	59.26	0.8	0.35	2.3	1.67	NA	1.7406	N
MARCKS|uc003pvy.4	49.19	-0.91	0.4	-2.3	1.67	NA	0.5306	N
CENPJ|uc001upt.5	97.17	0.69	0.3	2.3	1.66	NA	1.6144	N
CA2|uc003ydk.2	1943.38	0.17	0.07	2.3	1.66	0.76	1.1263	N
CDK10|uc010cio.3	163.28	-0.5	0.22	-2.3	1.66	0.76	0.709	N
CEBPB|uc002xvi.2	240.17	-0.4	0.17	-2.29	1.66	0.76	0.7574	N
XPOT|uc001ssb.3	262.08	-0.41	0.18	-2.29	1.66	0.76	0.7521	N
GPX8|uc003jpq.2	36.87	1.04	0.45	2.29	1.66	NA	2.0519	N
NAMPT|uc003vdq.3	16.31	1.56	0.68	2.29	1.66	NA	2.9578	N
LTK|uc001zoa.3	102.42	-0.61	0.27	-2.29	1.66	NA	0.6556	N
TIMM21|uc010dqr.1	39.23	0.99	0.43	2.29	1.66	NA	1.989	N
MAPKBP1|uc001zok.4	55.71	-0.84	0.37	-2.29	1.66	NA	0.5576	N
MTOR|uc001asd.3	221.25	-0.43	0.19	-2.29	1.66	0.76	0.7414	N
ZYX|uc003wcx.3	503.67	-0.29	0.13	-2.29	1.66	0.76	0.8172	N
PSMB1|uc011ehe.2	527.48	0.3	0.13	2.29	1.66	0.76	1.2279	N
BAZ1A|uc001wsk.3	761.93	0.24	0.1	2.29	1.65	0.76	1.1805	N
TMC6|uc002juk.2	273.77	-0.39	0.17	-2.29	1.65	0.76	0.7644	N
TRAPPC6A|uc002pav.4	61.04	-0.79	0.35	-2.29	1.65	NA	0.5778	N
FGD5-AS1|uc031ryn.1	15.26	-1.65	0.72	-2.29	1.65	NA	0.3187	N
NCAPH2|uc003blx.4	335.28	-0.35	0.15	-2.28	1.65	0.75	0.7859	N
MUS81|uc001ofv.4	282.51	-0.39	0.17	-2.28	1.65	0.75	0.7626	N
SPG20|uc001uvm.3	220.72	0.45	0.2	2.28	1.65	0.75	1.3694	N
SREBF1|uc002grt.2	339.12	-0.34	0.15	-2.28	1.65	0.75	0.7905	N
TLN1|uc003zxt.2	1633.66	-0.18	0.08	-2.28	1.64	0.75	0.8829	N
WBSCR22|uc003tyt.3	172.09	0.49	0.21	2.28	1.64	0.75	1.4017	N
CEBPZ|uc002rpz.3	124.65	0.55	0.24	2.28	1.64	NA	1.4645	N
ENG|uc004bsj.5	172.47	0.48	0.21	2.28	1.64	0.75	1.3908	N
SEMA4A|uc009wrq.3	193.23	-0.46	0.2	-2.27	1.64	0.75	0.7251	N
MRPS35|uc001rih.3	154.55	0.49	0.22	2.27	1.64	0.75	1.4081	N
B3GALT6|uc001adk.3	114.97	-0.57	0.25	-2.27	1.63	NA	0.6732	N
REEP3|uc001jmt.3	184.91	0.48	0.21	2.27	1.63	0.74	1.3985	N
EVI2B|uc002hgk.2	170.22	0.49	0.21	2.27	1.63	0.74	1.4006	N
MKL1|uc003ayw.1	497.92	-0.29	0.13	-2.27	1.63	0.74	0.8171	N
BRIX1|uc003jja.3	58.99	0.81	0.36	2.26	1.63	NA	1.7588	N
HMGN5|uc004eee.1	10.87	1.97	0.87	2.26	1.63	NA	3.9211	N
NCOA7|uc003qai.3	77.89	0.72	0.32	2.26	1.62	NA	1.6431	N
AK095221|uc021uqd.1	228.92	-0.44	0.19	-2.26	1.62	0.74	0.7371	N
PLOD1|uc001atm.3	146.78	-0.5	0.22	-2.26	1.62	0.74	0.7058	N
ARHGAP33|uc002obs.2	185.34	-0.48	0.21	-2.26	1.62	0.74	0.7163	N
LIG1|uc002pia.1	324.11	-0.35	0.15	-2.26	1.62	0.74	0.7848	N
FRMD4A|uc001ims.3	16.29	1.59	0.7	2.26	1.62	NA	3.0049	N
ZFYVE19|uc031qrk.1	54.01	-0.84	0.37	-2.26	1.62	NA	0.5575	N
MAGEA4|uc004ffa.3	16.51	1.55	0.68	2.26	1.62	NA	2.9183	N
SNX1|uc010uio.2	269.37	-0.41	0.18	-2.26	1.62	0.74	0.7536	N
GAK|uc003gbm.4	416.1	-0.31	0.14	-2.25	1.61	0.73	0.8083	N
C1orf63|uc001bjw.3	68.63	-0.74	0.33	-2.25	1.61	NA	0.5975	N
PMM1|uc003bal.2	83.88	-0.66	0.29	-2.25	1.61	NA	0.633	N
TMEM201|uc021ofy.1	63.54	-0.79	0.35	-2.25	1.61	NA	0.5801	N
RRNAD1|uc001fpu.3	171.99	-0.46	0.21	-2.25	1.61	0.73	0.7252	N
SLC7A11|uc021xrw.1	138.21	0.51	0.23	2.25	1.61	NA	1.4274	N
STK11|uc002lrl.1	246.62	-0.39	0.17	-2.25	1.61	0.73	0.7644	N
WDR6|uc003cvj.2	359.34	-0.34	0.15	-2.25	1.61	0.73	0.7914	N
PPFIBP1|uc001ric.2	66.8	0.74	0.33	2.25	1.61	NA	1.6692	N
PTDSS1|uc003yht.1	453.83	0.29	0.13	2.24	1.61	0.73	1.2257	N
ATP5C1|uc001iju.3	243.06	0.4	0.18	2.24	1.61	0.73	1.3204	N
HSH2D|uc002ndp.4	86.06	-0.69	0.31	-2.24	1.61	NA	0.6188	N
EFHD2|uc001awh.2	265.79	-0.38	0.17	-2.24	1.6	0.73	0.7686	N
ACOT7|uc001amt.3	130.27	-0.54	0.24	-2.24	1.6	NA	0.688	N
LTV1|uc003qjs.3	83.39	0.67	0.3	2.24	1.6	NA	1.5873	N
DDX46|uc003kzw.3	366.03	0.32	0.14	2.24	1.6	0.73	1.2518	N
KEAP1|uc002mor.1	343.5	-0.34	0.15	-2.24	1.6	0.73	0.7893	N
THOC7|uc003dlt.4	88.83	0.65	0.29	2.24	1.6	NA	1.5663	N
SPSB3|uc002cmu.3	62.83	-0.76	0.34	-2.24	1.6	NA	0.5915	N
WDTC1|uc009vst.3	137.24	-0.52	0.23	-2.24	1.6	NA	0.6996	N
SPEN|uc001axk.1	346.86	-0.33	0.15	-2.24	1.6	0.73	0.7928	N
JARID2|uc003nbj.4	99.06	-0.61	0.27	-2.23	1.59	NA	0.6557	N
DNAJC21|uc003jjc.3	133.05	0.53	0.24	2.23	1.59	NA	1.4448	N
HNF4G|uc003yar.3	18.82	1.42	0.64	2.23	1.59	NA	2.6844	N
HPS1|uc021pwv.1	193.32	-0.44	0.2	-2.23	1.59	0.72	0.7374	N
CAMK2D|uc003ibi.3	219.22	0.41	0.18	2.23	1.59	0.72	1.33	N
LSMD1|uc002gja.3	66.81	-0.77	0.34	-2.23	1.59	NA	0.5869	N
ZC3H15|uc002upo.3	148.27	0.53	0.24	2.23	1.59	0.72	1.4425	N
LDHB|uc001rfe.3	914.82	0.22	0.1	2.23	1.59	0.72	1.1624	N
PAPOLA|uc001yfq.3	473.89	0.29	0.13	2.23	1.58	0.72	1.2244	N
DEK|uc003ncr.1	380.87	0.33	0.15	2.22	1.58	0.72	1.2528	N
MKNK1|uc001cqb.4	75.97	-0.69	0.31	-2.22	1.58	NA	0.6195	N
NFKB2|uc001kvb.4	63.83	-0.75	0.34	-2.22	1.58	NA	0.5964	N
TXLNA|uc001bui.3	237.84	-0.39	0.18	-2.22	1.58	0.72	0.7628	N
ZNF107|uc003tte.3	61.44	0.81	0.36	2.22	1.58	NA	1.7484	N
SH3D19|uc010ipl.1	11.89	1.82	0.82	2.22	1.58	NA	3.5255	N
CARD9|uc004chg.3	476.96	-0.29	0.13	-2.22	1.57	0.71	0.8158	N
MED16|uc002lqd.1	174.48	-0.45	0.21	-2.21	1.57	0.71	0.73	N
CMSS1|uc003dtl.3	69.01	0.73	0.33	2.21	1.57	NA	1.6541	N
KLHL21|uc001aoa.3	52.79	-0.82	0.37	-2.21	1.57	NA	0.5683	N
SLU7|uc003lyg.3	119.25	0.54	0.25	2.21	1.57	NA	1.4574	N
HSF2|uc003pyu.2	51.03	0.83	0.38	2.21	1.57	NA	1.7797	N
SNX6|uc001wsf.1	82.88	0.65	0.29	2.21	1.56	NA	1.5666	N
EXOSC8|uc001uwa.3	128.44	0.52	0.24	2.2	1.56	NA	1.438	N
UBASH3B|uc001pyi.4	273.13	-0.37	0.17	-2.2	1.56	0.7	0.7721	N
TGM5|uc001zrd.2	43.79	-0.9	0.41	-2.2	1.56	NA	0.5373	N
MTHFD2|uc002skk.3	455.42	-0.29	0.13	-2.2	1.56	0.7	0.817	N
FANCI|uc010bnp.1	518.07	-0.28	0.13	-2.2	1.56	0.7	0.8225	N
MTFR1L|uc001bkq.4	59.6	-0.8	0.37	-2.2	1.56	NA	0.5724	N
FMNL2|uc002tye.3	18.82	1.38	0.63	2.2	1.56	NA	2.6078	N
MRPL52|uc001wgw.4	85.56	0.64	0.29	2.2	1.55	NA	1.5541	N
LOC284865|uc002zrs.2	2.48	4.78	2.17	2.2	1.55	NA	27.4095	N
AMD1|uc003puk.1	182.24	0.44	0.2	2.2	1.55	0.7	1.3611	N
AK022997|uc001szi.3	72.97	0.7	0.32	2.2	1.55	NA	1.6225	N
POLE|uc001uks.1	710.64	-0.24	0.11	-2.19	1.55	0.69	0.8488	N
SMAD3|uc002aqj.3	164.73	-0.47	0.21	-2.19	1.55	0.69	0.7238	N
SEZ6L2|uc010vec.2	436.48	-0.3	0.14	-2.19	1.54	0.69	0.8112	N
PLK4|uc003ifo.3	140.44	0.5	0.23	2.19	1.54	NA	1.413	N
ZBTB48|uc001anx.3	67.15	-0.73	0.33	-2.19	1.54	NA	0.6029	N
PNPLA2|uc001lrt.3	244.64	-0.41	0.19	-2.19	1.54	0.69	0.7532	N
GRAMD4|uc003bhx.3	265.87	-0.37	0.17	-2.19	1.54	0.69	0.7717	N
WDR3|uc010oxe.1	234.53	0.39	0.18	2.19	1.54	0.69	1.3066	N
TNPO1|uc003kci.4	415.32	0.3	0.14	2.19	1.54	0.69	1.2342	N
PIDD|uc001lro.2	267.37	-0.42	0.19	-2.18	1.54	0.69	0.7495	N
NUPL1|uc001uqi.3	166.07	0.46	0.21	2.18	1.53	0.68	1.3726	N
METAP2|uc001tec.3	194.59	0.42	0.19	2.18	1.53	0.68	1.3376	N
TADA3|uc010hcn.2	272.1	-0.36	0.17	-2.18	1.53	0.68	0.7779	N
CANX|uc003mkl.3	1842.21	0.17	0.08	2.18	1.53	0.68	1.122	N
RNF187|uc001htb.3	478.76	-0.28	0.13	-2.17	1.53	0.68	0.8242	N
UGT3A2|uc003jjz.2	13.53	1.63	0.75	2.17	1.53	NA	3.1004	N
CTBP1|uc003gcv.1	635	-0.25	0.12	-2.17	1.53	0.68	0.84	N
SNORA33|uc003qdy.1	62.42	0.74	0.34	2.17	1.53	NA	1.6742	N
MS4A6A|uc010rla.2	339.49	-0.33	0.15	-2.17	1.53	0.68	0.7973	N
HMGN3|uc021zbz.1	110.9	0.58	0.27	2.17	1.52	NA	1.4964	N
UFC1|uc001fyd.4	134.63	0.51	0.24	2.17	1.52	NA	1.4251	N
LAMTOR1|uc001ort.3	227.49	-0.41	0.19	-2.17	1.52	0.68	0.7546	N
TMEM175|uc003gbq.3	146.3	-0.49	0.22	-2.16	1.52	0.68	0.7138	N
XRCC3|uc001ynz.4	158.46	-0.46	0.21	-2.16	1.52	0.68	0.7252	N
INPPL1|uc001osf.3	759.88	-0.23	0.11	-2.16	1.52	0.68	0.8528	N
SNRPE|uc001hai.3	22.21	1.25	0.58	2.16	1.51	NA	2.3793	N
ATP6V0B|uc001cld.3	503.75	-0.28	0.13	-2.16	1.51	0.68	0.8253	N
ZMIZ1|uc001kaf.2	366.36	-0.33	0.15	-2.16	1.51	0.68	0.798	N
GTF2F2|uc001uzw.3	56.84	0.77	0.36	2.16	1.51	NA	1.708	N
WBP4|uc001uxt.3	37.21	0.96	0.44	2.16	1.51	NA	1.9471	N
METTL4|uc002klh.4	49.68	0.84	0.39	2.16	1.51	NA	1.7877	N
UCHL5|uc001gsm.3	134.22	0.52	0.24	2.16	1.51	NA	1.4315	N
ASF1B|uc002mye.3	399.88	-0.32	0.15	-2.16	1.51	0.67	0.8034	N
WDR43|uc002rmo.2	108.74	0.57	0.26	2.16	1.51	NA	1.4813	N
SLC4A2|uc003wit.4	359.87	-0.32	0.15	-2.16	1.51	0.67	0.7998	N
SEC61G|uc003tqg.3	109.9	0.55	0.25	2.16	1.51	NA	1.4636	N
PTPN12|uc003ugh.2	249.27	0.37	0.17	2.16	1.51	0.67	1.2944	N
ZCCHC9|uc003khi.3	38.46	0.95	0.44	2.15	1.5	NA	1.9326	N
UBE2K|uc003guu.4	199.3	0.42	0.19	2.15	1.5	0.67	1.337	N
C1orf186|uc001hdt.2	24.86	1.18	0.55	2.15	1.5	NA	2.2699	N
SCAF11|uc001rox.3	683.36	0.27	0.13	2.15	1.5	0.67	1.2097	N
IL17RC|uc003bua.3	5.48	2.81	1.31	2.15	1.5	NA	7.0262	N
TBC1D10B|uc002dxu.2	265.11	-0.37	0.17	-2.15	1.5	0.67	0.7751	N
NBEA|uc021ric.1	15.61	1.49	0.69	2.15	1.5	NA	2.8007	N
SESN2|uc001bps.3	180.04	-0.44	0.21	-2.15	1.5	0.67	0.7364	N
CBX6|uc003awl.3	342.56	-0.33	0.15	-2.14	1.49	0.67	0.7947	N
S100P|uc003gjl.3	34.3	0.98	0.46	2.14	1.49	NA	1.9778	N
FAM160A2|uc001mck.4	160.21	-0.46	0.21	-2.14	1.49	0.67	0.7277	N
LUC7L3|uc002iss.3	300.12	0.34	0.16	2.14	1.49	0.67	1.2621	N
ARFRP1|uc031rup.1	84.14	-0.62	0.29	-2.14	1.49	NA	0.6486	N
DAZAP1|uc002lsn.3	575.36	-0.25	0.12	-2.14	1.49	0.67	0.8403	N
FAM195B|uc010wuz.1	53.74	-0.83	0.39	-2.14	1.49	NA	0.5617	N
NDUFB5|uc003fkc.3	203.05	0.41	0.19	2.14	1.49	0.67	1.3315	N
MX1|uc010goq.3	30.46	1.04	0.49	2.14	1.49	NA	2.0599	N
SLC2A5|uc001apo.3	194.45	-0.42	0.19	-2.14	1.49	0.67	0.75	N
METTL5|uc002ufn.3	33.52	0.99	0.46	2.14	1.49	NA	1.9866	N
CRTC3|uc002bpp.4	100.97	-0.59	0.28	-2.14	1.49	NA	0.6634	N
ANP32B|uc004aya.3	450.48	0.28	0.13	2.14	1.49	0.66	1.214	N
FARSB|uc002vne.1	117.78	0.53	0.25	2.14	1.49	NA	1.4482	N
HMX3|uc010quc.2	69.83	-0.71	0.33	-2.13	1.48	NA	0.6132	N
NOTCH1|uc004chz.3	359.06	-0.31	0.15	-2.13	1.48	0.66	0.8046	N
PAQR8|uc003pao.4	192.16	0.42	0.2	2.13	1.48	0.66	1.3374	N
CCT3|uc001fol.2	1308.08	0.18	0.08	2.13	1.47	0.65	1.1298	N
BAHD1|uc001zlu.2	175.35	-0.44	0.21	-2.12	1.47	0.65	0.7385	N
AKT2|uc002onf.3	355.57	-0.31	0.15	-2.12	1.47	0.65	0.8064	N
WDR1|uc021xlv.1	1018.05	-0.2	0.09	-2.12	1.47	0.65	0.8713	N
GPR153|uc001amp.2	26.33	-1.17	0.55	-2.12	1.47	NA	0.4455	N
CDKN2C|uc001csg.3	249.96	-0.37	0.17	-2.12	1.47	0.65	0.775	N
EXOSC6|uc002eym.1	128.51	-0.53	0.25	-2.12	1.47	NA	0.693	N
SAMD1|uc010xnl.2	179.85	-0.45	0.21	-2.12	1.47	0.65	0.7296	N
TBC1D2B|uc002bcy.4	95.14	-0.59	0.28	-2.12	1.47	NA	0.6652	N
BTBD6|uc010tyq.2	111.25	-0.56	0.26	-2.12	1.47	NA	0.6777	N
CAD|uc002rji.3	394.37	-0.31	0.15	-2.12	1.47	0.65	0.8062	N
SSPO|uc010lpk.3	93.41	-0.59	0.28	-2.12	1.47	NA	0.6661	N
DDIT4|uc001jsx.1	324.9	-0.33	0.16	-2.12	1.46	0.65	0.7931	N
MRPS27|uc003kbz.4	146.24	0.47	0.22	2.12	1.46	0.65	1.3894	N
CISD1|uc001jkc.5	21.18	1.32	0.62	2.11	1.46	NA	2.4927	N
SLC17A9|uc002yea.4	104.99	-0.56	0.26	-2.11	1.46	NA	0.6801	N
SPC24|uc002mql.2	104.99	-0.56	0.26	-2.11	1.46	NA	0.6787	N
REEP5|uc003kqe.1	65.9	0.74	0.35	2.11	1.46	NA	1.6693	N
TPP2|uc001vpi.4	372.16	0.31	0.15	2.11	1.46	0.65	1.241	N
PRKAR1A|uc002jhg.4	482.29	0.28	0.13	2.11	1.46	0.65	1.2153	N
SRGN|uc001joz.3	4404.2	0.13	0.06	2.11	1.46	0.65	1.0962	N
SYNM|uc002bup.3	76.2	-0.66	0.31	-2.11	1.46	NA	0.6341	N
CCNDBP1|uc001zqv.3	131.42	-0.5	0.24	-2.11	1.46	NA	0.7088	N
WAC|uc001iuf.3	333.28	0.32	0.15	2.11	1.46	0.65	1.2453	N
ERBB2IP|uc011cqx.2	201.71	0.4	0.19	2.11	1.46	0.65	1.3221	N
JMJD1C|uc001jmn.3	404.68	0.31	0.15	2.11	1.46	0.65	1.2397	N
TBC1D20|uc002wds.3	160.26	-0.46	0.22	-2.11	1.45	0.65	0.7282	N
MGST1|uc031qgl.1	67.9	0.69	0.33	2.1	1.45	NA	1.6086	N
EMC1|uc001bbo.4	145.3	-0.47	0.22	-2.1	1.45	0.65	0.7211	N
MEGF6|uc001akl.3	49.57	-0.82	0.39	-2.1	1.45	NA	0.5683	N
TMEM154|uc003imw.2	155.89	-0.46	0.22	-2.1	1.45	0.64	0.7264	N
DNAJC3|uc001vmq.3	180.15	0.42	0.2	2.1	1.45	0.64	1.3423	N
PARP14|uc003efq.4	135.4	0.49	0.23	2.1	1.45	NA	1.4069	N
SRRM2|uc002crk.3	2641.7	-0.15	0.07	-2.1	1.45	0.64	0.9043	N
DDX24|uc001ycj.3	295.5	0.33	0.16	2.1	1.45	0.64	1.2608	N
AK304826|uc010bvw.2	18.38	-1.37	0.65	-2.1	1.45	NA	0.3857	N
ITPRIPL2|uc002dfu.4	83.9	-0.62	0.29	-2.1	1.45	NA	0.652	N
BC013821|uc011cly.3	52.46	-0.78	0.37	-2.1	1.44	NA	0.5823	N
LLGL1|uc002gsp.3	58.88	-0.76	0.36	-2.1	1.44	NA	0.5924	N
CDK1|uc001jld.3	352.18	0.31	0.15	2.09	1.44	0.64	1.2386	N
PCNXL3|uc001oey.2	371.36	-0.31	0.15	-2.09	1.44	0.64	0.8093	N
MAPKAPK2|uc001hem.2	384	-0.3	0.14	-2.09	1.44	0.64	0.8132	N
MRPL13|uc003ypa.3	100.25	0.56	0.27	2.09	1.44	NA	1.4713	N
WDR62|uc002odd.2	265.35	-0.35	0.17	-2.09	1.44	0.64	0.7842	N
FLNB|uc010hne.2	361.23	-0.32	0.15	-2.09	1.44	0.64	0.8017	N
AKAP13|uc002blu.2	175.79	-0.45	0.22	-2.09	1.44	0.64	0.732	N
FAAH|uc001cpu.2	44.59	-0.84	0.4	-2.09	1.44	NA	0.5575	N
CIC|uc002otf.1	380.25	-0.34	0.16	-2.09	1.44	0.64	0.7903	N
RMDN3|uc001zmp.1	143.6	-0.47	0.22	-2.09	1.43	NA	0.7227	N
CHD1|uc003knf.3	110.34	0.54	0.26	2.09	1.43	NA	1.4574	N
TUB|uc001mfy.3	9.48	1.92	0.92	2.09	1.43	NA	3.7857	N
SLC25A15|uc001uxn.3	85.2	0.62	0.3	2.09	1.43	NA	1.535	N
TMEM167A|uc003khx.4	157.34	0.45	0.22	2.08	1.43	0.64	1.3671	N
FAR2|uc001ris.5	87.87	0.6	0.29	2.08	1.43	NA	1.5206	N
KIF21B|uc001gvs.2	157.05	-0.46	0.22	-2.08	1.43	0.63	0.7291	N
SLC25A1|uc002zoz.4	544.53	-0.28	0.14	-2.08	1.43	0.63	0.8213	N
ME1|uc003pjy.3	25.02	1.15	0.55	2.08	1.43	NA	2.2202	N
H2AFV|uc003tma.2	254.84	-0.35	0.17	-2.08	1.43	0.63	0.783	N
PDCD4|uc001kzh.3	294.59	0.33	0.16	2.08	1.42	0.63	1.2587	N
FRAT2|uc001knd.1	133.25	-0.51	0.25	-2.08	1.42	NA	0.7015	N
CYB5B|uc002exg.1	247.72	0.36	0.17	2.08	1.42	0.63	1.2804	N
SNX4|uc003eib.4	102.7	0.55	0.26	2.08	1.42	NA	1.4627	N
PTP4A1|uc003pel.3	229.6	0.37	0.18	2.08	1.42	0.63	1.2939	N
KHNYN|uc001wph.4	227.65	-0.37	0.18	-2.07	1.42	0.63	0.7723	N
PLCB2|uc001zld.3	548.46	-0.25	0.12	-2.07	1.42	0.63	0.8392	N
HDAC10|uc003bkg.3	238.03	-0.36	0.18	-2.07	1.42	0.63	0.7774	N
HSPA4|uc003kyj.3	392.71	0.3	0.14	2.07	1.42	0.63	1.2286	N
FAM200B|uc003gof.4	34.33	0.97	0.47	2.07	1.42	NA	1.9572	N
UNC45A|uc002bqg.3	194.47	-0.41	0.2	-2.07	1.42	0.63	0.7548	N
MANF|uc003dbc.3	89.25	0.61	0.29	2.07	1.42	NA	1.5265	N
NUP188|uc004bws.2	406.21	-0.28	0.14	-2.07	1.42	0.63	0.8221	N
EML3|uc001ntu.1	211.19	-0.41	0.2	-2.07	1.42	0.63	0.755	N
GPR18|uc010afv.3	57.61	0.73	0.35	2.07	1.42	NA	1.6557	N
GPR125|uc003gqm.2	88.38	0.6	0.29	2.07	1.42	NA	1.5171	N
KTN1|uc001xcc.3	215.78	0.38	0.19	2.07	1.41	0.63	1.3053	N
MLF1IP|uc003iwq.3	124.42	0.5	0.24	2.07	1.41	NA	1.4114	N
DYNC2H1|uc001phn.1	29.56	1.03	0.5	2.07	1.41	NA	2.0377	N
MKI67IP|uc002tnk.3	57.01	0.74	0.36	2.07	1.41	NA	1.6719	N
NFE2L1|uc002imz.4	414.33	-0.29	0.14	-2.07	1.41	0.63	0.82	N
LINC00926|uc010ugt.1	118.68	-0.51	0.25	-2.07	1.41	NA	0.703	N
MICU2|uc001uof.3	102.12	0.56	0.27	2.07	1.41	NA	1.4758	N
RB1|uc001vcb.3	225.57	0.4	0.19	2.07	1.41	0.63	1.3171	N
RPL14|uc003ckg.4	143.8	0.47	0.23	2.07	1.41	NA	1.3863	N
TNFSF13B|uc001vqr.3	7.7	2.13	1.03	2.07	1.41	NA	4.3762	N
SUCLA2|uc001vbs.3	63.85	0.7	0.34	2.06	1.41	NA	1.6215	N
KDM2B|uc001uat.3	392.4	-0.31	0.15	-2.06	1.41	0.63	0.8069	N
SLC16A1|uc001ecy.3	250.95	0.36	0.18	2.06	1.41	0.63	1.2851	N
GSDMD|uc003yyg.3	326.01	-0.34	0.17	-2.06	1.41	0.63	0.7873	N
RPS4X|uc004ear.3	256.61	0.36	0.17	2.06	1.4	0.63	1.2799	N
DPM3|uc001fhm.3	50.59	-0.79	0.38	-2.06	1.4	NA	0.5795	N
MBOAT7|uc002qdr.3	243.66	-0.36	0.18	-2.06	1.4	0.62	0.7791	N
ZFAND3|uc003onx.3	216	-0.38	0.18	-2.06	1.4	0.62	0.7699	N
RPL32|uc003bxl.3	59.05	0.75	0.36	2.05	1.4	NA	1.6767	N
HK3|uc003mfa.3	30.27	-1.03	0.5	-2.05	1.4	NA	0.491	N
NUDT14|uc010tyn.3	62.63	-0.7	0.34	-2.05	1.4	NA	0.6156	N
ELF1|uc001uxs.3	464.37	0.3	0.15	2.05	1.4	0.62	1.2331	N
KIAA1009|uc010kbp.3	35.86	0.95	0.46	2.05	1.4	NA	1.9313	N
MPHOSPH8|uc001umh.3	91.52	0.58	0.28	2.05	1.4	NA	1.4944	N
PRC1|uc002bqm.4	509.27	-0.26	0.13	-2.05	1.4	0.62	0.8368	N
ESD|uc001vbn.3	123.77	0.51	0.25	2.05	1.39	NA	1.4247	N
PROSER1|uc001uwy.4	143.75	0.47	0.23	2.05	1.39	NA	1.3817	N
POLR1D|uc001urp.3	96.66	0.56	0.27	2.04	1.39	NA	1.4746	N
TARBP1|uc001hwd.3	372.42	-0.29	0.14	-2.04	1.39	0.61	0.8174	N
SNX30|uc004bgj.4	86.22	-0.59	0.29	-2.04	1.39	NA	0.6652	N
PSMA3|uc001xdj.2	176.42	0.45	0.22	2.04	1.39	0.61	1.3679	N
SHKBP1|uc002oob.3	222.53	-0.38	0.19	-2.04	1.39	0.61	0.7676	N
ATP5J|uc002ylt.3	136.42	0.47	0.23	2.04	1.39	NA	1.3882	N
KPNA2|uc002jgk.3	183.58	0.41	0.2	2.04	1.38	0.61	1.3328	N
ADCY9|uc002cvx.3	467.9	-0.26	0.13	-2.04	1.38	0.61	0.8348	N
SGSM3|uc003ayu.1	163.79	-0.43	0.21	-2.04	1.38	0.61	0.7421	N
RNASE2|uc001vyl.1	256.95	0.37	0.18	2.04	1.38	0.61	1.2893	N
CCR2|uc003cpn.4	387.39	0.29	0.14	2.04	1.38	0.61	1.2225	N
NLRX1|uc001pvw.3	287.25	-0.33	0.16	-2.04	1.38	0.61	0.7972	N
HPCAL1|uc031rnq.1	105.16	-0.53	0.26	-2.04	1.38	NA	0.6912	N
CASC4|uc001ztp.3	194.77	-0.4	0.2	-2.04	1.38	0.61	0.7587	N
PLAG1|uc010lyi.3	14.67	-1.5	0.74	-2.04	1.38	NA	0.3543	N
UCP2|uc001oup.1	475.24	-0.27	0.13	-2.04	1.38	0.61	0.828	N
NUCKS1|uc001hdb.3	1430.53	0.17	0.08	2.04	1.38	0.61	1.1239	N
TXNIP|uc001enn.4	1270.8	-0.17	0.09	-2.04	1.38	0.61	0.8864	N
FAM101B|uc002frj.3	244.78	-0.37	0.18	-2.03	1.38	0.61	0.7732	N
LDHA|uc010rdd.2	315.33	0.32	0.16	2.03	1.38	0.61	1.2466	N
UCK1|uc031tfj.1	75.64	-0.63	0.31	-2.03	1.38	NA	0.6479	N
CALM2|uc002rvt.2	502.55	0.25	0.12	2.03	1.37	0.61	1.1919	N
CKB|uc001ynf.2	79.87	-0.61	0.3	-2.03	1.37	NA	0.6562	N
EEF1D|uc003yyt.3	455.21	-0.29	0.14	-2.03	1.37	0.61	0.82	N
SLC39A4|uc003zcq.3	112.44	-0.56	0.28	-2.03	1.37	NA	0.6771	N
LOC285972|uc003whi.1	6.68	2.31	1.14	2.03	1.37	NA	4.968	N
GUCD1|uc003aah.2	301.67	-0.33	0.16	-2.03	1.37	0.61	0.7962	N
MADD|uc001ner.1	285.8	-0.34	0.17	-2.03	1.37	0.61	0.788	N
ATRX|uc004ecp.4	212.02	0.39	0.19	2.03	1.37	0.61	1.3059	N
RPS6KA4|uc001oae.3	472.47	-0.3	0.15	-2.03	1.37	0.61	0.8133	N
PDCD7|uc002aol.3	141.49	-0.46	0.23	-2.02	1.37	NA	0.7281	N
FAM43A|uc003fuj.3	205.05	-0.4	0.2	-2.02	1.37	0.61	0.7601	N
LSM5|uc003tct.2	138.05	0.46	0.23	2.02	1.37	NA	1.3764	N
FAM122B|uc004exq.3	213.18	0.41	0.2	2.02	1.36	0.61	1.3292	N
GDF15|uc002niv.2	25.7	-1.14	0.56	-2.02	1.36	NA	0.4541	N
PHF13|uc001aob.4	63.82	-0.7	0.35	-2.02	1.36	NA	0.6145	N
MFSD12|uc002lxw.3	141.26	-0.45	0.23	-2.02	1.36	NA	0.7296	N
PSAT1|uc004ala.3	461.6	-0.26	0.13	-2.02	1.36	0.61	0.8325	N
CACNA2D3|uc003dhf.3	45.23	-0.8	0.4	-2.02	1.36	NA	0.5729	N
ZBTB7B|uc010peq.3	281.71	-0.35	0.17	-2.02	1.36	0.61	0.7859	N
LRRC33|uc003fwv.3	248.03	-0.35	0.17	-2.02	1.36	0.61	0.7864	N
MYB|uc003qfh.3	888.19	0.2	0.1	2.02	1.36	0.61	1.1495	N
INHBA-AS1|uc003tht.4	5.83	2.46	1.22	2.02	1.36	NA	5.5003	N
PLS3|uc004eqe.3	29.54	1.09	0.54	2.02	1.36	NA	2.1321	N
SNRPN|uc001ywt.1	229.03	-0.37	0.18	-2.01	1.36	0.6	0.773	N
DQ597485|uc022aol.1	3.71	3.88	1.93	2.01	1.36	NA	14.7218	N
PDE7A|uc003xvq.3	560.11	-0.24	0.12	-2.01	1.36	0.6	0.8478	N
DENND1B|uc021pgu.1	84.07	-0.63	0.31	-2.01	1.36	NA	0.6454	N
MARS|uc001sog.3	535.03	-0.25	0.12	-2.01	1.36	0.6	0.8408	N
SSU72|uc001agd.3	141.1	-0.46	0.23	-2.01	1.35	NA	0.728	N
TBC1D9B|uc003mlh.3	429.82	-0.27	0.13	-2.01	1.35	0.6	0.8308	N
AK056431|uc001ezv.3	3.37	3.81	1.89	2.01	1.35	NA	14.0378	N
RPP25|uc002azj.1	102.77	-0.56	0.28	-2.01	1.35	NA	0.6791	N
SCAF1|uc002poq.3	324.36	-0.31	0.15	-2.01	1.35	0.6	0.8091	N
TMPO-AS1|uc001tfg.3	385.81	-0.28	0.14	-2.01	1.35	0.6	0.8223	N
RBM25|uc001xno.3	330.58	0.3	0.15	2.01	1.35	0.6	1.2331	N
POLR2K|uc003yjf.3	100.04	0.54	0.27	2.01	1.35	NA	1.4517	N
NFATC2IP|uc002dru.3	300.56	-0.32	0.16	-2.01	1.35	0.6	0.8023	N
SSB|uc002ufk.3	59.33	0.69	0.35	2.01	1.35	NA	1.6178	N
TRAPPC5|uc002mhj.2	181.95	-0.4	0.2	-2	1.35	0.6	0.7575	N
CBS|uc002zcv.2	406.25	-0.29	0.14	-2	1.35	0.6	0.82	N
ZNF92|uc003ttz.3	45.92	0.79	0.39	2	1.34	NA	1.7269	N
SH2B3|uc001tse.3	283.24	-0.32	0.16	-2	1.34	0.6	0.7993	N
SRGAP1|uc010ssp.1	10.58	-1.73	0.86	-2	1.34	NA	0.3015	N
S100A6|uc001fbw.1	434.47	-0.27	0.14	-2	1.34	0.6	0.8276	N
LSM3|uc003byn.3	75.26	0.63	0.32	2	1.34	NA	1.5486	N
MEF2C|uc003kjl.3	210.96	0.39	0.19	2	1.34	0.6	1.3087	N
GMIP|uc002nnd.3	385.22	-0.28	0.14	-2	1.34	0.6	0.8236	N
CDC7|uc001dof.3	112.67	0.5	0.25	2	1.34	NA	1.4168	N
EHBP1L1|uc001oeo.4	397.11	-0.28	0.14	-2	1.34	0.6	0.8215	N
APEH|uc003cxf.3	362.93	-0.3	0.15	-2	1.34	0.6	0.8137	N
ECHDC1|uc003qax.3	202	0.38	0.19	2	1.34	0.6	1.3017	N
ASPM|uc001gtu.3	206.93	0.38	0.19	2	1.34	0.6	1.3015	N
DDX21|uc001jov.2	245.02	0.35	0.18	2	1.34	0.6	1.2761	N
STK24|uc001vnn.1	216.7	0.37	0.18	1.99	1.33	0.6	1.2908	N
MYO15B|uc002jon.1	386.45	-0.62	0.31	-1.99	1.33	0.59	0.6492	N
PBK|uc003xgi.3	202.8	0.38	0.19	1.99	1.33	0.59	1.2977	N
HMBS|uc001puz.1	133.81	0.48	0.24	1.99	1.33	NA	1.3931	N
NRAS|uc009wgu.3	483.05	0.25	0.13	1.99	1.33	0.59	1.1912	N
PLAA|uc003zqd.3	112.07	0.5	0.25	1.98	1.32	NA	1.4178	N
SLC37A4|uc010ryt.1	140.22	-0.45	0.23	-1.98	1.32	NA	0.7306	N
MICALL1|uc003aui.3	108.97	-0.52	0.26	-1.98	1.32	NA	0.6995	N
PPP2R1A|uc002pyp.3	506.77	-0.26	0.13	-1.98	1.32	0.59	0.8338	N
HSD17B13|uc003hqo.2	2.03	-4.42	2.23	-1.98	1.32	NA	0.0468	N
HNRNPC|uc001waa.3	91.68	0.55	0.28	1.98	1.32	NA	1.465	N
ZNF672|uc001iex.3	235.08	-0.35	0.18	-1.98	1.32	0.59	0.7834	N
RABEP1|uc002gbm.4	66.73	0.65	0.33	1.98	1.32	NA	1.5657	N
CUL3|uc002vny.3	175.25	0.4	0.2	1.98	1.32	0.58	1.3204	N
HSDL2|uc004bga.2	101.28	0.55	0.28	1.97	1.32	NA	1.4607	N
IL1B|uc002tii.1	16.09	1.53	0.77	1.97	1.32	NA	2.884	N
LRPAP1|uc003ghh.4	325.93	-0.32	0.16	-1.97	1.32	0.58	0.8032	N
FAM65A|uc010vjp.2	68.88	-0.65	0.33	-1.97	1.31	NA	0.6384	N
TOPBP1|uc003eps.3	402.03	0.29	0.15	1.97	1.31	0.58	1.224	N
TXN|uc004bep.2	248.05	0.35	0.17	1.97	1.31	0.58	1.2704	N
YLPM1|uc001xqj.4	265.09	0.33	0.17	1.97	1.31	0.58	1.2585	N
HSD11B1|uc001hhk.3	4.62	2.97	1.51	1.97	1.31	NA	7.8472	N
ADCY1|uc003tne.4	243.27	-0.36	0.18	-1.97	1.31	0.58	0.7769	N
MYEOV|uc001oov.3	3.4	3.76	1.91	1.97	1.31	NA	13.5599	N
EME2|uc010brw.1	30.45	-0.97	0.49	-1.97	1.31	NA	0.5118	N
SAPCD2|uc011men.2	241.8	-0.35	0.18	-1.97	1.31	0.58	0.7851	N
PTEN|uc001kfb.3	132.19	-0.46	0.23	-1.97	1.31	NA	0.726	N
TRIM28|uc002qtg.1	1468.94	-0.16	0.08	-1.97	1.31	0.58	0.8945	N
NFKBIE|uc003oxe.1	124.36	-0.49	0.25	-1.97	1.31	NA	0.7144	N
FOXRED1|uc001qdi.3	159.94	-0.43	0.22	-1.97	1.31	0.58	0.7443	N
TBC1D14|uc003gjs.4	426.56	-0.26	0.13	-1.97	1.31	0.58	0.8326	N
NGLY1|uc003cdl.3	78.78	0.6	0.31	1.97	1.31	NA	1.519	N
TUBGCP6|uc003bkb.1	286.97	-0.33	0.17	-1.97	1.31	0.58	0.7975	N
PQLC1|uc002lnl.2	126.32	-0.5	0.25	-1.97	1.31	NA	0.7075	N
ITSN1|uc002yta.1	13.54	1.46	0.74	1.97	1.31	NA	2.7549	N
HOMER3|uc002nkv.2	483.83	-0.28	0.14	-1.97	1.31	0.58	0.823	N
FAM107B|uc001ina.1	679.32	-0.21	0.11	-1.96	1.31	0.58	0.8623	N
NUP133|uc001htn.3	246.06	0.34	0.17	1.96	1.3	0.58	1.2652	N
EIF3M|uc001mtu.4	288.3	0.32	0.16	1.96	1.3	0.58	1.2479	N
ARAP1|uc001osu.3	559.09	-0.24	0.12	-1.96	1.3	0.58	0.849	N
LOC100652758|uc021ygc.2	7.73	-2.05	1.05	-1.96	1.3	NA	0.2409	N
BTG1|uc001tby.3	158.8	-0.42	0.22	-1.95	1.3	0.57	0.7462	N
SNX2|uc003kte.4	201.16	0.37	0.19	1.95	1.29	0.57	1.2944	N
COMMD6|uc001vjn.1	92.02	0.56	0.29	1.95	1.29	NA	1.4719	N
CASP8AP2|uc011dzz.2	229.48	0.36	0.18	1.95	1.29	0.57	1.2802	N
FBXO28|uc001hoh.3	172.24	0.41	0.21	1.94	1.29	0.57	1.3243	N
NUB1|uc003wjx.3	105.43	0.52	0.27	1.94	1.28	NA	1.4303	N
TK2|uc002eos.3	137.09	-0.45	0.23	-1.94	1.28	NA	0.7309	N
RB1CC1|uc003xre.4	137.59	0.51	0.26	1.94	1.28	NA	1.4206	N
PHLPP1|uc021ule.1	376.79	-0.28	0.14	-1.94	1.28	0.56	0.825	N
CTPS1|uc001cgk.4	729.87	0.21	0.11	1.94	1.28	0.56	1.1546	N
WHSC1|uc003gdz.4	1082.45	-0.18	0.09	-1.94	1.28	0.56	0.8848	N
TNFSF11|uc001uyu.2	3.18	3.72	1.92	1.94	1.28	NA	13.1624	N
RPL22L1|uc003fhc.4	33.87	0.89	0.46	1.94	1.28	NA	1.8539	N
APBA1|uc004ahh.2	70.24	-0.62	0.32	-1.94	1.28	NA	0.6513	N
EIF3A|uc001ldu.3	820.97	0.2	0.11	1.94	1.28	0.56	1.1523	N
FKBP3|uc010tqf.2	75.49	0.65	0.34	1.94	1.28	NA	1.5743	N
DALRD3|uc003cvk.2	63.58	-0.65	0.34	-1.93	1.28	NA	0.6372	N
MAPK7|uc002gvp.3	45.6	-0.78	0.4	-1.93	1.27	NA	0.5827	N
CHML|uc001hzd.3	96.4	0.53	0.27	1.93	1.27	NA	1.4439	N
SNRPF|uc001tej.3	148.54	0.42	0.22	1.93	1.27	0.56	1.3421	N
UHMK1|uc001gcc.2	454.36	0.28	0.15	1.93	1.27	0.56	1.2142	N
REXO1|uc002lua.4	218.69	-0.35	0.18	-1.93	1.27	0.56	0.783	N
ORM1|uc004bik.4	67.19	-0.65	0.34	-1.93	1.27	NA	0.6367	N
CRIP1|uc001yri.4	228.18	-0.36	0.18	-1.93	1.27	0.56	0.7815	N
USPL1|uc001utc.2	66.08	0.65	0.34	1.93	1.27	NA	1.5666	N
ANKRD12|uc002knv.3	124.49	0.48	0.25	1.93	1.27	NA	1.3962	N
C1orf131|uc001hul.3	53.43	0.7	0.36	1.93	1.27	NA	1.6288	N
FOPNL|uc002dec.1	150.93	0.42	0.22	1.93	1.27	0.56	1.3392	N
FAM127B|uc004eyf.3	25.73	-1.03	0.54	-1.92	1.27	NA	0.4896	N
SH3BGRL|uc004eef.3	327.92	0.29	0.15	1.92	1.26	0.55	1.223	N
C20orf194|uc002wii.3	105.52	-0.5	0.26	-1.92	1.26	NA	0.7068	N
ETNK1|uc001rft.3	256.95	0.33	0.17	1.92	1.26	0.55	1.2577	N
RPL15|uc003ccp.3	376.96	0.28	0.15	1.92	1.26	0.55	1.214	N
CNOT2|uc001svv.3	139.4	0.46	0.24	1.92	1.26	NA	1.371	N
COMMD3-BMI1|uc009xkg.3	271.77	0.33	0.17	1.92	1.26	0.55	1.2595	N
PDLIM7|uc003mhc.1	327.56	-0.29	0.15	-1.92	1.26	0.55	0.818	N
THEM6|uc003yww.1	39.44	-0.82	0.43	-1.92	1.26	NA	0.5668	N
ZNF658|uc004abs.2	4.95	-2.68	1.4	-1.92	1.26	NA	0.1563	N
CORO1B|uc001olk.1	289.63	-0.31	0.16	-1.92	1.26	0.55	0.8079	N
AP5Z1|uc003sne.3	191.83	-0.38	0.2	-1.92	1.26	0.55	0.7708	N
ACSL5|uc001kzu.3	97.56	0.53	0.27	1.92	1.26	NA	1.4393	N
C12orf29|uc001tao.3	24.66	1.05	0.55	1.92	1.26	NA	2.0771	N
SRP72|uc003hbv.3	179.47	0.38	0.2	1.92	1.26	0.55	1.3054	N
RALY|uc002xab.3	482.46	-0.24	0.13	-1.92	1.26	0.55	0.8456	N
PARP10|uc003zal.4	269.15	-0.33	0.17	-1.92	1.26	0.55	0.7945	N
AASS|uc003vkb.3	16.74	1.26	0.66	1.91	1.25	NA	2.4023	N
EIF3H|uc003yoa.3	571.55	0.23	0.12	1.91	1.25	0.55	1.1744	N
KIAA1462|uc001iux.3	145.27	0.43	0.22	1.91	1.25	0.55	1.3436	N
TTC3P1|uc022bzf.1	22.93	1.08	0.56	1.91	1.25	NA	2.1119	N
TRIM45|uc001egz.2	74.94	-0.59	0.31	-1.91	1.25	NA	0.6625	N
AURKAIP1|uc009vkb.1	189.28	-0.38	0.2	-1.91	1.25	0.55	0.7697	N
CENPT|uc002eun.4	149.6	-0.43	0.23	-1.91	1.25	0.55	0.7417	N
SIRPA|uc002wfr.3	142.86	-0.43	0.22	-1.91	1.25	NA	0.7429	N
DBNL|uc003tjq.4	372.21	-0.27	0.14	-1.91	1.25	0.55	0.8273	N
TCERG1|uc003lob.3	245.94	0.33	0.17	1.91	1.25	0.55	1.2581	N
IRAK1|uc004fjs.1	726.65	-0.23	0.12	-1.91	1.25	0.55	0.8525	N
TLK1|uc002ugp.2	69.34	0.63	0.33	1.91	1.25	NA	1.5517	N
ESRRA|uc001nzq.1	84.4	-0.57	0.3	-1.91	1.25	NA	0.6739	N
ZNF117|uc003ttr.2	209.51	0.36	0.19	1.91	1.25	0.55	1.2799	N
ERP44|uc004bam.3	214.3	0.37	0.2	1.91	1.25	0.55	1.2944	N
SIGLEC16|uc002prf.3	3.36	3.61	1.89	1.91	1.25	NA	12.2387	N
ATF6|uc001gbs.3	148.14	0.44	0.23	1.91	1.25	0.55	1.3589	N
MLXIPL|uc003tyn.1	19.02	-1.19	0.62	-1.91	1.25	NA	0.4384	N
SCFD2|uc003gzu.3	47.7	0.74	0.39	1.91	1.25	NA	1.6712	N
GPRC5C|uc002jkr.3	3.2	-3.59	1.88	-1.91	1.25	NA	0.0828	N
FAR1|uc001mld.3	461.69	0.25	0.13	1.91	1.25	0.55	1.1885	N
PEAK1|uc021sqy.1	58.25	-0.68	0.36	-1.91	1.25	NA	0.6234	N
FOXK1|uc003snc.1	373.56	-0.27	0.14	-1.91	1.25	0.55	0.8285	N
DGKD|uc002vui.1	253.01	-0.32	0.17	-1.91	1.25	0.55	0.7987	N
SLC25A37|uc003xdo.3	75.4	-0.6	0.31	-1.9	1.25	NA	0.6616	N
IMPA2|uc002kqp.2	107.18	-0.49	0.26	-1.9	1.24	NA	0.7111	N
HELZ2|uc002yfm.2	129.63	-0.48	0.25	-1.9	1.24	NA	0.7187	N
TAX1BP1|uc003szl.3	200.87	0.37	0.19	1.9	1.24	0.55	1.2893	N
KLHL8|uc003hql.1	87.19	0.55	0.29	1.9	1.24	NA	1.4599	N
ARID1A|uc001bmv.1	426.31	-0.26	0.13	-1.9	1.24	0.55	0.8378	N
ENGASE|uc002jwv.4	126.66	-0.49	0.26	-1.9	1.24	NA	0.7141	N
NDST2|uc001jvk.2	113.26	-0.48	0.25	-1.9	1.24	NA	0.7184	N
CCDC59|uc001szp.4	34.28	0.89	0.47	1.9	1.24	NA	1.8514	N
CTR9|uc001mja.3	134.04	0.44	0.23	1.9	1.24	NA	1.361	N
RAPGEF1|uc022bos.1	332.75	-0.29	0.15	-1.9	1.24	0.55	0.8207	N
PSMD7|uc002fcq.3	187.97	0.37	0.2	1.9	1.24	0.55	1.2945	N
ABL2|uc001gmi.4	49.82	0.73	0.39	1.9	1.24	NA	1.6615	N
CHAMP1|uc010ahb.3	209.14	0.36	0.19	1.9	1.24	0.54	1.2839	N
POLR3C|uc001eoh.3	182.17	0.38	0.2	1.9	1.24	0.54	1.3016	N
GPBP1|uc003jrk.4	108.92	0.49	0.26	1.89	1.24	NA	1.4049	N
EIF3E|uc003ymu.3	364.93	0.27	0.14	1.89	1.23	0.54	1.209	N
SLC25A30|uc001vag.3	55.41	0.7	0.37	1.89	1.23	NA	1.6262	N
AP3B2|uc010uoh.2	6.96	-2.14	1.13	-1.89	1.23	NA	0.2264	N
BOD1L1|uc003gmz.1	213.84	0.37	0.2	1.89	1.23	0.54	1.2944	N
LRRC3B|uc003cdp.3	3.1	3.64	1.92	1.89	1.23	NA	12.4705	N
MTDH|uc003yhz.3	1003.2	0.17	0.09	1.89	1.23	0.54	1.1286	N
RSL1D1|uc002dbp.1	218.35	0.35	0.18	1.89	1.23	0.54	1.2704	N
TET3|uc031roi.1	245.12	-0.34	0.18	-1.89	1.23	0.54	0.792	N
KIAA1984-AS1|uc004cjg.1	65.78	-0.64	0.34	-1.89	1.23	NA	0.6411	N
GOLGA4|uc003cgw.3	90.71	0.54	0.29	1.89	1.23	NA	1.4525	N
SMCR8|uc002gsy.4	186.89	-0.37	0.2	-1.89	1.23	0.54	0.7712	N
SLC38A5|uc010nid.3	66.31	0.65	0.34	1.89	1.23	NA	1.5663	N
ATG3|uc003dzd.3	152.11	0.43	0.23	1.88	1.23	0.54	1.3492	N
AX747191|uc002lvo.1	110.55	-0.52	0.28	-1.88	1.22	NA	0.6958	N
ABTB1|uc003ejt.3	32.44	-0.89	0.48	-1.88	1.22	NA	0.5378	N
MRPL22|uc003lvy.4	48.84	0.72	0.38	1.88	1.22	NA	1.6501	N
SLC7A1|uc001uso.3	730.99	-0.21	0.11	-1.88	1.22	0.54	0.8654	N
TYK2|uc002moc.4	522.48	-0.23	0.12	-1.88	1.22	0.53	0.8515	N
LRRC59|uc002iqt.3	483.7	0.24	0.13	1.88	1.22	0.53	1.1807	N
TGFB1|uc002oqh.2	276.47	-0.31	0.17	-1.88	1.22	0.53	0.806	N
NQO1|uc002exp.3	55.22	0.7	0.37	1.88	1.22	NA	1.6201	N
SEMA4D|uc004aqo.1	102.55	-0.5	0.27	-1.88	1.22	NA	0.7084	N
ZHX1|uc003yqe.3	181.1	0.38	0.2	1.88	1.22	0.53	1.304	N
MROH6|uc010mff.3	165.16	-0.42	0.22	-1.87	1.22	0.53	0.7499	N
PACS2|uc001yqu.3	185.73	-0.37	0.2	-1.87	1.21	0.53	0.7723	N
UBE4B|uc001aqs.4	121.04	-0.47	0.25	-1.87	1.21	NA	0.7218	N
OLIG1|uc002yqz.3	7.28	-1.98	1.06	-1.87	1.21	NA	0.2538	N
SHFM1|uc003uoi.3	71.98	0.59	0.32	1.87	1.21	NA	1.5049	N
PPID|uc003iqc.3	67.1	0.63	0.33	1.87	1.21	NA	1.5436	N
EPB41L2|uc003qch.2	244.39	0.34	0.18	1.87	1.21	0.53	1.2629	N
ATP8B1|uc002lgw.3	14.86	1.39	0.74	1.87	1.21	NA	2.6263	N
TAZ|uc004fkx.3	95.56	-0.52	0.28	-1.87	1.21	NA	0.6987	N
SQSTM1|uc003mkw.4	329.29	-0.28	0.15	-1.87	1.21	0.53	0.8215	N
PTPRC|uc001gur.2	288.03	0.31	0.17	1.87	1.21	0.53	1.2391	N
MTA2|uc001ntq.2	404.78	-0.26	0.14	-1.87	1.21	0.53	0.834	N
ZNF687|uc001exq.3	329.7	-0.28	0.15	-1.87	1.21	0.53	0.8231	N
TP53I13|uc002hee.3	135.92	-0.43	0.23	-1.87	1.21	NA	0.7422	N
NME4|uc002cgz.3	352.78	-0.29	0.16	-1.87	1.21	0.53	0.8173	N
GPATCH4|uc001fpl.3	129.72	0.46	0.25	1.86	1.21	NA	1.3729	N
ATXN7L2|uc001dxr.3	50.39	-0.71	0.38	-1.86	1.21	NA	0.6114	N
CHAC1|uc001znh.2	139.49	-0.43	0.23	-1.86	1.2	NA	0.7429	N
VPS41|uc003tgy.3	170.04	0.39	0.21	1.86	1.2	0.53	1.313	N
SOWAHC|uc002tfb.3	3.12	-3.54	1.9	-1.86	1.2	NA	0.0859	N
UBAC1|uc004cgt.3	221.6	-0.34	0.18	-1.86	1.2	0.53	0.7906	N
WDFY2|uc001vfp.3	254.29	-0.32	0.17	-1.86	1.2	0.53	0.8016	N
ITGA5|uc001sga.3	551.86	-0.22	0.12	-1.86	1.2	0.53	0.8578	N
UBE2Q2|uc002bbg.2	140.26	-0.44	0.24	-1.86	1.2	NA	0.7377	N
SATB1|uc003cbj.3	730.43	0.2	0.11	1.86	1.2	0.53	1.1463	N
LOC644961|uc021oju.1	191.99	-0.37	0.2	-1.86	1.2	0.53	0.7717	N
CPSF3L|uc001aee.2	145.76	-0.42	0.22	-1.86	1.2	0.53	0.7485	N
PI4KA|uc002zsz.5	357.03	-0.27	0.15	-1.86	1.2	0.53	0.8292	N
ZNF518B|uc003gmn.3	44.24	0.75	0.4	1.86	1.2	NA	1.6768	N
CYTH4|uc003arf.3	274.01	-0.3	0.16	-1.86	1.2	0.53	0.8097	N
RBBP8|uc002ktw.3	94.82	0.54	0.29	1.86	1.2	NA	1.4542	N
TRIM25|uc002iut.3	475.59	-0.24	0.13	-1.86	1.2	0.53	0.8488	N
TOMM5|uc011lql.2	213.07	0.35	0.19	1.86	1.2	0.53	1.274	N
YTHDF3|uc003xuz.4	259.81	0.34	0.19	1.85	1.2	0.53	1.2689	N
RPP25L|uc003zuv.3	58.72	-0.65	0.35	-1.85	1.19	NA	0.6391	N
MND1|uc003ink.2	55.09	0.68	0.37	1.85	1.19	NA	1.607	N
TBCD|uc002kfz.3	301.15	-0.29	0.16	-1.85	1.19	0.52	0.8179	N
ZNF558|uc002mkn.1	6.43	2.09	1.13	1.85	1.19	NA	4.2612	N
BCL7A|uc001ubo.3	97.96	-0.52	0.28	-1.85	1.19	NA	0.6978	N
ABHD12|uc002wuq.3	117.89	-0.49	0.26	-1.85	1.19	NA	0.7133	N
DEPDC5|uc011alu.2	125.06	-0.44	0.24	-1.85	1.19	NA	0.7364	N
CNN2|uc002lqu.3	624.31	-0.21	0.11	-1.85	1.19	0.52	0.8656	N
VAMP1|uc001qok.3	13.87	-1.4	0.76	-1.85	1.19	NA	0.3791	N
SRCAP|uc002dze.1	588.75	-0.21	0.12	-1.85	1.19	0.52	0.8627	N
TRNA_Glu|uc021pdm.1	8.02	1.87	1.01	1.85	1.19	NA	3.6613	N
COPB2|uc003etf.4	304.23	0.3	0.16	1.85	1.19	0.52	1.2297	N
PNPT1|uc002rzf.3	75.45	0.57	0.31	1.84	1.19	NA	1.4851	N
CPVL|uc003szw.3	34.63	0.87	0.47	1.84	1.18	NA	1.8335	N
GPR132|uc001yqd.3	51.43	-0.69	0.37	-1.84	1.18	NA	0.6209	N
LCMT2|uc001zrg.3	83.73	-0.55	0.3	-1.84	1.18	NA	0.6843	N
PHPT1|uc004cjq.4	182.23	-0.4	0.22	-1.84	1.18	0.52	0.7579	N
INTS5|uc001nud.3	103.13	-0.49	0.27	-1.84	1.18	NA	0.7114	N
LRPPRC|uc002rtr.2	847.72	0.19	0.1	1.84	1.18	0.52	1.1395	N
ADM2|uc003blj.3	130.82	-0.44	0.24	-1.84	1.18	NA	0.7356	N
TRIO|uc003jff.3	118.19	-0.48	0.26	-1.84	1.18	NA	0.717	N
CC2D2A|uc010idv.2	2.94	3.58	1.94	1.84	1.18	NA	11.9383	N
THY1|uc001pwr.3	7.09	2.02	1.1	1.84	1.18	NA	4.0549	N
SKAP2|uc003syc.3	205.41	0.35	0.19	1.84	1.18	0.51	1.2765	N
RRP15|uc001hlj.3	43.71	0.77	0.42	1.84	1.18	NA	1.7094	N
ZNF146|uc010eeu.3	185.25	0.37	0.2	1.84	1.18	0.51	1.2929	N
GPN1|uc010ymc.2	90.35	0.51	0.28	1.84	1.18	NA	1.428	N
APTX|uc003zry.3	50.48	0.71	0.39	1.83	1.18	NA	1.6322	N
C14orf2|uc001yoi.4	165.7	0.39	0.21	1.83	1.18	0.51	1.3126	N
PCM1|uc003wyi.4	869.37	0.19	0.1	1.83	1.18	0.51	1.1389	N
ZMYM2|uc001ums.3	156.85	0.4	0.22	1.83	1.18	0.51	1.3182	N
RASGRP2|uc001oaw.1	161.78	-0.39	0.21	-1.83	1.18	0.51	0.7618	N
ENTHD2|uc002jzu.2	78.24	-0.56	0.3	-1.83	1.17	NA	0.68	N
RAC2|uc003arc.3	893.58	-0.18	0.1	-1.83	1.17	0.51	0.8842	N
ANLN|uc003tff.3	348.78	0.27	0.15	1.83	1.17	0.51	1.2084	N
RBM26|uc001vky.2	149.47	0.42	0.23	1.83	1.17	0.51	1.3392	N
MARVELD1|uc001koj.4	249.25	0.34	0.19	1.83	1.17	0.51	1.2647	N
TPBGL|uc021qnk.1	1.87	-4.26	2.33	-1.83	1.17	NA	0.0523	N
CSMD3|uc003ynu.3	1.87	-4.26	2.33	-1.83	1.17	NA	0.0523	N
RAB3IL1|uc001nso.4	13.6	1.39	0.76	1.83	1.17	NA	2.6224	N
MIA3|uc001hnl.3	113.98	0.46	0.25	1.83	1.17	NA	1.3785	N
PSMD1|uc002vrn.2	268.28	0.31	0.17	1.83	1.17	0.51	1.2357	N
ATP13A3|uc003fty.4	471.71	0.26	0.14	1.83	1.17	0.51	1.199	N
PLRG1|uc003iny.3	114.26	0.46	0.25	1.83	1.17	NA	1.3726	N
EPHB3|uc003foz.3	6.53	-2.05	1.12	-1.83	1.17	NA	0.2413	N
FGGY|uc009wac.3	12.35	-1.47	0.8	-1.83	1.17	NA	0.361	N
TIGD5|uc003yyx.2	68.18	-0.6	0.33	-1.83	1.17	NA	0.6584	N
CDCA4|uc001yqb.2	232.39	-0.32	0.18	-1.83	1.17	0.51	0.7988	N
GMPS|uc003faq.3	248.11	0.31	0.17	1.82	1.17	0.51	1.2432	N
UBE2E1|uc003cch.3	152.86	0.41	0.22	1.82	1.17	0.51	1.3252	N
RNF113A|uc004esb.3	55	0.67	0.37	1.82	1.17	NA	1.592	N
ACADS|uc001tza.4	71.07	-0.58	0.32	-1.82	1.17	NA	0.6698	N
C9orf142|uc004cki.3	284.81	-0.29	0.16	-1.82	1.17	0.51	0.8161	N
BC067244|uc003yet.3	59.45	0.63	0.35	1.82	1.16	NA	1.5489	N
SNW1|uc001xuf.3	140.78	0.42	0.23	1.82	1.16	NA	1.3397	N
ATP6V0C|uc021tav.1	443.57	-0.25	0.14	-1.82	1.16	0.51	0.84	N
TSNARE1|uc003ywk.3	19.7	-1.14	0.63	-1.82	1.16	NA	0.4534	N
IKZF1|uc003tow.4	344.91	-0.28	0.15	-1.82	1.16	0.51	0.8231	N
CAPZA1|uc001ecj.1	1040.92	0.17	0.09	1.82	1.16	0.51	1.124	N
SNRPD2|uc002pcw.3	227.65	0.33	0.18	1.82	1.16	0.51	1.2557	N
USH1C|uc001mne.3	4.56	2.61	1.44	1.82	1.16	NA	6.1258	N
FAM134A|uc002vjw.4	249.03	-0.31	0.17	-1.82	1.16	0.51	0.8045	N
CLCN2|uc003foi.4	10.14	-1.58	0.87	-1.82	1.16	NA	0.3345	N
ORC4|uc002twk.3	34.33	0.83	0.46	1.82	1.16	NA	1.7737	N
BMS1|uc001jaj.3	75.36	0.56	0.31	1.82	1.16	NA	1.4748	N
CORO7-PAM16|uc002cwf.3	254.71	-0.31	0.17	-1.81	1.16	0.5	0.806	N
C17orf70|uc002kaq.3	195.39	-0.35	0.19	-1.81	1.16	0.5	0.7849	N
SH3PXD2B|uc003mbr.3	37.09	0.83	0.46	1.81	1.16	NA	1.7727	N
CUL1|uc003wey.3	232.87	0.32	0.18	1.81	1.15	0.5	1.2516	N
AHCY|uc002xai.3	499.39	-0.23	0.13	-1.81	1.15	0.5	0.8517	N
VRK1|uc001yft.3	102.47	0.48	0.26	1.81	1.15	NA	1.3929	N
FAM83H|uc003yzk.3	304.39	-0.32	0.17	-1.81	1.15	0.5	0.8032	N
PHF3|uc003pep.1	160.09	0.41	0.23	1.81	1.15	0.5	1.3282	N
SLC12A7|uc003jbu.3	31.22	-0.89	0.49	-1.81	1.15	NA	0.5413	N
USP39|uc002sqg.4	217.69	0.34	0.19	1.81	1.15	0.5	1.2615	N
ARGLU1|uc001vqk.4	248.76	0.32	0.18	1.81	1.15	0.5	1.2499	N
CCNC|uc003pqe.3	189.19	0.35	0.2	1.81	1.15	0.5	1.2779	N
RSRC2|uc001ucr.3	124.4	0.43	0.24	1.81	1.15	NA	1.3509	N
GNAI2|uc003cyq.1	1097.78	-0.17	0.09	-1.81	1.15	0.5	0.8902	N
KIAA0930|uc003bfw.1	1372.72	-0.15	0.08	-1.81	1.15	0.5	0.9021	N
PDS5B|uc010abf.3	194.47	0.36	0.2	1.81	1.15	0.5	1.2823	N
TPCN2|uc001oos.2	127.66	-0.44	0.25	-1.81	1.15	NA	0.7347	N
RBBP6|uc002dmh.3	212.62	0.34	0.19	1.81	1.15	0.5	1.269	N
TADA1|uc001gdw.3	35.16	0.82	0.45	1.81	1.15	NA	1.766	N
MROH1|uc003zbk.4	127.72	-0.44	0.25	-1.81	1.15	NA	0.7347	N
PDK3|uc004dbh.3	80.56	0.54	0.3	1.81	1.15	NA	1.4558	N
PDIA6|uc002rau.3	1092.99	0.16	0.09	1.8	1.15	0.5	1.1187	N
CAPN6|uc004epc.2	1.71	4.32	2.4	1.8	1.15	NA	20.0367	N
DDX60|uc003irp.3	40.95	0.76	0.42	1.8	1.15	NA	1.6906	N
TXNDC9|uc002szz.3	44.16	0.76	0.42	1.8	1.15	NA	1.6947	N
UTP11L|uc001ccn.4	46.12	0.72	0.4	1.8	1.15	NA	1.6418	N
POTEF|uc010fmh.2	50.5	-0.68	0.38	-1.8	1.15	NA	0.625	N
RBM15|uc001dzl.1	263.24	-0.32	0.18	-1.8	1.15	0.5	0.8001	N
COMT|uc002zqu.3	664.33	-0.2	0.11	-1.8	1.14	0.5	0.8715	N
FAM3A|uc004fls.2	49.29	-0.68	0.38	-1.8	1.14	NA	0.6227	N
QTRTD1|uc003eaz.4	75.39	0.56	0.31	1.8	1.14	NA	1.474	N
TNS1|uc002vgt.2	111.49	-0.47	0.26	-1.8	1.14	NA	0.7209	N
VPS39|uc001zpc.3	243.49	-0.33	0.18	-1.8	1.14	0.5	0.7941	N
NDUFAF5|uc002wom.3	14.66	1.28	0.71	1.8	1.14	NA	2.4261	N
RGMA|uc010urc.2	31.1	-0.88	0.49	-1.8	1.14	NA	0.5433	N
ZNF367|uc004awf.3	221.33	-0.33	0.19	-1.8	1.14	0.5	0.7937	N
LRRC34|uc003ffy.3	15.77	1.22	0.68	1.8	1.14	NA	2.3316	N
DHX15|uc003gqx.3	410.5	0.25	0.14	1.8	1.14	0.5	1.1857	N
COPS6|uc003usu.3	205.3	0.34	0.19	1.8	1.14	0.5	1.2633	N
BMF|uc001zkw.4	38.59	-0.78	0.44	-1.8	1.14	NA	0.5816	N
GUSB|uc003tun.3	273.4	-0.3	0.17	-1.8	1.14	0.5	0.8119	N
MFSD3|uc003zdi.1	94.39	-0.49	0.28	-1.79	1.14	NA	0.7099	N
PTPN18|uc002trc.3	245.12	-0.31	0.17	-1.79	1.14	0.5	0.8048	N
DKC1|uc004fmm.3	173.48	0.37	0.21	1.79	1.14	0.5	1.2917	N
AK096932|uc001tvk.1	1.67	4.26	2.38	1.79	1.14	NA	19.2027	N
NMI|uc002txi.2	131.56	0.42	0.24	1.79	1.14	NA	1.3412	N
CHPF2|uc003wjr.1	153.25	-0.39	0.22	-1.79	1.13	0.5	0.7625	N
GLUL|uc001gpa.2	365.95	0.26	0.15	1.79	1.13	0.5	1.1977	N
MAK16|uc003xjj.3	100.77	0.48	0.27	1.79	1.13	NA	1.3916	N
ANKRD49|uc001pew.3	22.66	1.01	0.56	1.79	1.13	NA	2.0079	N
MTERFD2|uc002wan.1	33.99	0.81	0.46	1.79	1.13	NA	1.7588	N
LOC648232|uc003pes.1	2497.56	0.12	0.07	1.78	1.13	0.49	1.0858	N
SLC39A8|uc003hwc.2	119.39	0.45	0.25	1.78	1.13	NA	1.3675	N
DUT|uc001zws.3	536.45	-0.22	0.12	-1.78	1.13	0.49	0.859	N
DHRS3|uc001auc.3	12.25	-1.39	0.78	-1.78	1.13	NA	0.3805	N
VPS18|uc001zne.3	169.7	-0.37	0.21	-1.78	1.13	0.49	0.772	N
INSR|uc002mgd.1	356.12	-0.26	0.15	-1.78	1.13	0.49	0.8347	N
ADAM10|uc002afd.1	296.95	-0.28	0.16	-1.78	1.12	0.49	0.8212	N
CAMSAP2|uc001gvk.3	26.72	0.93	0.52	1.78	1.12	NA	1.9092	N
CCDC85A|uc002rzn.3	4.57	-2.55	1.43	-1.78	1.12	NA	0.1711	N
KIF5B|uc001iwe.4	659.07	0.2	0.11	1.78	1.12	0.49	1.1488	N
FLJ44635|uc004eal.2	73.44	0.59	0.33	1.78	1.12	NA	1.5022	N
KANSL1L|uc002vds.3	33.87	0.82	0.46	1.78	1.12	NA	1.7702	N
DNAJC5|uc002yhf.3	536.27	-0.22	0.12	-1.78	1.12	0.49	0.8575	N
DNAJC9|uc001jtr.3	93.42	-0.49	0.28	-1.78	1.12	NA	0.7109	N
MST1|uc003cxg.3	3.78	-2.89	1.63	-1.78	1.12	NA	0.1349	N
DGCR8|uc002zri.3	222.72	-0.32	0.18	-1.78	1.12	0.49	0.7997	N
P2RX4|uc031qjt.1	96.32	-0.51	0.29	-1.77	1.12	NA	0.703	N
DOK2|uc003wzy.1	177.05	-0.37	0.21	-1.77	1.12	0.48	0.7761	N
STL|uc003pzq.3	5.13	2.26	1.28	1.77	1.12	NA	4.7866	N
PSMC4|uc002omq.4	166.6	0.37	0.21	1.77	1.12	0.48	1.2926	N
PGP|uc002cpk.1	311.14	-0.31	0.18	-1.77	1.11	0.48	0.806	N
MRPL51|uc001qom.2	50.49	0.66	0.37	1.77	1.11	NA	1.5825	N
NOC3L|uc001kjq.1	63.12	0.6	0.34	1.77	1.11	NA	1.5165	N
TRIP11|uc001xzy.3	91.6	0.5	0.28	1.77	1.11	NA	1.41	N
NELFCD|uc002yag.4	125.77	-0.43	0.24	-1.77	1.11	NA	0.7421	N
BAHCC1|uc002kaf.2	1029.95	-0.17	0.1	-1.77	1.11	0.48	0.8871	N
NUFIP2|uc002hdy.4	515.83	0.22	0.13	1.77	1.11	0.48	1.1661	N
DUSP7|uc003dct.3	213.38	-0.33	0.19	-1.76	1.11	0.48	0.7975	N
KIFC2|uc003zcz.3	281.03	-0.31	0.17	-1.76	1.11	0.48	0.8076	N
CRIM1|uc002rpd.3	7.46	1.81	1.02	1.76	1.11	NA	3.4988	N
UACA|uc002asr.3	18.59	1.11	0.63	1.76	1.11	NA	2.1555	N
DQ572107|uc002jdy.1	33.62	-0.81	0.46	-1.76	1.11	NA	0.5684	N
HNRNPUL2|uc001nuw.3	550.21	-0.21	0.12	-1.76	1.11	0.48	0.8634	N
SCAP|uc003crh.1	276.68	-0.29	0.17	-1.76	1.11	0.48	0.8174	N
SSBP1|uc031szi.1	96.54	0.48	0.27	1.76	1.11	NA	1.3945	N
NLRP3|uc001icr.3	282.89	-0.28	0.16	-1.76	1.11	0.48	0.8212	N
SBF1|uc003blh.3	306.85	-0.28	0.16	-1.76	1.11	0.48	0.8223	N
PCCA|uc001voo.3	58.4	0.63	0.36	1.76	1.1	NA	1.5426	N
HAGH|uc002cna.3	72.87	-0.56	0.32	-1.76	1.1	NA	0.6782	N
PRMT5|uc001whm.1	169.8	0.37	0.21	1.76	1.1	0.48	1.2885	N
RABL6|uc004cjj.1	820.5	-0.18	0.1	-1.76	1.1	0.48	0.8817	N
MLST8|uc002cpc.3	231.64	-0.33	0.19	-1.76	1.1	0.48	0.7966	N
SMIM15|uc010iwm.1	130.38	0.42	0.24	1.76	1.1	NA	1.3373	N
MCM4|uc003xql.2	1330.54	0.14	0.08	1.76	1.1	0.48	1.1053	N
ZNF428|uc002oxa.3	67.9	-0.58	0.33	-1.76	1.1	NA	0.6689	N
FUS|uc002ebe.2	1381.49	-0.15	0.08	-1.76	1.1	0.48	0.9042	N
AMDHD2|uc010uwc.2	35.38	-0.8	0.45	-1.76	1.1	NA	0.5762	N
ABP1|uc003wia.2	61.34	0.6	0.34	1.76	1.1	NA	1.5169	N
ASUN|uc001rhk.4	85.82	0.51	0.29	1.76	1.1	NA	1.4192	N
FAM127C|uc004eyc.1	20.22	1.08	0.61	1.75	1.1	NA	2.1111	N
C7orf50|uc003sjv.3	79.89	-0.53	0.3	-1.75	1.1	NA	0.6928	N
CD36|uc003uhg.4	14.82	1.23	0.7	1.75	1.1	NA	2.3483	N
AK024243|uc003sio.1	23.52	-1.03	0.59	-1.75	1.1	NA	0.4908	N
ALPK3|uc002ble.3	178.45	-0.37	0.21	-1.75	1.09	0.47	0.7748	N
PRKG1|uc001jjo.3	1.63	4.2	2.4	1.75	1.09	NA	18.331	N
UHRF1|uc002mbo.3	261.54	-0.3	0.17	-1.75	1.09	0.47	0.8142	N
VPS13D|uc001atv.3	117.91	-0.45	0.26	-1.75	1.09	NA	0.7315	N
GPC1|uc002vyw.4	113.96	-0.46	0.26	-1.75	1.09	NA	0.729	N
FAM98A|uc002rpa.1	38.62	0.75	0.43	1.75	1.09	NA	1.6817	N
PTAFR|uc001bpl.3	22.38	-1.04	0.6	-1.74	1.09	NA	0.4859	N
TXNL4A|uc002lnp.3	222.6	-0.33	0.19	-1.74	1.09	0.47	0.7955	N
AK057379|uc003sxp.1	4.47	2.44	1.4	1.74	1.09	NA	5.4168	N
EXOSC9|uc003idz.3	93.02	0.5	0.28	1.74	1.09	NA	1.4106	N
XRCC5|uc002vfy.3	1222.97	0.16	0.09	1.74	1.09	0.47	1.1188	N
FASTKD1|uc002uev.4	79.06	0.54	0.31	1.74	1.09	NA	1.4509	N
BCOR|uc004den.4	331.86	-0.27	0.15	-1.74	1.09	0.47	0.8321	N
PLSCR1|uc003evx.4	68.18	0.56	0.32	1.74	1.09	NA	1.4782	N
LRRC4B|uc002pss.3	19.63	1.05	0.61	1.74	1.09	NA	2.0775	N
ATIC|uc002vex.4	225.68	0.32	0.18	1.74	1.09	0.47	1.2483	N
APBB1IP|uc001iss.3	171.52	0.37	0.21	1.74	1.09	0.47	1.2888	N
RBCK1|uc002wdp.4	333.89	-0.27	0.15	-1.74	1.09	0.47	0.8312	N
CCDC25|uc003xgc.3	66.84	0.57	0.33	1.74	1.09	NA	1.4853	N
CASP8|uc002uxt.1	66.13	0.61	0.35	1.74	1.09	NA	1.5241	N
BZW2|uc003stj.2	165.36	0.36	0.21	1.74	1.09	0.47	1.2854	N
E2F1|uc002wzu.4	323.63	-0.27	0.15	-1.74	1.09	0.47	0.8306	N
SLC19A1|uc002zhl.2	178.99	-0.35	0.2	-1.74	1.09	0.47	0.7844	N
C19orf60|uc010ebs.3	120.16	-0.46	0.26	-1.74	1.09	NA	0.7291	N
ADAP1|uc003sjo.4	233.1	-0.31	0.18	-1.74	1.08	0.47	0.8039	N
GNAI3|uc001dxz.3	601.35	0.2	0.12	1.74	1.08	0.47	1.152	N
MSRB3|uc021qzy.1	16.2	-1.18	0.68	-1.74	1.08	NA	0.441	N
VILL|uc003chl.3	41.21	-0.73	0.42	-1.74	1.08	NA	0.6026	N
ATXN2L|uc002dqy.4	672.84	-0.2	0.12	-1.74	1.08	0.47	0.8689	N
VDAC3|uc003xpc.3	254.27	0.3	0.18	1.73	1.08	0.47	1.2347	N
P2RX7|uc001tzm.3	51.07	-0.67	0.39	-1.73	1.08	NA	0.6288	N
COL4A5|uc004enz.2	13.51	1.31	0.75	1.73	1.08	NA	2.4731	N
NRGN|uc001qar.2	161.59	-0.38	0.22	-1.73	1.08	0.47	0.7682	N
DZIP1L|uc003erq.3	76.87	-0.53	0.3	-1.73	1.08	NA	0.6941	N
COX6C|uc003yiy.2	413.2	0.24	0.14	1.73	1.08	0.47	1.1832	N
DLGAP5|uc001xbs.3	93.08	0.48	0.28	1.73	1.08	NA	1.3973	N
NSUN2|uc003jdu.3	157.6	0.4	0.23	1.73	1.08	0.47	1.3158	N
PPP1R13B|uc001yof.1	17.8	-1.14	0.66	-1.73	1.08	NA	0.4527	N
TBL1Y|uc004frd.3	1.65	-4.11	2.37	-1.73	1.08	NA	0.058	N
STK17A|uc003tih.3	23.63	0.96	0.55	1.73	1.08	NA	1.9429	N
ECI2|uc003mwf.3	20.59	1.05	0.61	1.73	1.08	NA	2.0685	N
MAP4K4|uc002tbf.3	184.08	0.35	0.2	1.73	1.08	0.46	1.2744	N
FBL|uc002omn.3	256.29	0.3	0.18	1.73	1.08	0.46	1.234	N
MRPS9|uc002tcn.4	39.46	0.73	0.42	1.73	1.07	NA	1.658	N
TYMS|uc010dka.1	946.98	-0.16	0.1	-1.73	1.07	0.46	0.8921	N
GMEB2|uc002yfq.1	101.5	-0.46	0.27	-1.72	1.07	NA	0.7267	N
ZNF395|uc003xgr.3	45.77	0.68	0.39	1.72	1.07	NA	1.5991	N
EIF2A|uc003eya.3	134.28	0.4	0.23	1.72	1.07	NA	1.3195	N
LAP3|uc003gph.1	108.98	0.44	0.26	1.72	1.07	NA	1.3576	N
DYNC1I1|uc003uoc.4	3.63	2.74	1.59	1.72	1.07	NA	6.6825	N
DNAJC15|uc001uyy.3	82.07	0.52	0.3	1.72	1.07	NA	1.4306	N
DYNC1H1|uc001yks.2	950.9	-0.18	0.11	-1.72	1.07	0.46	0.8806	N
RAB11FIP3|uc002chf.3	61.3	-0.59	0.35	-1.72	1.07	NA	0.6622	N
TPR|uc001grv.3	544.76	0.23	0.13	1.72	1.07	0.46	1.1712	N
FLRT1|uc001nyi.1	88.51	-0.49	0.28	-1.72	1.07	NA	0.7132	N
PSMD14|uc002ubu.3	182.61	0.35	0.2	1.72	1.07	0.46	1.2736	N
PRPF8|uc002fte.3	904.89	-0.18	0.1	-1.72	1.07	0.46	0.8852	N
PSMB2|uc001bzf.2	181.18	0.35	0.21	1.72	1.07	0.46	1.278	N
ZNF76|uc003oki.1	132.65	-0.4	0.23	-1.72	1.07	NA	0.7577	N
KIF22|uc002dts.4	518.85	-0.21	0.12	-1.72	1.07	0.46	0.8645	N
AX748210|uc002med.1	13.13	-1.3	0.76	-1.72	1.06	NA	0.407	N
KDM5D|uc011naz.2	169.47	-0.35	0.21	-1.71	1.06	0.45	0.7822	N
CNPY3|uc003ota.4	525.47	-0.21	0.13	-1.71	1.06	0.45	0.8617	N
RAB11B-AS1|uc002mjt.4	15.67	-1.19	0.7	-1.71	1.06	NA	0.4379	N
C12orf75|uc001tlh.4	36.23	0.76	0.45	1.71	1.06	NA	1.697	N
TSC22D1|uc001uzn.4	57.99	0.6	0.35	1.71	1.06	NA	1.5121	N
MRPL19|uc002snl.3	85.22	0.49	0.29	1.71	1.06	NA	1.407	N
CCDC88A|uc002ryv.2	191.28	0.34	0.2	1.71	1.06	0.45	1.2694	N
MRPS24|uc003tit.1	122.15	0.42	0.24	1.71	1.06	NA	1.3351	N
UBAC2-AS1|uc001vny.2	2.71	3.42	2	1.71	1.06	NA	10.7128	N
DAP|uc003jez.4	336.44	-0.25	0.15	-1.71	1.06	0.45	0.8383	N
TANK|uc002ubr.2	58.21	0.6	0.35	1.71	1.06	NA	1.5159	N
MRPL42|uc001tcr.3	103.84	0.45	0.27	1.71	1.06	NA	1.3693	N
DCXR|uc002kdg.3	197.58	-0.34	0.2	-1.71	1.06	0.45	0.7909	N
ITPR1|uc003bqc.3	550.75	-0.23	0.13	-1.71	1.06	0.45	0.8549	N
ACADSB|uc001lhb.3	34.4	0.78	0.45	1.71	1.06	NA	1.7113	N
CTBP2|uc001lie.4	48.49	-0.66	0.39	-1.71	1.06	NA	0.6324	N
ABCE1|uc003ijy.3	95.66	0.48	0.28	1.71	1.06	NA	1.3909	N
TRMT2A|uc002zrl.2	202.43	-0.33	0.19	-1.71	1.06	0.45	0.795	N
CBFA2T3|uc002fmm.2	149.06	-0.38	0.22	-1.7	1.05	0.45	0.7708	N
IFT88|uc001uni.3	22.27	0.97	0.57	1.7	1.05	NA	1.9523	N
STK38|uc003omh.3	141.51	0.4	0.24	1.7	1.05	NA	1.3193	N
PIGN|uc021ulb.1	77.83	0.53	0.31	1.7	1.05	NA	1.4413	N
TMBIM6|uc001ruy.2	752.11	-0.18	0.1	-1.7	1.05	0.45	0.884	N
AK093026|uc002vdu.1	7.99	1.66	0.98	1.7	1.05	NA	3.1634	N
COG4|uc002ezc.3	121.31	-0.41	0.24	-1.7	1.05	NA	0.7512	N
XKR5|uc022aqv.1	7.06	-1.93	1.14	-1.7	1.05	NA	0.2627	N
MUL1|uc001bdi.4	47.14	-0.66	0.39	-1.7	1.05	NA	0.6333	N
RFC1|uc003gty.2	229.49	0.31	0.18	1.7	1.05	0.44	1.2406	N
JMJD8|uc002ciw.1	111.25	-0.43	0.26	-1.7	1.05	NA	0.7405	N
NIP7|uc002exa.3	55.19	0.62	0.36	1.7	1.05	NA	1.532	N
FAM120AOS|uc004atu.4	65.43	0.56	0.33	1.7	1.05	NA	1.479	N
NPRL2|uc003daj.1	22.37	1.01	0.6	1.69	1.05	NA	2.0186	N
HDAC5|uc002iff.1	290.69	-0.27	0.16	-1.69	1.05	0.44	0.829	N
ERI3|uc001clt.3	68.32	-0.55	0.32	-1.69	1.04	NA	0.6852	N
IFI16|uc010pis.2	49.67	0.64	0.38	1.69	1.04	NA	1.5555	N
PSD4|uc002tjc.3	403.57	-0.24	0.14	-1.69	1.04	0.44	0.8467	N
DGCR2|uc002zoq.1	263.3	-0.29	0.17	-1.69	1.04	0.44	0.8198	N
WDR81|uc002ftj.2	90.48	-0.5	0.3	-1.69	1.04	NA	0.7061	N
TRIM11|uc001hss.3	211.59	-0.31	0.19	-1.69	1.04	0.44	0.8046	N
APOE|uc002pab.3	49.59	-0.68	0.4	-1.69	1.04	NA	0.6241	N
ZBTB38|uc003etw.3	47.11	0.66	0.39	1.69	1.04	NA	1.583	N
RAB1A|uc002sdm.3	169.95	0.35	0.21	1.69	1.04	0.44	1.2723	N
NCAPG2|uc003wnv.1	510.6	-0.23	0.14	-1.69	1.04	0.44	0.8538	N
COL4A3BP|uc003kdt.3	88.35	0.49	0.29	1.69	1.04	NA	1.4019	N
RAB31|uc002kog.2	183.14	0.35	0.21	1.69	1.04	0.44	1.2725	N
PSME4|uc002rxp.2	199.55	0.33	0.19	1.69	1.04	0.44	1.2529	N
MYBL2|uc002xlb.1	978.28	-0.16	0.1	-1.68	1.04	0.44	0.8947	N
PRPF3|uc001eum.4	287.63	0.28	0.16	1.68	1.03	0.44	1.2109	N
CPNE8|uc001rls.1	98.77	0.46	0.27	1.68	1.03	NA	1.376	N
MTO1|uc003pgy.4	156.88	0.36	0.22	1.68	1.03	0.44	1.2872	N
METRNL|uc002kgh.3	55.54	-0.62	0.37	-1.68	1.03	NA	0.6486	N
FOXE1|uc004axu.3	42.01	-0.69	0.41	-1.68	1.03	NA	0.6182	N
XAF1|uc002gdn.3	59.43	0.6	0.35	1.68	1.03	NA	1.5126	N
POLR2B|uc003hcl.1	317.46	0.26	0.16	1.68	1.03	0.44	1.1987	N
UTP23|uc003yoc.3	107.28	0.46	0.27	1.68	1.03	NA	1.3762	N
FYTTD1|uc003fyi.2	101.93	0.46	0.27	1.68	1.03	NA	1.3713	N
C3|uc002mfm.3	34.31	-0.77	0.46	-1.68	1.03	NA	0.5863	N
DDX5|uc002jek.2	1142.96	0.16	0.09	1.68	1.03	0.44	1.1159	N
SHC2|uc002loq.4	79.68	-0.5	0.3	-1.68	1.03	NA	0.7048	N
MAP2K1|uc010bhq.3	112.82	-0.44	0.26	-1.68	1.03	NA	0.7364	N
NUDCD3|uc003tkz.3	174.11	-0.35	0.21	-1.68	1.03	0.44	0.7869	N
PSMA2|uc003thy.3	194.56	0.33	0.19	1.68	1.03	0.44	1.2545	N
MKI67|uc001lke.3	1590.79	0.14	0.09	1.68	1.03	0.44	1.104	N
GAS2L3|uc001thu.3	15.11	1.27	0.76	1.68	1.03	NA	2.4147	N
MAMDC4|uc004cjs.3	51.43	-0.65	0.39	-1.68	1.03	NA	0.6378	N
ERO1L|uc001wzv.3	90.97	0.47	0.28	1.68	1.03	NA	1.3874	N
ANO8|uc002ngf.2	61.69	-0.6	0.36	-1.68	1.03	NA	0.6608	N
SH3KBP1|uc004czm.3	368.08	0.24	0.14	1.68	1.03	0.44	1.1806	N
EML1|uc001ygr.3	11.34	1.35	0.81	1.68	1.03	NA	2.5529	N
DDX58|uc003zra.3	12.64	1.3	0.77	1.68	1.03	NA	2.4546	N
OGFR|uc002ydj.3	235.9	-0.3	0.18	-1.68	1.03	0.44	0.815	N
CCNG1|uc003lzb.3	259.09	0.29	0.17	1.68	1.03	0.44	1.2245	N
SSBP4|uc002niy.3	136.74	-0.39	0.23	-1.67	1.03	NA	0.7657	N
SCAMP2|uc002azb.1	261.99	-0.28	0.17	-1.67	1.03	0.43	0.8234	N
C10orf11|uc001jxi.3	25.83	-0.88	0.53	-1.67	1.03	NA	0.5427	N
WAS|uc004dkm.4	187.17	-0.33	0.2	-1.67	1.02	0.43	0.7946	N
SUMF2|uc003trv.3	168.72	-0.36	0.22	-1.67	1.02	0.43	0.7775	N
COX5B|uc002sya.3	330.34	-0.27	0.16	-1.67	1.02	0.43	0.832	N
ADCY3|uc002rfs.4	196.61	-0.32	0.19	-1.67	1.02	0.43	0.7999	N
PON2|uc003unv.3	31.97	0.8	0.48	1.67	1.02	NA	1.7351	N
PICALM|uc001pbm.3	228.8	0.3	0.18	1.67	1.02	0.43	1.2295	N
PLEKHO1|uc001ett.3	100.63	-0.45	0.27	-1.67	1.02	NA	0.7324	N
CWF19L2|uc010rvp.2	40.61	0.71	0.42	1.67	1.02	NA	1.6317	N
LRRCC1|uc003ycw.3	105.47	0.43	0.26	1.67	1.02	NA	1.3511	N
RGL3|uc002mro.2	18.01	1.07	0.64	1.67	1.02	NA	2.0934	N
MAST3|uc002nhz.4	99.56	-0.45	0.27	-1.67	1.02	NA	0.7338	N
AHCYL2|uc011kov.2	31.73	0.83	0.5	1.67	1.02	NA	1.7754	N
TGOLN2|uc021vjw.1	930.05	-0.17	0.1	-1.67	1.02	0.43	0.8918	N
AGFG1|uc002vpd.2	162.23	0.37	0.22	1.67	1.02	0.43	1.2905	N
ZNF281|uc001gve.3	48.02	0.65	0.39	1.67	1.02	NA	1.5643	N
SNHG7|uc004cim.2	94.21	-0.46	0.27	-1.67	1.02	NA	0.7281	N
SEC16A|uc004chx.3	1095.76	-0.15	0.09	-1.67	1.02	0.43	0.9023	N
LAPTM4B|uc003yia.3	197.15	0.32	0.19	1.67	1.02	0.43	1.2488	N
SLC1A4|uc010yqa.2	514.92	-0.2	0.12	-1.67	1.02	0.43	0.8679	N
FBXO44|uc001asm.3	15.43	-1.17	0.7	-1.67	1.02	NA	0.4436	N
SLFNL1-AS1|uc021omd.1	30.19	-0.81	0.49	-1.67	1.02	NA	0.5694	N
AMZ2|uc002jgr.1	20.16	1	0.6	1.66	1.02	NA	2.0064	N
PYGO2|uc001fft.3	209.33	-0.31	0.19	-1.66	1.02	0.43	0.8045	N
SSR1|uc003mxf.4	198.25	0.33	0.2	1.66	1.02	0.43	1.2573	N
ETV4|uc002idw.3	11.4	1.36	0.82	1.66	1.02	NA	2.5726	N
TBC1D17|uc002pqo.3	46.36	-0.65	0.39	-1.66	1.02	NA	0.636	N
TACC3|uc003gdo.3	944.23	-0.16	0.1	-1.66	1.02	0.43	0.8924	N
TTC1|uc003lxu.3	87.01	0.49	0.29	1.66	1.01	NA	1.4018	N
RPAP3|uc001rpr.3	131.72	0.39	0.24	1.66	1.01	NA	1.3143	N
TELO2|uc002cly.3	319.74	-0.26	0.16	-1.66	1.01	0.43	0.8363	N
CTSS|uc001evn.3	343.97	0.25	0.15	1.66	1.01	0.43	1.1887	N
SPPL2A|uc001zyv.3	89.11	-0.48	0.29	-1.66	1.01	NA	0.7149	N
IQGAP2|uc003kek.3	22.86	0.94	0.56	1.66	1.01	NA	1.9143	N
PAPPA2|uc001gkz.3	1.55	-4.03	2.43	-1.66	1.01	NA	0.0614	N
SERPINE1|uc003uxt.4	1.55	-4.03	2.43	-1.66	1.01	NA	0.0614	N
CABLES1|uc002kuc.2	9.29	-1.55	0.94	-1.66	1.01	NA	0.3405	N
PML|uc002awv.3	183.72	-0.33	0.2	-1.66	1.01	0.43	0.7947	N
CACNA2D1|uc003uhr.1	4.28	2.36	1.42	1.66	1.01	NA	5.119	N
NEK9|uc001xrl.3	324.01	-0.25	0.15	-1.66	1.01	0.43	0.8388	N
LRRC40|uc001der.2	32.9	0.77	0.47	1.66	1.01	NA	1.7071	N
ALS2CR8|uc002uzo.2	25.44	-0.89	0.54	-1.65	1.01	NA	0.541	N
HCFC1|uc004fjp.3	800.94	-0.17	0.1	-1.65	1.01	0.43	0.8902	N
LOC100506776|uc003tgp.2	13.21	1.23	0.74	1.65	1.01	NA	2.3403	N
BAIAP2-AS1|uc002jyy.2	108.51	-0.43	0.26	-1.65	1.01	NA	0.7426	N
TRAIP|uc003cxs.1	48.94	-0.64	0.39	-1.65	1.01	NA	0.6399	N
TMCO6|uc003lgl.3	35.52	-0.75	0.45	-1.65	1.01	NA	0.5942	N
REEP2|uc003lda.4	2.63	-3.28	1.99	-1.65	1.01	NA	0.1028	N
TCF3|uc002ltt.4	356.81	-0.24	0.15	-1.65	1.01	0.43	0.8453	N
IL8|uc003hhe.3	7.55	1.68	1.02	1.65	1.01	NA	3.2003	N
NOP58|uc002uzb.3	162.04	0.35	0.21	1.65	1.01	0.43	1.2762	N
IGFLR1|uc002obd.4	38.37	-0.74	0.45	-1.65	1.01	NA	0.6006	N
UBXN6|uc002man.2	118.05	-0.42	0.25	-1.65	1.01	NA	0.7488	N
GPR160|uc003fgi.3	134.06	-0.39	0.24	-1.65	1.01	NA	0.764	N
RRAGD|uc003pnd.4	138.87	-0.38	0.23	-1.65	1.01	NA	0.7687	N
ERGIC2|uc001riv.3	161.8	0.35	0.21	1.65	1	0.42	1.2755	N
SHISA7|uc002qkz.3	9.48	1.49	0.9	1.65	1	NA	2.815	N
C1orf86|uc031pkt.1	28.4	-0.83	0.5	-1.65	1	NA	0.5627	N
SLC12A8|uc003ehv.4	17.29	-1.09	0.66	-1.65	1	NA	0.4703	N
ATP6V0D1|uc002ete.1	297.23	-0.26	0.16	-1.65	1	0.42	0.8331	N
HP06981|uc021smt.1	24.6	-0.93	0.56	-1.65	1	NA	0.5246	N
HYDIN|uc031qwy.1	1.47	4.08	2.47	1.65	1	NA	16.8765	N
SPATA7|uc001xwq.3	7.58	1.65	1	1.65	1	NA	3.133	N
SLC11A2|uc001rxk.2	38.39	0.71	0.43	1.65	1	NA	1.6318	N
ORC3|uc003pmg.3	99.48	0.44	0.27	1.65	1	NA	1.3572	N
SHROOM1|uc003kxy.2	32.63	-0.79	0.48	-1.65	1	NA	0.5802	N
FRAT1|uc001knc.1	73.88	-0.53	0.32	-1.65	1	NA	0.6906	N
SSR4|uc022chw.1	507.15	-0.21	0.13	-1.65	1	0.42	0.8666	N
TEAD4|uc010sej.2	21.06	0.96	0.59	1.65	1	NA	1.9514	N
ZNF646|uc002eap.3	184.37	-0.33	0.2	-1.65	1	0.42	0.7962	N
CRYBG3|uc021xbn.2	72.9	0.52	0.32	1.65	1	NA	1.4359	N
PPIP5K2|uc003koe.4	170.71	0.35	0.21	1.65	1	0.42	1.2738	N
PLEKHG4|uc010cef.3	65.54	-0.54	0.33	-1.65	1	NA	0.6856	N
TP53INP1|uc003yhg.3	10.34	-1.56	0.95	-1.65	1	NA	0.3391	N
TRIM33|uc001eew.3	327.33	0.25	0.15	1.64	1	0.42	1.1897	N
CDC73|uc001gtb.3	105.2	0.45	0.28	1.64	1	NA	1.369	N
TTC14|uc003fkk.3	82.54	0.49	0.3	1.64	1	NA	1.4026	N
NCKAP1L|uc001sgc.4	913.86	-0.16	0.1	-1.64	1	0.42	0.894	N
PCGF2|uc002hqp.1	30.37	0.8	0.49	1.64	1	NA	1.7417	N
TSC22D4|uc003uva.3	240.03	-0.29	0.18	-1.64	1	0.42	0.818	N
KIAA0195|uc002jnz.4	219.3	-0.3	0.18	-1.64	1	0.42	0.8119	N
SMPD1|uc001mcw.3	52	-0.62	0.37	-1.64	1	NA	0.6528	N
TAS2R20|uc001qzm.2	1.57	-4.01	2.44	-1.64	1	NA	0.062	N
FOXF2|uc003mtm.3	4.06	2.45	1.49	1.64	1	NA	5.4478	N
NDUFA12|uc001tdl.4	64.65	0.54	0.33	1.64	1	NA	1.4562	N
INTS12|uc010ilr.3	23.3	0.92	0.56	1.64	1	NA	1.8985	N
USP45|uc003ppx.2	23.2	0.94	0.57	1.64	1	NA	1.9156	N
XKR6|uc003wtk.1	22.53	-0.95	0.58	-1.64	1	NA	0.5181	N
CARS|uc001lxf.3	293.46	-0.26	0.16	-1.64	1	0.42	0.835	N
SLC4A7|uc003cdv.4	34.91	0.75	0.46	1.64	1	NA	1.6778	N
TBX18|uc003pkl.2	171.58	0.34	0.21	1.64	1	0.42	1.2678	N
KLF16|uc002luc.3	213.04	-0.32	0.2	-1.64	1	0.42	0.8004	N
SOCS4|uc001xbp.3	128.47	0.42	0.26	1.64	1	NA	1.3415	N
IBTK|uc003pjl.1	184.43	0.33	0.2	1.64	1	0.42	1.2551	N
FAM69B|uc004cik.3	52.88	0.61	0.37	1.64	0.99	NA	1.5263	N
MFN2|uc009vni.3	216.95	-0.3	0.18	-1.64	0.99	0.42	0.812	N
RDH11|uc001xjv.4	94.75	0.45	0.27	1.64	0.99	NA	1.3649	N
ACAP3|uc001aeb.2	138.74	-0.37	0.23	-1.64	0.99	NA	0.772	N
SRF|uc003oui.3	319.41	-0.26	0.16	-1.64	0.99	0.42	0.8359	N
PMAIP1|uc002lic.2	90.31	0.47	0.29	1.64	0.99	NA	1.3872	N
OTUD6B|uc003yeu.4	46.58	0.65	0.4	1.64	0.99	NA	1.5696	N
PHKA1|uc004eax.4	12.23	1.28	0.78	1.64	0.99	NA	2.433	N
PRRG1|uc004ddo.3	15.75	1.11	0.68	1.63	0.99	NA	2.1562	N
WDR76|uc001zti.2	187.5	-0.33	0.2	-1.63	0.99	0.42	0.7981	N
ASB16-AS1|uc002ifn.4	100.99	-0.43	0.27	-1.63	0.99	NA	0.7401	N
FAM135B|uc003yuy.3	50.17	-0.66	0.4	-1.63	0.99	NA	0.6342	N
SKIL|uc003fgw.3	46.56	0.64	0.39	1.63	0.99	NA	1.5637	N
AZI1|uc002jzn.1	101.96	-0.43	0.27	-1.63	0.99	NA	0.7406	N
C16orf86|uc002ety.3	17.42	-1.09	0.67	-1.63	0.99	NA	0.4685	N
APC|uc003kpy.4	83.33	0.51	0.31	1.63	0.99	NA	1.4253	N
APAF1|uc001tfz.3	311.58	0.25	0.15	1.63	0.99	0.42	1.1914	N
ZNF282|uc003wfm.3	165.28	-0.34	0.21	-1.63	0.99	0.42	0.7893	N
MTIF3|uc001uri.3	29.91	0.8	0.49	1.63	0.99	NA	1.7378	N
USP35|uc021qny.1	16.83	-1.08	0.66	-1.63	0.99	NA	0.4739	N
KCTD11|uc002gge.4	14.44	-1.16	0.71	-1.63	0.99	NA	0.4466	N
HMX2|uc001lhc.1	26.99	-0.85	0.52	-1.63	0.99	NA	0.5565	N
SOLH|uc002chi.3	356.35	-0.24	0.15	-1.63	0.99	0.42	0.8471	N
STIP1|uc001nyk.1	358.39	0.24	0.15	1.63	0.99	0.42	1.1845	N
ZBTB47|uc003clu.2	113.43	-0.41	0.25	-1.63	0.99	NA	0.7512	N
GGACT|uc001voq.2	61.99	0.56	0.34	1.63	0.99	NA	1.4705	N
CST7|uc002wtx.2	14.34	1.18	0.73	1.63	0.98	NA	2.2683	N
HNRNPA1|uc001sfl.3	81.7	0.49	0.3	1.63	0.98	NA	1.3998	N
C21orf58|uc002zjf.3	234.94	-0.29	0.18	-1.63	0.98	0.41	0.8195	N
WHAMM|uc002bje.3	58.5	-0.57	0.35	-1.63	0.98	NA	0.6716	N
MAN1B1|uc004cld.3	173.99	-0.34	0.21	-1.63	0.98	0.41	0.7884	N
ARHGAP1|uc001ndd.4	278.98	-0.27	0.17	-1.62	0.98	0.41	0.8269	N
STRIP1|uc001dza.2	311.49	-0.25	0.16	-1.62	0.98	0.41	0.8386	N
ACCS|uc009yks.1	85.03	-0.48	0.29	-1.62	0.98	NA	0.7176	N
ATP8B4|uc001zxu.3	585.86	-0.19	0.12	-1.62	0.98	0.41	0.8781	N
CTC1|uc002gkq.4	37.47	-0.71	0.44	-1.62	0.98	NA	0.6126	N
ZNF570|uc002ogk.1	6.06	1.96	1.21	1.62	0.98	NA	3.8845	N
TMEM41B|uc001mhn.2	80.99	0.5	0.31	1.62	0.98	NA	1.41	N
FAM219B|uc002azh.4	91.44	-0.46	0.28	-1.62	0.98	NA	0.7284	N
NCAM1|uc021qqp.1	505.69	0.2	0.12	1.62	0.98	0.41	1.1508	N
SDAD1|uc003hje.4	47.03	0.63	0.39	1.62	0.98	NA	1.5448	N
SAMD13|uc001djr.3	3.4	-2.72	1.68	-1.62	0.98	NA	0.1519	N
GAB3|uc004fmk.1	13.04	-1.28	0.79	-1.62	0.98	NA	0.4108	N
PPP4C|uc002dwf.3	258.79	-0.27	0.17	-1.62	0.98	0.41	0.8268	N
CD244|uc009wtq.3	45.7	0.64	0.39	1.62	0.98	NA	1.5568	N
C15orf41|uc001zje.4	26.88	-0.84	0.52	-1.62	0.98	NA	0.5592	N
AK054970|uc001uyq.2	27.08	0.91	0.56	1.62	0.98	NA	1.8769	N
ZNF143|uc001mhr.3	42.68	0.66	0.41	1.62	0.98	NA	1.585	N
RFC3|uc001uuz.3	158.95	0.35	0.22	1.62	0.98	0.41	1.2742	N
NFIL3|uc004arh.3	33.47	0.75	0.46	1.62	0.97	NA	1.6801	N
DDX17|uc003avy.4	1409.57	-0.13	0.08	-1.62	0.97	0.41	0.9138	N
DVL2|uc002gez.1	78.9	-0.5	0.31	-1.62	0.97	NA	0.7087	N
PKP4|uc002tzv.3	297.66	0.26	0.16	1.62	0.97	0.41	1.1992	N
TBX3|uc001tvt.1	15.15	1.12	0.7	1.62	0.97	NA	2.1787	N
CTNNBIP1|uc001aql.1	51.8	-0.62	0.38	-1.62	0.97	NA	0.651	N
WDR77|uc001ebb.3	261.34	0.27	0.17	1.62	0.97	0.41	1.2097	N
EEA1|uc001tck.3	99.74	0.44	0.27	1.62	0.97	NA	1.3565	N
ATL3|uc001nxk.1	171.64	-0.34	0.21	-1.61	0.97	0.41	0.7899	N
FLII|uc002gsr.2	337.75	-0.24	0.15	-1.61	0.97	0.41	0.8446	N
MRPL18|uc003qsw.4	245.42	0.29	0.18	1.61	0.97	0.41	1.222	N
LIG4|uc001vqo.3	31.26	0.81	0.5	1.61	0.97	NA	1.7576	N
STXBP5|uc010khz.2	69.55	0.52	0.32	1.61	0.97	NA	1.4294	N
PRSS12|uc003ica.2	221.52	0.29	0.18	1.61	0.97	0.41	1.2244	N
SORBS3|uc003xbv.3	194.3	-0.32	0.2	-1.61	0.97	0.41	0.8028	N
EVI2A|uc002hgm.3	67.2	0.54	0.34	1.61	0.97	NA	1.4544	N
DST|uc021zba.2	67.61	0.54	0.33	1.61	0.97	NA	1.4492	N
PARP9|uc003efi.3	27.8	0.82	0.51	1.61	0.97	NA	1.761	N
DPP9|uc002mba.3	248.13	-0.28	0.17	-1.61	0.97	0.41	0.8253	N
LOC100216546|uc003vcj.2	37.46	0.71	0.44	1.61	0.97	NA	1.6334	N
GNL3|uc003dfd.3	155.06	0.36	0.22	1.61	0.97	0.41	1.2803	N
ATF5|uc002prd.3	542.96	-0.21	0.13	-1.61	0.97	0.41	0.8665	N
GEN1|uc002rct.2	144.57	0.37	0.23	1.61	0.97	NA	1.2908	N
CENPQ|uc003ozh.1	79.75	0.5	0.31	1.61	0.97	NA	1.411	N
MMP15|uc002ena.3	75.08	-0.51	0.32	-1.61	0.97	NA	0.7006	N
GNPTG|uc002clm.3	93.01	-0.44	0.28	-1.61	0.97	NA	0.7351	N
PGM2|uc011byb.1	223.2	0.3	0.19	1.61	0.97	0.41	1.2311	N
TYMP|uc003bme.5	111.89	-0.42	0.26	-1.61	0.97	NA	0.7478	N
GNG5|uc001djw.4	109.04	-0.41	0.26	-1.61	0.97	NA	0.7526	N
ZCCHC11|uc001cty.2	101.98	0.42	0.26	1.61	0.97	NA	1.3406	N
BLOC1S4|uc003gjp.1	45.6	-0.64	0.4	-1.61	0.96	NA	0.6431	N
CAT|uc001mvm.3	785.74	0.16	0.1	1.6	0.96	0.4	1.1205	N
DTYMK|uc002wbz.2	207.73	-0.3	0.19	-1.6	0.96	0.4	0.8112	N
ABCA3|uc002cpy.1	63.93	-0.54	0.33	-1.6	0.96	NA	0.69	N
MMADHC|uc002txc.3	143.73	0.36	0.23	1.6	0.96	NA	1.2843	N
ALDH4A1|uc001bbc.3	31.03	-0.78	0.49	-1.6	0.96	NA	0.5829	N
SGOL2|uc002uvw.2	70.17	0.57	0.36	1.6	0.96	NA	1.4847	N
ARMC6|uc002nlc.3	147.5	-0.35	0.22	-1.6	0.96	0.4	0.7829	N
GNA12|uc003smu.3	142.18	-0.37	0.23	-1.6	0.96	NA	0.7745	N
STRA13|uc031rey.1	122.06	-0.41	0.26	-1.6	0.96	NA	0.7519	N
PNCK|uc011myu.2	7.35	-1.63	1.02	-1.6	0.96	NA	0.322	N
EIF4A2|uc003fqs.3	315.84	-0.25	0.15	-1.6	0.96	0.4	0.8431	N
ANKS6|uc004ayu.3	65.69	-0.53	0.33	-1.6	0.96	NA	0.6948	N
LPCAT3|uc001qsi.3	61.34	-0.56	0.35	-1.6	0.96	NA	0.68	N
CDC40|uc003pua.3	97.63	0.44	0.27	1.6	0.96	NA	1.3558	N
GLRX3|uc001lkm.2	54.85	0.57	0.36	1.6	0.96	NA	1.4871	N
PRKCZ|uc001aiq.3	27.47	-0.82	0.51	-1.6	0.96	NA	0.5652	N
MRPL45|uc002hpy.3	61.28	0.54	0.34	1.6	0.96	NA	1.4556	N
CASZ1|uc001aro.4	22.64	-0.91	0.57	-1.6	0.96	NA	0.531	N
RCHY1|uc003hik.3	64.57	0.54	0.34	1.6	0.96	NA	1.4503	N
AAAS|uc001scr.4	130.87	-0.38	0.24	-1.6	0.96	NA	0.7689	N
CDA|uc001bdk.3	3.55	-2.55	1.6	-1.6	0.96	NA	0.1711	N
ZNF148|uc003ehx.4	132.16	0.37	0.23	1.6	0.96	NA	1.293	N
IFT81|uc001tqi.3	25.57	0.86	0.54	1.6	0.96	NA	1.8191	N
POLK|uc003kdw.3	60.36	0.54	0.34	1.59	0.96	NA	1.4582	N
CSF2RB|uc003aqa.4	84.98	-0.49	0.31	-1.59	0.96	NA	0.7136	N
C16orf98|uc031qvv.1	17.1	-1.04	0.65	-1.59	0.96	NA	0.4865	N
CCDC23|uc001cib.2	69.96	-0.51	0.32	-1.59	0.95	NA	0.701	N
PCDH20|uc001vid.4	5.66	1.91	1.2	1.59	0.95	NA	3.7654	N
SIRPB1|uc010gai.3	68.82	0.51	0.32	1.59	0.95	NA	1.4281	N
ZNF366|uc003kce.1	4.01	2.29	1.44	1.59	0.95	NA	4.8948	N
SOX12|uc002wdh.4	200.99	-0.31	0.2	-1.59	0.95	0.4	0.806	N
NECAB3|uc002wzn.4	44.4	-0.64	0.4	-1.59	0.95	NA	0.6398	N
SAE1|uc002pgc.3	265.34	-0.28	0.18	-1.59	0.95	0.4	0.8219	N
PAIP1|uc003job.3	34.08	-0.74	0.46	-1.59	0.95	NA	0.5993	N
SRSF7|uc002rqz.3	258.78	0.27	0.17	1.59	0.95	0.4	1.2038	N
ZNF469|uc002fku.2	259.29	-0.27	0.17	-1.59	0.95	0.4	0.8284	N
AF119915|uc031plr.1	1.43	4	2.52	1.59	0.95	NA	16.0054	N
NBPF14|uc021owp.2	1.43	4	2.52	1.59	0.95	NA	16.0054	N
BC038205|uc001pco.3	1.43	4	2.52	1.59	0.95	NA	16.0054	N
PLCB4|uc021wam.1	1.43	4	2.52	1.59	0.95	NA	16.0054	N
CDH18|uc003jgd.3	1.43	4	2.52	1.59	0.95	NA	16.0054	N
WBP5|uc004ekg.3	20.57	0.95	0.6	1.59	0.95	NA	1.9369	N
KIAA1551|uc001rks.3	158.75	0.37	0.23	1.59	0.95	0.39	1.2904	N
PPIL1|uc003omu.2	88.07	0.47	0.29	1.59	0.95	NA	1.381	N
VPS13C|uc002agz.3	400.64	-0.22	0.14	-1.59	0.95	0.39	0.8561	N
PRPF39|uc001wvz.4	43.11	0.65	0.41	1.59	0.95	NA	1.5685	N
ACO2|uc003bac.3	330.3	-0.24	0.15	-1.59	0.95	0.39	0.847	N
PTPRG|uc003dlb.3	47.92	0.61	0.39	1.59	0.95	NA	1.5279	N
KIAA0226|uc003fyc.2	64.24	-0.53	0.33	-1.59	0.95	NA	0.694	N
SNX20|uc002egk.2	60.04	-0.55	0.34	-1.59	0.95	NA	0.6847	N
SNORA64|uc002cnq.2	1.46	-3.92	2.47	-1.59	0.95	NA	0.0659	N
PPAPDC1B|uc003xlf.4	24.26	-0.87	0.55	-1.59	0.95	NA	0.549	N
HIPK2|uc003vvf.4	104.61	0.42	0.26	1.59	0.95	NA	1.3351	N
C11orf49|uc001ndr.4	34.27	0.73	0.46	1.59	0.95	NA	1.6558	N
COG3|uc001vak.3	68.68	0.51	0.32	1.58	0.95	NA	1.4251	N
ALG8|uc001oza.1	118.05	0.4	0.25	1.58	0.95	NA	1.3211	N
HSPE1-MOB4|uc021vum.1	145.86	0.35	0.22	1.58	0.95	0.39	1.2776	N
RPA1|uc002fto.2	192.14	0.34	0.21	1.58	0.95	0.39	1.262	N
RNF167|uc002fzs.3	145.56	-0.35	0.22	-1.58	0.95	0.39	0.7832	N
ZC3H7A|uc002dbl.3	133.76	0.37	0.23	1.58	0.95	NA	1.29	N
TRMT10C|uc003duz.4	66.72	0.52	0.33	1.58	0.94	NA	1.4297	N
SPINT1|uc001zna.3	29.01	-0.81	0.51	-1.58	0.94	NA	0.5712	N
LAGE3|uc004fln.1	84	-0.47	0.3	-1.58	0.94	NA	0.7196	N
MYO9B|uc010eak.3	472.14	-0.2	0.13	-1.58	0.94	0.39	0.8691	N
GTPBP4|uc001ift.3	152.84	0.35	0.22	1.58	0.94	0.39	1.2705	N
FRY|uc001utx.3	435.99	-0.22	0.14	-1.58	0.94	0.39	0.8571	N
MLLT11|uc001ewq.3	2.59	3.26	2.06	1.58	0.94	NA	9.5498	N
KLHL30|uc002vxr.2	6.43	-1.73	1.1	-1.58	0.94	NA	0.3004	N
AIP|uc001olv.3	119.54	-0.39	0.25	-1.58	0.94	NA	0.7631	N
IRF2BPL|uc001xsy.4	60.17	-0.54	0.34	-1.58	0.94	NA	0.6856	N
IQGAP1|uc002bpl.1	958.63	-0.17	0.11	-1.58	0.94	0.39	0.8892	N
TMCO1|uc001gdj.5	184.13	0.32	0.2	1.58	0.94	0.39	1.2441	N
RUVBL1|uc003ekh.3	160.59	0.34	0.21	1.58	0.94	0.39	1.2617	N
IER2|uc002mwr.3	137.23	-0.36	0.23	-1.58	0.94	NA	0.7774	N
VPS54|uc002scq.3	49.76	0.6	0.38	1.58	0.94	NA	1.511	N
DHX32|uc001ljf.1	26.47	0.86	0.54	1.58	0.94	NA	1.8094	N
ZBTB40|uc001bfu.2	119.45	-0.39	0.25	-1.58	0.94	NA	0.7617	N
NDUFA5|uc003vks.3	36.68	0.72	0.46	1.58	0.94	NA	1.6479	N
AGO4|uc001bzj.2	158.68	-0.34	0.21	-1.58	0.94	0.39	0.7919	N
APPBP2|uc002iys.1	69.18	0.51	0.33	1.58	0.94	NA	1.4271	N
SVEP1|uc010mtz.3	6.81	1.66	1.05	1.58	0.94	NA	3.1554	N
PSMA1|uc001mlk.3	233.9	0.28	0.18	1.58	0.94	0.39	1.2128	N
ARHGEF10L|uc001ban.3	79.09	-0.47	0.3	-1.58	0.94	NA	0.7211	N
APBB3|uc003lgd.1	24.55	-0.86	0.55	-1.57	0.94	NA	0.5493	N
PIPSL|uc009xuj.2	112.59	0.41	0.26	1.57	0.94	NA	1.3293	N
MSN|uc004dwf.3	1216.24	0.13	0.09	1.57	0.94	0.39	1.098	N
NUDT8|uc001omo.2	30.29	-0.77	0.49	-1.57	0.94	NA	0.5853	N
UBE2J2|uc001ado.3	110.19	-0.41	0.26	-1.57	0.94	NA	0.75	N
IL16|uc021ssh.1	12.23	-1.28	0.81	-1.57	0.94	NA	0.4114	N
TRPM4|uc002pmw.3	151.93	-0.35	0.22	-1.57	0.94	0.39	0.7867	N
HSD17B11|uc003hqp.2	223.07	0.29	0.18	1.57	0.94	0.39	1.2233	N
BRI3BP|uc001uha.1	196.4	-0.32	0.21	-1.57	0.94	0.39	0.7998	N
KIF3A|uc003kxo.3	3.28	2.58	1.64	1.57	0.93	NA	5.9837	N
GSTM4|uc001dyf.3	68.34	-0.51	0.32	-1.57	0.93	NA	0.7023	N
TTBK2|uc001zqo.2	142.58	-0.68	0.43	-1.57	0.93	NA	0.6231	N
PPP3CA|uc011cen.1	202.89	0.3	0.19	1.57	0.93	0.39	1.2342	N
SPPL2B|uc002lvs.3	282.51	-0.27	0.17	-1.57	0.93	0.39	0.8306	N
SYNE2|uc001xgl.3	40.88	-0.65	0.42	-1.57	0.93	NA	0.6355	N
ARL1|uc001tib.3	83.45	0.46	0.29	1.57	0.93	NA	1.3774	N
PPDPF|uc002yff.3	562.81	-0.19	0.12	-1.57	0.93	0.39	0.8744	N
OCEL1|uc002nfp.3	21.18	-0.93	0.59	-1.57	0.93	NA	0.5243	N
PITRM1|uc009xhv.2	111.84	0.4	0.25	1.57	0.93	NA	1.3151	N
SUMO2|uc002jne.3	24.35	0.85	0.54	1.57	0.93	NA	1.8009	N
NDUFS4|uc003jpe.2	67.63	0.51	0.32	1.57	0.93	NA	1.4197	N
PATZ1|uc003akq.3	155.29	-0.34	0.22	-1.57	0.93	0.39	0.7893	N
NOL11|uc002jgd.1	93.71	0.43	0.28	1.57	0.93	NA	1.3481	N
HNRPDL|uc003hmr.3	436.69	0.21	0.13	1.57	0.93	0.38	1.154	N
MPHOSPH6|uc002fgw.3	34.26	0.74	0.47	1.56	0.93	NA	1.6709	N
ZSWIM1|uc010ghi.3	32.55	-0.74	0.48	-1.56	0.93	NA	0.5973	N
ZNF518A|uc001klp.3	168.42	0.32	0.21	1.56	0.93	0.38	1.2524	N
CCDC109B|uc011cfs.2	8.15	-1.59	1.01	-1.56	0.93	NA	0.3331	N
SLC7A2|uc011kye.2	15.05	1.09	0.7	1.56	0.93	NA	2.1245	N
TMEM127|uc002svr.3	217.96	-0.29	0.18	-1.56	0.93	0.38	0.8196	N
TTLL12|uc003bdq.3	306.94	-0.26	0.17	-1.56	0.93	0.38	0.8354	N
MGRN1|uc002cxa.3	231.82	-0.31	0.2	-1.56	0.93	0.38	0.8079	N
BC038778|uc002bpq.3	1.44	-3.94	2.52	-1.56	0.93	NA	0.0652	N
TSPYL5|uc003yhy.3	124.41	0.38	0.25	1.56	0.93	NA	1.3044	N
C5orf51|uc003jmo.3	92.21	0.43	0.28	1.56	0.93	NA	1.3511	N
CRISPLD1|uc003yan.3	58.03	0.57	0.37	1.56	0.93	NA	1.4878	N
FASTKD2|uc002vbx.3	72.7	0.5	0.32	1.56	0.93	NA	1.414	N
FAM171B|uc002ups.3	4.59	2.07	1.33	1.56	0.93	NA	4.2038	N
CD180|uc003juy.2	21.48	-0.9	0.58	-1.56	0.93	NA	0.5355	N
FAM49B|uc003ysu.4	404.86	0.22	0.14	1.56	0.93	0.38	1.1629	N
PPP2R5C|uc001ykk.3	176.46	0.32	0.2	1.56	0.92	0.38	1.2473	N
PRPF38B|uc001dvv.4	354.67	0.23	0.14	1.56	0.92	0.38	1.1692	N
RAB24|uc003mfw.3	54.52	-0.56	0.36	-1.56	0.92	NA	0.6763	N
SLC35B1|uc002iph.1	132.39	0.37	0.24	1.56	0.92	NA	1.2899	N
FLI1-AS1|uc001qel.3	11.51	-1.25	0.81	-1.56	0.92	NA	0.4192	N
ARHGEF1|uc002osa.3	564.65	-0.19	0.12	-1.56	0.92	0.38	0.8793	N
ANAPC10|uc031shk.1	16.29	1.06	0.68	1.56	0.92	NA	2.0845	N
BHLHB9|uc011mrv.2	2.36	3.22	2.07	1.56	0.92	NA	9.2938	N
COPZ2|uc002imy.3	24.74	0.85	0.54	1.56	0.92	NA	1.7995	N
C6orf62|uc003nel.3	214.11	0.3	0.19	1.56	0.92	0.38	1.2321	N
SEC31B|uc001krc.1	60.08	-0.55	0.35	-1.55	0.92	NA	0.6849	N
TYW1|uc003tvn.4	15.89	1.11	0.71	1.55	0.92	NA	2.1544	N
C7orf55-LUC7L2|uc011kqt.3	243.88	0.28	0.18	1.55	0.92	0.38	1.2163	N
ACER2|uc003zny.1	6.69	-1.69	1.09	-1.55	0.92	NA	0.3108	N
FKBP8|uc002njj.1	552.49	-0.19	0.12	-1.55	0.92	0.38	0.8754	N
ACSL4|uc004eoi.2	178.06	0.31	0.2	1.55	0.92	0.38	1.2428	N
NFKBIA|uc001wtf.4	70.5	-0.5	0.32	-1.55	0.92	NA	0.7091	N
ARHGAP18|uc003qbr.3	53.58	0.58	0.38	1.55	0.92	NA	1.4994	N
MARK2|uc001nxw.3	218.07	-0.29	0.18	-1.55	0.92	0.38	0.8205	N
STK40|uc001cak.1	97.75	-0.45	0.29	-1.55	0.92	NA	0.7323	N
ESYT2|uc003wob.1	680.25	-0.17	0.11	-1.55	0.92	0.38	0.8896	N
ARMC5|uc002ecc.3	149.99	-0.35	0.22	-1.55	0.92	0.38	0.7852	N
ATP1A1|uc001ege.3	1573.28	0.13	0.08	1.55	0.92	0.38	1.0906	N
S100A10|uc001ezl.3	49.13	0.61	0.39	1.55	0.92	NA	1.5261	N
TMED8|uc001xto.1	52.36	-0.6	0.39	-1.55	0.92	NA	0.6598	N
RPF2|uc003pun.3	20.91	0.91	0.58	1.55	0.92	NA	1.8734	N
HDAC3|uc003llf.2	164.64	-0.33	0.22	-1.55	0.92	0.38	0.7936	N
ARMC9|uc031rrs.1	11.94	-1.23	0.8	-1.55	0.92	NA	0.4256	N
ARL6IP1|uc002dfl.1	462.31	0.2	0.13	1.55	0.92	0.38	1.1482	N
LMNB2|uc002lvy.4	887.04	-0.15	0.1	-1.55	0.92	0.38	0.9009	N
PYCARD|uc010cak.3	410.71	-0.22	0.14	-1.55	0.91	0.38	0.8605	N
CSAD|uc001sbz.3	27.66	-0.79	0.51	-1.55	0.91	NA	0.5775	N
MASTL|uc001itm.3	114.67	0.4	0.26	1.55	0.91	NA	1.322	N
PTGDS|uc004cke.3	92.68	-0.43	0.28	-1.55	0.91	NA	0.7406	N
SGK196|uc031taz.1	38.83	-0.67	0.43	-1.55	0.91	NA	0.6286	N
PMF1-BGLAP|uc021pbb.1	60.81	-0.53	0.34	-1.55	0.91	NA	0.6914	N
APOO|uc004dax.3	10.58	1.31	0.85	1.55	0.91	NA	2.4858	N
PFDN4|uc002xwx.3	19.67	0.93	0.6	1.55	0.91	NA	1.9028	N
PTER|uc001ioi.2	121.56	0.38	0.25	1.54	0.91	NA	1.3003	N
ITGAL|uc002dyi.4	278.48	0.25	0.16	1.54	0.91	0.38	1.1928	N
HPSE|uc003hoj.4	26.74	0.82	0.53	1.54	0.91	NA	1.7704	N
SLC8A1|uc002rrx.3	24.59	0.85	0.55	1.54	0.91	NA	1.7995	N
SLC6A9|uc001cll.4	34.32	-0.71	0.46	-1.54	0.91	NA	0.6133	N
CHKB|uc003bmv.3	165.02	-0.33	0.21	-1.54	0.91	0.38	0.7979	N
OAS2|uc001tuj.3	37.1	0.68	0.44	1.54	0.91	NA	1.6019	N
FOXP4|uc003oql.3	178.47	-0.31	0.2	-1.54	0.91	0.38	0.804	N
GPBP1L1|uc001coq.3	283.19	-0.25	0.16	-1.54	0.91	0.38	0.841	N
MTMR2|uc001pfu.3	119.07	0.39	0.25	1.54	0.91	NA	1.3082	N
ANKRD13D|uc001okd.2	260.86	-0.27	0.17	-1.54	0.91	0.38	0.8309	N
TANGO2|uc002zrc.1	82.37	-0.46	0.3	-1.54	0.91	NA	0.7295	N
BNIP2|uc010uhc.2	326.39	-0.24	0.15	-1.54	0.91	0.38	0.8492	N
CENPM|uc003bbn.3	147.83	-0.34	0.22	-1.54	0.91	0.37	0.7908	N
PTGR2|uc001xow.3	18.21	0.97	0.63	1.54	0.91	NA	1.9554	N
DUSP28|uc002vzg.3	20.97	-0.92	0.6	-1.54	0.91	NA	0.5283	N
NPHP4|uc001alq.2	89.53	-0.45	0.29	-1.54	0.91	NA	0.7322	N
PLK1|uc002dlz.1	261.87	0.26	0.17	1.54	0.91	0.37	1.1969	N
ADCK5|uc003zch.3	96.65	-0.42	0.28	-1.54	0.91	NA	0.7449	N
EML4|uc002rsi.3	96.56	0.42	0.27	1.54	0.91	NA	1.3354	N
OAZ2|uc002ano.2	127.24	-0.37	0.24	-1.54	0.91	NA	0.7731	N
TAF9|uc003jwa.3	46.23	0.6	0.39	1.54	0.91	NA	1.5159	N
RIF1|uc002txm.3	308.54	0.25	0.16	1.54	0.9	0.37	1.1909	N
SCYL1|uc001oea.1	149.2	-0.35	0.23	-1.54	0.9	0.37	0.7844	N
CAMSAP1|uc004cgr.4	166.3	-0.32	0.21	-1.54	0.9	0.37	0.8001	N
RNF31|uc001wmn.1	260.13	-0.27	0.18	-1.54	0.9	0.37	0.8299	N
MGAT1|uc003mmg.4	403.44	-0.22	0.14	-1.54	0.9	0.37	0.8605	N
ROGDI|uc002cxv.4	112.84	-0.39	0.25	-1.54	0.9	NA	0.7635	N
C18orf8|uc021uie.2	48.78	-0.6	0.39	-1.54	0.9	NA	0.662	N
RPP30|uc001khd.2	77.42	0.47	0.3	1.53	0.9	NA	1.3817	N
RBM14|uc001oit.3	435.09	-0.21	0.13	-1.53	0.9	0.37	0.8667	N
RNF144A|uc002qys.3	64.97	-0.51	0.33	-1.53	0.9	NA	0.7042	N
MYO6|uc003pih.1	157.41	0.33	0.22	1.53	0.9	0.37	1.2601	N
SPTBN5|uc001zos.4	10.37	-1.34	0.87	-1.53	0.9	NA	0.3945	N
C16orf55|uc010vpk.2	20.36	-0.93	0.6	-1.53	0.9	NA	0.5266	N
PPP1R12B|uc001gya.2	98.64	-0.42	0.27	-1.53	0.9	NA	0.7466	N
C14orf119|uc001wiu.3	71.42	0.49	0.32	1.53	0.9	NA	1.4026	N
NUBP1|uc002daa.1	45.87	-0.6	0.39	-1.53	0.9	NA	0.6584	N
TMEM30A|uc003phw.2	1449.18	0.13	0.08	1.53	0.9	0.37	1.0914	N
VMP1|uc002ixu.4	101.56	0.41	0.27	1.53	0.9	NA	1.328	N
C1S|uc001qsl.3	11.74	-1.24	0.81	-1.53	0.9	NA	0.4242	N
TCF25|uc002fpb.2	312.09	-0.25	0.16	-1.53	0.9	0.37	0.8407	N
COX7A2|uc003phv.2	443.36	0.2	0.13	1.53	0.9	0.37	1.1502	N
RELL2|uc003lli.3	84.02	-0.45	0.29	-1.53	0.9	NA	0.7345	N
TSEN54|uc002jof.1	79.15	-0.48	0.31	-1.53	0.9	NA	0.7194	N
SCAND1|uc002xen.2	157.94	-0.34	0.22	-1.53	0.9	0.37	0.7882	N
FBXO5|uc003qpg.3	155.28	0.33	0.22	1.53	0.9	0.37	1.2588	N
YPEL1|uc002zvl.3	18.59	-0.96	0.63	-1.53	0.9	NA	0.5153	N
TPRG1L|uc001akm.3	62.21	-0.52	0.34	-1.53	0.9	NA	0.6965	N
KBTBD4|uc001nfz.3	48.69	-0.59	0.39	-1.53	0.9	NA	0.6631	N
PIM1|uc003onk.3	50.91	-0.57	0.37	-1.53	0.9	NA	0.6735	N
EIF3C|uc002dqu.5	10.21	-1.3	0.85	-1.53	0.9	NA	0.4061	N
SLC25A22|uc001lrj.3	78.46	-0.47	0.31	-1.53	0.9	NA	0.7225	N
C19orf25|uc010dsk.3	75.12	-0.47	0.31	-1.53	0.9	NA	0.7224	N
SYT17|uc002dfw.3	17.91	-0.97	0.64	-1.53	0.9	NA	0.5099	N
CRAT|uc004bxh.3	86.64	-0.44	0.29	-1.53	0.9	NA	0.736	N
DMTF1|uc003uih.3	93.39	0.43	0.28	1.53	0.9	NA	1.3446	N
LRP3|uc010edh.3	269.5	-0.26	0.17	-1.53	0.9	0.37	0.8336	N
BRSK2|uc001ltm.4	3.18	-2.64	1.73	-1.53	0.9	NA	0.1604	N
ARL8A|uc001gxk.2	57.2	-0.54	0.35	-1.53	0.9	NA	0.6882	N
TNS3|uc003tnw.3	348.06	-0.22	0.15	-1.53	0.9	0.37	0.8565	N
GTF3C5|uc004ccj.4	179.55	-0.31	0.2	-1.53	0.9	0.37	0.8084	N
MRPL33|uc002rlm.1	79.51	0.47	0.31	1.53	0.9	NA	1.3864	N
NSDHL|uc004fgs.1	44.27	0.63	0.41	1.52	0.89	NA	1.5501	N
MCM7|uc003usw.1	1116.83	-0.13	0.09	-1.52	0.89	0.37	0.9113	N
KIAA2026|uc003zjq.4	168.01	0.32	0.21	1.52	0.89	0.37	1.249	N
POMT1|uc004cav.3	60.13	-0.53	0.34	-1.52	0.89	NA	0.6949	N
AGAP5|uc009xri.3	1.32	3.95	2.59	1.52	0.89	NA	15.4058	N
LIPE-AS1|uc010eif.2	1.32	3.95	2.59	1.52	0.89	NA	15.4058	N
PPP1R9A|uc010lfj.3	1.32	3.95	2.59	1.52	0.89	NA	15.4058	N
PAG1|uc003ybz.3	282.64	0.25	0.16	1.52	0.89	0.37	1.1901	N
IGF2R|uc003qta.3	832.82	-0.18	0.12	-1.52	0.89	0.37	0.8838	N
MAPK11|uc003bkr.3	46.73	-0.6	0.39	-1.52	0.89	NA	0.6604	N
TBX4|uc002izi.3	12.24	1.17	0.77	1.52	0.89	NA	2.2483	N
LINC00674|uc002jgq.3	102.56	-0.41	0.27	-1.52	0.89	NA	0.7533	N
CKS2|uc004aqh.3	57.73	0.55	0.36	1.52	0.89	NA	1.468	N
PRPSAP2|uc002gup.2	20.18	0.91	0.6	1.52	0.89	NA	1.8733	N
PECR|uc002vft.3	29.24	-0.77	0.51	-1.52	0.89	NA	0.5856	N
NUP93|uc002eka.3	215.21	0.29	0.19	1.52	0.89	0.37	1.2202	N
RLF|uc001cfc.4	556.38	0.19	0.13	1.52	0.89	0.37	1.1433	N
PRR5L|uc001mwp.3	7.14	1.62	1.07	1.52	0.89	NA	3.0818	N
CD74|uc003lsc.3	444.38	-0.21	0.14	-1.52	0.89	0.37	0.8649	N
SOX13|uc001ham.3	26.28	-0.8	0.53	-1.52	0.89	NA	0.5734	N
CNOT1|uc002env.4	1076.35	-0.15	0.1	-1.52	0.89	0.37	0.9008	N
CD300LB|uc002jkx.2	2.33	-3.1	2.05	-1.52	0.89	NA	0.1164	N
AK299452|uc011ldp.1	2.33	-3.1	2.05	-1.52	0.89	NA	0.1164	N
CDK5R1|uc002hhn.3	36.93	-0.66	0.44	-1.52	0.89	NA	0.6312	N
PCF11|uc001ozx.4	118.66	0.37	0.25	1.52	0.89	NA	1.2948	N
SLMAP|uc003djd.1	81.54	0.45	0.3	1.52	0.89	NA	1.3666	N
CYB561A3|uc001nrf.4	143.19	-0.35	0.23	-1.51	0.89	NA	0.7823	N
RASSF1|uc003dad.1	133.77	-0.35	0.23	-1.51	0.89	NA	0.7828	N
MIR600HG|uc004bnp.4	28.97	-0.76	0.5	-1.51	0.89	NA	0.5899	N
SOX18|uc002yhs.3	2.6	-3.02	2	-1.51	0.89	NA	0.1232	N
SAP30BP|uc002jpe.3	93.89	0.42	0.28	1.51	0.89	NA	1.3363	N
GAS5|uc001gjk.3	33.98	0.7	0.46	1.51	0.89	NA	1.6256	N
TAF1D|uc001pec.3	50.79	0.57	0.38	1.51	0.89	NA	1.4836	N
UGGT2|uc001vmt.3	35.55	0.68	0.45	1.51	0.89	NA	1.6064	N
USF2|uc002nyq.1	209.92	-0.29	0.19	-1.51	0.88	0.36	0.8175	N
ATP5G3|uc002ujz.4	399.28	0.22	0.14	1.51	0.88	0.36	1.1623	N
SNORD50B|uc010kbs.1	1.36	-3.83	2.53	-1.51	0.88	NA	0.0702	N
ASAP1-IT1|uc003ytc.2	1.36	-3.83	2.53	-1.51	0.88	NA	0.0702	N
TTTY14|uc004fty.3	1.36	-3.83	2.53	-1.51	0.88	NA	0.0702	N
XPNPEP3|uc003azh.3	67.06	0.52	0.34	1.51	0.88	NA	1.4309	N
SPDL1|uc003mae.4	92.98	0.43	0.28	1.51	0.88	NA	1.3444	N
ADPGK|uc002avj.1	75.29	-0.47	0.31	-1.51	0.88	NA	0.7204	N
CLUAP1|uc002cvk.2	34.21	0.69	0.45	1.51	0.88	NA	1.6086	N
TMSB4X|uc004cvf.3	282.26	-0.25	0.17	-1.51	0.88	0.36	0.838	N
GCC2|uc002tec.3	69.83	0.49	0.32	1.51	0.88	NA	1.4019	N
SLK|uc001kxo.1	106.16	0.39	0.26	1.51	0.88	NA	1.3128	N
RPL23P8|uc011jyj.1	80.62	0.45	0.3	1.51	0.88	NA	1.3685	N
CDK5|uc003wir.2	61.81	-0.52	0.34	-1.51	0.88	NA	0.6993	N
KLHL2|uc011cjm.2	46.94	0.59	0.39	1.51	0.88	NA	1.508	N
UMPS|uc003ehl.4	126.78	0.37	0.25	1.51	0.88	NA	1.2925	N
ANKRD17|uc003hgp.3	307.66	0.24	0.16	1.51	0.88	0.36	1.1792	N
CEBPD|uc003xqh.1	248.99	-0.26	0.17	-1.51	0.88	0.36	0.8356	N
TMEM177|uc002tmc.1	25.57	0.83	0.55	1.51	0.88	NA	1.7744	N
CAPZB|uc021ohr.1	378.48	-0.21	0.14	-1.51	0.88	0.36	0.863	N
SASS6|uc001dsu.3	129.02	0.36	0.24	1.51	0.88	NA	1.2793	N
BCL2L2-PABPN1|uc001wjh.4	205.73	0.31	0.21	1.51	0.88	0.36	1.243	N
USP7|uc002czl.2	269.15	0.25	0.17	1.51	0.88	0.36	1.1897	N
RAD23B|uc004bde.3	230.49	0.29	0.2	1.51	0.88	0.36	1.2265	N
SKIV2L2|uc003jpy.4	220.19	0.3	0.2	1.51	0.88	0.36	1.2334	N
SNRK|uc003cmt.4	138.55	-0.34	0.23	-1.51	0.88	NA	0.7884	N
TRIAP1|uc001tyg.3	46.31	0.59	0.39	1.51	0.88	NA	1.505	N
SLIRP|uc001xue.5	131.73	0.35	0.23	1.5	0.88	NA	1.2745	N
CXXC1|uc002ler.4	194.45	-0.3	0.2	-1.5	0.88	0.36	0.8126	N
PRPSAP1|uc010wta.1	105.97	-0.4	0.27	-1.5	0.88	NA	0.758	N
LRCH4|uc003uvj.3	387.39	-0.22	0.14	-1.5	0.88	0.36	0.8603	N
FEM1B|uc002arg.3	146.81	-0.34	0.23	-1.5	0.88	0.36	0.7898	N
CNTLN|uc003zmy.3	59.39	0.52	0.34	1.5	0.88	NA	1.4314	N
STARD13|uc001uuw.3	28.25	0.75	0.5	1.5	0.88	NA	1.6851	N
C19orf55|uc021usz.1	63.79	-0.5	0.34	-1.5	0.88	NA	0.7048	N
PDHX|uc001mvt.3	71.37	0.49	0.32	1.5	0.88	NA	1.4009	N
CCDC120|uc011mmr.3	5.44	-1.89	1.26	-1.5	0.88	NA	0.2691	N
SCAMP4|uc002luj.4	143.43	-0.34	0.23	-1.5	0.88	NA	0.7887	N
CHI3L1|uc001gzi.2	2821.12	-0.1	0.07	-1.5	0.88	0.36	0.9312	N
AURKA|uc002xxi.1	93.75	0.42	0.28	1.5	0.88	NA	1.3354	N
AX747325|uc021usq.1	27.99	-0.77	0.51	-1.5	0.88	NA	0.5868	N
ROBO1|uc003dqe.2	88.22	0.44	0.29	1.5	0.87	NA	1.3546	N
PALM2-AKAP2|uc004bej.4	240.49	0.27	0.18	1.5	0.87	0.36	1.2081	N
NKTR|uc003clo.3	260.79	0.25	0.17	1.5	0.87	0.36	1.1907	N
CLDN9|uc010uwo.1	4.02	-2.16	1.44	-1.5	0.87	NA	0.2235	N
TAOK1|uc002hdz.2	341.79	0.23	0.15	1.5	0.87	0.36	1.1719	N
RTF1|uc001zny.3	266.76	-0.26	0.17	-1.5	0.87	0.36	0.8367	N
EBP|uc004djx.4	149.22	-0.34	0.22	-1.5	0.87	0.36	0.7921	N
RTFDC1|uc002xxt.2	197.82	0.29	0.19	1.5	0.87	0.36	1.2197	N
CCT4|uc002sbo.4	694.07	0.17	0.11	1.5	0.87	0.36	1.1251	N
KIAA1432|uc003zji.4	211.92	-0.28	0.19	-1.5	0.87	0.36	0.8239	N
USO1|uc003hiu.3	139.75	0.35	0.23	1.5	0.87	NA	1.2718	N
CPD|uc002hfb.2	369.28	-0.22	0.14	-1.5	0.87	0.36	0.8614	N
CEBPA|uc002nun.3	1291	-0.13	0.09	-1.5	0.87	0.36	0.9116	N
RPS24|uc001jzs.3	412.67	0.22	0.14	1.5	0.87	0.36	1.1622	N
IGIP|uc003lfb.1	28.88	-0.74	0.5	-1.5	0.87	NA	0.5978	N
RMND5B|uc003mim.3	86.61	-0.44	0.29	-1.5	0.87	NA	0.7391	N
XPO4|uc001unq.4	161.81	0.33	0.22	1.5	0.87	0.36	1.2608	N
KIF18A|uc001msc.2	24.67	0.8	0.54	1.49	0.87	NA	1.7446	N
PKN3|uc004bvw.3	193.41	-0.3	0.2	-1.49	0.87	0.36	0.8137	N
CUL2|uc021ppa.1	94.89	0.41	0.28	1.49	0.87	NA	1.3303	N
AK097702|uc003ttk.1	17.65	-0.96	0.64	-1.49	0.87	NA	0.5138	N
DUSP10|uc001hmy.2	26.11	0.79	0.53	1.49	0.87	NA	1.7235	N
SLC16A3|uc021ufm.1	378.35	-0.22	0.15	-1.49	0.87	0.36	0.8572	N
ZSWIM6|uc003jsr.3	42.77	0.62	0.41	1.49	0.87	NA	1.5338	N
ZNF674|uc004dgr.3	10	1.3	0.87	1.49	0.87	NA	2.4566	N
XRCC4|uc003kib.3	26.56	0.79	0.53	1.49	0.87	NA	1.7295	N
GAS5-AS1|uc021pfa.1	1.28	3.86	2.59	1.49	0.87	NA	14.5488	N
TAS2R10|uc001qyy.1	1.28	3.86	2.59	1.49	0.87	NA	14.5488	N
SLC16A6|uc002jgz.2	1.28	3.86	2.59	1.49	0.87	NA	14.5488	N
MMP11|uc002zxx.3	1.28	3.86	2.59	1.49	0.87	NA	14.5488	N
SLCO3A1|uc002bqx.2	84.05	-0.44	0.3	-1.49	0.86	NA	0.7366	N
SRFBP1|uc003kst.1	22.65	0.83	0.56	1.49	0.86	NA	1.7782	N
LHFP|uc001uxf.3	9.61	1.31	0.88	1.49	0.86	NA	2.4772	N
RUSC1|uc001fkj.2	200.55	-0.28	0.19	-1.49	0.86	0.35	0.8222	N
B3GNT7|uc002vrs.3	70.06	-0.49	0.33	-1.49	0.86	NA	0.71	N
MRPL47|uc003fjz.3	71.92	0.47	0.32	1.49	0.86	NA	1.384	N
C14orf80|uc001yrn.3	109.97	-0.4	0.27	-1.48	0.86	NA	0.7579	N
RLIM|uc004ebw.3	244.63	0.26	0.17	1.48	0.86	0.35	1.1961	N
BIRC2|uc010ruq.3	55.66	0.53	0.36	1.48	0.86	NA	1.4432	N
NASP|uc001coi.2	332.64	0.23	0.15	1.48	0.86	0.35	1.1694	N
NEK3|uc010tgy.2	28.1	0.74	0.5	1.48	0.86	NA	1.6745	N
NACC2|uc004cgv.4	508.93	-0.18	0.12	-1.48	0.86	0.35	0.88	N
CDK11B|uc001agv.1	75.98	-0.46	0.31	-1.48	0.86	NA	0.7251	N
CCR1|uc003cph.1	171.43	0.31	0.21	1.48	0.86	0.35	1.2375	N
C2orf49|uc002tcs.1	10.46	1.28	0.87	1.48	0.86	NA	2.4358	N
ABL1|uc004bzv.3	167.23	-0.31	0.21	-1.48	0.86	0.35	0.8084	N
GYG1|uc003ewn.3	47.13	0.58	0.39	1.48	0.86	NA	1.49	N
HIST1H4A|uc003nfq.3	16.64	-1	0.68	-1.48	0.86	NA	0.4987	N
RNF130|uc003mll.1	169.61	-0.31	0.21	-1.48	0.86	0.35	0.8078	N
KIAA0907|uc001fmi.1	225.89	0.27	0.18	1.48	0.86	0.35	1.2083	N
BCCIP|uc001ljd.4	53.04	0.56	0.38	1.48	0.86	NA	1.4747	N
BCL7C|uc002dzv.3	97.35	-0.41	0.28	-1.48	0.86	NA	0.7534	N
DNAJC2|uc003vbo.3	73.53	0.46	0.31	1.48	0.86	NA	1.3787	N
TP53INP2|uc002xau.1	70.66	0.47	0.32	1.48	0.85	NA	1.3852	N
LUZP1|uc010odv.1	86.94	-0.44	0.3	-1.48	0.85	NA	0.7389	N
ZAK|uc002uhz.3	41.54	0.61	0.41	1.48	0.85	NA	1.5242	N
MIR30E|uc001cgf.2	1.38	-3.81	2.58	-1.48	0.85	NA	0.0711	N
WNK3|uc004dtc.2	1.38	-3.81	2.58	-1.48	0.85	NA	0.0711	N
LOC151174|uc002vxx.3	8.85	-1.39	0.94	-1.48	0.85	NA	0.3818	N
CCDC82|uc001pfx.4	53.02	0.56	0.38	1.48	0.85	NA	1.4743	N
PFKM|uc001rrb.2	20.1	0.89	0.6	1.48	0.85	NA	1.8468	N
SASH1|uc003qme.1	191.49	0.29	0.2	1.48	0.85	0.35	1.2249	N
DAK|uc001nre.3	74.22	-0.46	0.31	-1.48	0.85	NA	0.7274	N
UBE2L3|uc031rxe.1	111.93	0.39	0.26	1.48	0.85	NA	1.3067	N
ZNF710|uc002bov.2	105.11	-0.4	0.27	-1.48	0.85	NA	0.7601	N
TRIM36|uc003kqs.3	18.16	0.94	0.64	1.47	0.85	NA	1.915	N
TRIP13|uc003jbr.3	113.14	0.38	0.26	1.47	0.85	NA	1.3027	N
SCNN1D|uc001adt.1	26.91	-0.79	0.54	-1.47	0.85	NA	0.5769	N
SLC24A3|uc002wrl.3	3.78	2.16	1.47	1.47	0.85	NA	4.4704	N
ABCF3|uc003fmz.2	103.29	-0.39	0.26	-1.47	0.85	NA	0.7646	N
CROCCP2|uc001azf.3	44.96	-0.59	0.4	-1.47	0.85	NA	0.6641	N
TRAF2|uc004cjv.3	122.32	-0.36	0.25	-1.47	0.85	NA	0.7774	N
ATG4C|uc001dau.3	17.99	0.93	0.63	1.47	0.85	NA	1.8989	N
BTF3|uc003kcr.1	227.73	0.27	0.18	1.47	0.85	0.35	1.2044	N
CD276|uc002avv.1	145.55	-0.33	0.22	-1.47	0.85	0.35	0.7952	N
TNFAIP8|uc003ksi.3	38.85	0.64	0.43	1.47	0.85	NA	1.5546	N
YES1|uc002kky.3	65.89	0.48	0.33	1.47	0.85	NA	1.3978	N
PEA15|uc001fvk.3	365.41	-0.22	0.15	-1.47	0.85	0.35	0.8596	N
RNF4|uc003gfb.3	180.71	-0.3	0.2	-1.47	0.85	0.35	0.8141	N
DYNLL1|uc001tym.3	163.8	0.32	0.21	1.47	0.85	0.35	1.2446	N
GAS1|uc004aox.4	27.21	-0.81	0.55	-1.47	0.85	NA	0.5697	N
DPYSL3|uc003loo.3	5.46	1.76	1.2	1.47	0.85	NA	3.3967	N
EGFL7|uc004cih.3	127.08	-0.36	0.25	-1.47	0.85	NA	0.7787	N
NDUFB9|uc003yrg.4	400.34	0.21	0.14	1.47	0.85	0.35	1.1533	N
SET|uc022bol.1	128.5	0.35	0.24	1.47	0.85	NA	1.2713	N
BC031864|uc001svz.3	13.72	1.08	0.73	1.47	0.85	NA	2.1097	N
GBP4|uc001dnb.3	4.04	2.11	1.44	1.47	0.85	NA	4.3295	N
SCLT1|uc003igp.2	48.6	0.56	0.38	1.47	0.85	NA	1.4735	N
AKAP9|uc003ulg.3	121.61	0.36	0.24	1.47	0.85	NA	1.2823	N
CC2D1A|uc002mxo.2	159.58	-0.32	0.22	-1.47	0.85	0.35	0.8032	N
SLC39A3|uc002lwg.3	145.24	-0.33	0.22	-1.47	0.85	0.35	0.7967	N
AX747945|uc003gcl.1	16.57	-1.02	0.69	-1.47	0.85	NA	0.4941	N
NAA38|uc003vjg.3	166.75	0.31	0.21	1.46	0.84	0.35	1.2431	N
ZNF506|uc010eci.2	18.63	0.9	0.62	1.46	0.84	NA	1.8689	N
AGPAT5|uc003wqo.3	299.53	0.23	0.16	1.46	0.84	0.35	1.1731	N
KANSL3|uc002swn.5	122.62	-0.36	0.25	-1.46	0.84	NA	0.7791	N
CETN3|uc003kjo.3	35.17	0.68	0.46	1.46	0.84	NA	1.599	N
SRCIN1|uc002hqd.3	3.94	-2.11	1.44	-1.46	0.84	NA	0.2314	N
DLL1|uc003qxm.3	63.83	0.49	0.33	1.46	0.84	NA	1.4019	N
OGDH|uc003tln.3	230.25	-0.26	0.18	-1.46	0.84	0.34	0.8341	N
BMP1|uc003xbg.3	86.82	-0.42	0.29	-1.46	0.84	NA	0.7482	N
SACM1L|uc003cos.2	233.76	0.26	0.18	1.46	0.84	0.34	1.1986	N
CHCHD7|uc003xsv.3	39.71	0.62	0.42	1.46	0.84	NA	1.5359	N
DENND4A|uc002api.3	291.13	-0.44	0.3	-1.46	0.84	0.34	0.7385	N
FABP4|uc003ycd.2	2.47	-2.97	2.03	-1.46	0.84	NA	0.1273	N
G6PD|uc004flx.1	189.92	-0.29	0.2	-1.46	0.84	0.34	0.8206	N
MAGOHB|uc001qyq.2	29.83	0.75	0.52	1.46	0.84	NA	1.6854	N
OBSCN|uc001hsq.2	172.67	-0.3	0.2	-1.46	0.84	0.34	0.8133	N
HEXIM2|uc002iih.1	14.23	-1.04	0.71	-1.46	0.84	NA	0.486	N
LMBRD1|uc003pfa.3	72.32	0.46	0.31	1.46	0.84	NA	1.3714	N
NFATC2|uc002xwd.4	88.42	-0.42	0.29	-1.46	0.84	NA	0.7484	N
LPPR3|uc002lpw.2	942.33	-0.15	0.1	-1.46	0.84	0.34	0.9023	N
LOC494127|uc022bjd.1	42.89	-0.6	0.41	-1.46	0.84	NA	0.6581	N
CRYL1|uc001une.3	18.54	0.92	0.63	1.46	0.84	NA	1.8861	N
QRSL1|uc003prm.3	76.46	0.45	0.31	1.46	0.84	NA	1.3644	N
PIGK|uc001dhk.3	70	0.47	0.32	1.46	0.84	NA	1.3873	N
HMG20B|uc002lya.3	335.15	-0.23	0.16	-1.46	0.84	0.34	0.8532	N
TIMELESS|uc001slf.2	439.23	-0.19	0.13	-1.46	0.84	0.34	0.8754	N
ALDH18A1|uc001kkz.3	98.34	0.4	0.27	1.46	0.84	NA	1.3175	N
HNRNPR|uc001bgp.4	232.9	-0.26	0.18	-1.46	0.84	0.34	0.8356	N
UBN1|uc002cyb.3	237.7	-0.26	0.18	-1.46	0.84	0.34	0.836	N
CNP|uc002hyl.1	291.24	-0.24	0.17	-1.46	0.84	0.34	0.8445	N
PPP1R35|uc003uuy.1	81.63	-0.43	0.29	-1.46	0.84	NA	0.7425	N
ATP5I|uc003gas.3	163.37	0.31	0.21	1.46	0.84	0.34	1.2359	N
TMEM106B|uc003ssh.3	52.76	0.53	0.37	1.46	0.84	NA	1.4468	N
C7orf43|uc003utr.3	65.96	-0.49	0.34	-1.46	0.84	NA	0.7106	N
WDFY4|uc001jha.4	501.05	-0.18	0.13	-1.46	0.84	0.34	0.88	N
PHF6|uc004exk.3	160.83	0.33	0.23	1.46	0.84	0.34	1.2568	N
AX747730|uc002zcj.2	36.48	0.66	0.45	1.46	0.84	NA	1.58	N
FGD3|uc004asz.2	121.58	-0.36	0.25	-1.46	0.84	NA	0.78	N
MRPL3|uc003eoh.3	152.88	0.33	0.22	1.45	0.84	0.34	1.2543	N
TRABD|uc003bjs.1	327.93	-0.23	0.16	-1.45	0.84	0.34	0.8516	N
RPS4Y1|uc004fqi.3	480.7	0.18	0.13	1.45	0.84	0.34	1.1361	N
ZNF273|uc003tto.3	32.42	0.68	0.47	1.45	0.84	NA	1.6024	N
UBXN2A|uc002ren.3	22.37	0.83	0.57	1.45	0.84	NA	1.782	N
MTRR|uc003jed.3	69.44	0.46	0.32	1.45	0.84	NA	1.3778	N
IWS1|uc002ton.2	135.95	0.33	0.23	1.45	0.84	NA	1.2597	N
LYAR|uc003ght.3	43.76	0.59	0.4	1.45	0.83	NA	1.5008	N
RARS2|uc003pme.3	71.92	0.45	0.31	1.45	0.83	NA	1.3701	N
GHRL|uc010hdj.2	3.28	-2.39	1.64	-1.45	0.83	NA	0.1913	N
AK056817|uc003jnb.1	78.02	0.47	0.32	1.45	0.83	NA	1.381	N
KIF11|uc001kic.3	290.6	0.23	0.16	1.45	0.83	0.34	1.175	N
RNF145|uc003lxo.2	56.37	0.51	0.35	1.45	0.83	NA	1.4263	N
KHDC1|uc003pgn.4	12.72	1.1	0.76	1.45	0.83	NA	2.1471	N
SH3BP5-AS1|uc003bzo.2	15.2	-1	0.69	-1.45	0.83	NA	0.5003	N
TIAM1|uc002yow.1	5.99	1.64	1.13	1.45	0.83	NA	3.1208	N
B4GALT1|uc003zsg.2	323.46	-0.23	0.16	-1.45	0.83	0.34	0.8508	N
TMEM105|uc002kad.2	53.32	-0.55	0.38	-1.45	0.83	NA	0.6823	N
ZMYM4|uc001byt.3	143.72	0.33	0.23	1.45	0.83	NA	1.2539	N
RPL5|uc001doz.3	302.89	0.23	0.16	1.45	0.83	0.34	1.1744	N
WDR67|uc003ypp.2	84.08	0.43	0.3	1.45	0.83	NA	1.3496	N
MAT2A|uc002spr.3	377.34	-0.21	0.14	-1.45	0.83	0.34	0.8675	N
LRP11|uc003qng.2	152.76	-0.32	0.22	-1.45	0.83	0.34	0.8025	N
PPIL2|uc002zvh.4	110.07	-0.38	0.26	-1.45	0.83	NA	0.7685	N
MID1|uc004cti.4	3.04	2.42	1.67	1.45	0.83	NA	5.3653	N
CC2D1B|uc001ctq.2	149.7	-0.32	0.22	-1.45	0.83	0.34	0.8019	N
HDHD2|uc002lcs.3	104.72	0.39	0.27	1.45	0.83	NA	1.3078	N
CCDC41|uc001tde.3	18.5	0.9	0.62	1.45	0.83	NA	1.8719	N
KIF2A|uc003jsz.4	159.52	0.32	0.22	1.45	0.83	0.34	1.2483	N
VPS11|uc010ryx.2	209.76	-0.27	0.19	-1.45	0.83	0.34	0.8293	N
ARSD|uc004cqy.3	105.19	-0.39	0.27	-1.45	0.83	NA	0.7631	N
LARGE|uc003ane.4	13.26	-1.12	0.78	-1.45	0.83	NA	0.4586	N
STK10|uc003mbo.1	358.03	-0.21	0.15	-1.45	0.83	0.34	0.8628	N
ACTN1-AS1|uc031qpf.1	2.17	3.07	2.13	1.44	0.83	NA	8.4109	N
IGSF3|uc031pnr.1	18.1	0.98	0.68	1.44	0.83	NA	1.9722	N
SNX18|uc003jpi.4	89.24	-0.43	0.3	-1.44	0.83	NA	0.7414	N
DDX60L|uc003irq.4	175.72	0.31	0.21	1.44	0.83	0.34	1.2368	N
B3GNT9|uc002erf.3	8.37	-1.37	0.95	-1.44	0.83	NA	0.3863	N
ATP5EP2|uc001uru.3	70.84	0.46	0.32	1.44	0.83	NA	1.372	N
ZNF621|uc003ckm.2	102.42	0.38	0.27	1.44	0.83	NA	1.3035	N
B4GALT5|uc002xuu.4	149.87	0.33	0.23	1.44	0.83	0.34	1.2561	N
RCBTB2|uc001vch.3	32.48	0.68	0.47	1.44	0.83	NA	1.5975	N
NDUFA2|uc003lgp.3	117.58	-0.35	0.25	-1.44	0.83	NA	0.7819	N
PINK1|uc001bdm.3	79.42	-0.44	0.3	-1.44	0.83	NA	0.7386	N
FCER1G|uc001fyz.1	314.43	0.22	0.16	1.44	0.83	0.34	1.1682	N
GABBR2|uc004ays.3	26.3	-0.77	0.53	-1.44	0.83	NA	0.5879	N
CDKN2D|uc002mpa.3	50.02	-0.55	0.38	-1.44	0.82	NA	0.684	N
CDK14|uc003ukz.1	33.45	0.66	0.46	1.44	0.82	NA	1.584	N
ZDHHC24|uc001oin.1	45.17	-0.57	0.4	-1.44	0.82	NA	0.674	N
UBA5|uc003epa.4	66.13	0.47	0.33	1.44	0.82	NA	1.3874	N
GDE1|uc002dgh.3	200.23	0.28	0.19	1.44	0.82	0.34	1.2142	N
ZRANB1|uc001lic.3	81.24	0.43	0.3	1.44	0.82	NA	1.3444	N
MTFR1|uc003xvn.2	42.94	0.61	0.42	1.44	0.82	NA	1.5259	N
FTCDNL1|uc021vup.1	14.84	1	0.69	1.44	0.82	NA	1.9975	N
URB1|uc002ypn.2	150.38	-0.32	0.22	-1.44	0.82	0.34	0.8012	N
UQCR10|uc003agq.1	196.33	0.28	0.19	1.44	0.82	0.34	1.2128	N
TOP1|uc002xjl.3	191.2	0.28	0.2	1.44	0.82	0.34	1.2152	N
RINT1|uc003vda.1	50.37	0.54	0.37	1.44	0.82	NA	1.4515	N
MYO1F|uc002mkg.3	943.1	-0.14	0.1	-1.44	0.82	0.34	0.9092	N
RPGR|uc004ded.1	15.23	0.99	0.69	1.44	0.82	NA	1.9871	N
AP1B1|uc003afj.3	441.05	-0.19	0.13	-1.44	0.82	0.34	0.8767	N
ZNF480|uc010ydl.2	49.07	0.56	0.39	1.44	0.82	NA	1.4743	N
ALKBH7|uc002meo.2	88.73	-0.41	0.28	-1.44	0.82	NA	0.7538	N
AK128593|uc021xpq.1	78.45	0.44	0.3	1.44	0.82	NA	1.3521	N
SESTD1|uc002uni.4	65.35	0.47	0.33	1.44	0.82	NA	1.3861	N
PITHD1|uc001bhq.3	66.55	-0.47	0.33	-1.44	0.82	NA	0.7213	N
ANP32A|uc002arl.3	319.94	-0.22	0.16	-1.44	0.82	0.34	0.857	N
SNAI3-AS1|uc010chy.3	18.33	-0.92	0.64	-1.43	0.82	NA	0.5278	N
[truncated: 14,812 more rows]

## Sheet: MS
Differential protein expression from mass spectrometry analysis of THP1 monocytes versus THP1 monocytes overexpressing PDGFRα. Significant DE proteins are in bold. Statistic was calculated using two-sided t-test.
Protein.Groups	Gene.name	Organism	Description	Protein.name	Control_1	Control_2	Control_3	PDGFR_1	PDGFR_2	PDGFR_3	X..Peptides	X..mod..Peptides	X.PSMs	ttest	qvalue	LFC	minuslog10qval
P00966	ASS1	Homo sapiens	Argininosuccinate synthase	ASSY_HUMAN	31150.2	29015.5	29522.2	11081.3	11242.6	11460.9	22	23	30	2.01e-06	5e-05	1.41	4.30103
O94808	GFPT2	Homo sapiens	Glutamine--fructose-6-phosphate aminotransferase [isomerizing] 2	GFPT2_HUMAN	NA	NA	NA	2380.13	3120.67	2500.6	6	6	6	5.47e-05	5e-05	-3.26	4.30103
P22492	H1-6	Homo sapiens	Histone H1t	H1T_HUMAN	3235.07	3463.27	3513.24	1465.36	1494.58	1378.47	6	6	6	1.7e-05	5e-05	1.23	4.30103
P01903	HLA-DRA	Homo sapiens	HLA class II histocompatibility antigen		5123.04	5251.04	5543.25	1991.76	2175.5	2006.46	6	6	8	1.33e-05	5e-05	1.37	4.30103
Q30154	HLA-DRB5	Homo sapiens	HLA class II histocompatibility antigen		1730.38	1705.53	1344.62	NA	NA	NA	3	3	4	3.28e-05	5e-05	3.29	4.30103
O43175	PHGDH	Homo sapiens	D-3-phosphoglycerate dehydrogenase	SERA_HUMAN	167926	167517	163176	55428.4	66834.3	59109	24	28	37	5.33e-05	5e-05	1.46	4.30103
P47224	RABIF	Homo sapiens	Guanine nucleotide exchange factor MSS4	MSS4_HUMAN	1355.98	1769.21	1951.05	NA	NA	NA	1	1	1	8.15e-05	0.00652632	2.91	2.18533
Q99836	MYD88	Homo sapiens	Myeloid differentiation primary response protein MyD88	MYD88_HUMAN	772.041	742.631	679.94	711.386	1043.14	746.921	8	8	8	0.404643	0.626467	-0.17	0.203102
O60603	TLR2	Homo sapiens	Toll-like receptor 2	TLR2_HUMAN	863.12	889.797	968.811	982.471	802.026	907.855	14	14	15	0.85744	0.937923	0.02	0.027833
P01911	HLA-DRB1	Homo sapiens	HLA class II histocompatibility antigen		1095.17	966.238	1275.05	NA	NA	NA	7	7	9	0.000527071	0.0270154	2.32	1.56839
P04062	GBA1	Homo sapiens	Lysosomal acid glucosylceramidase	GBA1_HUMAN	4998.58	4880.31	4829.98	3291.88	3978.83	3427.34	12	12	14	0.0053441	0.0733333	0.46	1.1347
P60953	CDC42	Homo sapiens	Cell division control protein 42 homolog	CDC42_HUMAN	20190.1	19900.9	19969.3	17721	15387.5	15752.9	7	7	10	0.00900699	0.0852186	0.3	1.06947
Q14790	CASP8	Homo sapiens	Caspase-8	CASP8_HUMAN	3701.01	3701.59	3891.35	3541.76	3415.45	3414.97	12	12	13	0.0146111	0.104891	0.12	0.979261
P14317	HCLS1	Homo sapiens	Hematopoietic lineage cell-specific protein	HCLS1_HUMAN	16944	16422.7	16749.3	14529.6	12560.2	14868.5	23	28	40	0.0281899	0.146135	0.26	0.835246
Q96PU8	QKI	Homo sapiens	KH domain-containing RNA-binding protein QKI	QKI_HUMAN	5301.97	5279.06	5338.15	6109.8	8069.91	6783.56	16	16	17	0.0297185	0.14833	-0.39	0.82877
Q9NSV4	DIAPH3	Homo sapiens	Protein diaphanous homolog 3	DIAP3_HUMAN	1063.68	767.619	918.594	1270.23	1188.21	1112.81	16	16	16	0.0575395	0.203178	-0.39	0.692123
P05067	APP	Homo sapiens	Amyloid-beta precursor protein	A4_HUMAN	1555.78	1365.54	1320.51	1553.77	1584.54	1696.08	15	15	18	0.0792415	0.241445	-0.19	0.617182
Q13158	FADD	Homo sapiens	FAS-associated death domain protein	FADD_HUMAN	988.328	1136.89	959.624	843.003	NA	538.107	3	3	3	0.0877936	0.250474	1.01	0.601238
Q96JM7	L3MBTL3	Homo sapiens	Lethal(3)malignant brain tumor-like protein 3	LMBL3_HUMAN	656.202	664.836	719.506	702.847	791.352	770.052	9	9	10	0.0873425	0.250619	-0.15	0.600986
P01730	CD4	Homo sapiens	T-cell surface glycoprotein CD4	CD4_HUMAN	881.465	717.193	678.332	667.047	682.116	509.017	6	6	7	0.171099	0.368538	0.3	0.433518
P17252	PRKCA	Homo sapiens	Protein kinase C alpha type	KPCA_HUMAN	3198.94	2973.75	3333.19	2757	3114.88	3092.42	20	20	23	0.31704	0.53091	0.09	0.274979
Q96EB6	SIRT1	Homo sapiens	NAD-dependent protein deacetylase sirtuin-1	SIR1_HUMAN	746.835	469.514	562.897	792.093	809.329	562.554	9	9	9	0.32502	0.539771	-0.29	0.267791
P49715	CEBPA	Homo sapiens	CCAAT/enhancer-binding protein alpha	CEBPA_HUMAN	3177.87	3522.13	3515.35	3015.07	3021	3518.84	5	5	6	0.328133	0.543092	0.1	0.265127
P04150	NR3C1	Homo sapiens	Glucocorticoid receptor	GCR_HUMAN	1579.93	1571.47	1490.68	1471.61	1948.47	1622.7	15	15	16	0.416806	0.639711	-0.11	0.194016
Q00613	HSF1	Homo sapiens	Heat shock factor protein 1	HSF1_HUMAN	3208.65	3390.1	3138.22	3117.29	3026.59	3339.33	12	12	14	0.510892	0.723471	0.04	0.140579
P15408	FOSL2	Homo sapiens	Fos-related antigen 2	FOSL2_HUMAN	645.31	557.841	493.4	537.244	646.266	610.266	2	2	2	0.568872	0.772509	-0.08	0.112097
P09874	PARP1	Homo sapiens	Poly [ADP-ribose] polymerase 1	PARP1_HUMAN	55641.6	54566.1	54459	58085.8	52970.8	56396.6	69	85	113	0.596624	0.792034	-0.02	0.101256
Q13546	RIPK1	Homo sapiens	Receptor-interacting serine/threonine-protein kinase 1	RIPK1_HUMAN	347.679	482.889	358.301	436.068	446.909	206.27	5	5	5	0.650165	0.827767	0.19	0.0820918
P01137	TGFB1	Homo sapiens	Transforming growth factor beta-1 proprotein	TGFB1_HUMAN	1323.26	1270.12	1382.88	1193.93	1745.51	1288.62	9	9	10	0.705357	0.864505	-0.07	0.0632323
P17706	PTPN2	Homo sapiens	Tyrosine-protein phosphatase non-receptor type 2	PTN2_HUMAN	1215.19	1360.2	1508.56	1548.66	1555.53	1182.16	10	10	11	0.70823	0.865819	-0.06	0.0625727
Q92851	CASP10	Homo sapiens	Caspase-10	CASPA_HUMAN	257.448	452.875	232.033	393.645	NA	NA	2	2	2	0.748753	0.889448	0.14	0.0508796
P06400	RB1	Homo sapiens	Retinoblastoma-associated protein	RB_HUMAN	2716.59	2719.55	2664.47	2803.71	2680	2560.06	35	35	38	0.790552	0.910692	0.01	0.0406285
P54802	NAGLU	Homo sapiens	Alpha-N-acetylglucosaminidase	ANAG_HUMAN	691.001	785.691	808.364	934.377	632.505	664.089	10	10	10	0.79166	0.911245	0.05	0.040365
Q16666	IFI16	Homo sapiens	Gamma-interferon-inducible protein 16	IF16_HUMAN	6420.5	6389.18	6384.09	4529.15	4404.39	4659.46	32	33	40	2.97e-05	5e-05	0.5	4.30103
P20591	MX1	Homo sapiens	Interferon-induced GTP-binding protein Mx1	MX1_HUMAN	19776.8	20198.3	19360.7	12380.1	11285.3	11121.3	40	41	53	0.000115872	0.00563636	0.77	2.249
P29590	PML	Homo sapiens	Protein PML	PML_HUMAN	9711.41	9609.59	9211.21	7301.54	7637.93	7270.72	39	39	42	0.000375475	0.0197895	0.36	1.70357
Q9BYM8	RBCK1	Homo sapiens	RanBP-type and C3HC4-type zinc finger-containing protein 1	HOIL1_HUMAN	2319.85	2161.4	2249.5	1554.9	1604.42	1658.51	18	18	18	0.000269638	0.0199111	0.48	1.7009
Q63HN8	RNF213	Homo sapiens	E3 ubiquitin-protein ligase RNF213	RN213_HUMAN	3153.51	3144.53	3010.4	2653.74	2651.43	2607.42	140	140	159	0.000542968	0.0250857	0.23	1.60057
Q10589	BST2	Homo sapiens	Bone marrow stromal antigen 2	BST2_HUMAN	10785.9	10705.9	10366	7564.98	7207.26	8021.53	4	4	5	0.000542731	0.0254493	0.48	1.59432
P41226	UBA7	Homo sapiens	Ubiquitin-like modifier-activating enzyme 7	UBA7_HUMAN	8676.95	8726.54	8726.44	6013.22	5495.4	5994.88	31	32	36	0.000170513	0.0256	0.58	1.59176
Q9Y3Z3	SAMHD1	Homo sapiens	Deoxynucleoside triphosphate triphosphohydrolase SAMHD1	SAMH1_HUMAN	23173.1	22259.4	23098.9	15126.9	16888.5	16406.9	38	41	49	0.000599496	0.0289351	0.5	1.53858
P52789	HK2	Homo sapiens	Hexokinase-2	HXK2_HUMAN	5202.32	5543.05	5368.44	7724.69	8445.34	7376.64	33	33	36	0.000984711	0.0471111	-0.55	1.32688
Q9Y6K5	OAS3	Homo sapiens	2'-5'-oligoadenylate synthase 3	OAS3_HUMAN	6001.83	5823.09	5809.62	5068.63	4749.81	4711.46	36	37	41	0.00157387	0.0506323	0.28	1.29557
Q8NHU6	TDRD7	Homo sapiens	Tudor domain-containing protein 7	TDRD7_HUMAN	4373.66	4417.9	4360.61	3466.58	3759.84	3440.44	47	47	53	0.001845	0.0516552	0.3	1.28689
P29728	OAS2	Homo sapiens	2'-5'-oligoadenylate synthase 2	OAS2_HUMAN	5513.61	5526.48	5340.86	4114.55	3630.86	4150.01	27	27	35	0.00195452	0.0519322	0.46	1.28456
P20592	MX2	Homo sapiens	Interferon-induced GTP-binding protein Mx2	MX2_HUMAN	4020.57	3870.08	3893.64	2951.27	2759.58	2557.36	29	29	30	0.00116707	0.0520328	0.51	1.28372
P19474	TRIM21	Homo sapiens	E3 ubiquitin-protein ligase TRIM21	RO52_HUMAN	5625.24	5308.2	5433.67	4727.72	4869.72	4538.47	20	20	21	0.00519033	0.0734369	0.21	1.13409
Q96RS6	NUDCD1	Homo sapiens	NudC domain-containing protein 1	NUDC1_HUMAN	4920.1	4770.55	4931.1	5249.93	5143.87	5253.57	22	23	27	0.00595847	0.0771821	-0.1	1.11248
Q8IXQ6	PARP9	Homo sapiens	Protein mono-ADP-ribosyltransferase PARP9	PARP9_HUMAN	3039.79	2838.98	2902.74	2424.23	2597.04	2409.76	15	15	16	0.0059459	0.0774985	0.24	1.11071
P38571	LIPA	Homo sapiens	Lysosomal acid lipase/cholesteryl ester hydrolase	LICH_HUMAN	1255.76	1298.64	1251.03	935.411	681.436	749.357	5	5	5	0.00690682	0.0781995	0.7	1.1068
Q14258	TRIM25	Homo sapiens	E3 ubiquitin/ISG15 ligase TRIM25	TRI25_HUMAN	8689.01	8461.85	8604.59	7632.14	6761.19	7215.17	36	37	49	0.00787821	0.0844103	0.25	1.0736
Q5VTQ0	TTC39B	Homo sapiens	Tetratricopeptide repeat protein 39B	TT39B_HUMAN	645.57	700.771	668.962	328.959	437.146	457.971	7	7	7	0.00870512	0.0853846	0.73	1.06862
Q13287	NMI	Homo sapiens	N-myc-interactor	NMI_HUMAN	4759.19	4393.65	4504.39	3914.18	3397.33	3392.43	22	23	28	0.00980643	0.0885538	0.35	1.05279
O75695	RP2	Homo sapiens	Protein XRP2	XRP2_HUMAN	4765.09	4469.95	4558.11	3432.49	3245.43	3923.77	12	12	12	0.0110025	0.09645	0.38	1.0157
Q9HCE1	MOV10	Homo sapiens	Helicase MOV-10	MOV10_HUMAN	3975.41	3964.07	4141.78	4283.32	4507.46	4416.54	40	41	47	0.0121992	0.0985383	-0.13	1.00639
Q53GL7	PARP10	Homo sapiens	Protein mono-ADP-ribosyltransferase PARP10	PAR10_HUMAN	2024.72	2009.22	2094.56	1906.63	1889.88	1803.14	26	27	29	0.0137078	0.102358	0.13	0.98988
O00214	LGALS8	Homo sapiens	Galectin-8	LEG8_HUMAN	2241.31	2474.07	2447.82	2064.58	2110.72	2077.32	12	12	14	0.0134717	0.10241	0.19	0.989656
Q5K651	SAMD9	Homo sapiens	Sterile alpha motif domain-containing protein 9	SAMD9_HUMAN	2112.91	2311.42	2202.32	2002.87	1940.32	1944.87	34	34	37	0.013502	0.10245	0.17	0.989487
P42224	STAT1	Homo sapiens	Signal transducer and activator of transcription 1-alpha/beta	STAT1_HUMAN	19966.2	19730.4	18813	16103.9	15607.2	17672.5	43	50	61	0.0147198	0.105245	0.25	0.9778
Q13557	CAMK2D	Homo sapiens	Calcium/calmodulin-dependent protein kinase type II subunit delta	KCC2D_HUMAN	10934.5	11361.7	11647.2	12662.8	14916.9	13857.3	20	22	26	0.0177102	0.112223	-0.29	0.94992
Q460N5	PARP14	Homo sapiens	Protein mono-ADP-ribosyltransferase PARP14	PAR14_HUMAN	3622.2	3598.26	3643.44	2782.44	3278.47	2960.29	37	37	40	0.0172041	0.112435	0.27	0.9491
O00635	TRIM38	Homo sapiens	E3 ubiquitin-protein ligase TRIM38	TRI38_HUMAN	492.07	555.516	757.268	NA	NA	NA	2	2	2	0.0183216	0.114161	1.75	0.942481
Q13325	IFIT5	Homo sapiens	Interferon-induced protein with tetratricopeptide repeats 5	IFIT5_HUMAN	982.181	972.586	899.082	560.496	738.934	730.245	9	9	10	0.0211472	0.126172	0.5	0.899038
P25774	CTSS	Homo sapiens	Cathepsin S	CATS_HUMAN	24385.2	22841.4	23546.7	20643	21073.4	22263.3	12	12	12	0.0264019	0.140797	0.15	0.851407
Q9BQE5	APOL2	Homo sapiens	Apolipoprotein L2	APOL2_HUMAN	989.379	1135.29	961.339	1227.68	1238.37	1193.41	7	7	8	0.0301166	0.149079	-0.25	0.826583
Q8TCG2	PI4K2B	Homo sapiens	Phosphatidylinositol 4-kinase type 2-beta	P4K2B_HUMAN	754.884	694.58	738.612	655.929	670.243	677.245	6	6	6	0.0302483	0.15005	0.13	0.823763
P09543	CNP	Homo sapiens	2'		12104.4	12551.7	11791.9	11220.9	9690.65	10488	28	28	34	0.0308604	0.151923	0.22	0.818377
Q8TCS8	PNPT1	Homo sapiens	Polyribonucleotide nucleotidyltransferase 1		7764.92	7562.68	7489.33	7879.14	8146.53	7897.08	41	44	53	0.0360663	0.158616	-0.07	0.799653
Q8TDB6	DTX3L	Homo sapiens	E3 ubiquitin-protein ligase DTX3L	DTX3L_HUMAN	2050.44	2186.4	2096.55	1761.95	1924.13	1962.7	26	27	30	0.0391791	0.168679	0.17	0.772939
Q5H9U9	DDX60L	Homo sapiens	Probable ATP-dependent RNA helicase DDX60-like	DDX6L_HUMAN	2948.72	3089.07	3089.25	3617.7	4726.38	3659.3	35	35	38	0.0397327	0.170016	-0.38	0.769511
P80217	IFI35	Homo sapiens	Interferon-induced 35 kDa protein	IN35_HUMAN	5743.95	5582.13	6441.05	5112.99	5203.16	4588.83	13	14	17	0.0407028	0.171868	0.25	0.764804
P13164	IFITM1	Homo sapiens	Interferon-induced transmembrane protein 1	IFM1_HUMAN	2319.57	2471.68	2673	1750.11	NA	596.41	1	1	1	0.0418408	0.175286	1.54	0.756252
Q15181	PPA1	Homo sapiens	Inorganic pyrophosphatase	IPYR_HUMAN	10338.8	9427.55	10009	11083.7	14292.6	12184	19	20	23	0.0450018	0.180855	-0.33	0.742669
Q9HB58	SP110	Homo sapiens	Sp110 nuclear body protein	SP110_HUMAN	1363.47	1431.78	1593.22	1665.08	1708.04	1639.83	14	14	16	0.0467113	0.182336	-0.19	0.739127
P09914	IFIT1	Homo sapiens	Interferon-induced protein with tetratricopeptide repeats 1	IFIT1_HUMAN	1923.77	1823.53	1921.46	1775.18	1477.83	1612.21	17	17	19	0.0496272	0.18724	0.22	0.727602
P05161	ISG15	Homo sapiens	Ubiquitin-like protein ISG15	ISG15_HUMAN	11255.4	9980.3	10438.6	9880.26	8681.77	8753.11	8	8	12	0.0528289	0.19291	0.21	0.714646
Q8IYM9	TRIM22	Homo sapiens	E3 ubiquitin-protein ligase TRIM22	TRI22_HUMAN	1589.67	1625.05	1460.98	1264.93	1447.22	1141.09	7	7	7	0.0605562	0.209509	0.28	0.678797
Q9BYX4	IFIH1	Homo sapiens	Interferon-induced helicase C domain-containing protein 1	IFIH1_HUMAN	839.473	525.727	521.118	462.004	268.266	345.997	9	9	9	0.0655412	0.219248	0.81	0.659065
O75828	CBR3	Homo sapiens	Carbonyl reductase [NADPH] 3	CBR3_HUMAN	1666.2	2500.69	1494.06	NA	NA	1436.38	6	6	6	0.0811958	0.243801	2.19	0.612964
P31689	DNAJA1	Homo sapiens	DnaJ homolog subfamily A member 1	DNJA1_HUMAN	11948	10810.4	11877.2	10843.7	10056.3	10683.6	19	19	28	0.0823333	0.24515	0.13	0.610569
Q8N7R7	CCNYL1	Homo sapiens	Cyclin-Y-like protein 1	CCYL1_HUMAN	415.62	442.868	495.34	392.184	198.563	NA	2	2	2	0.0857272	0.248496	1.04	0.604681
Q06787	FMR1	Homo sapiens	Fragile X messenger ribonucleoprotein 1	FMR1_HUMAN	2996.68	3190.35	3023.46	3205.29	3432.57	3199.49	21	22	27	0.0960498	0.263846	-0.09	0.57865
Q9ULM3	YEATS2	Homo sapiens	YEATS domain-containing protein 2	YETS2_HUMAN	424.844	395.418	423.509	453.935	750.999	534.522	8	8	8	0.105035	0.278125	-0.45	0.55576
P32519	ELF1	Homo sapiens	ETS-related transcription factor Elf-1	ELF1_HUMAN	3778.68	4218.21	3825.24	2984.29	3472.37	3749.94	15	15	18	0.117909	0.29534	0.22	0.529677
Q9Y4E8	USP15	Homo sapiens	Ubiquitin carboxyl-terminal hydrolase 15	UBP15_HUMAN	3122.81	2878.5	2911.63	3215.72	3177.06	3052.59	32	32	38	0.12266	0.30005	-0.08	0.522807
Q96RD7	PANX1	Homo sapiens	Pannexin-1	PANX1_HUMAN	332.873	521.784	503.104	334.022	NA	187.43	2	2	2	0.137328	0.325166	0.66	0.487894
P19525	EIF2AK2	Homo sapiens	Interferon-induced		9084.46	8823.93	8631.15	8264.93	6146.49	8060.02	19	20	24	0.142497	0.332203	0.25	0.478597
Q06265	EXOSC9	Homo sapiens	Exosome complex component RRP45	EXOS9_HUMAN	2209.04	2296.9	2589.4	2451.11	2659.11	2830.38	8	8	9	0.148925	0.340025	-0.16	0.468489
P34810	CD68	Homo sapiens	Macrosialin	CD68_HUMAN	1581.41	1616.37	1636.43	1039.15	1678.86	1207.66	2	2	2	0.182746	0.380671	0.33	0.41945
Q9UII4	HERC5	Homo sapiens	E3 ISG15--protein ligase HERC5	HERC5_HUMAN	415.891	590.149	601.739	474.523	410.09	222.306	6	6	6	0.192538	0.391141	0.59	0.407667
Q9UIQ6	LNPEP	Homo sapiens	Leucyl-cystinyl aminopeptidase	LCAP_HUMAN	2448.48	2065.41	2084	1995.38	2085.13	1894.5	24	24	25	0.192458	0.391237	0.14	0.40756
Q5EBM0	CMPK2	Homo sapiens	UMP-CMP kinase 2		3802.13	4266.02	3675.76	3341.39	3786.26	3591.56	16	16	18	0.19245	0.391384	0.13	0.407397
P09913	IFIT2	Homo sapiens	Interferon-induced protein with tetratricopeptide repeats 2	IFIT2_HUMAN	1131.61	1041.82	1200.1	1150.01	1874.24	1300.84	11	11	11	0.208706	0.407587	-0.33	0.38978
Q9NSU2	TREX1	Homo sapiens	Three-prime repair exonuclease 1	TREX1_HUMAN	481.949	456.216	209.388	509.222	785.233	450.224	4	4	5	0.225732	0.424217	-0.66	0.372412
Q8NI08	NCOA7	Homo sapiens	Nuclear receptor coactivator 7	NCOA7_HUMAN	1063.05	1027.44	1131.16	1061.28	1178.59	1208.21	11	11	12	0.239939	0.439267	-0.1	0.357271
O14791	APOL1	Homo sapiens	Apolipoprotein L1	APOL1_HUMAN	212.66	280.598	211.735	277.982	NA	242.082	1	1	1	0.248184	0.451732	-0.48	0.345119
Q8IY21	DDX60	Homo sapiens	Probable ATP-dependent RNA helicase DDX60	DDX60_HUMAN	1743.25	1586.56	1790.11	1425.95	1751.05	1507.75	30	30	30	0.270235	0.476704	0.13	0.321751
Q9NRD1	FBXO6	Homo sapiens	F-box only protein 6	FBX6_HUMAN	667.013	583.638	516.265	522.947	1164.15	822.081	5	5	5	0.279274	0.486243	-0.44	0.313146
O15050	TRANK1	Homo sapiens	TPR and ankyrin repeat-containing protein 1	TRNK1_HUMAN	78.0933	164.967	233.937	206.038	NA	NA	4	4	4	0.322261	0.536331	-0.58	0.270567
Q96A46	SLC25A28	Homo sapiens	Mitoferrin-2	MFRN2_HUMAN	557.4	457.706	NA	556.991	638.61	437.451	2	2	2	0.330977	0.546756	-0.66	0.262206
Q6GPH4	XAF1	Homo sapiens	XIAP-associated factor 1	XAF1_HUMAN	435.094	138.869	435.518	NA	NA	214.648	2	2	3	0.338048	0.55357	0.61	0.256828
Q86TI0	TBC1D1	Homo sapiens	TBC1 domain family member 1	TBCD1_HUMAN	606.402	450.421	752.638	819.418	830.793	567.552	10	10	11	0.339732	0.555987	-0.3	0.254935
Q9H223	EHD4	Homo sapiens	EH domain-containing protein 4	EHD4_HUMAN	4926.86	4901.44	5035.84	4525.06	5034.14	4831.09	24	26	29	0.358688	0.579669	0.05	0.23682
P19971	TYMP	Homo sapiens	Thymidine phosphorylase	TYPH_HUMAN	9992.97	10190.6	9390.72	9683.12	9828.38	8871.69	18	20	24	0.361617	0.581628	0.06	0.235354
Q9UMW8	USP18	Homo sapiens	Ubl carboxyl-terminal hydrolase 18	UBP18_HUMAN	354.76	321.019	116.292	166.677	NA	NA	2	2	2	0.362099	0.582117	0.66	0.23499
Q7Z7L1	SLFN11	Homo sapiens	Schlafen family member 11	SLN11_HUMAN	3025.9	2826.14	2977.98	3027.04	3111.43	2933.11	20	20	21	0.368154	0.590463	-0.04	0.228807
Q9BZL6	PRKD2	Homo sapiens	Serine/threonine-protein kinase D2	KPCD2_HUMAN	845.922	851.416	734.518	775.443	NA	828.072	4	4	4	0.368398	0.590919	0.75	0.228472
Q96C10	DHX58	Homo sapiens	ATP-dependent RNA helicase DHX58	DHX58_HUMAN	322.781	291.079	481.794	NA	NA	NA	1	1	1	0.389696	0.612485	0.27	0.212904
Q9NW97	TMEM51	Homo sapiens	Transmembrane protein 51	TMM51_HUMAN	812.997	446.069	558.318	860.37	583.315	723.711	1	1	1	0.402224	0.624284	-0.28	0.204618
Q14142	TRIM14	Homo sapiens	Tripartite motif-containing protein 14	TRI14_HUMAN	1031.15	938.559	935.506	856.522	652.508	1079.41	10	10	11	0.414899	0.637445	0.2	0.195557
Q9Y251	HPSE	Homo sapiens	Heparanase	HPSE_HUMAN	457.776	402.694	324.924	338.141	276.961	418.866	2	2	3	0.416314	0.639036	0.2	0.194475
O15162	PLSCR1	Homo sapiens	Phospholipid scramblase 1	PLS1_HUMAN	3160.27	2560.75	2289.25	2123.36	2763.98	2271.33	3	3	3	0.423627	0.645978	0.16	0.189782
Q96DX8	RTP4	Homo sapiens	Receptor-transporting protein 4	RTP4_HUMAN	174.554	203.759	183.082	141.705	NA	NA	2	2	2	0.425791	0.647187	-0.34	0.18897
P43490	NAMPT	Homo sapiens	Nicotinamide phosphoribosyltransferase	NAMPT_HUMAN	3259.3	2990.83	3011.06	3387.81	3010.8	3217.14	20	20	24	0.444811	0.666733	-0.05	0.176048
Q9H0J9	PARP12	Homo sapiens	Protein mono-ADP-ribosyltransferase PARP12	PAR12_HUMAN	2350.58	2107.93	2028.72	1836.11	2354.62	1853.46	15	15	16	0.460172	0.680648	0.11	0.167078
Q8TCB0	IFI44	Homo sapiens	Interferon-induced protein 44	IFI44_HUMAN	795.123	623.997	832.88	1088.42	327.666	517.295	2	2	2	0.497992	0.713138	0.39	0.146827
Q9HAV0	GNB4	Homo sapiens	Guanine nucleotide-binding protein subunit beta-4	GBB4_HUMAN	3703.12	3474.61	3539.2	2929.62	5742.69	4124.1	4	5	5	0.511912	0.724682	-0.2	0.139852
Q96PP9	GBP4	Homo sapiens	Guanylate-binding protein 4	GBP4_HUMAN	336.228	303.016	274.734	397.415	461.463	238.71	2	2	2	0.512919	0.725298	-0.22	0.139483
Q8NB16	MLKL	Homo sapiens	Mixed lineage kinase domain-like protein	MLKL_HUMAN	1183.25	1192.22	1353.73	1016.29	1445.56	980.797	17	17	19	0.513973	0.726025	0.14	0.139049
Q92985	IRF7	Homo sapiens	Interferon regulatory factor 7	IRF7_HUMAN	1007.41	851.644	1037.39	755.967	1008.11	939.015	6	6	6	0.531105	0.743209	0.1	0.128889
P29466	CASP1	Homo sapiens	Caspase-1	CASP1_HUMAN	4982.11	5345.19	5251.6	5085.16	6468.07	5044.21	18	19	21	0.53613	0.747592	-0.08	0.126335
Q9Y5A7	NUB1	Homo sapiens	NEDD8 ultimate buster 1	NUB1_HUMAN	1028.39	1162.23	1046.9	886.747	1205.64	958.203	14	14	16	0.54068	0.750818	0.1	0.124465
O14933	UBE2L6	Homo sapiens	Ubiquitin/ISG15-conjugating enzyme E2 L6	UB2L6_HUMAN	1289.72	1218.68	1745.04	1365.81	1577.63	794.148	3	3	3	0.542972	0.752589	0.23	0.123442
Q9BYK8	HELZ2	Homo sapiens	3'-5' exoribonuclease HELZ2	HELZ2_HUMAN	1287.58	1075.29	1049.65	1058.84	1353.41	1206.85	22	22	22	0.577622	0.778601	-0.08	0.108685
O14879	IFIT3	Homo sapiens	Interferon-induced protein with tetratricopeptide repeats 3	IFIT3_HUMAN	1766.75	1783.22	2138.03	1991.87	1959.79	1930.96	13	13	13	0.582264	0.781403	-0.05	0.107125
Q9NRL2	BAZ1A	Homo sapiens	Bromodomain adjacent to zinc finger domain protein 1A	BAZ1A_HUMAN	3992.96	3897.07	3789.33	3691.44	4133.92	3544.09	49	50	54	0.584286	0.782821	0.04	0.106338
O14545	TRAFD1	Homo sapiens	TRAF-type zinc finger domain-containing protein 1	TRAD1_HUMAN	885.092	969.785	712.547	867.702	1673.31	692.896	5	5	5	0.585203	0.783768	-0.24	0.105813
O94919	ENDOD1	Homo sapiens	Endonuclease domain-containing 1 protein	ENDD1_HUMAN	682.116	715.513	655.686	598.176	778.41	820.178	6	6	7	0.590505	0.787951	-0.09	0.103501
Q9Y508	RNF114	Homo sapiens	E3 ubiquitin-protein ligase RNF114	RN114_HUMAN	2789.94	2466.71	2694.67	2767.06	2573.18	2823.52	10	10	12	0.591808	0.788983	-0.04	0.102932
Q9H3N1	TMX1	Homo sapiens	Thioredoxin-related transmembrane protein 1	TMX1_HUMAN	19441.9	20021	19316.6	18253.8	19144.1	20365.8	16	16	20	0.61415	0.804814	0.03	0.0943045
Q15646	OASL	Homo sapiens	2'-5'-oligoadenylate synthase-like protein	OASL_HUMAN	706.023	828.18	703.083	728.447	1266.66	629.742	7	7	7	0.627179	0.814698	-0.17	0.0890035
Q8TAG9	EXOC6	Homo sapiens	Exocyst complex component 6	EXOC6_HUMAN	1145.93	999.725	872.676	897.412	1115.91	829.591	13	13	13	0.630096	0.815741	0.09	0.0884477
P43304	GPD2	Homo sapiens	Glycerol-3-phosphate dehydrogenase		6767.29	6639.85	6237.95	6655.12	6462.79	6221.83	46	47	51	0.648445	0.826784	0.02	0.082608
Q5TEJ8	THEMIS2	Homo sapiens	Protein THEMIS2	THMS2_HUMAN	1142.53	1069.78	1084.01	1217.37	1056.96	909.747	6	6	6	0.657921	0.833938	0.06	0.0788662
A2RUS2	DENND3	Homo sapiens	DENN domain-containing protein 3	DEND3_HUMAN	1664.93	1678.86	1840.69	1693.38	1937.75	1694.27	18	18	19	0.66417	0.837473	-0.04	0.0770294
Q68DK2	ZFYVE26	Homo sapiens	Zinc finger FYVE domain-containing protein 26	ZFY26_HUMAN	763.017	917.97	513.599	504.254	873.803	587.973	6	6	6	0.668267	0.83993	0.16	0.0757568
Q8IZ21	PHACTR4	Homo sapiens	Phosphatase and actin regulator 4	PHAR4_HUMAN	771.17	805.116	734.197	908.796	655.841	886.067	10	10	10	0.673522	0.843004	-0.07	0.0741706
Q99638	RAD9A	Homo sapiens	Cell cycle checkpoint control protein RAD9A	RAD9A_HUMAN	667.938	232.056	367.026	368.479	431.565	225.691	2	2	2	0.694056	0.85676	0.22	0.0671407
P00973	OAS1	Homo sapiens	2'-5'-oligoadenylate synthase 1	OAS1_HUMAN	2561.57	1999.51	2436.59	2162.28	2784.03	2342.1	8	8	9	0.721327	0.873884	-0.06	0.0585463
Q96GX5	MASTL	Homo sapiens	Serine/threonine-protein kinase greatwall	GWL_HUMAN	516.836	407.61	556.315	461.228	NA	585.852	5	5	5	0.724143	0.874677	0.09	0.0581524
Q8IZH2	XRN1	Homo sapiens	5'-3' exoribonuclease 1	XRN1_HUMAN	1984.93	1944.26	1826.82	2069.2	1798.86	1796.33	33	33	35	0.756269	0.894675	0.03	0.0483347
Q96PZ2	FAM111A	Homo sapiens	Serine protease FAM111A	F111A_HUMAN	556.217	286.499	507.591	488.574	451.87	284.437	7	7	7	0.768225	0.899498	0.12	0.0459997
Q96P53	WDFY2	Homo sapiens	WD repeat and FYVE domain-containing protein 2	WDFY2_HUMAN	1640.73	1492.43	1902.66	1722.08	1803.5	1360.83	12	12	13	0.786674	0.908459	0.05	0.0416945
Q8IVG5	SAMD9L	Homo sapiens	Sterile alpha motif domain-containing protein 9-like	SAM9L_HUMAN	1042.11	1054.9	1264.07	989.871	1330.25	951.033	21	21	23	0.791728	0.911125	0.05	0.0404223
P25787	PSMA2	Homo sapiens	Proteasome subunit alpha type-2	PSA2_HUMAN	15599.9	15263.9	15856.1	14104.9	17524.1	16080.1	12	13	18	0.802476	0.913716	-0.02	0.039189
Q53G44	IFI44L	Homo sapiens	Interferon-induced protein 44-like	IF44L_HUMAN	376.367	309.739	360.915	342.159	539.197	267.341	4	4	4	0.816507	0.920753	-0.08	0.0358567
Q8NHG8	ZNRF2	Homo sapiens	E3 ubiquitin-protein ligase ZNRF2	ZNRF2_HUMAN	1101.75	1132.84	1145.01	1202.19	1002.59	1240.85	3	3	3	0.833034	0.926991	-0.02	0.0329244
P23497	SP100	Homo sapiens	Nuclear autoantigen Sp-100	SP100_HUMAN	1613.36	1510.85	1485.85	1762.19	1464.94	1356.77	9	9	9	0.897719	0.955111	0.02	0.019946
P51825	AFF1	Homo sapiens	AF4/FMR2 family member 1	AFF1_HUMAN	842.556	973.773	423.515	748.136	737.391	574.815	7	7	7	0.915757	0.963317	0.04	0.0162307
P28838	LAP3	Homo sapiens	Cytosol aminopeptidase	AMPL_HUMAN	30010.5	30649.4	31353.3	29337.6	31444.1	31483.1	35	41	54	0.93367	0.968984	0	0.0136832
Q9C035	TRIM5	Homo sapiens	Tripartite motif-containing protein 5	TRIM5_HUMAN	539.003	430.877	482.446	531.355	307.327	656.732	4	4	4	0.953506	0.978783	0.02	0.00931356
Q14153	FAM53B	Homo sapiens	Protein FAM53B	FA53B_HUMAN	76.872	341.473	522.155	203.987	NA	NA	1	1	1	0.962209	0.98323	-0.04	0.00734475
Q96NL6	SCLT1	Homo sapiens	Sodium channel and clathrin linker 1	SCLT1_HUMAN	547.927	319.137	416.659	390.55	488.344	376.882	6	6	6	0.980776	0.990597	0.01	0.00410286
Q9P2E3	ZNFX1	Homo sapiens	NFX1-type zinc finger-containing protein 1	ZNFX1_HUMAN	483.164	530.563	577.466	599.798	466.009	423.514	14	14	14	0.555155	0.762106	0.11	0.117985
Q6PJF5	RHBDF2	Homo sapiens	Inactive rhomboid protein 2	RHDF2_HUMAN	640.655	545.762	788.79	655.918	1214.22	559.356	3	3	3	0.570929	0.773575	-0.23	0.111497
P56945	BCAR1	Homo sapiens	Breast cancer anti-estrogen resistance protein 1	BCAR1_HUMAN	388.173	441.8	503.134	670.493	671.49	549.957	8	8	8	0.0246	0.135587	-0.51	0.867782
Q06124	PTPN11	Homo sapiens	Tyrosine-protein phosphatase non-receptor type 11	PTN11_HUMAN	4042.81	4187.77	4003.56	3409.59	3819.49	3308.91	33	34	37	0.0300037	0.148566	0.22	0.82808
P16591	FER	Homo sapiens	Tyrosine-protein kinase Fer	FER_HUMAN	476.439	920.776	776.528	NA	NA	499.984	3	3	3	0.0682672	0.223606	1.37	0.650517
P16234	PDGFRA	Homo sapiens	Platelet-derived growth factor receptor alpha	PGFRA_HUMAN	NA	2385.78	NA	2964.52	2349.75	1454.36	34	35	40	0.140113	0.328004	-2.39	0.484121
Q9H3M7	TXNIP	Homo sapiens	Thioredoxin-interacting protein	TXNIP_HUMAN	2333.56	2628.17	2092.62	1638.36	2016.16	2304.05	11	11	12	0.217245	0.416533	0.25	0.380351
O00443	PIK3C2A	Homo sapiens	Phosphatidylinositol 4-phosphate 3-kinase C2 domain-containing subunit alpha	P3C2A_HUMAN	551.112	649.06	537.621	546.601	1008.24	782.145	18	18	18	0.223975	0.421302	-0.39	0.375406
O76080	ZFAND5	Homo sapiens	AN1-type zinc finger protein 5	ZFAN5_HUMAN	14.373	308.674	13.7401	300.937	46.297	120.563	2	2	2	0.395719	0.617868	-1.59	0.209104
O43566	RGS14	Homo sapiens	Regulator of G-protein signaling 14	RGS14_HUMAN	889.378	899.064	888.909	879.266	1166.58	871.58	10	10	10	0.469612	0.69071	-0.11	0.160704
P46940	IQGAP1	Homo sapiens	Ras GTPase-activating-like protein IQGAP1	IQGA1_HUMAN	16633.1	16895.3	15851.8	18213.5	14149.2	14737	82	96	115	0.545408	0.753808	0.08	0.122739
O95470	SGPL1	Homo sapiens	Sphingosine-1-phosphate lyase 1	SGPL1_HUMAN	2344.07	2382.39	2278.25	2227.2	2817.39	2306.82	14	14	14	0.594039	0.790066	-0.06	0.102337
P00519	ABL1	Homo sapiens	Tyrosine-protein kinase ABL1	ABL1_HUMAN	347.818	513.618	510.105	569.017	375.176	555.5	10	10	10	0.662487	0.837161	-0.13	0.0771908
Q13905	RAPGEF1	Homo sapiens	Rap guanine nucleotide exchange factor 1	RPGF1_HUMAN	679.812	544.014	718.563	653.377	684.943	658.479	10	10	10	0.710023	0.867671	-0.05	0.0616448
Q12913	PTPRJ	Homo sapiens	Receptor-type tyrosine-protein phosphatase eta	PTPRJ_HUMAN	2408.4	2578.62	2376.86	2836.91	2442.99	2069.11	20	20	22	0.923677	0.965673	0.01	0.0151697
Q12965	MYO1E	Homo sapiens	Unconventional myosin-Ie	MYO1E_HUMAN	479.588	432.941	536.15	517.804	620.872	579.62	10	10	10	0.102282	0.27131	-0.25	0.566533
O14786	NRP1	Homo sapiens	Neuropilin-1	NRP1_HUMAN	NA	513.404	803.531	514.686	827.187	802.954	1	1	1	0.347178	0.564521	-0.55	0.24832
Q96RP9	GFM1	Homo sapiens	Elongation factor G		4910.67	4950.23	4853.81	5526.65	5621.95	5576	34	34	38	7.08e-05	5e-05	-0.18	4.30103
P17858	PFKL	Homo sapiens	ATP-dependent 6-phosphofructokinase		7186.77	7102.86	7248.27	4794.1	5058.51	4743.88	32	36	50	4.73e-05	5e-05	0.56	4.30103
P23381	WARS1	Homo sapiens	Tryptophan--tRNA ligase		15724.6	15082.9	14686.7	8678.02	8872.37	9114.92	28	31	40	2.59e-05	5e-05	0.77	4.30103
P13591	NCAM1	Homo sapiens	Neural cell adhesion molecule 1	NCAM1_HUMAN	7892	7661.24	8223.94	4519.83	4230.53	4276.95	27	30	38	3.19e-05	5e-05	0.87	4.30103
Q9H257	CARD9	Homo sapiens	Caspase recruitment domain-containing protein 9	CARD9_HUMAN	5052.06	4987.93	5188.77	3890.94	3901.4	3872.9	25	25	28	2.3e-05	5e-05	0.38	4.30103
Q9BUP3	HTATIP2	Homo sapiens	Oxidoreductase HTATIP2	HTAI2_HUMAN	5071.68	5118.87	5058.31	3873.77	3820.52	3881.36	17	17	19	1.48e-06	5e-05	0.4	4.30103
Q00535	CDK5	Homo sapiens	Cyclin-dependent kinase 5	CDK5_HUMAN	1839.01	1896.53	1884	1502.86	1489.52	1519.03	14	15	18	3.64e-05	5e-05	0.32	4.30103
Q9Y5Z4	HEBP2	Homo sapiens	Heme-binding protein 2	HEBP2_HUMAN	9955.95	9990.13	10097.7	8466.89	8530.7	8492.28	11	12	13	4.29e-06	5e-05	0.24	4.30103
P16150	SPN	Homo sapiens	Leukosialin	LEUK_HUMAN	15705.1	15712.4	15613.8	10965.2	10913.1	10922.9	10	11	12	1.4e-08	5e-05	0.52	4.30103
Q13630	GFUS	Homo sapiens	GDP-L-fucose synthase	FCL_HUMAN	11331.8	11623.3	11719.4	8862.79	9004.26	8616.64	9	9	9	7.97e-05	5e-05	0.39	4.30103
Q9UKW4	VAV3	Homo sapiens	Guanine nucleotide exchange factor VAV3	VAV3_HUMAN	3419.64	3548.6	3659.66	2460.79	2476.08	2555.57	26	26	29	0.000106491	0.00590476	0.5	2.2288
Q16512	PKN1	Homo sapiens	Serine/threonine-protein kinase N1	PKN1_HUMAN	3433.94	3437.7	3403.89	2790.01	2661.9	2688.02	33	33	36	9.13e-05	0.0062	0.34	2.20761
P51858	HDGF	Homo sapiens	Hepatoma-derived growth factor	HDGF_HUMAN	32574.7	31917.6	31918.7	38413.5	39809.3	40516.6	26	29	38	0.000260732	0.0174545	-0.3	1.75809
Q15042	RAB3GAP1	Homo sapiens	Rab3 GTPase-activating protein catalytic subunit	RB3GP_HUMAN	3692.97	3777.07	3751.69	3440.25	3389.76	3415.15	32	32	44	0.000327422	0.0175686	0.13	1.75526
P18754	RCC1	Homo sapiens	Regulator of chromosome condensation	RCC1_HUMAN	8875.62	8922.43	9135.4	11611.5	12537.9	11981	17	21	23	0.0002565	0.0178605	-0.42	1.74811
P19440	GGT1	Homo sapiens	Glutathione hydrolase 1 proenzyme	GGT1_HUMAN	3071.49	2651.43	2645.09	1468.84	1531.12	1560.79	10	10	10	0.000326071	0.01792	0.87	1.74666
Q12797	ASPH	Homo sapiens	Aspartyl/asparaginyl beta-hydroxylase	ASPH_HUMAN	1956.08	1936.02	1853.58	2353.93	2347.66	2369.2	21	22	24	0.000240793	0.0182857	-0.3	1.73789
Q6UX53	TMT1B	Homo sapiens	Thiol S-methyltransferase TMT1B	TMT1B_HUMAN	9365.04	9295.22	9564.82	6672.69	7174.36	7173.89	8	10	12	0.00032421	0.0182857	0.43	1.73789
P25815	S100P	Homo sapiens	Protein S100-P	S100P_HUMAN	1130.37	938.677	971.153	NA	NA	NA	2	2	2	0.000349032	0.0185926	2.61	1.73066
Q9C0H2	TTYH3	Homo sapiens	Protein tweety homolog 3	TTYH3_HUMAN	4089.7	3968.72	4138.96	3423.8	3495.25	3465.18	7	7	8	0.000314733	0.0186667	0.23	1.72893
Q15417	CNN3	Homo sapiens	Calponin-3	CNN3_HUMAN	1554.37	1581.25	1529.85	2186.12	2426.41	2336.66	8	10	11	0.000239619	0.0187317	-0.57	1.72742
Q92918	MAP4K1	Homo sapiens	Mitogen-activated protein kinase kinase kinase kinase 1	M4K1_HUMAN	2651.38	2880.1	2717.59	1949.77	2038.74	2015.92	17	17	17	0.000343674	0.0189434	0.46	1.72254
Q92974	ARHGEF2	Homo sapiens	Rho guanine nucleotide exchange factor 2	ARHG2_HUMAN	11653.5	12173.9	11318	8641.49	8943.44	8524.83	41	43	51	0.000312654	0.0190638	0.43	1.71979
P53007	SLC25A1	Homo sapiens	Tricarboxylate transport protein		24142.8	22053.3	23253.3	15426.7	16528.2	16290.5	12	14	19	0.000412619	0.0191186	0.53	1.71854
P30825	SLC7A1	Homo sapiens	High affinity cationic amino acid transporter 1	CTR1_HUMAN	3398.76	2992.55	3273.52	1797.94	1836.21	1665.22	5	6	6	0.000235844	0.0192	0.87	1.7167
P08236	GUSB	Homo sapiens	Beta-glucuronidase	BGLR_HUMAN	2909.48	2853.73	2595.4	1840.94	1750.52	1808.68	9	9	10	0.000338563	0.0193077	0.63	1.71427
Q8WUY1	THEM6	Homo sapiens	Protein THEM6	THEM6_HUMAN	1044.94	987.073	1071.74	699.263	702.772	642.977	5	5	5	0.000379787	0.0194483	0.6	1.71112
P54886	ALDH18A1	Homo sapiens	Delta-1-pyrroline-5-carboxylate synthase	P5CS_HUMAN	8096.59	7878.45	7672.04	11291	10728.3	10494	38	41	47	0.000283161	0.0194783	-0.46	1.71045
Q3YBM2	TMEM176B	Homo sapiens	Transmembrane protein 176B	T176B_HUMAN	3114.67	3614.5	2976.06	NA	NA	NA	1	1	1	0.000127402	0.0196522	3.87	1.70659
P08243	ASNS	Homo sapiens	Asparagine synthetase [glutamine-hydrolyzing]	ASNS_HUMAN	9891.45	9374.63	10208.4	5572.34	6217.57	5785.96	22	24	29	0.000219271	0.0196923	0.75	1.7057
P49006	MARCKSL1	Homo sapiens	MARCKS-related protein	MRP_HUMAN	2599.44	2349.22	2525.81	4103.58	4663.38	4673.56	3	3	3	0.000366799	0.0201429	-0.85	1.69588
P14618	PKM	Homo sapiens	Pyruvate kinase PKM	KPYM_HUMAN	156236	145911	153164	110502	113790	108643	50	60	85	0.000213243	0.0202105	0.45	1.69442
Q9UHB6	LIMA1	Homo sapiens	LIM domain and actin-binding protein 1	LIMA1_HUMAN	3565.35	3642.39	3580.59	4514.41	4506.12	4310.81	31	31	37	0.000210585	0.0207568	-0.31	1.68284
Q04206	RELA	Homo sapiens	Transcription factor p65	TF65_HUMAN	4052.83	3981.95	3923.08	3316.42	3385.94	3390.98	16	17	19	0.00013792	0.0210769	0.24	1.67619
P48735	IDH2	Homo sapiens	Isocitrate dehydrogenase [NADP]		49464.9	45138.9	46184.2	32534.3	32235.5	32872.8	28	35	47	0.000201449	0.0213333	0.53	1.67094
Q6NUK1	SLC25A24	Homo sapiens	Mitochondrial adenyl nucleotide antiporter SLC25A24	SCMC1_HUMAN	12738	12674.1	12603.9	9169.63	9070.61	9711.85	25	25	29	0.000135804	0.02192	0.44	1.65916
P30837	ALDH1B1	Homo sapiens	Aldehyde dehydrogenase X		3127.14	3025.14	3134.35	4102.08	3958.09	3891.05	18	19	22	0.000199069	0.0219429	-0.36	1.65871
P02545	LMNA	Homo sapiens	Prelamin-A/C	LMNA_HUMAN	139203	139841	133983	109578	107003	110578	59	66	92	0.00015434	0.0222069	0.34	1.65351
Q13488	TCIRG1	Homo sapiens	V-type proton ATPase 116 kDa subunit a 3	VPP3_HUMAN	3440.43	3343.47	3307.35	2636.32	2554.05	2485.45	24	24	27	0.000188809	0.0225882	0.39	1.64612
Q96SL4	GPX7	Homo sapiens	Glutathione peroxidase 7	GPX7_HUMAN	3425.26	3520.33	3124.95	5853.71	6212.77	5965.29	9	9	10	0.000129472	0.0228333	-0.84	1.64143
O00186	STXBP3	Homo sapiens	Syntaxin-binding protein 3	STXB3_HUMAN	7249.95	6922.22	7257.28	5614.32	5595.54	5713.77	24	26	28	0.000152375	0.023	0.34	1.63827
B0I1T2	MYO1G	Homo sapiens	Unconventional myosin-Ig	MYO1G_HUMAN	10948	9872.66	10444.3	5882.15	5597.77	5190.49	41	43	53	0.000181061	0.0232727	0.91	1.63315
P07384	CAPN1	Homo sapiens	Calpain-1 catalytic subunit	CAN1_HUMAN	10724.3	10743.7	10311.5	8538.73	8321.23	8545.35	28	31	32	0.000151278	0.0238519	0.32	1.62248
P29762	CRABP1	Homo sapiens	Cellular retinoic acid-binding protein 1	RABP1_HUMAN	10076.7	10361.4	10580	6940.5	6994.73	7476.71	14	15	20	0.000175061	0.024	0.54	1.61979
P11216	PYGB	Homo sapiens	Glycogen phosphorylase		6445.09	6570.74	6130.6	5103.02	4888.79	4898.98	40	41	49	0.000546576	0.0247324	0.36	1.60673
O95684	CEP43	Homo sapiens	Centrosomal protein 43	CEP43_HUMAN	1529.7	1513.21	1486.52	1887.63	1831.71	1812.42	12	12	14	0.000172454	0.0247742	-0.29	1.606
P18206	VCL	Homo sapiens	Vinculin	VINC_HUMAN	13799.5	14194.9	13236.4	17388.9	17890	17215.6	71	85	93	0.000489923	0.0252903	-0.35	1.59705
P29350	PTPN6	Homo sapiens	Tyrosine-protein phosphatase non-receptor type 6	PTN6_HUMAN	16350.3	16194.5	16185.9	11112.4	10174.3	11559.1	32	35	40	0.000473024	0.0257049	0.57	1.58998
Q9Y617	PSAT1	Homo sapiens	Phosphoserine aminotransferase	SERC_HUMAN	27386.8	27521.6	24903	14676	12638.6	15006.7	20	24	31	0.000540344	0.0258235	0.92	1.58798
Q6P5R6	RPL22L1	Homo sapiens	Ribosomal protein eL22-like	RL22L_HUMAN	2330.56	2319.19	2424.62	530.191	797.173	693.316	3	3	5	0.000462797	0.0261333	1.83	1.58281
Q9HCJ6	VAT1L	Homo sapiens	Synaptic vesicle membrane protein VAT-1 homolog-like	VAT1L_HUMAN	4082.48	3865.59	4612.02	1826.49	1471.22	1392.33	14	14	16	0.000539581	0.026209	1.43	1.58155
P14324	FDPS	Homo sapiens	Farnesyl pyrophosphate synthase	FPPS_HUMAN	22125.1	21976.8	22451.2	15408.3	13428	14849.8	9	10	13	0.000528182	0.0266061	0.61	1.57502
O75874	IDH1	Homo sapiens	Isocitrate dehydrogenase [NADP] cytoplasmic	IDHC_HUMAN	17579.6	16676.6	16954.7	14095.9	13981.1	13472	24	29	32	0.000560889	0.0271233	0.3	1.56666
Q13103	SPP2	Homo sapiens	Secreted phosphoprotein 24	SPP24_HUMAN	NA	NA	NA	1450.09	1434.96	1897.45	1	1	1	0.000522461	0.0274375	-3.4	1.56166
Q3SY69	ALDH1L2	Homo sapiens	Mitochondrial 10-formyltetrahydrofolate dehydrogenase	AL1L2_HUMAN	6074.68	5862.41	5871.19	3158.58	3790.39	3459.54	51	52	60	0.000559494	0.0275	0.78	1.56067
Q13144	EIF2B5	Homo sapiens	Translation initiation factor eIF2B subunit epsilon	EI2BE_HUMAN	3916.15	3773	3774.66	4345.85	4432.15	4412.02	16	16	19	0.000510809	0.027873	-0.2	1.55482
P12931	SRC	Homo sapiens	Proto-oncogene tyrosine-protein kinase Src	SRC_HUMAN	997.756	895.086	985.36	641.385	582.385	625.003	6	6	6	0.000591275	0.0280533	0.64	1.55202
O15067	PFAS	Homo sapiens	Phosphoribosylformylglycinamidine synthase	PUR4_HUMAN	4530.34	4386.52	4382.65	5222.38	5468.54	5245.27	36	36	40	0.000587473	0.0284324	-0.26	1.54619
Q9Y3C1	NOP16	Homo sapiens	Nucleolar protein 16	NOP16_HUMAN	2188.47	2295.28	2356.56	3043.92	2901.67	2918.95	7	7	8	0.000599076	0.0293158	-0.37	1.5329
Q5R372	RABGAP1L	Homo sapiens	Rab GTPase-activating protein 1-like	RBG1L_HUMAN	2338.44	2104.86	2182.62	1455.02	1569.48	1535.74	21	21	23	0.000615283	0.0301538	0.54	1.52066
Q9BYT1	SLC17A9	Homo sapiens	Voltage-gated purine nucleotide uniporter SLC17A9	S17A9_HUMAN	NA	NA	NA	615.257	516.455	560.44	1	1	1	0.000637913	0.0337722	-1.44	1.47144
Q08257	CRYZ	Homo sapiens	Quinone oxidoreductase	QOR_HUMAN	2119.83	1974.22	1976.66	2918.47	3284.77	2993.08	14	14	16	0.000644956	0.03455	-0.6	1.46155
P00390	GSR	Homo sapiens	Glutathione reductase		8991.42	9225.95	9236.04	7185.33	7358.13	6756.6	22	23	30	0.000696096	0.0377143	0.37	1.42349
Q4KMQ2	ANO6	Homo sapiens	Anoctamin-6	ANO6_HUMAN	3375.55	3596.35	3488.19	2914.67	2890.37	2833.83	24	24	27	0.00068489	0.0381687	0.28	1.41829
P11586	MTHFD1	Homo sapiens	C-1-tetrahydrofolate synthase		22548.4	23330.6	22587.6	25969.9	26867.6	26892.7	51	56	67	0.000674468	0.0386341	-0.22	1.41303
Q8NFX7	STXBP6	Homo sapiens	Syntaxin-binding protein 6	STXB6_HUMAN	850.454	926.379	766.359	NA	NA	NA	4	4	4	0.000670964	0.0391111	2.43	1.4077
P51606	RENBP	Homo sapiens	N-acylglucosamine 2-epimerase	RENBP_HUMAN	4503.3	4076.04	4427.61	3233.87	3121.39	3211.81	13	13	13	0.000718694	0.04	0.44	1.39794
O95716	RAB3D	Homo sapiens	Ras-related protein Rab-3D	RAB3D_HUMAN	1817.52	1841.98	1935.6	1273.68	1187.2	1080.28	11	11	11	0.000867674	0.0427879	0.66	1.36868
O14841	OPLAH	Homo sapiens	5-oxoprolinase	OPLA_HUMAN	3465.96	3233.81	3633.73	2074.69	2059.41	1764.46	31	32	38	0.000856804	0.0432245	0.81	1.36427
Q9NR50	EIF2B3	Homo sapiens	Translation initiation factor eIF2B subunit gamma	EI2BG_HUMAN	2330.51	2519.38	2414.89	2962.15	2973.65	2932.25	18	18	20	0.000949897	0.043534	-0.29	1.36117
Q14145	KEAP1	Homo sapiens	Kelch-like ECH-associated protein 1	KEAP1_HUMAN	1997.77	1885.78	1883.4	1458.27	1558.46	1482.76	17	17	19	0.000878289	0.0436	0.36	1.36051
P28065	PSMB9	Homo sapiens	Proteasome subunit beta type-9	PSB9_HUMAN	29973.9	28748.3	31809.5	22396.3	23220.6	21980.9	8	10	10	0.000958472	0.043619	0.42	1.36032
O95870	ABHD16A	Homo sapiens	Phosphatidylserine lipase ABHD16A	ABHGA_HUMAN	3469.11	3572.88	3608.25	2958.25	2993.19	2821.75	20	20	20	0.000842125	0.0436701	0.28	1.35982
P02538	KRT6A	Homo sapiens	Keratin		NA	NA	NA	1728.55	1865.25	3804.38	23	23	24	0.000930107	0.0439608	-3.46	1.35693
P41250	GARS1	Homo sapiens	Glycine--tRNA ligase	GARS_HUMAN	24821	25113	24809.8	18908.9	17690	19766.2	30	31	39	0.000954031	0.0440385	0.41	1.35617
Q9Y266	NUDC	Homo sapiens	Nuclear migration protein nudC	NUDC_HUMAN	27722.9	28071	28864.9	34042.9	34621.7	36476.2	26	32	46	0.000833265	0.044125	-0.31	1.35532
Q567U6	CCDC93	Homo sapiens	Coiled-coil domain-containing protein 93	CCD93_HUMAN	2467.23	2442.37	2351.93	1830.33	1938.33	1971.61	27	27	30	0.000925843	0.044396	0.34	1.35266
Q15382	RHEB	Homo sapiens	GTP-binding protein Rheb	RHEB_HUMAN	6483.98	6237.65	6474.53	5692.95	5574.85	5680.87	11	12	13	0.000966032	0.0444151	0.18	1.35247
Q5BKZ1	ZNF326	Homo sapiens	DBIRD complex subunit ZNF326	ZN326_HUMAN	2127.76	1953.24	1996.83	2785.42	2821.75	2628.72	16	16	20	0.000831586	0.0445895	-0.44	1.35077
O00151	PDLIM1	Homo sapiens	PDZ and LIM domain protein 1	PDLI1_HUMAN	14610.3	14857.1	15455.6	10788.8	11409.1	11794.7	19	20	28	0.00083053	0.0450638	0.4	1.34617
Q14690	PDCD11	Homo sapiens	Protein RRP5 homolog	RRP5_HUMAN	9122.25	9158.38	9091.36	9987.59	10439.8	10174	71	72	86	0.00102398	0.0454286	-0.16	1.34267
P09467	FBP1	Homo sapiens	Fructose-1		2912.66	2431.73	2495.25	1421.24	1431.2	1250.34	13	14	16	0.000827735	0.0455484	0.93	1.34153
O43819	SCO2	Homo sapiens	Protein SCO2 homolog		3390.67	3665.66	3386.05	4399.92	4505.06	4642.36	5	5	6	0.00102376	0.0458378	-0.38	1.33878
X5DSL3	mCherry	Anaplasma marginale	MCherry fluorescent protein	X5DSL3_ANAMA	149931	149117	155316	2348.49	NA	NA	19	30	45	0.00106145	0.0458761	7.87	1.33841
Q13568	IRF5	Homo sapiens	Interferon regulatory factor 5	IRF5_HUMAN	3141.46	3270.08	3112.85	2603.55	2653.78	2718.21	12	12	15	0.000826831	0.0460435	0.26	1.33683
O43314	PPIP5K2	Homo sapiens	Inositol hexakisphosphate and diphosphoinositol-pentakisphosphate kinase 2	VIP2_HUMAN	2055.12	2022.21	1932.42	2452.08	2636.04	2618.46	30	30	32	0.00109221	0.046188	-0.36	1.33547
P29401	TKT	Homo sapiens	Transketolase	TKT_HUMAN	73891.4	73934.4	76257	66426.4	67837	67536	29	32	44	0.00101863	0.0462545	0.15	1.33485
P07332	FES	Homo sapiens	Tyrosine-protein kinase Fes/Fps	FES_HUMAN	1505.94	1517.27	1522.97	899.226	1041.9	867.997	16	16	18	0.000982288	0.0463551	0.7	1.3339
Q9Y5X3	SNX5	Homo sapiens	Sorting nexin-5	SNX5_HUMAN	7197.21	7057.2	7048.46	6009.42	5990.07	6283.85	21	21	25	0.000817677	0.0465495	0.22	1.33209
Q9NRK6	ABCB10	Homo sapiens	ATP-binding cassette sub-family B member 10		1806.32	1943.82	1895.35	2364.29	2293.78	2276.31	17	17	19	0.00108505	0.0465862	-0.3	1.33174
Q99541	PLIN2	Homo sapiens	Perilipin-2	PLIN2_HUMAN	2057.94	2121.31	2146.49	1524.62	1436.06	1310.25	12	12	12	0.000999022	0.0466789	0.57	1.33088
P17813	ENG	Homo sapiens	Endoglin	EGLN_HUMAN	2560.29	2446.69	2520.16	3209.45	3587.97	3343.24	15	15	20	0.00107586	0.0469913	-0.43	1.32798
P07203	GPX1	Homo sapiens	Glutathione peroxidase 1	GPX1_HUMAN	10392.2	10357.2	10562.7	8470.16	7787.48	8330.46	13	16	18	0.00078159	0.0470667	0.35	1.32729
P29966	MARCKS	Homo sapiens	Myristoylated alanine-rich C-kinase substrate	MARCS_HUMAN	6406.15	6299.56	6170.29	8712.58	10112.8	9058.29	9	9	10	0.00107298	0.0474035	-0.56	1.32419
Q9NZK5	ADA2	Homo sapiens	Adenosine deaminase 2	ADA2_HUMAN	935.426	792.972	832.498	546.405	529.432	538.666	9	9	11	0.000773659	0.0475955	0.66	1.32243
P30043	BLVRB	Homo sapiens	Flavin reductase (NADPH)	BLVRB_HUMAN	5641.93	5401.33	5001.15	3625.84	3244.45	3431.44	8	8	12	0.000746429	0.047814	0.64	1.32045
Q9UFN0	NIPSNAP3A	Homo sapiens	Protein NipSnap homolog 3A	NPS3A_HUMAN	3876.07	3672.29	3690.83	2684.69	2307.68	2343.56	11	11	13	0.00110221	0.0481345	0.62	1.31754
P49137	MAPKAPK2	Homo sapiens	MAP kinase-activated protein kinase 2	MAPK2_HUMAN	1718.89	1817.68	1661.22	1348.47	1367.02	1349.68	16	17	20	0.000771065	0.0481364	0.35	1.31753
P53004	BLVRA	Homo sapiens	Biliverdin reductase A	BIEA_HUMAN	14599.5	13399	14407.8	11357.3	11111.5	11062.4	17	17	21	0.00110042	0.0485424	0.34	1.31388
P55899	FCGRT	Homo sapiens	IgG receptor FcRn large subunit p51	FCGRN_HUMAN	4057.17	3524.57	3477.01	2333.94	2260.24	2186.58	8	8	10	0.000767796	0.0486897	0.7	1.31256
P12955	PEPD	Homo sapiens	Xaa-Pro dipeptidase	PEPD_HUMAN	4662.68	4730.58	4973.68	3924.59	4013.68	4103.25	12	12	13	0.00166231	0.0496687	0.25	1.30392
P82970	HMGN5	Homo sapiens	High mobility group nucleosome-binding domain-containing protein 5	HMGN5_HUMAN	2466.21	2564.51	2463.57	3585.34	4180.72	3616.72	10	11	12	0.0012847	0.0499549	-0.6	1.30142
P29144	TPP2	Homo sapiens	Tripeptidyl-peptidase 2	TPP2_HUMAN	11087.3	11180.2	11237.5	10636.9	10783.9	10667.8	58	59	74	0.00165856	0.0499753	0.06	1.30124
Q99536	VAT1	Homo sapiens	Synaptic vesicle membrane protein VAT-1 homolog	VAT1_HUMAN	8567.13	8591.01	8189.77	6078.16	6702.13	6659.59	18	20	22	0.00163477	0.0502857	0.38	1.29856
Q6XQN6	NAPRT	Homo sapiens	Nicotinate phosphoribosyltransferase	PNCB_HUMAN	24881.1	24358.5	25057.2	17686.9	19688.2	17620.6	28	29	30	0.0012706	0.0503333	0.44	1.29814
O75369	FLNB	Homo sapiens	Filamin-B	FLNB_HUMAN	5021.29	4885.38	4849.02	4014.1	4290.28	4175.53	108	114	139	0.00159889	0.0504557	0.24	1.29709
Q13596	SNX1	Homo sapiens	Sorting nexin-1	SNX1_HUMAN	3766.88	3622.87	3819.11	3201.96	3264.02	3281.16	19	19	23	0.00132779	0.0505075	0.2	1.29664
O95865	DDAH2	Homo sapiens	Putative hydrolase DDAH2	DDAH2_HUMAN	3496.13	3407.39	3680.61	4703.23	5439.04	5061.63	11	11	12	0.0016342	0.0506	-0.52	1.29585
Q15286	RAB35	Homo sapiens	Ras-related protein Rab-35	RAB35_HUMAN	9122.92	8475.38	8505.23	6920.68	6600	7035.93	11	12	13	0.00147547	0.0506759	0.34	1.2952
O95347	SMC2	Homo sapiens	Structural maintenance of chromosomes protein 2	SMC2_HUMAN	7812.1	8087.3	7835.46	9308.3	8888.56	8959.15	63	63	74	0.00172762	0.0506905	-0.19	1.29507
Q6IBW4	NCAPH2	Homo sapiens	Condensin-2 complex subunit H2	CNDH2_HUMAN	1656.58	1787.17	1675.95	2237.3	2275.81	2098.97	11	11	11	0.00169046	0.0507073	-0.37	1.29493
Q9BZL4	PPP1R12C	Homo sapiens	Protein phosphatase 1 regulatory subunit 12C	PP12C_HUMAN	1041.7	1058.64	1088.56	917.176	862.499	873.453	14	14	15	0.0012615	0.0507176	0.27	1.29484
P16885	PLCG2	Homo sapiens	1-phosphatidylinositol 4		5113.54	5012.62	5122.27	3992.76	3790.82	3489.21	50	55	58	0.00159666	0.0507771	0.44	1.29433
P12277	CKB	Homo sapiens	Creatine kinase B-type	KCRB_HUMAN	7397.5	8020.38	7891.01	10194.8	10690.7	9876.08	16	16	20	0.00119425	0.050784	-0.4	1.29427
O75027	ABCB7	Homo sapiens	Iron-sulfur clusters transporter ABCB7		2354.05	2432.54	2409.1	2843.24	3040.11	2853.76	15	15	18	0.00124097	0.0507907	-0.28	1.29422
Q14151	SAFB2	Homo sapiens	Scaffold attachment factor B2	SAFB2_HUMAN	5777.03	5799.42	6086.37	6737.13	6656.8	6762.35	37	37	45	0.00161815	0.0509182	-0.19	1.29313
O15254	ACOX3	Homo sapiens	Peroxisomal acyl-coenzyme A oxidase 3	ACOX3_HUMAN	1435.71	1374.96	1351.57	1852.32	1770.93	1690.9	11	11	11	0.00156519	0.050961	-0.35	1.29276
P05091	ALDH2	Homo sapiens	Aldehyde dehydrogenase		30783.5	28865.6	29293.1	21885.7	23110.4	24087.2	24	26	28	0.00172055	0.050994	0.37	1.29248
O43865	AHCYL1	Homo sapiens	S-adenosylhomocysteine hydrolase-like protein 1	SAHH2_HUMAN	6437.88	6313.18	6816.11	5187.74	5399.61	5093.31	28	29	33	0.00153322	0.051	0.32	1.29243
O14773	TPP1	Homo sapiens	Tripeptidyl-peptidase 1	TPP1_HUMAN	10057.3	10331.6	10309.8	6869.06	5715.2	5481.57	13	14	18	0.00156125	0.051	0.77	1.29243
Q01433	AMPD2	Homo sapiens	AMP deaminase 2	AMPD2_HUMAN	4177.76	4215.94	4356.79	3044.31	2564.07	2591.98	32	32	36	0.00145597	0.0510278	0.64	1.29219
P15144	ANPEP	Homo sapiens	Aminopeptidase N	AMPN_HUMAN	11425.9	10906.3	10210.3	7585.74	6428.42	6702.16	35	40	49	0.00159302	0.0511026	0.65	1.29156
P55809	OXCT1	Homo sapiens	Succinyl-CoA:3-ketoacid coenzyme A transferase 1		7497.27	7577.76	7318.74	8282.64	8600.41	8564.97	16	16	21	0.00125213	0.0511077	-0.18	1.29151
Q10588	BST1	Homo sapiens	ADP-ribosyl cyclase/cyclic ADP-ribose hydrolase 2	BST1_HUMAN	6522.08	6032.9	6662.17	5038.16	4959.86	4717.28	9	9	11	0.00179841	0.0511111	0.38	1.29148
Q16775	HAGH	Homo sapiens	Hydroxyacylglutathione hydrolase		5241.56	5310.12	5808.02	4110.33	4181.72	4200.97	9	9	11	0.00122973	0.0511875	0.39	1.29084
Q15126	PMVK	Homo sapiens	Phosphomevalonate kinase	PMVK_HUMAN	7198.36	7281.03	7429.83	6275.37	6555.92	6331.48	11	11	12	0.00117559	0.0511935	0.19	1.29078
P41218	MNDA	Homo sapiens	Myeloid cell nuclear differentiation antigen	MNDA_HUMAN	16274.7	15216.9	16389	10710.1	12062.2	11589.5	27	29	37	0.00140197	0.051234	0.48	1.29044
Q9UHL4	DPP7	Homo sapiens	Dipeptidyl peptidase 2	DPP2_HUMAN	19130.6	18875.2	19625.1	10284.8	7735.89	9855.72	14	14	17	0.00120165	0.0512381	1.06	1.29041
O15479	MAGEB2	Homo sapiens	Melanoma-associated antigen B2	MAGB2_HUMAN	7152.01	6256.92	6625.43	4590.03	4161.86	3925.35	14	14	15	0.00156429	0.0512941	0.66	1.28993
Q04760	GLO1	Homo sapiens	Lactoylglutathione lyase	LGUL_HUMAN	152786	141682	159024	85117.9	63506.7	78364.2	15	18	22	0.00171901	0.0513012	1.01	1.28987
P00387	CYB5R3	Homo sapiens	NADH-cytochrome b5 reductase 3	NB5R3_HUMAN	18079.9	17545.5	16953.6	14482.3	13353.5	13945.7	20	20	26	0.00153776	0.051302	0.33	1.28987
P05107	ITGB2	Homo sapiens	Integrin beta-2	ITB2_HUMAN	19337.9	19158.8	18926.1	21686.4	22605	21411	37	38	49	0.00155167	0.0513377	-0.19	1.28956
Q00577	PURA	Homo sapiens	Transcriptional activator protein Pur-alpha	PURA_HUMAN	5231.94	5571.88	5213.63	4093.93	3840.74	4232.7	10	10	12	0.00153284	0.0513469	0.4	1.28949
Q99653	CHP1	Homo sapiens	Calcineurin B homologous protein 1	CHP1_HUMAN	1130.62	1220.38	1211.18	1464.14	1537.58	1467.08	14	14	18	0.00145372	0.0513846	-0.33	1.28917
P54578	USP14	Homo sapiens	Ubiquitin carboxyl-terminal hydrolase 14	UBP14_HUMAN	6654.35	7133.6	6744.37	8176.69	8302.64	8000.69	26	28	32	0.00179189	0.0514118	-0.25	1.28894
Q96HP4	OXNAD1	Homo sapiens	Oxidoreductase NAD-binding domain-containing protein 1	OXND1_HUMAN	322.497	357.045	300.788	497.89	548.742	564.916	5	5	5	0.00136317	0.0514118	-0.72	1.28894
Q9Y5K8	ATP6V1D	Homo sapiens	V-type proton ATPase subunit D	VATD_HUMAN	2461.57	2299	2460.05	2007.92	2032	1959.13	13	13	15	0.00180594	0.0515349	0.27	1.2879
P13797	PLS3	Homo sapiens	Plastin-3	PLST_HUMAN	1768.74	1800.17	1651.68	2126.74	2166.48	2168.2	26	27	33	0.00137527	0.0515652	-0.31	1.28764
Q9HAV7	GRPEL1	Homo sapiens	GrpE protein homolog 1		8614.01	9150.44	8808.04	10485.5	10309	10712.2	13	13	16	0.00121536	0.0515906	-0.25	1.28743
Q9UKS6	PACSIN3	Homo sapiens	Protein kinase C and casein kinase substrate in neurons protein 3	PACN3_HUMAN	NA	NA	234.844	486.437	580.289	498.84	2	2	2	0.00138607	0.0516	-1.33	1.28735
Q99543	DNAJC2	Homo sapiens	DnaJ homolog subfamily C member 2	DNJC2_HUMAN	3469.53	3424.05	3635.18	4105.62	4260.92	4265.89	22	23	27	0.00117334	0.0516098	-0.26	1.28727
Q56VL3	OCIAD2	Homo sapiens	OCIA domain-containing protein 2	OCAD2_HUMAN	420.362	659.662	658.799	2381.12	2882.48	1920.06	5	5	5	0.0017004	0.0516121	-2.06	1.28725
P06865	HEXA	Homo sapiens	Beta-hexosaminidase subunit alpha	HEXA_HUMAN	5156.51	5248.4	4758.29	3769.95	3890.67	3519.62	18	20	21	0.00196147	0.0516404	0.44	1.28701
Q9UNP9	PPIE	Homo sapiens	Peptidyl-prolyl cis-trans isomerase E	PPIE_HUMAN	5721.35	5917.89	5669.94	6944.26	7275.85	6762.42	14	16	20	0.00155091	0.05168	-0.28	1.28668
Q7Z2Z2	EFL1	Homo sapiens	Elongation factor-like GTPase 1	EFL1_HUMAN	1788.35	1752.01	1713.01	1514.79	1418.54	1429.36	29	29	34	0.00153284	0.0516986	0.27	1.28652
O75396	SEC22B	Homo sapiens	Vesicle-trafficking protein SEC22b	SC22B_HUMAN	15752.8	16169.4	17456.1	9434.43	11388.2	9858.77	16	19	20	0.00178253	0.051716	0.69	1.28638
P11234	RALB	Homo sapiens	Ras-related protein Ral-B	RALB_HUMAN	3421.8	3154.07	3485.75	2473.07	2421.78	2604.35	11	13	16	0.00144624	0.0517465	0.42	1.28612
Q9P031	CCDC59	Homo sapiens	Thyroid transcription factor 1-associated protein 26	TAP26_HUMAN	1246.87	1304.21	1220.33	1465.81	1475.8	1468.59	7	7	8	0.00134531	0.0517926	-0.23	1.28573
P00742	F10	Homo sapiens	Coagulation factor X	FA10_HUMAN	609.113	803.421	872.908	1781.44	1798.04	1963.93	4	4	4	0.00137261	0.0519416	-1.29	1.28448
Q96J42	TXNDC15	Homo sapiens	Thioredoxin domain-containing protein 15	TXD15_HUMAN	348.79	380.523	281.938	115.302	85.1663	66.1389	3	3	3	0.00181931	0.0519538	1.95	1.28438
Q9UGM6	WARS2	Homo sapiens	Tryptophan--tRNA ligase		2384.47	2259.53	2449.35	1684.9	1858.15	1743.75	11	11	11	0.00138407	0.0519712	0.42	1.28424
P62333	PSMC6	Homo sapiens	26S proteasome regulatory subunit 10B	PRS10_HUMAN	10426	10201	10472.1	11701.3	11264.3	11399.9	24	28	32	0.00196917	0.0520447	-0.14	1.28362
P33992	MCM5	Homo sapiens	DNA replication licensing factor MCM5	MCM5_HUMAN	23950.5	23726.8	23589.8	20232.6	18382.4	18611.3	50	60	70	0.00193391	0.0522273	0.32	1.2821
Q02790	FKBP4	Homo sapiens	Peptidyl-prolyl cis-trans isomerase FKBP4	FKBP4_HUMAN	10700.8	10703.5	10894.4	12794.3	12583	11994.3	36	38	46	0.00198221	0.0523556	-0.21	1.28104
P47712	PLA2G4A	Homo sapiens	Cytosolic phospholipase A2	PA24A_HUMAN	1247.24	1265.94	1311.6	1761.76	2041.16	2034.58	16	16	17	0.00115874	0.0524628	-0.61	1.28015
P53621	COPA	Homo sapiens	Coatomer subunit alpha	COPA_HUMAN	19321.6	19076.2	18739.1	17768.4	17890.6	17693.7	69	75	89	0.00192368	0.0525257	0.1	1.27963
P28340	POLD1	Homo sapiens	DNA polymerase delta catalytic subunit	DPOD1_HUMAN	6261.13	6104.39	6298.52	5811.49	5805.17	5810.39	45	45	49	0.00204513	0.0543388	0.1	1.26489
Q9H0R6	QRSL1	Homo sapiens	Glutamyl-tRNA(Gln) amidotransferase subunit A		1103.68	1098.89	1107.03	1403.76	1533.65	1358.42	12	12	12	0.00202479	0.0544088	-0.37	1.26433
Q9BWS9	CHID1	Homo sapiens	Chitinase domain-containing protein 1	CHID1_HUMAN	5710.87	6106	5648.92	4548.84	4833.68	4711.19	13	13	14	0.00204018	0.0546374	0.31	1.26251
P14384	CPM	Homo sapiens	Carboxypeptidase M	CBPM_HUMAN	2778.78	2613.37	2607.79	2085.62	1915.79	2155.49	15	16	19	0.00300294	0.0562632	0.38	1.24978
P15498	VAV1	Homo sapiens	Proto-oncogene vav	VAV_HUMAN	7291.42	6857.36	7032.04	5803.58	6135.24	5941.93	35	35	39	0.00213371	0.0563226	0.24	1.24932
Q9BRF8	CPPED1	Homo sapiens	Serine/threonine-protein phosphatase CPPED1	CPPED_HUMAN	6585.8	6641.55	6004.45	5051.93	4732.03	4938.88	11	11	14	0.00208514	0.0563478	0.38	1.24912
Q8TDZ2	MICAL1	Homo sapiens	[F-actin]-monooxygenase MICAL1	MICA1_HUMAN	14088.7	13886.3	13695.7	11710.1	10402.5	10578.8	35	38	46	0.00298796	0.056511	0.35	1.24787
P49591	SARS1	Homo sapiens	Serine--tRNA ligase		19532.2	18763.5	19173.7	13640.8	10834.8	12553.2	25	25	35	0.00289554	0.0565381	0.64	1.24766
P55265	ADAR	Homo sapiens	Double-stranded RNA-specific adenosine deaminase	DSRAD_HUMAN	14572.8	14802.3	13698.2	10789.5	11736.2	10489.7	52	59	72	0.00294246	0.0566044	0.38	1.24715
P11182	DBT	Homo sapiens	Lipoamide acyltransferase component of branched-chain alpha-keto acid dehydrogenase complex		3717.14	3795.06	3967.06	3063.29	3272.43	3137.41	16	17	20	0.00212701	0.056627	0.28	1.24698
Q6FI81	CIAPIN1	Homo sapiens	Anamorsin	CPIN1_HUMAN	5857.48	5977.54	6166.53	7325.04	8104.02	7485.23	20	20	25	0.0021447	0.0567059	-0.35	1.24637
Q9Y2I8	WDR37	Homo sapiens	WD repeat-containing protein 37	WDR37_HUMAN	2169.7	2402.87	1995.06	1476.26	1229.16	1330.02	14	14	17	0.00297984	0.0567611	0.7	1.24595
Q14126	DSG2	Homo sapiens	Desmoglein-2	DSG2_HUMAN	1526.41	1613.7	1476.32	2086.45	2528.02	2276.54	22	22	22	0.00289073	0.0567928	-0.57	1.24571
Q8N1G4	LRRC47	Homo sapiens	Leucine-rich repeat-containing protein 47	LRC47_HUMAN	4286.22	4112.72	4141.66	4740.98	4846.13	5087.32	25	26	33	0.00302561	0.0568384	-0.23	1.24536
Q15257	PTPA	Homo sapiens	Serine/threonine-protein phosphatase 2A activator	PTPA_HUMAN	4324.12	4194.93	4165.85	3781.15	3858.55	3685.77	8	8	10	0.00293121	0.0568571	0.16	1.24521
Q9P2B2	PTGFRN	Homo sapiens	Prostaglandin F2 receptor negative regulator	FPRP_HUMAN	1655.78	1516.34	1554.41	1159.05	1177.18	1013.11	17	17	19	0.00312813	0.0569191	0.5	1.24474
Q9H3H1	TRIT1	Homo sapiens	tRNA dimethylallyltransferase	MOD5_HUMAN	1907.61	1851.07	2067.76	2441.18	2503.02	2391.97	15	15	17	0.00288033	0.0570498	-0.33	1.24375
Q13428	TCOF1	Homo sapiens	Treacle protein	TCOF_HUMAN	7001.59	7041.93	7069.87	8555.01	9862.42	9289.38	52	56	67	0.00283085	0.0570776	-0.39	1.24353
O00757	FBP2	Homo sapiens	Fructose-1		2431.8	3404.02	3181.26	1449.85	1089.04	1143.81	1	1	1	0.00274101	0.0571349	1.29	1.2431
Q99615	DNAJC7	Homo sapiens	DnaJ homolog subfamily C member 7	DNJC7_HUMAN	7610.24	7761.22	7617.45	8449.45	9054.83	8821.23	36	39	45	0.00308465	0.0571624	-0.19	1.24289
P31146	CORO1A	Homo sapiens	Coronin-1A	COR1A_HUMAN	165407	156852	159284	134790	139749	142139	26	28	35	0.00287429	0.0573091	0.21	1.24178
P13984	GTF2F2	Homo sapiens	General transcription factor IIF subunit 2	T2FB_HUMAN	2676.53	2716.92	2754.54	2191.69	2247.67	2002	17	17	18	0.00282306	0.0573395	0.34	1.24155
Q9NR30	DDX21	Homo sapiens	Nucleolar RNA helicase 2	DDX21_HUMAN	21084.3	22028.2	21009	25681.6	28279.9	29018.6	50	52	68	0.0030798	0.057368	-0.37	1.24133
P46459	NSF	Homo sapiens	Vesicle-fusing ATPase	NSF_HUMAN	12386.7	12161.7	12186.1	11160.2	10633.3	11124.3	46	50	60	0.00273322	0.0574019	0.16	1.24107
Q15004	PCLAF	Homo sapiens	PCNA-associated factor	PAF15_HUMAN	1815.86	2102.03	1920.11	1136.67	1357.13	1292.66	6	6	8	0.00308321	0.0574077	0.63	1.24103
O96007	MOCS2	Homo sapiens	Molybdopterin synthase catalytic subunit	MOC2B_HUMAN	363.464	NA	NA	606.325	581.091	610.882	1	1	1	0.00278807	0.0576037	-0.97	1.23955
O75475	PSIP1	Homo sapiens	PC4 and SFRS1-interacting protein	PSIP1_HUMAN	14747.4	14093.3	13412.3	11898.8	11637.4	11489.5	27	28	33	0.00307558	0.0576174	0.27	1.23945
Q8WTT2	NOC3L	Homo sapiens	Nucleolar complex protein 3 homolog	NOC3L_HUMAN	1310.1	1303.48	1328.86	1529.24	1689.08	1570.05	17	19	23	0.00308071	0.0576552	-0.28	1.23916
Q8NCW5	NAXE	Homo sapiens	NAD(P)H-hydrate epimerase	NNRE_HUMAN	7929.57	7798.83	8050.44	9756.38	11080.2	10060.1	13	13	16	0.00271987	0.0576714	-0.38	1.23904
Q9Y520	PRRC2C	Homo sapiens	Protein PRRC2C	PRC2C_HUMAN	6135.47	6170.8	6195.19	6874.4	6582.27	6846.53	82	85	98	0.00278765	0.0578704	-0.13	1.23754
Q8WUR7	C15orf40	Homo sapiens	UPF0235 protein C15orf40	CO040_HUMAN	573	623.488	577.454	974.431	804.374	927.975	1	1	1	0.00271494	0.0579434	-0.61	1.237
Q8NBJ5	COLGALT1	Homo sapiens	Procollagen galactosyltransferase 1	GT251_HUMAN	11079.9	11161.7	10462.9	12645.1	13010.4	13315.1	29	30	36	0.00227105	0.0580421	-0.25	1.23626
Q8TEQ6	GEMIN5	Homo sapiens	Gem-associated protein 5	GEMI5_HUMAN	2857.39	2662.59	2806.01	3185.14	3231.95	3295.14	47	47	53	0.00271195	0.058218	-0.22	1.23494
P10253	GAA	Homo sapiens	Lysosomal alpha-glucosidase	LYAG_HUMAN	11086.3	11786	11436	7615.37	5794.61	6732.77	18	21	28	0.00265368	0.0583158	0.78	1.23421
P49589	CARS1	Homo sapiens	Cysteine--tRNA ligase		8875.66	9085.7	9178.45	7058.45	7501.44	7738.23	33	34	42	0.0023755	0.0583179	0.28	1.2342
Q07666	KHDRBS1	Homo sapiens	KH domain-containing		25631.7	24449.8	26302.8	29718	29446.9	30498.9	14	16	19	0.00252457	0.058322	-0.23	1.23417
Q02880	TOP2B	Homo sapiens	DNA topoisomerase 2-beta	TOP2B_HUMAN	16454.5	16561.4	15852.9	13155.8	13853.3	12569.3	79	87	102	0.00248105	0.0583317	0.31	1.2341
O75534	CSDE1	Homo sapiens	Cold shock domain-containing protein E1	CSDE1_HUMAN	14083.1	13986.8	14308	11087.9	10913.1	12056.9	45	48	60	0.00226798	0.0583492	0.32	1.23397
Q8IXK0	PHC2	Homo sapiens	Polyhomeotic-like protein 2	PHC2_HUMAN	987.516	975.843	932.8	794.879	778.997	834.131	6	6	7	0.00229172	0.0583874	0.27	1.23368
O94819	KBTBD11	Homo sapiens	Kelch repeat and BTB domain-containing protein 11	KBTBB_HUMAN	3003.43	2826.29	3407.24	1656.99	1942.06	1912.92	17	18	20	0.00231551	0.0584249	0.74	1.2334
Q9NUQ9	CYRIB	Homo sapiens	CYFIP-related Rac1 interactor B	CYRIB_HUMAN	20210	19871.4	20400.5	17303.7	16295	17643.2	18	22	27	0.00270449	0.0584952	0.24	1.23288
Q14566	MCM6	Homo sapiens	DNA replication licensing factor MCM6	MCM6_HUMAN	24755.7	24737.2	23879.4	22088.9	22521.2	22408.2	54	57	70	0.00239322	0.0585714	0.13	1.23231
Q8IZ83	ALDH16A1	Homo sapiens	Aldehyde dehydrogenase family 16 member A1	A16A1_HUMAN	7804.01	8250.39	8406.29	6503.94	6227.23	6798.24	19	20	23	0.0026211	0.0585962	0.33	1.23213
Q08170	SRSF4	Homo sapiens	Serine/arginine-rich splicing factor 4	SRSF4_HUMAN	2710.17	2762.75	2739.18	3241.25	3579.79	3314.98	10	11	14	0.00237297	0.0586186	-0.3	1.23196
P43034	PAFAH1B1	Homo sapiens	Platelet-activating factor acetylhydrolase IB subunit beta	LIS1_HUMAN	6561.8	6575.58	6201.22	5406.93	5274.91	5588.99	23	23	28	0.0024766	0.0586263	0.25	1.23191
Q9UH65	SWAP70	Homo sapiens	Switch-associated protein 70	SWP70_HUMAN	6939.08	7042.52	6249.88	4863.31	5019.76	5229.26	34	35	41	0.00250503	0.0587129	0.42	1.23127
Q7L591	DOK3	Homo sapiens	Docking protein 3	DOK3_HUMAN	2026.67	2325.84	2184.03	1571.52	1597.29	1666.32	11	11	12	0.00230271	0.0587292	0.43	1.23115
P50851	LRBA	Homo sapiens	Lipopolysaccharide-responsive and beige-like anchor protein	LRBA_HUMAN	1058.13	983.728	1034.27	1177.6	1205.73	1172.75	30	30	30	0.00331027	0.058795	-0.21	1.23066
P40939	HADHA	Homo sapiens	Trifunctional enzyme subunit alpha		24878.5	25561.7	24918.5	20990.7	22413	21971.4	39	47	56	0.00260146	0.0588792	0.21	1.23004
P32942	ICAM3	Homo sapiens	Intercellular adhesion molecule 3	ICAM3_HUMAN	1344.99	1404.76	1276.99	476.121	479.473	707.076	7	7	7	0.00251053	0.0588966	1.3	1.22991
Q9Y619	SLC25A15	Homo sapiens	Mitochondrial ornithine transporter 1	ORNT1_HUMAN	1703.2	1429	1461.19	985.302	1034.95	916.62	10	10	10	0.00244019	0.0589239	0.64	1.22971
Q6YP21	KYAT3	Homo sapiens	Kynurenine--oxoglutarate transaminase 3	KAT3_HUMAN	1105.77	1060.85	1038.11	1278.93	1362.28	1414.72	17	18	20	0.00250051	0.059005	-0.34	1.22911
Q86UX7	FERMT3	Homo sapiens	Fermitin family homolog 3	URP2_HUMAN	19638.2	19666	19084.1	16319.1	14404.3	15479.5	34	35	44	0.00328475	0.059042	0.34	1.22884
Q7Z3J2	VPS35L	Homo sapiens	VPS35 endosomal protein-sorting factor-like	VP35L_HUMAN	1725.33	1666.91	1701.85	1553.29	1538.53	1581.3	25	25	27	0.00255969	0.059165	0.12	1.22793
Q8N0X7	SPART	Homo sapiens	Spartin	SPART_HUMAN	4692.29	4859.61	4371.42	3628.46	3828.99	3723.71	25	25	30	0.00327843	0.0592911	0.32	1.22701
O43491	EPB41L2	Homo sapiens	Band 4.1-like protein 2	E41L2_HUMAN	12829.1	12612.3	12646.4	14199.7	15307	14823.8	43	50	57	0.00249749	0.0593	-0.22	1.22695
P12814	ACTN1	Homo sapiens	Alpha-actinin-1	ACTN1_HUMAN	27322	24951.5	26291.6	21266.4	18971	19996.1	59	70	97	0.00323444	0.0595424	0.38	1.22517
Q6NUQ4	TMEM214	Homo sapiens	Transmembrane protein 214	TM214_HUMAN	1803.49	1953.43	1813.88	2156	2219.8	2215.64	17	17	18	0.00351758	0.0601434	-0.24	1.22081
P26641	EEF1G	Homo sapiens	Elongation factor 1-gamma	EF1G_HUMAN	80150.5	79241	78167.8	90552.1	90286.6	97187.3	25	26	34	0.00337005	0.0601818	-0.23	1.22053
P50238	CRIP1	Homo sapiens	Cysteine-rich protein 1	CRIP1_HUMAN	19815	18175.2	20174.2	14463.2	13185.3	12023.1	4	4	7	0.00350389	0.060241	0.55	1.22011
P26440	IVD	Homo sapiens	Isovaleryl-CoA dehydrogenase		11587.6	11259.8	10196.5	8562.97	8483.97	7960.37	15	15	20	0.00350846	0.060384	0.4	1.21908
Q14558	PRPSAP1	Homo sapiens	Phosphoribosyl pyrophosphate synthase-associated protein 1	KPRA_HUMAN	1720.08	1488.13	1754.22	1084.73	1201.16	1095.69	12	12	13	0.00335446	0.0604315	0.55	1.21874
Q9UQE7	SMC3	Homo sapiens	Structural maintenance of chromosomes protein 3	SMC3_HUMAN	5120.44	5109.95	5009.53	4808.43	4687.11	4657.92	79	85	96	0.00348272	0.0604839	0.11	1.21836
Q9BR76	CORO1B	Homo sapiens	Coronin-1B	COR1B_HUMAN	19436.1	20711.3	20296.9	16964.7	17765.4	17625.7	18	18	21	0.00366197	0.0605136	0.21	1.21815
Q96HS1	PGAM5	Homo sapiens	Serine/threonine-protein phosphatase PGAM5		7885.09	8132.03	8144.07	10273.2	11669.7	10142.4	19	20	24	0.00359982	0.0605375	-0.41	1.21798
Q96EA4	SPDL1	Homo sapiens	Protein Spindly	SPDLY_HUMAN	623.616	605.911	575.546	996.346	1393.44	1085.51	7	7	7	0.00334971	0.0606833	-0.93	1.21693
Q9NSD9	FARSB	Homo sapiens	Phenylalanine--tRNA ligase beta subunit	SYFB_HUMAN	12185	12717.1	12229.7	14028.9	15005.2	15180.8	31	32	38	0.00346398	0.0607287	-0.25	1.21661
P34932	HSPA4	Homo sapiens	Heat shock 70 kDa protein 4	HSP74_HUMAN	22995.4	24251.6	24002.4	26506.7	26824.8	27734.4	59	75	89	0.0036602	0.06075	-0.19	1.21645
O95831	AIFM1	Homo sapiens	Apoptosis-inducing factor 1		8407.31	8236.34	8315.72	9065.4	9406.68	8970.53	25	28	33	0.0036983	0.0607722	-0.14	1.2163
Q08380	LGALS3BP	Homo sapiens	Galectin-3-binding protein	LG3BP_HUMAN	4243.65	3512.77	3779.35	1978.13	2489.83	2305.14	9	9	12	0.00359854	0.0607778	0.77	1.21626
Q15021	NCAPD2	Homo sapiens	Condensin complex subunit 1	CND1_HUMAN	3753.19	3591.23	3612.38	4421.53	4321.36	4098.49	45	47	54	0.0038722	0.0608209	-0.23	1.21595
Q99795	GPA33	Homo sapiens	Cell surface A33 antigen	GPA33_HUMAN	553.93	434.822	570.774	NA	NA	NA	2	2	2	0.00340555	0.0608395	1.57	1.21581
P32322	PYCR1	Homo sapiens	Pyrroline-5-carboxylate reductase 1		2962.52	2833.35	3107.51	3670.56	4123.93	3840.49	16	19	25	0.0034543	0.0609756	-0.39	1.21484
Q9NTI5	PDS5B	Homo sapiens	Sister chromatid cohesion protein PDS5 homolog B	PDS5B_HUMAN	3870.57	3665.24	3580.07	3134.18	3126.27	2943.93	45	45	59	0.00363372	0.0609882	0.27	1.21475
P09488	GSTM1	Homo sapiens	Glutathione S-transferase Mu 1	GSTM1_HUMAN	2083.42	1989.34	2257.36	1402.93	1094.57	1060.73	18	20	23	0.00369715	0.0610078	0.84	1.21461
P42025	ACTR1B	Homo sapiens	Beta-centractin	ACTY_HUMAN	846.18	804.422	1015.01	509.569	483.281	576.351	13	14	17	0.00386027	0.0610487	0.76	1.21432
Q5T3I0	GPATCH4	Homo sapiens	G patch domain-containing protein 4	GPTC4_HUMAN	3059.55	3129.98	3083.15	4168.23	5298.59	5003.3	22	22	27	0.00375445	0.0611494	-0.63	1.21361
O15382	BCAT2	Homo sapiens	Branched-chain-amino-acid aminotransferase		1349.48	1291.1	1183.15	942.214	921.405	1003.39	9	9	9	0.00344188	0.0612245	0.41	1.21307
Q9NXH8	TOR4A	Homo sapiens	Torsin-4A	TOR4A_HUMAN	3341.81	3309.46	3065.99	2591.44	2710.95	2500.75	17	17	18	0.00363351	0.0612283	0.32	1.21305
P28482	MAPK1	Homo sapiens	Mitogen-activated protein kinase 1	MK01_HUMAN	14417	14564.1	14254.2	11699.3	12821.2	12199	19	21	26	0.00380477	0.0612727	0.24	1.21273
P07686	HEXB	Homo sapiens	Beta-hexosaminidase subunit beta	HEXB_HUMAN	18918.9	19728.7	17496.6	14510.8	14916.2	15228.1	20	21	24	0.00383422	0.0612782	0.33	1.21269
Q15785	TOMM34	Homo sapiens	Mitochondrial import receptor subunit TOM34	TOM34_HUMAN	3146.64	3249.34	3307.47	3741.07	4126.39	4079.4	18	18	21	0.00374801	0.0613846	-0.3	1.21194
Q8IX01	SUGP2	Homo sapiens	SURP and G-patch domain-containing protein 2	SUGP2_HUMAN	3137.87	3194.84	2928.15	2628.77	2587.81	2640.85	30	30	34	0.00387807	0.0613978	0.24	1.21185
P04440	HLA-DPB1	Homo sapiens	HLA class II histocompatibility antigen		721.991	838.131	918.458	NA	NA	NA	2	2	2	0.00343673	0.0614754	2.17	1.2113
O95149	SNUPN	Homo sapiens	Snurportin-1	SPN1_HUMAN	2868.36	2905.94	2776.34	2431.87	2501.98	2576.59	11	11	12	0.00380041	0.0615057	0.19	1.21108
Q8N183	NDUFAF2	Homo sapiens	NADH dehydrogenase [ubiquinone] 1 alpha subcomplex assembly factor 2	NDUF2_HUMAN	1353.54	1482.45	1482.8	1845.5	1853.68	1727.34	10	10	12	0.00383375	0.0615094	-0.33	1.21106
Q9H444	CHMP4B	Homo sapiens	Charged multivesicular body protein 4b	CHM4B_HUMAN	3934.38	3947.25	4118.92	4913.22	4550.89	4663.81	9	9	11	0.00379613	0.0617405	-0.24	1.20943
Q9HB19	PLEKHA2	Homo sapiens	Pleckstrin homology domain-containing family A member 2	PKHA2_HUMAN	1076.11	958.913	1018.73	808.507	712.777	732.661	7	7	7	0.00389413	0.0620296	0.44	1.2074
P06493	CDK1	Homo sapiens	Cyclin-dependent kinase 1	CDK1_HUMAN	13691.9	13239.1	14526.6	10657.5	10538.3	11545.1	16	17	24	0.00393766	0.0626568	0.34	1.20303
Q9H9L3	ISG20L2	Homo sapiens	Interferon-stimulated 20 kDa exonuclease-like 2	I20L2_HUMAN	1836.37	1998.35	1968.38	2287.62	2498.38	2423	13	13	16	0.00408778	0.0653529	-0.31	1.18473
Q8WTS6	SETD7	Homo sapiens	Histone-lysine N-methyltransferase SETD7	SETD7_HUMAN	834.837	988.164	916.51	597.207	670.998	650.987	6	6	7	0.00409085	0.0654652	0.51	1.18399
Q9NWH9	SLTM	Homo sapiens	SAFB-like transcription modulator	SLTM_HUMAN	3491.97	3560.85	3469.62	3223.62	3050.69	3035.03	30	30	38	0.00412754	0.065562	0.18	1.18335
P59998	ARPC4	Homo sapiens	Actin-related protein 2/3 complex subunit 4	ARPC4_HUMAN	32895.6	31864.7	32366.7	25616.3	28229.9	27502.1	9	9	11	0.00426697	0.0660939	0.26	1.17984
Q9Y2C4	EXOG	Homo sapiens	Nuclease EXOG		168.778	134.376	144.54	249.312	NA	301.315	3	3	3	0.00416391	0.0662255	-1	1.17898
P05198	EIF2S1	Homo sapiens	Eukaryotic translation initiation factor 2 subunit 1	IF2A_HUMAN	19015.7	18598.6	18754.9	20448.6	21627.1	20675.8	26	29	33	0.00427874	0.0663022	-0.15	1.17847
P03973	SLPI	Homo sapiens	Antileukoproteinase	SLPI_HUMAN	439.267	360.024	480.374	855.967	1167.28	839.857	2	2	2	0.00422501	0.0663333	-1.16	1.17827
Q96S66	CLCC1	Homo sapiens	Chloride channel CLIC-like protein 1	CLCC1_HUMAN	2340.18	2250.14	2506.86	1572.07	1746.79	1404.76	12	12	14	0.00432558	0.0664199	0.59	1.1777
Q9Y2W2	WBP11	Homo sapiens	WW domain-binding protein 11	WBP11_HUMAN	4123.19	4562.86	4163.73	5111.86	5359.82	5340.54	21	21	22	0.00429228	0.0668961	-0.3	1.1746
Q01082	SPTBN1	Homo sapiens	Spectrin beta chain		4606.08	4718.78	4707.97	6310.8	5843.1	5521.94	116	117	141	0.0043596	0.067078	-0.33	1.17342
Q5R3I4	TTC38	Homo sapiens	Tetratricopeptide repeat protein 38	TTC38_HUMAN	947.56	989.593	842.138	670.78	707.302	650.57	6	6	7	0.00441024	0.0676608	0.45	1.16966
Q53HL2	CDCA8	Homo sapiens	Borealin	BOREA_HUMAN	1296.85	1274.7	1349.63	1534.6	1461.36	1473.26	6	6	7	0.0044893	0.0682113	-0.19	1.16614
Q9BYT8	NLN	Homo sapiens	Neurolysin		4287.32	4275.56	3996.57	5004.12	5446.7	5013.53	30	30	38	0.00454861	0.0688421	-0.3	1.16215
P40306	PSMB10	Homo sapiens	Proteasome subunit beta type-10	PSB10_HUMAN	8104.28	8147.9	8063.33	7433.25	7506.06	7104.24	13	13	17	0.00464021	0.0690309	0.14	1.16096
Q53QZ3	ARHGAP15	Homo sapiens	Rho GTPase-activating protein 15	RHG15_HUMAN	6390.34	6570.8	6831.89	5392.95	5736.02	5223.72	14	14	16	0.00470336	0.0691233	0.28	1.16038
P55010	EIF5	Homo sapiens	Eukaryotic translation initiation factor 5	IF5_HUMAN	6455.1	6467.74	6364.87	7055.93	7114.68	7515.19	21	23	28	0.0046173	0.069269	-0.17	1.15946
P49642	PRIM1	Homo sapiens	DNA primase small subunit	PRI1_HUMAN	3349.32	3523.59	3278.29	2910.94	2842.03	2991.2	17	17	20	0.00459637	0.0695087	0.21	1.15796
Q12907	LMAN2	Homo sapiens	Vesicular integral-membrane protein VIP36	LMAN2_HUMAN	30909.4	30411	28033.2	22905.3	24481.2	24594.2	15	16	21	0.00472685	0.069529	0.31	1.15783
P46926	GNPDA1	Homo sapiens	Glucosamine-6-phosphate isomerase 1	GNPI1_HUMAN	4780.2	5017.31	5255.99	3905.06	4243.45	4087.29	12	12	14	0.0047333	0.0697143	0.3	1.15668
P11310	ACADM	Homo sapiens	Medium-chain specific acyl-CoA dehydrogenase		16154.2	16988.1	16520.2	18847	20703.6	19725.2	22	22	27	0.00459164	0.06975	-0.25	1.15646
Q9NZB2	FAM120A	Homo sapiens	Constitutive coactivator of PPAR-gamma-like protein 1	F120A_HUMAN	3590.93	3785.23	3744.48	4060.95	4200.28	4123.88	37	37	45	0.00456871	0.0698042	-0.16	1.15612
P30048	PRDX3	Homo sapiens	Thioredoxin-dependent peroxide reductase		73708.5	71502.8	72463.7	60565.1	64716.3	64714.4	10	11	13	0.00457381	0.069993	0.2	1.15495
Q99674	CGREF1	Homo sapiens	Cell growth regulator with EF hand domain protein 1	CGRE1_HUMAN	277.168	183.222	256.871	732.598	633.759	500.197	2	2	2	0.00474102	0.0702237	-1.38	1.15352
Q01658	DR1	Homo sapiens	Protein Dr1	NC2B_HUMAN	2529.99	2660.67	2690.93	3652.02	3193.06	3712.5	4	4	4	0.00482117	0.0709396	-0.42	1.14911
Q9UNF0	PACSIN2	Homo sapiens	Protein kinase C and casein kinase substrate in neurons protein 2	PACN2_HUMAN	7244.27	7305.03	7880.6	6243.75	6420.52	6045.57	24	25	30	0.00478353	0.0710946	0.26	1.14816
Q15050	RRS1	Homo sapiens	Ribosome biogenesis regulatory protein homolog	RRS1_HUMAN	8684.88	9068.92	8391.96	10147.9	9918.13	10478.6	18	19	19	0.00481064	0.0711785	-0.22	1.14765
Q9Y6N5	SQOR	Homo sapiens	Sulfide:quinone oxidoreductase		25317.8	25891.5	24313.1	22679.5	22208.8	22699	31	34	40	0.00496558	0.0716656	0.16	1.14469
Q9NZM1	MYOF	Homo sapiens	Myoferlin	MYOF_HUMAN	1231.96	1150.29	1063.8	1440.31	1456.04	1475.32	57	57	61	0.00506213	0.0717237	-0.35	1.14434
Q05086	UBE3A	Homo sapiens	Ubiquitin-protein ligase E3A	UBE3A_HUMAN	2795.6	2679.46	2567.07	3173.04	3333.41	3110.22	25	25	27	0.00506883	0.0718033	-0.26	1.14386
P33240	CSTF2	Homo sapiens	Cleavage stimulation factor subunit 2	CSTF2_HUMAN	6571.64	7202.78	6696.78	8506.34	8747.58	8023.3	8	8	8	0.00505598	0.0719604	-0.3	1.14291
P78371	CCT2	Homo sapiens	T-complex protein 1 subunit beta	TCPB_HUMAN	49616.7	49923.6	50414.5	52029.1	53534.8	52589.5	39	50	67	0.00505223	0.0721987	-0.08	1.14147
P48634	PRRC2A	Homo sapiens	Protein PRRC2A	PRC2A_HUMAN	3533.26	3763.34	3568.21	4234.16	4058.95	4093.27	54	55	62	0.00501075	0.0722533	-0.19	1.14114
P18583	SON	Homo sapiens	Protein SON	SON_HUMAN	7520.38	7547.55	7366.54	8380.1	9100.86	8502.45	46	52	56	0.00528543	0.0722675	-0.21	1.14106
Q9Y2Z0	SUGT1	Homo sapiens	Protein SGT1 homolog	SGT1_HUMAN	12082.9	11354.5	11588.8	13685.6	14063.5	15207	25	26	30	0.00508422	0.0723007	-0.29	1.14086
Q96KB5	PBK	Homo sapiens	Lymphokine-activated killer T-cell-originated protein kinase	TOPK_HUMAN	10418.5	10521.7	10297.8	12082.4	11302	11623.9	17	18	22	0.00502823	0.0724385	-0.16	1.14003
Q96KA5	CLPTM1L	Homo sapiens	Lipid scramblase CLPTM1L	CLP1L_HUMAN	2658.41	2467.57	2515.21	3402.23	3012.68	3207.03	11	12	13	0.00525321	0.0724984	-0.33	1.13967
Q6NXR4	TTI2	Homo sapiens	TELO2-interacting protein 2	TTI2_HUMAN	1304.42	1340.61	1288.39	1438.76	1518.44	1449.69	10	10	10	0.00523198	0.0727308	-0.16	1.13828
P24158	PRTN3	Homo sapiens	Myeloblastin	PRTN3_HUMAN	7276.5	7680.26	6719.48	3884.46	2256.71	2994.44	5	6	7	0.00536371	0.0728707	1.28	1.13745
P09525	ANXA4	Homo sapiens	Annexin A4	ANXA4_HUMAN	29987.4	28888.3	28738.8	22978.5	24087.2	25597.5	26	29	35	0.00523198	0.0729646	0.27	1.13689
P49327	FASN	Homo sapiens	Fatty acid synthase	FAS_HUMAN	42723.4	43355.7	42122.7	39646.9	40273.7	40646.8	108	122	151	0.00514963	0.0730945	0.09	1.13612
Q14746	COG2	Homo sapiens	Conserved oligomeric Golgi complex subunit 2	COG2_HUMAN	1201.62	1162.27	1166	966.56	1057.04	1005.03	14	14	14	0.00535544	0.0731013	0.22	1.13608
Q86X76	NIT1	Homo sapiens	Deaminated glutathione amidase	NIT1_HUMAN	2086.34	2280.51	2320.3	1854.15	1862.01	1848.1	8	8	10	0.00519554	0.0732	0.26	1.13549
Q86YS6	RAB43	Homo sapiens	Ras-related protein Rab-43	RAB43_HUMAN	306.099	331.003	248.131	478.106	NA	471.527	3	3	3	0.00517298	0.0732597	-0.69	1.13513
Q92608	DOCK2	Homo sapiens	Dedicator of cytokinesis protein 2	DOCK2_HUMAN	10509.6	10631.2	10549.3	9427.45	8936.14	8492.25	74	80	89	0.00538784	0.073283	0.24	1.135
O94886	TMEM63A	Homo sapiens	CSC1-like protein 1	CSCL1_HUMAN	1249.39	1454.67	1379.27	816.088	1008.55	868.237	4	4	4	0.00558297	0.0751277	0.6	1.1242
Q92820	GGH	Homo sapiens	Gamma-glutamyl hydrolase	GGH_HUMAN	3321.79	3571.78	3287.86	2674.75	2531.52	2851.25	9	9	12	0.00555911	0.07521	0.34	1.12372
Q6PGP7	SKIC3	Homo sapiens	Superkiller complex protein 3	SKI3_HUMAN	1550.71	1550.83	1602.27	1779.73	1992.74	1911.03	37	37	38	0.00562904	0.075257	-0.27	1.12345
Q86VN1	VPS36	Homo sapiens	Vacuolar protein-sorting-associated protein 36	VPS36_HUMAN	5661.27	6026.27	5372.42	4632.65	4782.98	4730.02	20	20	23	0.00568581	0.0752883	0.27	1.12327
Q9Y5J9	TIMM8B	Homo sapiens	Mitochondrial import inner membrane translocase subunit Tim8 B	TIM8B_HUMAN	425.872	544.609	557.567	1015.2	1317.56	916.13	1	1	1	0.00561425	0.0754907	-1.08	1.12211
O75312	ZPR1	Homo sapiens	Zinc finger protein ZPR1	ZPR1_HUMAN	2971.72	3032.3	3124.18	3551.23	3430.8	3342.59	16	17	18	0.0056783	0.07552	-0.18	1.12194
O43447	PPIH	Homo sapiens	Peptidyl-prolyl cis-trans isomerase H	PPIH_HUMAN	21192	21156.4	22526.2	24593.4	25258.1	26512.1	12	13	16	0.00567391	0.0757531	-0.24	1.1206
P41567	EIF1	Homo sapiens	Eukaryotic translation initiation factor 1	EIF1_HUMAN	491.208	384.104	469.716	750.344	998.871	783.269	4	4	5	0.00571772	0.0758165	-0.91	1.12024
Q9H8M7	MINDY3	Homo sapiens	Ubiquitin carboxyl-terminal hydrolase MINDY-3	MINY3_HUMAN	231.072	330.902	NA	570.499	733.834	634.382	1	1	1	0.00577566	0.0761697	-1.4	1.11822
Q8IYS2	KIAA2013	Homo sapiens	Uncharacterized protein KIAA2013	K2013_HUMAN	1537.46	1552.23	1519.09	1958.79	2301.17	1949.82	10	10	12	0.00575642	0.0763537	-0.43	1.11717
P55036	PSMD4	Homo sapiens	26S proteasome non-ATPase regulatory subunit 4	PSMD4_HUMAN	8551.34	8188.71	7780.48	9586.62	10550.1	10085.9	17	18	21	0.00577273	0.0764012	-0.3	1.1169
P42684	ABL2	Homo sapiens	Tyrosine-protein kinase ABL2	ABL2_HUMAN	140.07	104.659	NA	273.109	314.792	258.849	1	1	1	0.00634505	0.0767749	-1.07	1.11478
P08133	ANXA6	Homo sapiens	Annexin A6	ANXA6_HUMAN	33941.3	33774.5	32004.1	28755.3	25639.1	27054.7	51	59	81	0.00596305	0.0769524	0.29	1.11378
Q99733	NAP1L4	Homo sapiens	Nucleosome assembly protein 1-like 4	NP1L4_HUMAN	11980.8	12588.8	12789.4	14336	14631.8	15715.1	11	12	15	0.00634298	0.0769943	-0.26	1.11354
Q9NTJ3	SMC4	Homo sapiens	Structural maintenance of chromosomes protein 4	SMC4_HUMAN	8842	8915.95	8394.93	9637.2	9763.14	9579.8	78	83	97	0.00633932	0.0772149	-0.15	1.1123
Q9BRK5	SDF4	Homo sapiens	45 kDa calcium-binding protein	CAB45_HUMAN	2292.33	2546.86	2370.86	3805.08	3139.67	3300.67	13	13	19	0.00594649	0.0772651	-0.5	1.11202
Q8TDW0	LRRC8C	Homo sapiens	Volume-regulated anion channel subunit LRRC8C	LRC8C_HUMAN	2097.98	2052.49	1970.53	2333.69	2333.66	2502.11	26	26	30	0.00595547	0.0774132	-0.23	1.11119
O43665	RGS10	Homo sapiens	Regulator of G-protein signaling 10	RGS10_HUMAN	3761.68	3563.01	4154.97	2793.76	3051.37	2892.3	7	7	8	0.00632918	0.0774368	0.39	1.11105
O15144	ARPC2	Homo sapiens	Actin-related protein 2/3 complex subunit 2	ARPC2_HUMAN	20573.2	19418.7	19340.7	16650.6	14352.3	15116	23	29	41	0.00611548	0.0774386	0.37	1.11104
Q9H7E9	C8orf33	Homo sapiens	UPF0488 protein C8orf33	CH033_HUMAN	2916.02	3055.8	2970.3	3501.01	3944.46	4065.13	9	9	9	0.00623313	0.0774841	-0.36	1.11079
Q8NF50	DOCK8	Homo sapiens	Dedicator of cytokinesis protein 8	DOCK8_HUMAN	7493.6	7348.6	7246.25	6843.37	6970.13	6735.09	75	76	86	0.00650489	0.0775281	0.1	1.11054
Q9P016	THYN1	Homo sapiens	Thymocyte nuclear protein 1	THYN1_HUMAN	2541.07	2765.53	2887.05	3279.78	3413.17	3387.3	15	15	16	0.00614523	0.0775743	-0.3	1.11028
P27986	PIK3R1	Homo sapiens	Phosphatidylinositol 3-kinase regulatory subunit alpha	P85A_HUMAN	2307.66	2148.24	2172.93	1869.36	1949.62	1954.01	28	28	31	0.00646062	0.0776158	0.2	1.11005
P07711	CTSL	Homo sapiens	Procathepsin L	CATL1_HUMAN	1248.96	1497.27	1488.97	2202.01	2118.16	1913.36	4	4	4	0.00595336	0.0776456	-0.56	1.10988
P28074	PSMB5	Homo sapiens	Proteasome subunit beta type-5	PSB5_HUMAN	2564.81	2327.53	2514.82	3256.06	2919.4	3150.49	9	9	10	0.00629686	0.0776599	-0.33	1.1098
Q16822	PCK2	Homo sapiens	Phosphoenolpyruvate carboxykinase [GTP]		13403.9	13054.1	12762.6	10708.1	11453.4	11591.1	34	35	37	0.00611509	0.0776657	0.22	1.10977
P13674	P4HA1	Homo sapiens	Prolyl 4-hydroxylase subunit alpha-1	P4HA1_HUMAN	3519.68	3361.08	3097.48	4407.48	4255.66	4032.61	21	22	27	0.00601599	0.0776923	-0.35	1.10962
Q9BQA9	CYBC1	Homo sapiens	Cytochrome b-245 chaperone 1	CYBC1_HUMAN	3397.74	3469.82	3195.32	2581.71	2632.33	2232.7	7	9	13	0.00621968	0.0777093	0.44	1.10953
P62195	PSMC5	Homo sapiens	26S proteasome regulatory subunit 8	PRS8_HUMAN	8885	8783.36	8737.37	9397.12	9954.01	9588.33	29	38	44	0.00652649	0.0777095	-0.13	1.10953
Q16222	UAP1	Homo sapiens	UDP-N-acetylhexosamine pyrophosphorylase	UAP1_HUMAN	1522.08	1594.87	1671.13	1825.53	1890.87	1937.35	10	10	13	0.00649755	0.0777465	-0.24	1.10932
Q9NZR1	TMOD2	Homo sapiens	Tropomodulin-2	TMOD2_HUMAN	5827.89	7243.53	5918.2	9549.88	11746.2	12815.1	1	1	1	0.0064545	0.0778357	-0.84	1.10882
P61457	PCBD1	Homo sapiens	Pterin-4-alpha-carbinolamine dehydratase	PHS_HUMAN	1092.38	1209.35	1060.08	725.122	869.485	770.227	4	4	4	0.00609195	0.0778407	0.51	1.10879
P08962	CD63	Homo sapiens	CD63 antigen	CD63_HUMAN	10179.8	8132.16	9749.6	6293	5063.26	5795.42	4	7	8	0.00627218	0.0778844	0.71	1.10855
Q86YP4	GATAD2A	Homo sapiens	Transcriptional repressor p66-alpha	P66A_HUMAN	3415.97	3458.27	3193.08	4041.85	4378.19	3966.99	26	27	31	0.00611352	0.0778941	-0.3	1.1085
P78382	SLC35A1	Homo sapiens	CMP-sialic acid transporter	S35A1_HUMAN	869.98	893.872	809.401	998.88	1039.01	1079.77	2	2	2	0.00665004	0.0779116	-0.28	1.1084
Q13363	CTBP1	Homo sapiens	C-terminal-binding protein 1	CTBP1_HUMAN	6086.96	6094.53	6335.57	5348.72	5634.84	5254.9	10	10	11	0.00600556	0.0779228	0.19	1.10834
P11021	HSPA5	Homo sapiens	Endoplasmic reticulum chaperone BiP	BIP_HUMAN	91045	88706.2	90695.9	97435.2	101286	104564	50	59	83	0.00651313	0.0779272	-0.16	1.10831
O60678	PRMT3	Homo sapiens	Protein arginine N-methyltransferase 3	ANM3_HUMAN	1639.19	1410.52	1436.59	1877.44	2023.6	1988.39	17	17	19	0.00642428	0.0780568	-0.4	1.10759
O00273	DFFA	Homo sapiens	DNA fragmentation factor subunit alpha	DFFA_HUMAN	1810.22	2287.53	1738.5	2884.68	3228	3197.5	14	14	15	0.00698872	0.0781126	-0.68	1.10728
O15381	NVL	Homo sapiens	Nuclear valosin-containing protein-like	NVL_HUMAN	1598.31	1379.1	1476.84	1888.41	1827.6	1856.69	28	28	28	0.00664696	0.0781274	-0.33	1.1072
Q9H583	HEATR1	Homo sapiens	HEAT repeat-containing protein 1	HEAT1_HUMAN	5361.27	5280.75	5159.31	6325.05	7122.68	6257.56	47	47	50	0.00697886	0.0783226	-0.32	1.10611
P27816	MAP4	Homo sapiens	Microtubule-associated protein 4	MAP4_HUMAN	10131	10844.8	10015	12713.2	13206.2	11932.7	63	69	84	0.00664301	0.0783444	-0.29	1.10599
P52566	ARHGDIB	Homo sapiens	Rho GDP-dissociation inhibitor 2	GDIR2_HUMAN	68942.9	69550.8	72777.1	58207.3	60616.6	63220.1	13	14	21	0.0069021	0.0784108	0.22	1.10562
Q9NRA2	SLC17A5	Homo sapiens	Sialin	S17A5_HUMAN	2927.97	2732.21	2484.19	1596.57	1984.38	1842.52	5	5	5	0.0068512	0.0785	0.59	1.10513
P78344	EIF4G2	Homo sapiens	Eukaryotic translation initiation factor 4 gamma 2	IF4G2_HUMAN	6081.21	6200.49	6094.65	6886.92	6666.76	6520.11	43	45	54	0.00663746	0.0785627	-0.13	1.10478
Q16204	CCDC6	Homo sapiens	Coiled-coil domain-containing protein 6	CCDC6_HUMAN	3768.83	3541.36	3782.79	4259.7	4273.2	4610.17	22	22	24	0.00724067	0.0786138	-0.24	1.1045
P31930	UQCRC1	Homo sapiens	Cytochrome b-c1 complex subunit 1		20291.3	19798.3	20061.5	18180.5	16482	16921.3	22	27	34	0.00687899	0.0786233	0.22	1.10445
P06702	S100A9	Homo sapiens	Protein S100-A9	S10A9_HUMAN	317.321	268.981	299.747	816.736	607.186	504.823	4	4	6	0.00685025	0.0787139	-1.1	1.10395
O95848	NUDT14	Homo sapiens	Uridine diphosphate glucose pyrophosphatase NUDT14	NUD14_HUMAN	1878.92	1940.73	1836.53	1332.8	1022.24	1311.38	7	7	8	0.0072674	0.0787335	0.64	1.10384
Q02083	NAAA	Homo sapiens	N-acylethanolamine-hydrolyzing acid amidase	NAAA_HUMAN	1555.46	1755.75	1533.41	1134.37	1172.86	1294.91	7	7	7	0.00718418	0.0787872	0.43	1.10354
P36639	NUDT1	Homo sapiens	Oxidized purine nucleoside triphosphate hydrolase	8ODP_HUMAN	2291.93	2446.31	2501.63	2968.43	3364.44	2967.92	6	6	8	0.00720643	0.0788223	-0.36	1.10335
Q8NBQ5	HSD17B11	Homo sapiens	Estradiol 17-beta-dehydrogenase 11	DHB11_HUMAN	6923.44	6564.98	6773.86	6227	5979.86	6145.18	15	16	20	0.00711274	0.0789198	0.14	1.10281
A0AVT1	UBA6	Homo sapiens	Ubiquitin-like modifier-activating enzyme 6	UBA6_HUMAN	5612.31	5449.12	5522.48	5187.41	4925.68	5068.14	41	42	52	0.00680287	0.078929	0.13	1.10276
O95302	FKBP9	Homo sapiens	Peptidyl-prolyl cis-trans isomerase FKBP9	FKBP9_HUMAN	2187.32	2296.44	2082.66	2672.83	3172.04	3103.02	14	14	15	0.00717405	0.0789973	-0.44	1.10239
P11413	G6PD	Homo sapiens	Glucose-6-phosphate 1-dehydrogenase	G6PD_HUMAN	22158.4	21999.1	21985.2	17037	13102.8	14852.5	35	40	49	0.00672139	0.0790193	0.56	1.10227
O43913	ORC5	Homo sapiens	Origin recognition complex subunit 5	ORC5_HUMAN	968.438	936.268	930.02	1082.19	1185.04	1233.7	12	12	12	0.00674342	0.0790659	-0.3	1.10201
Q14156	EFR3A	Homo sapiens	Protein EFR3 homolog A	EFR3A_HUMAN	944.867	928.337	1018.68	784.525	790.543	837.438	14	14	17	0.00676319	0.0791452	0.26	1.10158
O60701	UGDH	Homo sapiens	UDP-glucose 6-dehydrogenase	UGDH_HUMAN	3435.49	3608.2	3506.19	3915.53	4312.35	4116.26	16	16	19	0.00748576	0.0799687	-0.23	1.09708
P67809	YBX1	Homo sapiens	Y-box-binding protein 1	YBOX1_HUMAN	75650	74994.8	72677.2	81300.7	85650.6	88070.9	15	17	23	0.00743791	0.080063	-0.19	1.09657
P06280	GLA	Homo sapiens	Alpha-galactosidase A	AGAL_HUMAN	4231.22	3607.42	3881.66	3068.37	3043.72	3134.92	11	11	13	0.00745294	0.080178	0.34	1.09594
O00182	LGALS9	Homo sapiens	Galectin-9	LEG9_HUMAN	22015.6	23135.8	23835.5	18683.1	19919	17769.5	12	12	13	0.00739549	0.0802737	0.29	1.09543
P49916	LIG3	Homo sapiens	DNA ligase 3	DNLI3_HUMAN	2931.79	2719.19	2865.24	3171.34	3398.39	3351.63	24	24	25	0.00761579	0.0807461	-0.22	1.09288
Q9Y6K1	DNMT3A	Homo sapiens	DNA (cytosine-5)-methyltransferase 3A	DNM3A_HUMAN	453	450.891	383.127	571.321	552.701	577.993	9	9	9	0.00759963	0.0808854	-0.41	1.09213
P61073	CXCR4	Homo sapiens	C-X-C chemokine receptor type 4	CXCR4_HUMAN	314.974	325.717	437.254	NA	NA	NA	1	1	1	0.00765094	0.0808866	0.92	1.09212
Q9NSC5	HOMER3	Homo sapiens	Homer protein homolog 3	HOME3_HUMAN	2838.26	2870.97	2709.72	2153.53	2383.81	2398	16	16	18	0.0076032	0.0809558	0.28	1.09175
P62942	FKBP1A	Homo sapiens	Peptidyl-prolyl cis-trans isomerase FKBP1A	FKB1A_HUMAN	18640.6	18302.1	19473.8	16315.1	15508.1	14428.1	4	5	5	0.00763258	0.0810956	0.29	1.091
Q14165	MLEC	Homo sapiens	Malectin	MLEC_HUMAN	14911	13918.7	14500	12345.2	12609.4	13087.7	17	17	19	0.00778585	0.0828483	0.19	1.08172
Q8NC44	RETREG2	Homo sapiens	Reticulophagy regulator 2	RETR2_HUMAN	835.513	683.822	689.706	402.136	NA	NA	3	3	3	0.00883496	0.0842648	1.18	1.07435
P52895	AKR1C2	Homo sapiens	Aldo-keto reductase family 1 member C2	AK1C2_HUMAN	376.046	573.99	412.682	242.506	NA	NA	7	7	8	0.00883432	0.0844645	1.04	1.07333
P26639	TARS1	Homo sapiens	Threonine--tRNA ligase 1		34849.2	34141.1	34611.7	28365.1	25937.6	30018.3	39	43	53	0.00843305	0.0845171	0.3	1.07306
O95490	ADGRL2	Homo sapiens	Adhesion G protein-coupled receptor L2	AGRL2_HUMAN	1026.72	1008.46	1001.42	1236.31	1492.5	1542.06	17	17	17	0.00829103	0.0845347	-0.49	1.07297
P57737	CORO7	Homo sapiens	Coronin-7	CORO7_HUMAN	10425.1	10391.4	10456.2	9225.66	8189	8062.68	28	28	32	0.00831293	0.0846321	0.3	1.07246
O96011	PEX11B	Homo sapiens	Peroxisomal membrane protein 11B	PX11B_HUMAN	2599.55	2515.2	2719.89	2296.67	2244.41	2102.41	11	12	13	0.00905971	0.0846544	0.24	1.07235
Q9UPW6	SATB2	Homo sapiens	DNA-binding protein SATB2	SATB2_HUMAN	3595.09	3588.39	3467.69	4109.02	4423.49	3985.3	18	18	20	0.00832473	0.0846601	-0.23	1.07232
O14562	UBFD1	Homo sapiens	Ubiquitin domain-containing protein UBFD1	UBFD1_HUMAN	1822.97	1672.86	1595.59	2014.97	2137.42	2077.87	9	9	9	0.00882147	0.0846651	-0.29	1.0723
Q9BRJ6	C7orf50	Homo sapiens	Protein cholesin	CHOLN_HUMAN	1624.43	1443.42	1491.48	1894.49	1776.56	1859.28	5	5	6	0.00838462	0.0847059	-0.28	1.07209
Q01970	PLCB3	Homo sapiens	1-phosphatidylinositol 4		2800.69	2659.16	2679.65	2481.78	2428.78	2335.3	31	31	33	0.00840639	0.0847237	0.17	1.072
P98171	ARHGAP4	Homo sapiens	Rho GTPase-activating protein 4	RHG04_HUMAN	6742.03	7109.76	6361.21	5655.88	5468.76	5071.31	27	27	31	0.00823763	0.0847444	0.32	1.07189
Q15645	TRIP13	Homo sapiens	Pachytene checkpoint protein 2 homolog	PCH2_HUMAN	3111.49	3332.09	2979.2	3817.99	3646.05	3676.51	16	16	21	0.00905844	0.0848499	-0.24	1.07135
P07204	THBD	Homo sapiens	Thrombomodulin	TRBM_HUMAN	3429.27	3644.39	2957.6	2461.74	2517.65	2372.89	5	5	6	0.00881979	0.0848667	0.44	1.07126
P23141	CES1	Homo sapiens	Liver carboxylesterase 1	EST1_HUMAN	49546.1	48616.8	47586.3	37411.2	28559.1	33604.2	29	33	47	0.0081804	0.0848978	0.56	1.0711
Q96GM8	TOE1	Homo sapiens	Target of EGR1 protein 1	TOE1_HUMAN	2943.42	2968.57	2816.66	3375.56	3605.91	3259.69	15	15	17	0.0092208	0.0849021	-0.23	1.07108
O60610	DIAPH1	Homo sapiens	Protein diaphanous homolog 1	DIAP1_HUMAN	6264.82	6407.39	6083.44	8359.58	7683.54	7240.39	54	60	69	0.00837155	0.084914	-0.31	1.07102
P13796	LCP1	Homo sapiens	Plastin-2	PLSL_HUMAN	50581.4	49556.7	49600.2	38486.9	44054	41135	31	40	48	0.00821921	0.0849552	0.28	1.07081
P61247	RPS3A	Homo sapiens	Small ribosomal subunit protein eS1	RS3A_HUMAN	65530.8	64477.1	65397	60853.3	59086.7	62043.5	26	32	43	0.00910858	0.0849931	0.1	1.07062
Q13303	KCNAB2	Homo sapiens	Voltage-gated potassium channel subunit beta-2	KCAB2_HUMAN	5225.38	5695.94	5542.25	4909.67	4690.75	4754.25	20	20	25	0.00902945	0.0850209	0.2	1.07047
Q9P2K5	MYEF2	Homo sapiens	Myelin expression factor 2	MYEF2_HUMAN	3883.67	3279.67	3657.08	2790.88	2698.38	2892.27	20	20	21	0.00898869	0.085028	0.37	1.07044
Q5TEC6	H3-7	Homo sapiens	Histone H3-7	H37_HUMAN	31363.6	27994.5	31582.5	25314.4	25007.8	24512.6	3	3	4	0.00856365	0.0850338	0.28	1.07041
Q02218	OGDH	Homo sapiens	2-oxoglutarate dehydrogenase complex component E1	ODO1_HUMAN	4367.79	4315.94	4266.41	4919.4	5461.24	4931.14	37	38	43	0.00903962	0.0850463	-0.24	1.07034
Q8IXM3	MRPL41	Homo sapiens	Large ribosomal subunit protein mL41	RM41_HUMAN	2246.19	1929.38	2000.58	2524.35	2761.74	2662.24	5	5	5	0.0085878	0.0850602	-0.37	1.07027
Q70UQ0	IKBIP	Homo sapiens	Inhibitor of nuclear factor kappa-B kinase-interacting protein	IKIP_HUMAN	2626.5	2381.5	2344.15	3467.12	3679.48	3029.65	14	15	15	0.00878116	0.0850692	-0.47	1.07023
O00754	MAN2B1	Homo sapiens	Lysosomal alpha-mannosidase	MA2B1_HUMAN	10778.7	9887.73	11068	8349.54	7159.2	6654.92	26	26	30	0.00846487	0.0850803	0.52	1.07017
O95834	EML2	Homo sapiens	Echinoderm microtubule-associated protein-like 2	EMAL2_HUMAN	4196.62	4443.92	4505.9	3351.91	3748.29	3707.95	14	14	16	0.00921658	0.0850959	0.28	1.07009
Q9BQ39	DDX50	Homo sapiens	ATP-dependent RNA helicase DDX50	DDX50_HUMAN	4569.81	4266.59	4238.41	5024.44	5558.46	5184.9	22	22	24	0.00817874	0.08511	-0.27	1.07002
O75843	AP1G2	Homo sapiens	AP-1 complex subunit gamma-like 2	AP1G2_HUMAN	621.743	590.302	532.943	450.855	368.454	369.732	9	9	9	0.00871566	0.0851799	0.56	1.06966
P27708	CAD	Homo sapiens	Multifunctional protein CAD	PYR1_HUMAN	6643.47	6592.33	6631.23	7168.93	7005.43	6887.02	82	88	106	0.0079675	0.0851878	-0.08	1.06962
Q9P258	RCC2	Homo sapiens	Protein RCC2	RCC2_HUMAN	25846.2	24620.8	25993.1	28871.1	30230.2	28075.5	28	30	39	0.00897913	0.0852272	-0.19	1.06942
Q9Y285	FARSA	Homo sapiens	Phenylalanine--tRNA ligase alpha subunit	SYFA_HUMAN	11119	11722.6	11921.7	13216.7	14997.5	14669.7	18	21	23	0.00918595	0.0852385	-0.3	1.06936
P08754	GNAI3	Homo sapiens	Guanine nucleotide-binding protein G(i) subunit alpha-3	GNAI3_HUMAN	17025.2	14774.3	15524	11775.5	9733.54	11641.3	8	8	11	0.00856065	0.0852397	0.52	1.06936
Q6DD88	ATL3	Homo sapiens	Atlastin-3	ATLA3_HUMAN	2871.33	2638.69	2578.01	2180.83	1785.65	1866.11	21	22	29	0.00876173	0.0852727	0.48	1.06919
Q99961	SH3GL1	Homo sapiens	Endophilin-A2	SH3G1_HUMAN	3672.05	3797.13	3615.34	4078.55	4508.75	4353.22	14	14	16	0.00925792	0.0852727	-0.22	1.06919
Q99714	HSD17B10	Homo sapiens	3-hydroxyacyl-CoA dehydrogenase type-2	HCD2_HUMAN	12696.9	12711.3	12370.7	13177.8	13653.2	13582.5	16	17	24	0.00894557	0.085283	-0.1	1.06914
Q96IU4	ABHD14B	Homo sapiens	Putative protein-lysine deacylase ABHD14B	ABHEB_HUMAN	8216.59	7722.6	7707.87	5604.1	6678.3	5954.02	9	10	12	0.00918742	0.0852906	0.38	1.0691
Q9H5Q4	TFB2M	Homo sapiens	Dimethyladenosine transferase 2		1578.22	1491.96	1687.87	1880.12	1942.29	2035	11	11	12	0.00794159	0.0853061	-0.3	1.06902
Q02338	BDH1	Homo sapiens	D-beta-hydroxybutyrate dehydrogenase		1935.4	1991.64	2002.76	2281.14	2660.99	2587.5	11	11	11	0.00817455	0.0853233	-0.34	1.06893
Q02818	NUCB1	Homo sapiens	Nucleobindin-1	NUCB1_HUMAN	1574.87	1902.83	1741.96	2390.56	2445.1	2867.13	14	14	17	0.00796133	0.0854046	-0.56	1.06852
Q9BV79	MECR	Homo sapiens	Enoyl-[acyl-carrier-protein] reductase		1417.7	1452.85	1609.27	1950.69	1777.25	1968.81	5	5	7	0.00900547	0.0854172	-0.35	1.06845
P21266	GSTM3	Homo sapiens	Glutathione S-transferase Mu 3	GSTM3_HUMAN	3885.75	4039.9	4372.62	3325.68	3092.91	2797.07	17	19	23	0.00897746	0.0854272	0.42	1.0684
Q8IWB7	WDFY1	Homo sapiens	WD repeat and FYVE domain-containing protein 1	WDFY1_HUMAN	10802.5	9806.83	11330.5	8819.34	8240.69	8243.54	19	21	27	0.00855188	0.0854466	0.33	1.06831
P13798	APEH	Homo sapiens	Acylamino-acid-releasing enzyme	ACPH_HUMAN	10433.5	10947.4	10536.5	9437.29	9540.54	9893.5	23	26	29	0.00803951	0.0854481	0.14	1.0683
Q8NEW0	SLC30A7	Homo sapiens	Zinc transporter 7	ZNT7_HUMAN	4762.01	4490.32	4600.43	2979.08	3429.6	3694.01	6	6	7	0.00811844	0.0855214	0.46	1.06793
Q13242	SRSF9	Homo sapiens	Serine/arginine-rich splicing factor 9	SRSF9_HUMAN	11453.6	11460.6	11010.9	12063.3	12556.1	12403.5	15	16	20	0.00793392	0.0855243	-0.13	1.06791
Q5VTL8	PRPF38B	Homo sapiens	Pre-mRNA-splicing factor 38B	PR38B_HUMAN	3843.39	3877.24	3599.97	2962.02	3202.75	2759.24	13	14	18	0.00815151	0.0855377	0.35	1.06784
Q9H501	ESF1	Homo sapiens	ESF1 homolog	ESF1_HUMAN	1233.29	1306.28	1266.73	1529.51	1476.22	1691.19	22	22	25	0.00897414	0.0856282	-0.3	1.06738
O75607	NPM3	Homo sapiens	Nucleoplasmin-3	NPM3_HUMAN	1682.2	1445.57	1312.41	2034.7	2217.96	2195.46	4	4	5	0.00809222	0.0857374	-0.54	1.06683
Q14974	KPNB1	Homo sapiens	Importin subunit beta-1	IMB1_HUMAN	26028.3	26308.3	25926.1	29747	27715.9	29061.4	33	41	50	0.00930426	0.0866335	-0.14	1.06231
Q2M2I8	AAK1	Homo sapiens	AP2-associated protein kinase 1	AAK1_HUMAN	2382.88	2649.83	2511.62	2868.26	2997.74	2948.08	21	21	26	0.00929329	0.0868299	-0.23	1.06133
P35237	SERPINB6	Homo sapiens	Serpin B6	SPB6_HUMAN	2832.46	2722.22	3215.73	2182.77	2304.4	2314.18	10	10	11	0.00932271	0.0869345	0.36	1.06081
Q96TA2	YME1L1	Homo sapiens	ATP-dependent zinc metalloprotease YME1L1	YMEL1_HUMAN	3486.26	3616.64	3622.3	3885.18	4160.44	3956.48	22	22	24	0.0094627	0.0873199	-0.16	1.05889
Q8N4C6	NIN	Homo sapiens	Ninein	NIN_HUMAN	230.087	242.364	197.885	357.973	419.23	314.17	7	7	7	0.00937752	0.0874144	-0.7	1.05842
Q15029	EFTUD2	Homo sapiens	116 kDa U5 small nuclear ribonucleoprotein component	U5S1_HUMAN	8131.17	7950.84	7782.67	7509.77	7220.06	7286.28	45	47	57	0.0097043	0.0874802	0.12	1.05809
P31150	GDI1	Homo sapiens	Rab GDP dissociation inhibitor alpha	GDIA_HUMAN	2542.09	2561.17	2648.76	2358.98	2437.8	2401.81	15	17	18	0.00945185	0.0875157	0.11	1.05791
P42338	PIK3CB	Homo sapiens	Phosphatidylinositol 4		981.55	922.553	1110.08	770.417	764.467	788.95	12	12	12	0.009591	0.0875289	0.37	1.05785
P07949	RET	Homo sapiens	Proto-oncogene tyrosine-protein kinase receptor Ret	RET_HUMAN	1298.87	1321.42	1634.95	819.523	533.772	766.898	14	14	14	0.00969505	0.0876733	1.02	1.05713
Q96QK1	VPS35	Homo sapiens	Vacuolar protein sorting-associated protein 35	VPS35_HUMAN	13052.2	13833.9	12843	11984.7	11832	11607.7	30	30	34	0.00943415	0.0877124	0.16	1.05694
O14745	NHERF1	Homo sapiens	Na(+)/H(+) exchange regulatory cofactor NHE-RF1	NHRF1_HUMAN	5328.15	5926.29	5722.55	4448.94	4884.35	4666.51	14	14	16	0.00958157	0.0877238	0.28	1.05688
Q9NTJ5	SACM1L	Homo sapiens	Phosphatidylinositol-3-phosphatase SAC1	SAC1_HUMAN	10685	10501.5	10121.6	9610.19	8972.58	9214.28	28	30	38	0.00962541	0.0877871	0.17	1.05657
Q9UQ35	SRRM2	Homo sapiens	Serine/arginine repetitive matrix protein 2	SRRM2_HUMAN	9637.96	9694.05	9078.06	10614.1	11242.9	10596.7	57	60	70	0.00965139	0.0878673	-0.19	1.05617
O43639	NCK2	Homo sapiens	Cytoplasmic protein NCK2	NCK2_HUMAN	2284.83	2184.59	2066.39	2745.66	3103.58	2649.6	15	15	16	0.00957952	0.0879196	-0.38	1.05591
Q96JH7	VCPIP1	Homo sapiens	Deubiquitinating protein VCPIP1	VCIP1_HUMAN	1944.73	2137.1	1974.36	2332.69	2419.69	2298.66	42	42	43	0.00981122	0.0883596	-0.22	1.05375
Q5TDH0	DDI2	Homo sapiens	Protein DDI1 homolog 2	DDI2_HUMAN	1671.79	1784.88	1357.35	2313.76	2330.09	2376.34	10	10	12	0.00982092	0.0884464	-0.55	1.05332
Q13813	SPTAN1	Homo sapiens	Spectrin alpha chain		3717.23	3887.86	3688.56	4913.44	4435.53	4344.82	113	113	136	0.00984692	0.0884629	-0.28	1.05324
Q969T9	WBP2	Homo sapiens	WW domain-binding protein 2	WBP2_HUMAN	4949.49	5129.52	5339.44	4275.74	3876.28	4408.84	7	7	8	0.00987399	0.0885403	0.3	1.05286
Q9Y2S2	CRYL1	Homo sapiens	Lambda-crystallin homolog	CRYL1_HUMAN	578.951	532.909	578.095	NA	NA	NA	5	5	5	0.00996062	0.0887359	1.83	1.0519
O60496	DOK2	Homo sapiens	Docking protein 2	DOK2_HUMAN	3240.84	3260.4	3371.4	2907.94	3075.37	2893.7	12	12	14	0.00990147	0.088887	0.15	1.05116
O15446	POLR1G	Homo sapiens	DNA-directed RNA polymerase I subunit RPA34	RPA34_HUMAN	1886.31	2071.9	2150.47	2403.39	2469.55	2545.3	7	7	7	0.00992943	0.0889284	-0.28	1.05096
P22695	UQCRC2	Homo sapiens	Cytochrome b-c1 complex subunit 2		24100.7	23629.6	22866	20654.1	18927.7	17829.9	21	24	32	0.0100907	0.0895551	0.3	1.04791
Q8NBM8	PCYOX1L	Homo sapiens	Prenylcysteine oxidase-like	PCYXL_HUMAN	4694.97	4546.68	4562.27	3462.52	3731.46	2972.81	6	6	6	0.0101486	0.0898362	0.45	1.04655
Q9UJX6	ANAPC2	Homo sapiens	Anaphase-promoting complex subunit 2	ANC2_HUMAN	1350.03	1343.01	1304.4	1176.01	1144.94	1042.95	15	15	16	0.0101798	0.0900473	0.25	1.04553
P39748	FEN1	Homo sapiens	Flap endonuclease 1	FEN1_HUMAN	27720.6	27021.1	28361.9	22304.8	23106.9	24994	18	21	28	0.0102043	0.0903519	0.24	1.04406
Q15833	STXBP2	Homo sapiens	Syntaxin-binding protein 2	STXB2_HUMAN	9298.01	9851.52	9649.55	8468.76	8798.13	8174.35	29	32	40	0.0102399	0.0908951	0.18	1.04146
Q9H3U1	UNC45A	Homo sapiens	Protein unc-45 homolog A	UN45A_HUMAN	4387.01	4408.06	4192.1	4714.7	5010.74	4785.39	39	40	46	0.0103755	0.0921966	-0.16	1.03529
P43353	ALDH3B1	Homo sapiens	Aldehyde dehydrogenase family 3 member B1	AL3B1_HUMAN	1426.51	1233.53	1627.33	896.796	1006.25	821.751	10	10	11	0.0105013	0.0927319	0.65	1.03277
Q9BQ48	MRPL34	Homo sapiens	Large ribosomal subunit protein bL34m	RM34_HUMAN	2736.34	2638.56	2410.37	3023.03	3166.54	3196.17	2	2	2	0.0105234	0.0928068	-0.27	1.03242
Q6IBS0	TWF2	Homo sapiens	Twinfilin-2	TWF2_HUMAN	7322.37	6924.56	7453.31	5787.65	5818.64	4893.69	15	15	22	0.0105414	0.0928136	0.4	1.03239
P24534	EEF1B2	Homo sapiens	Elongation factor 1-beta	EF1B_HUMAN	56674.1	59760.1	62117.8	71446.5	85887.5	86427.4	15	16	20	0.0104822	0.0929296	-0.44	1.03185
P08195	SLC3A2	Homo sapiens	Amino acid transporter heavy chain SLC3A2	4F2_HUMAN	15821.8	15316.3	14172.9	12922.4	11783	12623.1	23	23	30	0.0106646	0.0946977	0.28	1.02366
Q6SJ93	FAM111B	Homo sapiens	Serine protease FAM111B	F111B_HUMAN	329.735	366.319	501.017	NA	161.048	123.876	5	5	5	0.0108202	0.0948117	1.28	1.02314
O00566	MPHOSPH10	Homo sapiens	U3 small nucleolar ribonucleoprotein protein MPP10	MPP10_HUMAN	1535.38	1429.26	1459	1652.95	1846.05	1817.77	13	13	15	0.0107055	0.0949474	-0.26	1.02252
O95573	ACSL3	Homo sapiens	Fatty acid CoA ligase Acsl3	ACSL3_HUMAN	5930.17	5800.97	5951.23	4578.31	5222.79	4503.53	26	28	31	0.0108029	0.0950105	0.31	1.02223
Q9Y3A5	SBDS	Homo sapiens	Ribosome maturation protein SBDS	SBDS_HUMAN	5137.77	5335.54	5089.14	5754.63	6469.78	6340.49	17	17	20	0.0107925	0.0952101	-0.25	1.02132
Q3KQV9	UAP1L1	Homo sapiens	UDP-N-acetylhexosamine pyrophosphorylase-like protein 1	UAP1L_HUMAN	4240.86	3972.33	3913.16	3614.49	3357.38	3510.13	16	16	22	0.0112408	0.0955592	0.21	1.01973
O43766	LIAS	Homo sapiens	Lipoyl synthase		101.148	77.7703	53.2848	267.591	171.916	192.878	3	3	3	0.0112045	0.0957295	-1.47	1.01895
P80303	NUCB2	Homo sapiens	Nucleobindin-2	NUCB2_HUMAN	11017.5	10629.9	10683.1	8828.08	7003.17	8103.04	24	27	36	0.0112235	0.0957546	0.44	1.01884
P17987	TCP1	Homo sapiens	T-complex protein 1 subunit alpha	TCPA_HUMAN	39883.9	40030	39844.4	43011.1	46684.1	43931	31	39	54	0.0114263	0.0958381	-0.16	1.01846
Q9H1A3	METTL9	Homo sapiens	Protein-L-histidine N-pros-methyltransferase	METL9_HUMAN	NA	NA	NA	564.608	678.193	993.941	2	2	2	0.0111781	0.0959261	-1.42	1.01806
Q13263	TRIM28	Homo sapiens	Transcription intermediary factor 1-beta	TIF1B_HUMAN	31904.8	30251.5	31896.8	28360	28295.9	29200.3	37	44	58	0.0111443	0.0959342	0.13	1.01803
Q03154	ACY1	Homo sapiens	Aminoacylase-1	ACY1_HUMAN	5254.81	5385.93	5597.41	3862.85	4648.45	4079.52	16	16	21	0.0113399	0.0960081	0.37	1.01769
Q96EY9	ADAT3	Homo sapiens	Probable inactive tRNA-specific adenosine deaminase-like protein 3	ADAT3_HUMAN	528.245	492.529	448.887	782.149	959.316	679.678	3	3	3	0.0113112	0.0960081	-0.71	1.01769
O75676	RPS6KA4	Homo sapiens	Ribosomal protein S6 kinase alpha-4	KS6A4_HUMAN	2249.87	2124.31	1951.73	1770.02	1742.84	1675.68	16	16	17	0.0113985	0.0960325	0.28	1.01758
Q9UHG3	PCYOX1	Homo sapiens	Prenylcysteine oxidase 1	PCYOX_HUMAN	4193.3	3645.67	4000.57	3196.14	2616.65	2732.99	15	17	18	0.0110518	0.0960497	0.47	1.0175
Q15075	EEA1	Homo sapiens	Early endosome antigen 1	EEA1_HUMAN	3502.74	3495.18	3514.88	3882.16	3692.48	3714.29	67	68	76	0.011107	0.0960744	-0.1	1.01739
P19256	CD58	Homo sapiens	Lymphocyte function-associated antigen 3	LFA3_HUMAN	1811.95	1945.47	2121.54	1435.31	1571.3	1581.11	3	3	4	0.0111194	0.096132	0.36	1.01713
O43143	DHX15	Homo sapiens	ATP-dependent RNA helicase DHX15	DHX15_HUMAN	15429.3	15175.5	14941.5	16627.7	15913.5	16532.8	40	46	57	0.0109501	0.0961336	-0.11	1.01712
O00746	NME4	Homo sapiens	Nucleoside diphosphate kinase		1112.03	1052.21	1314.95	749.002	645.988	833.486	6	6	8	0.011035	0.096249	0.64	1.0166
P34741	SDC2	Homo sapiens	Syndecan-2	SDC2_HUMAN	3393.06	3832.57	3279.73	5630.05	4486.28	5665.47	6	6	7	0.0110298	0.0962495	-0.58	1.0166
P40763	STAT3	Homo sapiens	Signal transducer and activator of transcription 3	STAT3_HUMAN	4764.35	4818.7	4739.19	5482.42	5280.38	5077.52	26	26	31	0.0115095	0.0963313	-0.14	1.01623
P31260	HOXA10	Homo sapiens	Homeobox protein Hox-A10	HXA10_HUMAN	938.316	991.597	966.999	1091.56	1091.24	1197.68	6	6	6	0.0116073	0.0970221	-0.22	1.01313
Q00403	GTF2B	Homo sapiens	Transcription initiation factor IIB	TF2B_HUMAN	1664.77	1898.37	1964.05	2263.99	2305.67	2360.42	16	16	18	0.0116038	0.0972177	-0.33	1.01225
P25205	MCM3	Homo sapiens	DNA replication licensing factor MCM3	MCM3_HUMAN	47318.2	48148.9	44676.8	41602.2	40973.8	42662.4	49	56	70	0.0117254	0.098008	0.16	1.00874
P33527	ABCC1	Homo sapiens	Multidrug resistance-associated protein 1	MRP1_HUMAN	648.062	602.331	719.581	828.957	1023.25	952.21	19	19	19	0.0119404	0.0981746	-0.51	1.008
Q9UJ68	MSRA	Homo sapiens	Mitochondrial peptide methionine sulfoxide reductase	MSRA_HUMAN	3608.04	3137.61	3450.08	2849.41	2841.06	2730.19	8	8	10	0.0119702	0.0982257	0.27	1.00777
P35579	MYH9	Homo sapiens	Myosin-9	MYH9_HUMAN	37925.6	38469.9	38108	35228.4	32766.9	35122.7	138	177	242	0.0118622	0.0982675	0.15	1.00759
P41252	IARS1	Homo sapiens	Isoleucine--tRNA ligase		11863.2	11729.1	11726.6	10628.5	9754.05	10669.4	57	61	73	0.0117978	0.0982846	0.19	1.00751
Q99996	AKAP9	Homo sapiens	A-kinase anchor protein 9	AKAP9_HUMAN	603.866	614.429	639.412	743.038	759.931	882.372	34	34	34	0.0119191	0.0983698	-0.36	1.00714
Q9BSC4	NOL10	Homo sapiens	Nucleolar protein 10	NOL10_HUMAN	2975.22	2864.41	2946.29	3354.77	3253.47	3126.76	22	22	26	0.0118449	0.098464	-0.15	1.00672
P53680	AP2S1	Homo sapiens	AP-2 complex subunit sigma	AP2S1_HUMAN	3884.05	4591.37	4371.91	3053.55	2166.21	2061.55	5	5	6	0.0120119	0.0984743	0.84	1.00668
P52597	HNRNPF	Homo sapiens	Heterogeneous nuclear ribonucleoprotein F	HNRPF_HUMAN	24287.8	23749.9	24154.8	21521.3	18766.7	20361.3	15	18	22	0.0120949	0.0985325	0.25	1.00642
Q9Y3D8	AK6	Homo sapiens	Adenylate kinase isoenzyme 6	KAD6_HUMAN	1668.43	1788.14	1922.18	2122.38	2286.28	2173.12	3	3	3	0.011907	0.0985657	-0.29	1.00627
P55084	HADHB	Homo sapiens	Trifunctional enzyme subunit beta		32386	31739.7	31288.2	25773.6	28199.7	28534.1	29	36	43	0.0121943	0.0987323	0.21	1.00554
Q9UL26	RAB22A	Homo sapiens	Ras-related protein Rab-22A	RB22A_HUMAN	870.287	1019.07	750.845	606.251	596.142	556.929	8	8	10	0.0122683	0.0996	0.58	1.00174
Q9H4D5	NXF3	Homo sapiens	Nuclear RNA export factor 3	NXF3_HUMAN	608.111	668.91	580.374	502.507	407.878	440.883	3	3	3	0.012295	0.0996016	0.46	1.00173
P13716	ALAD	Homo sapiens	Delta-aminolevulinic acid dehydratase	HEM2_HUMAN	3256.96	3450.07	3828.96	2553.55	1970.48	2485.9	14	15	17	0.0122789	0.0996164	0.59	1.00167
Q96IG2	FBXL20	Homo sapiens	F-box/LRR-repeat protein 20	FXL20_HUMAN	793.841	773.206	620.934	1008.36	1003.91	1085.12	4	4	4	0.0125386	0.0996231	-0.51	1.00164
P20020	ATP2B1	Homo sapiens	Plasma membrane calcium-transporting ATPase 1	AT2B1_HUMAN	1325.12	1275.61	1252.19	1424.18	1522.01	1605.97	25	26	32	0.0126066	0.0996558	-0.24	1.0015
P11387	TOP1	Homo sapiens	DNA topoisomerase 1	TOP1_HUMAN	10300.9	10471.5	10240.8	11168.8	12391.8	11927.9	42	46	55	0.0125447	0.0996699	-0.19	1.00144
O15553	MEFV	Homo sapiens	Pyrin	MEFV_HUMAN	1546.8	1478.23	1636.99	1770.31	1804.27	1746.71	15	15	17	0.0126881	0.0997414	-0.19	1.00112
Q96PC3	AP1S3	Homo sapiens	AP-1 complex subunit sigma-3	AP1S3_HUMAN	1946.05	1817.2	1914.56	1215.11	1250.42	842.647	1	1	1	0.0125186	0.0997683	0.8	1.00101
Q6P1J9	CDC73	Homo sapiens	Parafibromin	CDC73_HUMAN	4449.42	4506.2	4302.79	4829.51	5293.29	4987.15	34	34	37	0.0125244	0.099815	-0.19	1.0008
Q86XI2	NCAPG2	Homo sapiens	Condensin-2 complex subunit G2	CNDG2_HUMAN	6489.97	6042.68	6190.92	5642.31	5498.62	5729.12	24	24	28	0.0126019	0.0998467	0.15	1.00067
Q6UX04	CWC27	Homo sapiens	Spliceosome-associated protein CWC27 homolog	CWC27_HUMAN	1876.67	2195.01	1975.07	2525.39	2422.6	2461.12	10	10	13	0.0126274	0.099916	-0.3	1.00036
P15586	GNS	Homo sapiens	N-acetylglucosamine-6-sulfatase	GNS_HUMAN	5023.87	4736.36	4876.81	4493.43	4567.74	4475.95	12	14	15	0.0126558	0.0999314	0.11	1.0003
Q9BYJ9	YTHDF1	Homo sapiens	YTH domain-containing family protein 1	YTHD1_HUMAN	2130.59	2312.07	2012.06	1758.79	1827.14	1795.59	16	16	18	0.0125125	0.0999613	0.26	1.00017
Q9UMY1	NOL7	Homo sapiens	U3 small nucleolar RNA-associated protein NOL7	UTP16_HUMAN	2386.3	2431.34	2539.14	2707.78	2984.91	2821.3	10	10	11	0.0124369	0.100109	-0.21	0.999528
P14868	DARS1	Homo sapiens	Aspartate--tRNA ligase		21712.9	21747.5	21946	19686.7	17952	19675.3	38	42	51	0.0125109	0.100155	0.19	0.999327
Q9BWM7	SFXN3	Homo sapiens	Sideroflexin-3	SFXN3_HUMAN	13818.4	14240.7	13307.4	10550.2	12134.4	11414.1	14	14	17	0.0124231	0.100304	0.28	0.998684
Q15003	NCAPH	Homo sapiens	Condensin complex subunit 2	CND2_HUMAN	5290.32	5807.86	5758.11	6421.64	7073.24	7279.07	26	26	29	0.0124136	0.100312	-0.3	0.998648
Q8N3X1	FNBP4	Homo sapiens	Formin-binding protein 4	FNBP4_HUMAN	1239.89	1132.85	1132.37	1340.35	1519.68	1524.89	16	16	17	0.0127993	0.100386	-0.32	0.998325
P13667	PDIA4	Homo sapiens	Protein disulfide-isomerase A4	PDIA4_HUMAN	33386.9	33193.1	32237.4	36036.9	37776.1	40145.1	46	52	68	0.0128056	0.100431	-0.2	0.998132
P54819	AK2	Homo sapiens	Adenylate kinase 2		22169	23910.8	25153.1	31008.6	29069.7	27739.1	12	15	16	0.0127697	0.100577	-0.3	0.997502
Q9UJZ1	STOML2	Homo sapiens	Stomatin-like protein 2		6573.31	7718.78	6768.79	9306.64	9758.29	8522.98	12	13	16	0.0128839	0.10083	-0.39	0.996409
Q9UPU5	USP24	Homo sapiens	Ubiquitin carboxyl-terminal hydrolase 24	UBP24_HUMAN	1490.46	1559.1	1440.28	1822.22	2234.14	1909.33	35	35	35	0.0129491	0.101055	-0.41	0.995444
O75995	SASH3	Homo sapiens	SAM and SH3 domain-containing protein 3	SASH3_HUMAN	1771.18	1619.33	1946.46	1280.02	1102.6	897.246	7	7	9	0.0129819	0.101391	0.71	0.994001
Q96GQ7	DDX27	Homo sapiens	Probable ATP-dependent RNA helicase DDX27	DDX27_HUMAN	4476.05	4769.44	4483.88	5105.62	5757.94	5696.33	35	38	43	0.0130096	0.101433	-0.27	0.993819
O00154	ACOT7	Homo sapiens	Cytosolic acyl coenzyme A thioester hydrolase	BACH_HUMAN	3562.46	3313.1	3409.12	4035.51	3857.53	4346.7	20	24	27	0.0130895	0.101798	-0.25	0.992262
Q96DV4	MRPL38	Homo sapiens	Large ribosomal subunit protein mL38	RM38_HUMAN	4676.81	4933.51	4686.98	5470.92	5675.35	5180.63	14	14	15	0.0140211	0.101864	-0.19	0.99198
P35613	BSG	Homo sapiens	Basigin	BASI_HUMAN	20380.9	20087.7	19873.5	21658.1	22129.7	23539.5	10	11	17	0.0138178	0.101986	-0.16	0.991462
Q96PV6	LENG8	Homo sapiens	Leukocyte receptor cluster member 8	LENG8_HUMAN	1296.42	1253.42	1285.88	1522.28	1395.83	1413.81	11	11	11	0.0137911	0.101996	-0.17	0.991415
P43405	SYK	Homo sapiens	Tyrosine-protein kinase SYK	KSYK_HUMAN	6325.36	5634.46	6421.04	4908.94	3787.22	4186.29	28	28	35	0.0139578	0.102007	0.52	0.991369
Q8WYP5	AHCTF1	Homo sapiens	Protein ELYS	ELYS_HUMAN	1698.11	1702.42	1635.71	1950.34	2138.23	1880.76	61	61	68	0.0138688	0.102025	-0.24	0.991292
Q9Y3T9	NOC2L	Homo sapiens	Nucleolar complex protein 2 homolog	NOC2L_HUMAN	2998.71	2881.24	2810.11	3158.5	3395.23	3233.37	21	23	28	0.0140203	0.102047	-0.17	0.991201
Q8N9M1	C19orf47	Homo sapiens	Uncharacterized protein C19orf47	CS047_HUMAN	662.042	682.805	713.093	908.277	1082.37	851.466	5	5	5	0.0131632	0.102067	-0.46	0.991114
O95757	HSPA4L	Homo sapiens	Heat shock 70 kDa protein 4L	HS74L_HUMAN	5457.56	5584.36	5554.32	6332.73	7331.9	6492.02	36	37	43	0.0136966	0.102084	-0.28	0.991042
P49588	AARS1	Homo sapiens	Alanine--tRNA ligase		37972.4	39023.7	39155.9	31237.2	34202.9	34801	48	60	75	0.0131277	0.102086	0.21	0.991034
Q9HD64	XAGE1A	Homo sapiens	X antigen family member 1	XAGE1_HUMAN	499.436	449.415	389.112	NA	NA	NA	1	1	2	0.0137582	0.102182	0.63	0.990626
O95197	RTN3	Homo sapiens	Reticulon-3	RTN3_HUMAN	16468.6	14184.2	14216.7	10893.8	9987.91	12082.4	6	6	8	0.0139492	0.102191	0.45	0.990587
Q8WVJ2	NUDCD2	Homo sapiens	NudC domain-containing protein 2	NUDC2_HUMAN	2926.5	2738.11	3093.33	3420.76	3981.94	3978.38	5	5	5	0.0133285	0.1022	-0.38	0.990549
Q9NVU7	SDAD1	Homo sapiens	Protein SDA1 homolog	SDA1_HUMAN	2192.94	2084.96	2095.21	2377.07	2656.92	2435.19	19	19	20	0.013519	0.102262	-0.23	0.990288
P40123	CAP2	Homo sapiens	Adenylyl cyclase-associated protein 2	CAP2_HUMAN	1285.97	1342.36	1358.86	1599.95	1470.56	1483.74	11	11	11	0.0136745	0.102271	-0.19	0.990247
Q8IYB3	SRRM1	Homo sapiens	Serine/arginine repetitive matrix protein 1	SRRM1_HUMAN	5566.53	5789.15	5885.35	6702.11	7937.04	6992.1	15	17	19	0.0136698	0.102283	-0.32	0.990198
Q99808	SLC29A1	Homo sapiens	Equilibrative nucleoside transporter 1	S29A1_HUMAN	6566.37	6395.36	5645.97	4792.06	5187.65	4987.99	8	8	8	0.0141036	0.102297	0.31	0.990137
Q99661	KIF2C	Homo sapiens	Kinesin-like protein KIF2C	KIF2C_HUMAN	2849.82	3124.66	2975.87	3679.19	4374.64	3676.65	28	28	32	0.0136136	0.102301	-0.39	0.990118
Q15751	HERC1	Homo sapiens	Probable E3 ubiquitin-protein ligase HERC1	HERC1_HUMAN	397.767	423.198	388.5	445.717	449.315	459.953	26	26	27	0.0137168	0.102368	-0.16	0.989836
P34949	MPI	Homo sapiens	Mannose-6-phosphate isomerase	MPI_HUMAN	1486.42	1710.02	1504.88	2114.23	1967.6	1874.64	13	13	15	0.0139242	0.102375	-0.34	0.989804
P49366	DHPS	Homo sapiens	Deoxyhypusine synthase	DHYS_HUMAN	1897.3	2035.56	1995.74	2229.35	2578.67	2494.84	11	11	12	0.0132302	0.10239	-0.3	0.989744
Q15393	SF3B3	Homo sapiens	Splicing factor 3B subunit 3	SF3B3_HUMAN	15435.4	15157.5	14518.9	14036.6	13523.2	13522.8	50	58	71	0.0132057	0.10254	0.13	0.989107
P14859	POU2F1	Homo sapiens	POU domain		779.507	783.074	908.115	1081.94	1254.96	1051.49	6	6	6	0.0132244	0.10258	-0.45	0.988938
Q96ER3	SAAL1	Homo sapiens	Protein SAAL1	SAAL1_HUMAN	904.621	853.037	1049.35	1191.1	1215.65	1313.97	5	5	5	0.0141851	0.103	-0.41	0.987163
Q53GQ0	HSD17B12	Homo sapiens	Very-long-chain 3-oxoacyl-CoA reductase	DHB12_HUMAN	15013.7	14171.7	13888.8	13079.1	12649.5	13006.8	16	18	21	0.014346	0.103695	0.15	0.984242
P07237	P4HB	Homo sapiens	Protein disulfide-isomerase	PDIA1_HUMAN	99262.5	97916.4	93054.7	84550.3	86082	89662	42	45	62	0.0142782	0.103857	0.16	0.983563
O95801	TTC4	Homo sapiens	Tetratricopeptide repeat protein 4	TTC4_HUMAN	2245.23	2593.49	2357.09	2870.37	3164.59	2900.17	8	8	8	0.0143429	0.103879	-0.31	0.983471
Q8WVV9	HNRNPLL	Homo sapiens	Heterogeneous nuclear ribonucleoprotein L-like	HNRLL_HUMAN	1935.9	2071.48	1953.87	2284.85	2166.55	2348.72	12	12	16	0.0143968	0.103908	-0.19	0.983351
P61106	RAB14	Homo sapiens	Ras-related protein Rab-14	RAB14_HUMAN	19151.6	19408.4	18953.7	14711.2	14659.5	17135.9	15	17	21	0.0143374	0.104064	0.31	0.982699
Q00722	PLCB2	Homo sapiens	1-phosphatidylinositol 4		2023.76	1864.86	1797.44	1510.54	1591.77	1353.6	24	24	26	0.0144594	0.10419	0.35	0.982173
O95816	BAG2	Homo sapiens	BAG family molecular chaperone regulator 2	BAG2_HUMAN	4828.12	4860.7	4846.14	5772.3	7009.33	5946.16	11	11	11	0.0144524	0.104374	-0.36	0.981408
Q9BTV4	TMEM43	Homo sapiens	Transmembrane protein 43	TMM43_HUMAN	4015.7	4103.26	3929.03	3652.72	3203.74	3343.9	16	17	21	0.0144461	0.104558	0.24	0.980641
Q9UBQ7	GRHPR	Homo sapiens	Glyoxylate reductase/hydroxypyruvate reductase	GRHPR_HUMAN	11138.8	11158.9	10065.9	9359.74	8153.66	8285.94	19	21	24	0.0146848	0.104876	0.33	0.979325
Q02809	PLOD1	Homo sapiens	Procollagen-lysine		3792.71	3919.27	3937.11	4981.76	4342.09	4536.72	28	28	32	0.0150651	0.104897	-0.25	0.979236
P33991	MCM4	Homo sapiens	DNA replication licensing factor MCM4	MCM4_HUMAN	18636.7	18666.3	18354.4	17364.9	15963.8	16888.8	49	53	70	0.0150443	0.104913	0.15	0.979173
Q8WVL7	ANKRD49	Homo sapiens	Ankyrin repeat domain-containing protein 49	ANR49_HUMAN	721.375	496.004	1121.77	89.3923	200.734	222.665	2	2	2	0.0145687	0.104914	2.22	0.979167
A1L0T0	ILVBL	Homo sapiens	2-hydroxyacyl-CoA lyase 2	HACL2_HUMAN	2879.57	2651.5	2592.62	2404.32	2262.6	2210.48	18	19	24	0.0149143	0.105061	0.24	0.97856
Q92545	TMEM131	Homo sapiens	Transmembrane protein 131	TM131_HUMAN	553.19	588.745	557.287	648.766	757.06	680.473	6	6	6	0.0149004	0.105083	-0.29	0.978466
Q02978	SLC25A11	Homo sapiens	Mitochondrial 2-oxoglutarate/malate carrier protein	M2OM_HUMAN	4850.79	4881.18	4443.82	4171.37	3824.52	4056.24	15	16	20	0.0150257	0.105093	0.23	0.978427
Q96BR5	COA7	Homo sapiens	Cytochrome c oxidase assembly factor 7	COA7_HUMAN	3094.09	2975.22	2930.21	3365.46	3911.14	3623.1	8	8	9	0.0148324	0.10525	-0.27	0.97778
Q9UNY4	TTF2	Homo sapiens	Transcription termination factor 2	TTF2_HUMAN	1274.05	1380.7	1131.19	913.995	832.398	1000.53	26	26	31	0.0151386	0.105258	0.46	0.977744
Q96PE1	ADGRA2	Homo sapiens	Adhesion G protein-coupled receptor A2	AGRA2_HUMAN	2903.73	3161.24	2558.11	2152.45	2243.57	1947.92	4	4	4	0.0148995	0.105266	0.44	0.977712
Q9Y624	F11R	Homo sapiens	Junctional adhesion molecule A	JAM1_HUMAN	2164.74	2211.69	2178.72	1764.02	1650.73	1953.85	10	10	10	0.0150137	0.105274	0.29	0.97768
P10515	DLAT	Homo sapiens	Dihydrolipoyllysine-residue acetyltransferase component of pyruvate dehydrogenase complex		10267.6	9912.68	9332.41	11462.6	12047.9	11002.6	22	23	24	0.0149784	0.105446	-0.23	0.976968
Q8N5I9	NOPCHAP1	Homo sapiens	NOP protein chaperone 1	NOPC1_HUMAN	NA	NA	247.627	1553.03	1856.39	554.717	3	3	4	0.0148753	0.105449	-2.37	0.976956
P61201	COPS2	Homo sapiens	COP9 signalosome complex subunit 2	CSN2_HUMAN	3784.16	3861.02	3575.59	3326.46	2882.64	2945.18	21	22	32	0.0150135	0.105455	0.3	0.976932
Q5VST6	ABHD17B	Homo sapiens	Alpha/beta hydrolase domain-containing protein 17B	AB17B_HUMAN	88.4839	127.116	145.433	391.014	NA	NA	6	6	6	0.0150016	0.105637	-1.38	0.976183
O15127	SCAMP2	Homo sapiens	Secretory carrier-associated membrane protein 2	SCAM2_HUMAN	3530.43	3550.81	3511.73	2686.08	2172.63	2824.64	6	6	9	0.0152434	0.10566	0.47	0.97609
Q99575	POP1	Homo sapiens	Ribonucleases P/MRP protein subunit POP1	POP1_HUMAN	4084.34	4190.06	3919.07	4367.92	4593.76	4500.93	33	34	40	0.0152201	0.105676	-0.14	0.976022
O43684	BUB3	Homo sapiens	Mitotic checkpoint protein BUB3	BUB3_HUMAN	19430.9	18483.9	19297	17233.5	17006.9	17951.7	15	18	23	0.0152087	0.105857	0.13	0.975282
O00453	LST1	Homo sapiens	Leukocyte-specific transcript 1 protein	LST1_HUMAN	996.168	1096.62	1035.98	669.826	848.258	631.925	2	2	2	0.0153378	0.106295	0.55	0.973485
P16152	CBR1	Homo sapiens	Carbonyl reductase [NADPH] 1	CBR1_HUMAN	7610.74	7202.62	7219.57	8274.18	9771.17	9535.43	20	23	26	0.0154727	0.106664	-0.32	0.97198
Q16643	DBN1	Homo sapiens	Drebrin	DREB_HUMAN	1411.11	1334.45	1283.19	1807.97	1760.61	1533.97	17	18	18	0.0154958	0.106694	-0.34	0.971861
Q1ED39	KNOP1	Homo sapiens	Lysine-rich nucleolar protein 1	KNOP1_HUMAN	1489.27	1661.4	1522.65	1833.77	2185.72	1968.79	15	15	15	0.0155556	0.10673	-0.36	0.971715
Q96T37	RBM15	Homo sapiens	RNA-binding protein 15	RBM15_HUMAN	5245.21	4847.41	5022.69	4598.88	4605.37	4568.98	38	38	44	0.0157143	0.107514	0.13	0.968534
O43396	TXNL1	Homo sapiens	Thioredoxin-like protein 1	TXNL1_HUMAN	5728.13	6391.43	6766.43	8307.77	7569.07	8873.13	15	20	23	0.0157629	0.107515	-0.39	0.96853
Q9NWQ8	PAG1	Homo sapiens	Phosphoprotein associated with glycosphingolipid-enriched microdomains 1	PHAG1_HUMAN	3060.53	3008.69	2993.76	3680.47	4455.56	3665.88	12	12	12	0.015926	0.108007	-0.37	0.966549
Q9Y4B4	RAD54L2	Homo sapiens	Helicase ARIP4	ARIP4_HUMAN	357.935	442.238	370.179	549.249	506.454	626.935	7	7	7	0.0158482	0.108074	-0.52	0.966279
Q15056	EIF4H	Homo sapiens	Eukaryotic translation initiation factor 4H	IF4H_HUMAN	13690.8	15105.4	15458	17007.6	17855.8	18982.2	15	16	19	0.0159249	0.108187	-0.28	0.965824
Q13637	RAB32	Homo sapiens	Ras-related protein Rab-32	RAB32_HUMAN	5631.63	5480.39	6145.63	4588.82	4337.06	3605.11	12	13	17	0.0158864	0.108369	0.47	0.965097
P55145	MANF	Homo sapiens	Mesencephalic astrocyte-derived neurotrophic factor	MANF_HUMAN	3730.11	3356.21	3710.58	4439.86	5351.89	4498.65	13	13	17	0.0160307	0.108507	-0.4	0.964544
Q9Y696	CLIC4	Homo sapiens	Chloride intracellular channel protein 4	CLIC4_HUMAN	5025.17	5577.85	5397.87	4688.8	4360.57	4661.53	16	16	21	0.0162713	0.110538	0.22	0.956488
O75439	PMPCB	Homo sapiens	Mitochondrial-processing peptidase subunit beta	MPPB_HUMAN	7804.65	7286.54	7289.35	9193.99	11392.1	9370.93	17	17	18	0.0164162	0.110552	-0.41	0.956433
O75127	PTCD1	Homo sapiens	Pentatricopeptide repeat-containing protein 1		741.206	770.428	576.791	1007.97	1084.79	963.293	9	9	9	0.0162609	0.110722	-0.56	0.955766
Q9Y241	HIGD1A	Homo sapiens	HIG1 domain family member 1A		855.555	1059.79	910.85	1263.14	1820.2	1574.39	2	2	2	0.0164028	0.110735	-0.71	0.955715
Q8WUM0	NUP133	Homo sapiens	Nuclear pore complex protein Nup133	NU133_HUMAN	5395.83	5432.62	5593.57	6245.7	6195.37	5794.48	39	40	42	0.0163862	0.110919	-0.15	0.954995
Q7L0Y3	TRMT10C	Homo sapiens	tRNA methyltransferase 10 homolog C	TM10C_HUMAN	5862.32	6047.36	5917.76	6285.98	6569.26	6798.73	22	22	26	0.0165999	0.110943	-0.14	0.954902
Q14692	BMS1	Homo sapiens	Ribosome biogenesis protein BMS1 homolog	BMS1_HUMAN	2930.57	2810.37	2630.01	3204.63	3329.17	3636.16	24	24	25	0.0165142	0.110972	-0.28	0.954787
Q3V6T2	CCDC88A	Homo sapiens	Girdin	GRDN_HUMAN	1078.96	938.169	925.011	1496.83	1360.59	1200.26	30	30	32	0.0165822	0.111125	-0.46	0.954188
Q8N9N5	BANP	Homo sapiens	Protein BANP	BANP_HUMAN	767.937	727.416	774.53	930.265	1281.13	1127.04	1	1	1	0.0164972	0.111155	-0.54	0.954071
Q8WW22	DNAJA4	Homo sapiens	DnaJ homolog subfamily A member 4	DNJA4_HUMAN	1363.28	1344.05	1377.61	1259.98	1234.3	1147.88	11	11	14	0.0166591	0.111272	0.17	0.953614
Q9UKV8	AGO2	Homo sapiens	Protein argonaute-2	AGO2_HUMAN	2102.17	2155.07	2151.67	1881.58	2019.3	1852.15	24	24	26	0.0173485	0.111319	0.16	0.953432
Q8ND24	RNF214	Homo sapiens	RING finger protein 214	RN214_HUMAN	1664.06	1776.7	1703.1	1945.3	2355.28	2202.04	22	22	23	0.0173473	0.111494	-0.33	0.952747
P50395	GDI2	Homo sapiens	Rab GDP dissociation inhibitor beta	GDIB_HUMAN	30836.8	29925.7	31754.3	26708.8	21684.7	24251.2	37	44	57	0.0173067	0.111519	0.35	0.952651
Q9Y248	GINS2	Homo sapiens	DNA replication complex GINS protein PSF2	PSF2_HUMAN	470.075	374.757	397.699	572.601	860.645	698.365	4	4	4	0.0174382	0.111561	-0.77	0.952487
Q13094	LCP2	Homo sapiens	Lymphocyte cytosolic protein 2	LCP2_HUMAN	4354.24	4816.21	4877.71	3765.42	3680.54	4117.95	18	18	22	0.0172716	0.111696	0.28	0.951963
Q92597	NDRG1	Homo sapiens	Protein NDRG1	NDRG1_HUMAN	2520.49	2359.62	1967.51	3507.02	3578.38	2929.04	8	10	13	0.0174375	0.111736	-0.55	0.951806
Q6IAN0	DHRS7B	Homo sapiens	Dehydrogenase/reductase SDR family member 7B	DRS7B_HUMAN	1565.18	1764.42	1446.81	1277.32	1273.4	1231.79	8	8	10	0.0174068	0.111773	0.33	0.951662
Q9NVJ2	ARL8B	Homo sapiens	ADP-ribosylation factor-like protein 8B	ARL8B_HUMAN	15933.3	17026.7	16703	11992.6	8090.44	11112	4	4	5	0.0172622	0.111873	0.69	0.951275
Q9UFF9	CNOT8	Homo sapiens	CCR4-NOT transcription complex subunit 8	CNOT8_HUMAN	961.064	683.76	1028.57	514.468	465.901	562.916	3	3	3	0.0175018	0.111881	0.77	0.951243
O60725	ICMT	Homo sapiens	Protein-S-isoprenylcysteine O-methyltransferase	ICMT_HUMAN	519.028	500.726	480.795	597.713	713.706	790.928	3	3	3	0.0174333	0.111912	-0.48	0.951124
P30740	SERPINB1	Homo sapiens	Leukocyte elastase inhibitor	ILEU_HUMAN	4795.18	4834.14	4728.65	3937.02	4289.92	3623.83	18	18	19	0.0167741	0.11198	0.28	0.950858
Q12846	STX4	Homo sapiens	Syntaxin-4	STX4_HUMAN	3641.33	3401.84	3670.95	3112.87	2626.02	2911.97	7	7	10	0.0172583	0.112051	0.31	0.950585
Q9NUU6	OTULINL	Homo sapiens	Inactive ubiquitin thioesterase OTULINL	OTULL_HUMAN	6075.69	5457.78	5094.59	4425.79	4096.58	4558.24	11	11	11	0.01681	0.112157	0.34	0.950175
Q8NCH0	CHST14	Homo sapiens	Carbohydrate sulfotransferase 14	CHSTE_HUMAN	1584.03	1453.65	1765.41	1319.78	1150.83	1178.74	9	9	9	0.0177292	0.112198	0.39	0.950017
P42704	LRPPRC	Homo sapiens	Leucine-rich PPR motif-containing protein		22464.5	23384.1	21328.5	27672.3	26650.2	24806.4	82	88	105	0.0172405	0.112229	-0.24	0.949894
O75150	RNF40	Homo sapiens	E3 ubiquitin-protein ligase BRE1B	BRE1B_HUMAN	2082.58	2179.63	2168.18	2376.48	2591.28	2361.93	39	40	44	0.0172196	0.112255	-0.19	0.949794
Q9H9A6	LRRC40	Homo sapiens	Leucine-rich repeat-containing protein 40	LRC40_HUMAN	2696.59	2859.87	2490.87	3378.58	3152.28	3123.1	27	27	28	0.0177461	0.112364	-0.26	0.949374
Q14157	UBAP2L	Homo sapiens	Ubiquitin-associated protein 2-like	UBP2L_HUMAN	6335.89	6703.66	7042.09	5629.87	5681.39	6035.42	23	25	35	0.0177042	0.112396	0.21	0.949248
O76003	GLRX3	Homo sapiens	Glutaredoxin-3	GLRX3_HUMAN	8706.9	9001.67	9198.25	9753.46	10571.2	9904.06	17	17	21	0.0168489	0.11252	-0.17	0.948769
Q93084	ATP2A3	Homo sapiens	Sarcoplasmic/endoplasmic reticulum calcium ATPase 3	AT2A3_HUMAN	1922.17	1787.1	1753.94	1346.77	1575.65	1505.23	16	16	17	0.0176473	0.112547	0.31	0.948668
P46060	RANGAP1	Homo sapiens	Ran GTPase-activating protein 1	RAGP1_HUMAN	9334.67	10083.4	9192.58	10686	10693	10594.7	28	28	33	0.0176805	0.112571	-0.16	0.948575
P00846	MT-ATP6	Homo sapiens	ATP synthase subunit a	ATP6_HUMAN	5811.14	4925.7	4971.52	3859.88	2938.38	2485.35	2	2	3	0.0178208	0.112572	0.78	0.948568
Q96TA1	NIBAN2	Homo sapiens	Protein Niban 2	NIBA2_HUMAN	1780.14	1817.94	2098.14	2652.4	2775.68	2289.33	13	14	14	0.0175826	0.112579	-0.44	0.948544
P35249	RFC4	Homo sapiens	Replication factor C subunit 4	RFC4_HUMAN	5709.16	5813.21	5496.01	6252.02	7030.63	6495.68	21	21	25	0.0175646	0.112587	-0.22	0.948513
Q6P1M0	SLC27A4	Homo sapiens	Long-chain fatty acid transport protein 4	S27A4_HUMAN	1177.5	1191.5	1128.62	1296.85	1411.35	1512.43	16	16	17	0.0171478	0.112614	-0.27	0.948406
Q96EP0	RNF31	Homo sapiens	E3 ubiquitin-protein ligase RNF31	RNF31_HUMAN	1670.4	1670.4	1753.25	1370.01	1540.45	1478.61	16	16	17	0.0168422	0.112704	0.22	0.948062
P20338	RAB4A	Homo sapiens	Ras-related protein Rab-4A	RAB4A_HUMAN	2679.51	2566.79	2904.84	2381.44	2340.73	2327.83	7	7	7	0.0175784	0.112754	0.21	0.947868
Q8NG11	TSPAN14	Homo sapiens	Tetraspanin-14	TSN14_HUMAN	808.548	568.122	842.354	470.436	NA	NA	1	1	1	0.01756	0.112763	0.98	0.947835
Q9P0S9	TMEM14C	Homo sapiens	Transmembrane protein 14C	TM14C_HUMAN	1654.81	1663.14	1878.16	1112.54	673.721	545.923	1	1	2	0.0171207	0.112795	1.22	0.947711
O95873	C6orf47	Homo sapiens	Uncharacterized protein C6orf47	CF047_HUMAN	961.618	948.889	818.299	388.902	NA	NA	1	1	1	0.0170651	0.112836	2.29	0.947552
P14635	CCNB1	Homo sapiens	G2/mitotic-specific cyclin-B1	CCNB1_HUMAN	1413.71	1576.35	1443.37	1699.19	1953.8	1802.2	9	9	12	0.0169102	0.112916	-0.3	0.947246
Q8N2K0	ABHD12	Homo sapiens	Lysophosphatidylserine lipase ABHD12	ABD12_HUMAN	2577.67	2747.91	2489.29	2332.73	2225.03	2314.87	13	13	15	0.0169342	0.112934	0.18	0.947177
Q9UI12	ATP6V1H	Homo sapiens	V-type proton ATPase subunit H	VATH_HUMAN	8802.08	8553.92	8835.71	7672.97	8171.14	7406.5	16	16	19	0.0171125	0.112976	0.17	0.947014
Q08J23	NSUN2	Homo sapiens	RNA cytosine C(5)-methyltransferase NSUN2	NSUN2_HUMAN	4619.01	4640.67	4702.73	5226.75	5777.83	5145.95	39	42	48	0.0170618	0.113018	-0.21	0.946853
P04843	RPN1	Homo sapiens	Dolichyl-diphosphooligosaccharide--protein glycosyltransferase subunit 1	RPN1_HUMAN	31141.9	31943.4	30202	33140.9	35522.5	34736.5	41	41	50	0.0169836	0.113107	-0.15	0.946511
Q8TB72	PUM2	Homo sapiens	Pumilio homolog 2	PUM2_HUMAN	1733.49	1908.56	1954.57	1601.29	1334.63	1433.34	14	14	14	0.0180848	0.113173	0.36	0.946259
P26583	HMGB2	Homo sapiens	High mobility group protein B2	HMGB2_HUMAN	46369.6	44378.5	45156	36759.6	30794.8	37837.7	12	13	21	0.017054	0.1132	0.37	0.946154
O43292	GPAA1	Homo sapiens	Glycosylphosphatidylinositol anchor attachment 1 protein	GPAA1_HUMAN	3281.58	3143.21	3350.93	2909.85	2448.71	2523.88	9	10	12	0.0181597	0.113305	0.31	0.945751
Q9P2K3	RCOR3	Homo sapiens	REST corepressor 3	RCOR3_HUMAN	911.2	925.885	817.681	1086.45	1040.68	1014.51	16	16	17	0.0180765	0.113346	-0.24	0.945595
P30101	PDIA3	Homo sapiens	Protein disulfide-isomerase A3	PDIA3_HUMAN	187574	185503	181133	158051	146318	168173	41	44	64	0.0179659	0.11335	0.23	0.94558
Q92542	NCSTN	Homo sapiens	Nicastrin	NICA_HUMAN	14858.5	14971.1	13435	9380.5	11970.9	10773.3	13	14	14	0.0186572	0.113379	0.43	0.945466
Q8NDA8	MROH1	Homo sapiens	Maestro heat-like repeat-containing protein family member 1	MROH1_HUMAN	620.324	686.642	729.63	509.861	559.024	461.449	15	15	15	0.0170493	0.113383	0.41	0.945453
Q9P2J5	LARS1	Homo sapiens	Leucine--tRNA ligase		10354.6	10850.2	10346.9	9674.45	9588.38	9978.7	53	57	64	0.018605	0.113395	0.11	0.945404
Q9H6A0	DENND2D	Homo sapiens	DENN domain-containing protein 2D	DEN2D_HUMAN	1466.27	1587.17	1287.74	738.842	1059.8	931.459	10	10	11	0.018064	0.113519	0.68	0.944931
P62877	RBX1	Homo sapiens	E3 ubiquitin-protein ligase RBX1	RBX1_HUMAN	3622.73	3902.17	3818.71	4159.22	4684.21	4457.67	3	3	3	0.0179571	0.113524	-0.23	0.944913
Q99805	TM9SF2	Homo sapiens	Transmembrane 9 superfamily member 2	TM9S2_HUMAN	5081.15	5068.97	4871.82	4123.1	4152.82	3400.46	16	17	22	0.0186554	0.11355	0.37	0.944815
Q92973	TNPO1	Homo sapiens	Transportin-1	TNPO1_HUMAN	11105.5	10537.4	11973.2	13038.4	15349.5	13970.1	16	16	18	0.0185823	0.113566	-0.33	0.944751
O00483	NDUFA4	Homo sapiens	Cytochrome c oxidase subunit NDUFA4	NDUA4_HUMAN	2315.36	2633.15	2462.75	1848.47	2151.22	1885.98	5	5	5	0.0185492	0.113738	0.33	0.944096
Q96C36	PYCR2	Homo sapiens	Pyrroline-5-carboxylate reductase 2	P5CR2_HUMAN	4589.98	5166.27	4602.21	5756.15	7216.58	6326.63	17	19	24	0.0184537	0.113909	-0.42	0.943441
O43707	ACTN4	Homo sapiens	Alpha-actinin-4	ACTN4_HUMAN	25865.7	25563.3	25608.7	21979.4	18081.7	21252.6	45	52	74	0.018447	0.114082	0.33	0.942784
P29353	SHC1	Homo sapiens	SHC-transforming protein 1	SHC1_HUMAN	1337.92	1447.95	1341.08	1146.06	1253.62	1142.22	14	14	17	0.0186973	0.114234	0.22	0.942206
Q96SB4	SRPK1	Homo sapiens	SRSF protein kinase 1	SRPK1_HUMAN	3242.11	3520.55	3442.78	3798.76	3810.8	4120.3	17	18	21	0.0184366	0.114255	-0.2	0.942127
Q9H0B6	KLC2	Homo sapiens	Kinesin light chain 2	KLC2_HUMAN	2076.17	1880.05	2138.63	2673.26	2730.42	2339.8	20	20	24	0.0184005	0.114288	-0.34	0.941998
Q92508	PIEZO1	Homo sapiens	Piezo-type mechanosensitive ion channel component 1	PIEZ1_HUMAN	650.401	744.593	646.12	837.535	882.854	796.99	19	19	19	0.0183537	0.114298	-0.3	0.941962
P53701	HCCS	Homo sapiens	Holocytochrome c-type synthase	CCHL_HUMAN	2357.94	2089.16	2120.66	2789.74	2488.11	2689.71	11	11	13	0.019052	0.114498	-0.28	0.941203
P10124	SRGN	Homo sapiens	Serglycin	SRGN_HUMAN	1541.1	1372.69	1733.91	1067.42	904.225	1176.51	3	3	3	0.0187315	0.114577	0.56	0.940903
Q12841	FSTL1	Homo sapiens	Follistatin-related protein 1	FSTL1_HUMAN	217.016	NA	217.678	394.261	398.922	536.79	4	4	4	0.0190453	0.114667	-1.33	0.940563
P06748	NPM1	Homo sapiens	Nucleophosmin	NPM_HUMAN	129631	128737	130797	152350	137528	148512	18	22	31	0.0191041	0.114671	-0.17	0.940548
O75844	ZMPSTE24	Homo sapiens	CAAX prenyl protease 1 homolog	FACE1_HUMAN	59105.9	58502.6	58466.3	66024.6	78395.3	69754.9	17	20	27	0.0189653	0.11469	-0.28	0.940473
Q9NVI7	ATAD3A	Homo sapiens	ATPase family AAA domain-containing protein 3A	ATD3A_HUMAN	4689.96	5006.64	4671.59	6020.99	5287.57	5677.52	32	33	41	0.0190312	0.114836	-0.24	0.939922
Q08357	SLC20A2	Homo sapiens	Sodium-dependent phosphate transporter 2	S20A2_HUMAN	1179.48	1095.78	1229.71	1341.22	1572.03	1446.82	6	6	6	0.0187977	0.114844	-0.31	0.939894
Q05048	CSTF1	Homo sapiens	Cleavage stimulation factor subunit 1	CSTF1_HUMAN	2956.9	3006.12	2898.45	2735.12	2409.51	2490.63	15	15	19	0.0188618	0.114847	0.22	0.939881
Q9NYF8	BCLAF1	Homo sapiens	Bcl-2-associated transcription factor 1	BCLF1_HUMAN	17037.7	17190.7	16737.2	16090.6	15173.3	15968.7	34	35	43	0.018931	0.114861	0.11	0.939829
Q8TCU6	PREX1	Homo sapiens	Phosphatidylinositol 3		6218.07	6202.02	5754.45	4312.46	5298.03	4562.6	45	45	50	0.0192727	0.11495	0.36	0.939489
O95819	MAP4K4	Homo sapiens	Mitogen-activated protein kinase kinase kinase kinase 4	M4K4_HUMAN	958.098	890.564	1039.56	1113.85	1265.43	1245.37	25	25	26	0.0192946	0.114953	-0.33	0.939478
P0DPI2	GATD3	Homo sapiens	Glutamine amidotransferase-like class 1 domain-containing protein 3		8569.95	8315.74	8641.39	7455.86	6802.33	7728.51	11	12	15	0.0193028	0.114967	0.22	0.939428
P04839	CYBB	Homo sapiens	Cytochrome b-245 heavy chain	CY24B_HUMAN	507.819	446.654	457.591	646.316	564.029	564.586	5	5	6	0.0190141	0.115006	-0.33	0.93928
P49407	ARRB1	Homo sapiens	Beta-arrestin-1	ARRB1_HUMAN	2838.87	2383.51	2870.64	2136.99	1684.46	1894.12	10	10	10	0.0187766	0.115015	0.5	0.939246
P35520	CBS	Homo sapiens	Cystathionine beta-synthase	CBS_HUMAN	9792.22	10825.7	9890.22	8227.8	9108.96	8421.38	24	24	31	0.0188531	0.115018	0.24	0.939235
P35226	BMI1	Homo sapiens	Polycomb complex protein BMI-1	BMI1_HUMAN	1003.09	994.799	1181.22	834.292	742.571	853.047	5	5	6	0.0192662	0.115118	0.39	0.938856
Q08378	GOLGA3	Homo sapiens	Golgin subfamily A member 3	GOGA3_HUMAN	3392.1	3464.21	3474.72	3992.36	3885.63	3639.33	50	50	56	0.0192845	0.115121	-0.16	0.938846
O95864	FADS2	Homo sapiens	Acyl-CoA 6-desaturase	FADS2_HUMAN	2769.82	2572.2	2621.77	1853.3	1160.52	1681.62	10	10	15	0.0192417	0.115133	0.79	0.938799
Q8N1Q1	CA13	Homo sapiens	Carbonic anhydrase 13	CAH13_HUMAN	361.239	414.796	525.411	297.984	NA	268.095	2	2	2	0.0192531	0.115287	0.63	0.938221
Q12974	PTP4A2	Homo sapiens	Protein tyrosine phosphatase type IVA 2	TP4A2_HUMAN	1092.47	1153.82	959.816	1334.86	1333.81	1285.04	3	3	3	0.0192389	0.115302	-0.31	0.938163
P52294	KPNA1	Homo sapiens	Importin subunit alpha-5	IMA5_HUMAN	3022.69	2678.54	2776.03	3452.91	4010.52	3383.15	14	14	15	0.0191785	0.11533	-0.35	0.938056
P53597	SUCLG1	Homo sapiens	Succinate--CoA ligase [ADP/GDP-forming] subunit alpha		9261.07	8879.41	9283.36	7612.46	5909.21	7099.57	12	15	22	0.0194808	0.116754	0.42	0.93273
P54922	ADPRH	Homo sapiens	ADP-ribosylhydrolase ARH1	ADPRH_HUMAN	808.813	849.813	791.432	645.707	727.21	715.227	5	5	5	0.0197184	0.11815	0.23	0.927565
Q3LXA3	TKFC	Homo sapiens	Triokinase/FMN cyclase	TKFC_HUMAN	1945.97	1865.09	1867.58	1378.25	1678.71	1510.55	16	16	19	0.0197013	0.118165	0.32	0.927511
Q9H6E4	CCDC134	Homo sapiens	Coiled-coil domain-containing protein 134	CC134_HUMAN	528.576	488.82	510.418	581.145	717.719	662.59	6	6	8	0.0197412	0.118476	-0.36	0.926369
O60684	KPNA6	Homo sapiens	Importin subunit alpha-7	IMA7_HUMAN	1710.02	1918.19	1897.83	2107.91	2484.65	2469.57	9	9	11	0.0200589	0.119816	-0.35	0.921487
Q9UNN5	FAF1	Homo sapiens	FAS-associated factor 1	FAF1_HUMAN	7029.34	7216.94	7148.96	7578.2	8395.78	8040.52	22	22	22	0.02016	0.120155	-0.17	0.920257
Q96AY2	EME1	Homo sapiens	Crossover junction endonuclease EME1	EME1_HUMAN	464.761	410.784	475.732	541.219	548.879	622.026	3	3	3	0.0203113	0.120678	-0.34	0.918371
O75368	SH3BGRL	Homo sapiens	Adapter SH3BGRL	SH3L1_HUMAN	18384.1	19037.3	21080.7	16397.1	16988.3	16457.3	11	11	13	0.0203724	0.121136	0.23	0.916726
P28072	PSMB6	Homo sapiens	Proteasome subunit beta type-6	PSB6_HUMAN	14846.9	13843.7	13921.2	16150.2	19395.5	19953.5	6	6	8	0.0204325	0.121257	-0.38	0.916293
Q14005	IL16	Homo sapiens	Pro-interleukin-16	IL16_HUMAN	558.518	605.129	631.636	482.664	530.663	502.553	9	9	10	0.0204669	0.121392	0.24	0.915809
Q86Y39	NDUFA11	Homo sapiens	NADH dehydrogenase [ubiquinone] 1 alpha subcomplex subunit 11	NDUAB_HUMAN	2702.9	2777.33	2705.21	2029.77	2425.03	1958.31	6	6	8	0.0204001	0.121427	0.36	0.915685
Q9UQ53	MGAT4B	Homo sapiens	Alpha-1		NA	NA	NA	555.268	649.163	757.648	1	1	1	0.0204318	0.121431	-1.69	0.915672
Q96Q11	TRNT1	Homo sapiens	CCA tRNA nucleotidyltransferase 1		2700.01	2776.61	2907.48	2000.22	1615.02	2245.01	10	10	11	0.0206514	0.123283	0.53	0.909097
P37802	TAGLN2	Homo sapiens	Transgelin-2	TAGL2_HUMAN	25023.8	30016.6	31826.4	20875.2	22857.6	19951.4	13	18	21	0.0206366	0.123459	0.44	0.908478
P04899	GNAI2	Homo sapiens	Guanine nucleotide-binding protein G(i) subunit alpha-2	GNAI2_HUMAN	16272.4	15371.9	17090	13170.7	11030.1	13476.7	13	15	21	0.0207958	0.12417	0.38	0.905982
O95202	LETM1	Homo sapiens	Mitochondrial proton/calcium exchanger protein	LETM1_HUMAN	5667.3	5428.62	5394.5	5929.26	5912.75	5767.94	21	23	24	0.0208763	0.124505	-0.1	0.904813
P68402	PAFAH1B2	Homo sapiens	Platelet-activating factor acetylhydrolase IB subunit alpha2	PA1B2_HUMAN	9776.63	10443	10534.6	8545.72	9031.56	7650.61	5	5	8	0.0210306	0.124869	0.29	0.903546
Q86UE4	MTDH	Homo sapiens	Protein LYRIC	LYRIC_HUMAN	29535.5	30225.3	30433.2	33106.4	39515.9	38279.5	27	28	30	0.0209905	0.12491	-0.29	0.903404
Q15274	QPRT	Homo sapiens	Nicotinate-nucleotide pyrophosphorylase [carboxylating]	NADC_HUMAN	15712.4	16239.7	17000.6	13948.1	11182.1	12961.4	9	10	15	0.0209421	0.124997	0.37	0.9031
Q5UCC4	EMC10	Homo sapiens	ER membrane protein complex subunit 10	EMC10_HUMAN	1513.79	1354.09	1238.29	1639.9	1753.9	1783.57	2	2	3	0.0209749	0.125086	-0.34	0.90279
P36776	LONP1	Homo sapiens	Lon protease homolog		9901.58	10016.9	10092	8096.02	9256.55	8669.91	44	53	59	0.0210729	0.125346	0.21	0.901888
P07099	EPHX1	Homo sapiens	Epoxide hydrolase 1	HYEP_HUMAN	5419.12	4921.72	5119.64	4481.69	3635.92	4021.85	18	19	23	0.0212513	0.126747	0.35	0.897062
Q8TEX9	IPO4	Homo sapiens	Importin-4	IPO4_HUMAN	4225.25	4185.36	4063.07	4916.74	5974.08	4967.28	21	22	25	0.0214398	0.127257	-0.34	0.895318
Q96D46	NMD3	Homo sapiens	60S ribosomal export protein NMD3	NMD3_HUMAN	1576.11	1351.17	1361.88	1690.14	1955.94	1803.11	15	15	16	0.0214784	0.127386	-0.35	0.894877
Q9H7L9	SUDS3	Homo sapiens	Sin3 histone deacetylase corepressor complex component SDS3	SDS3_HUMAN	851.965	843.803	833.364	765.282	636.975	664.118	7	7	7	0.0213929	0.127435	0.3	0.894711
P55011	SLC12A2	Homo sapiens	Solute carrier family 12 member 2	S12A2_HUMAN	1011.34	1227.05	970.339	1407.9	1649.36	1399.41	17	17	18	0.021378	0.12744	-0.48	0.894695
Q15031	LARS2	Homo sapiens	Leucine--tRNA ligase		3765.91	3546.01	3580.35	4013.04	4379.21	4707.16	22	22	25	0.0213352	0.127467	-0.26	0.894602
Q8NCE2	MTMR14	Homo sapiens	Phosphatidylinositol-3		1366.4	1339.65	1322.75	1183.15	1257.39	1124.19	10	10	10	0.0216171	0.127989	0.18	0.892828
P09110	ACAA1	Homo sapiens	3-ketoacyl-CoA thiolase		2890.52	2721.44	2586.36	3150.78	3764.68	3354.95	13	13	18	0.0217325	0.128306	-0.32	0.891753
Q9UBN7	HDAC6	Homo sapiens	Histone deacetylase 6	HDAC6_HUMAN	1584.12	1511.34	1434.65	1349.2	1146.83	1197	11	11	12	0.0218045	0.128611	0.3	0.890722
Q96GK7	FAHD2A	Homo sapiens	Oxaloacetate tautomerase FAHD2A		1071.13	1234.53	809.964	1692.66	1756.82	1512.73	10	10	13	0.0221249	0.128642	-0.69	0.890617
Q9H270	VPS11	Homo sapiens	Vacuolar protein sorting-associated protein 11 homolog	VPS11_HUMAN	2161.85	2027.43	2127.78	1828.12	1950.69	1930.51	27	27	29	0.022186	0.128718	0.15	0.890361
Q9BTE3	MCMBP	Homo sapiens	Mini-chromosome maintenance complex-binding protein	MCMBP_HUMAN	3227.33	3350.76	3342	3035.02	3118.99	3164.62	23	23	31	0.0221229	0.128819	0.09	0.890021
Q06323	PSME1	Homo sapiens	Proteasome activator complex subunit 1	PSME1_HUMAN	22319.8	23429.8	22732.3	19813.5	16746.4	19533	17	20	27	0.022116	0.128996	0.29	0.889424
P06753	TPM3	Homo sapiens	Tropomyosin alpha-3 chain	TPM3_HUMAN	58256.5	63612.8	65470.6	46557.9	27375.6	33967.4	12	13	14	0.0221044	0.129174	0.83	0.888826
Q9Y6A5	TACC3	Homo sapiens	Transforming acidic coiled-coil-containing protein 3	TACC3_HUMAN	3141.78	3170.36	2977.46	2866.65	2634.45	2559.17	25	26	28	0.0220661	0.129219	0.21	0.888673
P07902	GALT	Homo sapiens	Galactose-1-phosphate uridylyltransferase	GALT_HUMAN	2661.51	2435.23	2964.01	2208.32	1919.98	2107.11	11	11	13	0.021982	0.129227	0.37	0.888648
O00203	AP3B1	Homo sapiens	AP-3 complex subunit beta-1	AP3B1_HUMAN	5081.27	5320.38	4998.26	4796.31	4677.96	4487.86	46	47	57	0.0219459	0.129228	0.14	0.888643
Q16873	LTC4S	Homo sapiens	Leukotriene C4 synthase	LTC4S_HUMAN	3160.63	2620.15	2965.03	NA	NA	1008.94	1	1	1	0.0218638	0.129259	3.15	0.888538
P62873	GNB1	Homo sapiens	Guanine nucleotide-binding protein G(I)/G(S)/G(T) subunit beta-1	GBB1_HUMAN	5853.83	5438.8	5320.67	7043.99	10538.6	8462.12	5	5	5	0.0219442	0.129407	-0.63	0.888042
Q9BPX3	NCAPG	Homo sapiens	Condensin complex subunit 3	CND3_HUMAN	3997.33	3967.65	4125.09	4474.42	4484.55	4214.07	33	33	37	0.0222954	0.129456	-0.12	0.887879
P67812	SEC11A	Homo sapiens	Signal peptidase complex catalytic subunit SEC11A	SC11A_HUMAN	14130.3	11474.2	12512.5	10281.7	8544.58	9585.89	6	8	9	0.0223752	0.129596	0.42	0.88741
P78356	PIP4K2B	Homo sapiens	Phosphatidylinositol 5-phosphate 4-kinase type-2 beta	PI42B_HUMAN	1463.13	1470.71	1454.14	1372.78	1430.54	1385.7	14	14	18	0.0225606	0.129951	0.07	0.88622
P37837	TALDO1	Homo sapiens	Transaldolase	TALDO_HUMAN	90495.4	92529.9	90996.7	75920.8	61511.3	75967.7	22	26	33	0.0225484	0.130128	0.37	0.88563
Q9NU22	MDN1	Homo sapiens	Midasin	MDN1_HUMAN	5362.94	5377.88	4859.69	5859.79	6331.97	5913.27	107	107	115	0.0224753	0.130188	-0.22	0.885428
P10809	HSPD1	Homo sapiens	60 kDa heat shock protein		218662	226777	206918	235740	251132	246867	50	66	87	0.02254	0.130305	-0.17	0.885038
Q9ULV3	CIZ1	Homo sapiens	Cip1-interacting zinc finger protein	CIZ1_HUMAN	1042.46	1227.62	1007.45	1400.72	1493	1320.34	12	12	12	0.022809	0.130946	-0.37	0.882908
P49842	STK19	Homo sapiens	Inactive serine/threonine-protein kinase 19	STK19_HUMAN	317.156	466.594	511.743	226.133	NA	264.588	2	2	2	0.02279	0.131123	0.92	0.882321
Q06330	RBPJ	Homo sapiens	Recombining binding protein suppressor of hairless	SUH_HUMAN	2039.31	1952.39	2105.29	1882.42	1780.56	1857.47	15	15	18	0.0227721	0.131301	0.14	0.881733
Q9Y4B6	DCAF1	Homo sapiens	DDB1- and CUL4-associated factor 1	DCAF1_HUMAN	1530.85	1502.71	1648.92	1421.43	1339.63	1392.01	21	21	21	0.0229132	0.131456	0.17	0.881221
Q92888	ARHGEF1	Homo sapiens	Rho guanine nucleotide exchange factor 1	ARHG1_HUMAN	7752.72	7602.5	7563.26	7215.6	6963.54	6586.89	48	50	61	0.0227644	0.131479	0.14	0.881144
Q99571	P2RX4	Homo sapiens	P2X purinoceptor 4	P2RX4_HUMAN	840.651	644.033	826.237	587.034	533.044	525.041	5	5	5	0.0228789	0.131487	0.48	0.881117
P56182	RRP1	Homo sapiens	Ribosomal RNA processing protein 1 homolog A	RRP1_HUMAN	4980.44	5126.3	4917.76	5366.45	6090.72	5874.89	21	21	24	0.0232638	0.132005	-0.2	0.879408
Q14684	RRP1B	Homo sapiens	Ribosomal RNA processing protein 1 homolog B	RRP1B_HUMAN	4356.13	3993.23	3959.49	4742.39	4632.79	5217.91	27	27	32	0.0232294	0.132054	-0.25	0.87925
Q13485	SMAD4	Homo sapiens	Mothers against decapentaplegic homolog 4	SMAD4_HUMAN	1457.68	1240.79	1417.17	1120.68	1150.35	1014.76	9	9	10	0.0232109	0.132231	0.32	0.878668
Q16881	TXNRD1	Homo sapiens	Thioredoxin reductase 1		5441.8	4951.48	5305.72	4656.81	3889.03	4170.02	22	27	33	0.0233413	0.132294	0.31	0.878461
O43765	SGTA	Homo sapiens	Small glutamine-rich tetratricopeptide repeat-containing protein alpha	SGTA_HUMAN	3141.91	3403.91	3369.85	4294.53	3871.39	3712	9	9	10	0.0232054	0.132408	-0.26	0.878086
Q6ZSR9		Homo sapiens	Uncharacterized protein FLJ45252	YJ005_HUMAN	2358.73	1964.01	2119.17	2627.06	2581.21	2572.67	11	12	14	0.0231433	0.132586	-0.28	0.877502
O95155	UBE4B	Homo sapiens	Ubiquitin conjugation factor E4 B	UBE4B_HUMAN	962.759	815.206	774.42	1049.35	1210.4	1104.94	19	19	19	0.0230954	0.132764	-0.4	0.876918
Q6FIF0	ZFAND6	Homo sapiens	AN1-type zinc finger protein 6	ZFAN6_HUMAN	1373.76	1304.99	1213.95	1014.52	1156.15	1014.61	3	3	3	0.0234532	0.13298	0.29	0.876214
P46087	NOP2	Homo sapiens	28S rRNA (cytosine(4447)-C(5))-methyltransferase	NOP2_HUMAN	4713.28	4739.26	4860.72	5165.04	6020.9	5903.27	30	30	34	0.0234432	0.133157	-0.25	0.875635
P24844	MYL9	Homo sapiens	Myosin regulatory light polypeptide 9	MYL9_HUMAN	1477.81	1559.99	1543.9	1128.91	739.903	1048.63	2	2	2	0.023621	0.133931	0.67	0.873119
Q7KZI7	MARK2	Homo sapiens	Serine/threonine-protein kinase MARK2	MARK2_HUMAN	1701.97	1867.87	1651.85	1529.78	1526.95	1445.11	15	15	17	0.0237257	0.134011	0.21	0.872861
Q9Y276	BCS1L	Homo sapiens	Mitochondrial chaperone BCS1	BCS1_HUMAN	1267.61	1163.14	1205.25	1511.53	1382.54	1345.84	15	15	18	0.0237048	0.134045	-0.22	0.872749
Q7Z5R6	APBB1IP	Homo sapiens	Amyloid beta A4 precursor protein-binding family B member 1-interacting protein	AB1IP_HUMAN	2954.95	2989.3	2788.17	3740.19	3869.67	3224.4	15	15	15	0.0237905	0.134071	-0.31	0.872665
Q9UFC0	LRWD1	Homo sapiens	Leucine-rich repeat and WD repeat-containing protein 1	LRWD1_HUMAN	1181.03	1138.73	1118.48	1295.06	1506.51	1318.21	14	14	14	0.0237777	0.134079	-0.26	0.872639
Q8WUD6	CHPT1	Homo sapiens	Cholinephosphotransferase 1	CHPT1_HUMAN	352.881	534.27	483.427	674.821	770.742	708.518	4	4	4	0.0236151	0.134109	-0.67	0.872542
Q96SC8	DMRTA2	Homo sapiens	Doublesex- and mab-3-related transcription factor A2	DMTA2_HUMAN	933.506	870.892	765.718	1156.65	1154.24	1012.47	8	8	8	0.0238541	0.134221	-0.37	0.872179
Q9Y2I1	NISCH	Homo sapiens	Nischarin	NISCH_HUMAN	652.152	691.302	582.889	894.147	1158.18	834.15	16	16	16	0.0237706	0.134256	-0.57	0.872065
Q14331	FRG1	Homo sapiens	Protein FRG1	FRG1_HUMAN	1877.6	1913.34	2042.08	2168.76	2511.46	2291.6	10	10	10	0.0236096	0.134287	-0.26	0.871965
P49915	GMPS	Homo sapiens	GMP synthase [glutamine-hydrolyzing]	GUAA_HUMAN	15217.6	14666.4	15209.9	13381.1	14274.7	13087.8	39	43	57	0.0238947	0.134334	0.15	0.871815
Q13200	PSMD2	Homo sapiens	26S proteasome non-ATPase regulatory subunit 2	PSMD2_HUMAN	9628.99	9537.47	9244.23	10323.9	10722.9	9960.47	45	47	62	0.0239507	0.134688	-0.13	0.870672
P06454	PTMA	Homo sapiens	Prothymosin alpha	PTMA_HUMAN	95547.2	101723	93375.6	151156	125800	115536	7	7	10	0.024081	0.134729	-0.43	0.870538
P52943	CRIP2	Homo sapiens	Cysteine-rich protein 2	CRIP2_HUMAN	967.188	919.864	1046.19	796.512	598.232	732.22	3	3	3	0.0243765	0.134802	0.47	0.870305
O43805	SSNA1	Homo sapiens	Microtubule nucleation factor SSNA1	SSNA1_HUMAN	82.82	49.3724	59.5902	116.09	NA	304.588	1	1	1	0.0241475	0.134856	-1.84	0.870128
Q9Y3B8	REXO2	Homo sapiens	Oligoribonuclease		1241.82	1570.79	1363.71	1766.83	2541.86	2450.22	6	6	6	0.0243433	0.134857	-0.68	0.870126
P28288	ABCD3	Homo sapiens	ATP-binding cassette sub-family D member 3	ABCD3_HUMAN	4559.98	4782.78	4576.27	4186.49	4421.12	4179.18	21	22	23	0.0240672	0.134906	0.12	0.86997
O76075	DFFB	Homo sapiens	DNA fragmentation factor subunit beta	DFFB_HUMAN	370.742	337.029	346.416	162.16	NA	251.198	2	2	2	0.0243046	0.134913	0.72	0.869947
Q9NW82	WDR70	Homo sapiens	WD repeat-containing protein 70	WDR70_HUMAN	2382.91	2363.62	2403.25	2579.11	2460.28	2617	24	24	29	0.0240017	0.13492	-0.1	0.869923
Q9NUQ2	AGPAT5	Homo sapiens	1-acyl-sn-glycerol-3-phosphate acyltransferase epsilon	PLCE_HUMAN	2458.63	2491.35	2907.3	2074.04	1967.34	2217.38	9	9	12	0.0242767	0.135089	0.33	0.869381
Q86VP1	TAX1BP1	Homo sapiens	Tax1-binding protein 1	TAXB1_HUMAN	3228.14	3524.25	3302.49	2806.58	2761.45	2285.21	23	23	25	0.0242267	0.135103	0.36	0.869335
Q3YEC7	RABL6	Homo sapiens	Rab-like protein 6	RABL6_HUMAN	6136.24	5923.99	5918.26	5577.05	5716.17	5372.43	21	21	24	0.024479	0.135203	0.11	0.869013
Q9Y4K1	CRYBG1	Homo sapiens	Beta/gamma crystallin domain-containing protein 1	CRBG1_HUMAN	705.079	772.836	817.756	650.587	581.031	647.58	21	21	22	0.0246083	0.135238	0.29	0.868901
P55060	CSE1L	Homo sapiens	Exportin-2	XPO2_HUMAN	15573.9	16087.1	14848.1	16587.8	17298.3	17525.2	41	46	52	0.0245491	0.135313	-0.14	0.868662
Q9UHF7	TRPS1	Homo sapiens	Zinc finger transcription factor Trps1	TRPS1_HUMAN	677.639	728.074	673.17	802.275	873.576	1009.67	14	14	14	0.0244786	0.135378	-0.36	0.868451
P62826	RAN	Homo sapiens	GTP-binding nuclear protein Ran	RAN_HUMAN	152820	148171	145155	140448	128173	131835	16	16	24	0.024606	0.135412	0.16	0.868342
Q13151	HNRNPA0	Homo sapiens	Heterogeneous nuclear ribonucleoprotein A0	ROA0_HUMAN	9295.56	8510.29	9298.71	7995.43	6574.94	6542.16	13	13	17	0.0248104	0.135862	0.37	0.866903
Q8N3F8	MICALL1	Homo sapiens	MICAL-like protein 1	MILK1_HUMAN	1002.22	1167.15	1131.86	869.822	959.867	858.106	11	11	13	0.024785	0.135877	0.3	0.866855
Q7Z2E3	APTX	Homo sapiens	Aprataxin	APTX_HUMAN	384.117	312.875	455.034	665.014	544.27	821.862	2	2	2	0.0246923	0.136051	-0.81	0.866297
Q9GZZ1	NAA50	Homo sapiens	N-alpha-acetyltransferase 50	NAA50_HUMAN	4856.51	5014.57	5491.16	5775.37	6036.33	5800.35	14	14	17	0.0248943	0.136107	-0.2	0.866118
Q9UKU6	TRHDE	Homo sapiens	Thyrotropin-releasing hormone-degrading ectoenzyme	TRHDE_HUMAN	672.692	601.479	648.031	779.765	875.076	732.888	9	9	9	0.0248912	0.136282	-0.31	0.865562
P55160	NCKAP1L	Homo sapiens	Nck-associated protein 1-like	NCKPL_HUMAN	4712.87	4438.44	4228.8	3988.23	3848.73	3557.91	32	33	38	0.0250975	0.137347	0.23	0.862181
Q8TC12	RDH11	Homo sapiens	Retinol dehydrogenase 11	RDH11_HUMAN	4074.11	3591.15	3512.6	4256.88	4562.1	4513.25	9	9	10	0.0250671	0.137384	-0.26	0.862063
Q5T6F2	UBAP2	Homo sapiens	Ubiquitin-associated protein 2	UBAP2_HUMAN	2985.14	3128.38	3066.95	3232.5	3402.7	3250.07	12	12	13	0.0252352	0.137738	-0.11	0.860948
Q99848	EBNA1BP2	Homo sapiens	Probable rRNA-processing protein EBP2	EBP2_HUMAN	6336.71	6321.82	6554.32	6858.48	7861.87	7650.73	17	17	20	0.0254348	0.138084	-0.22	0.859857
Q9BV86	NTMT1	Homo sapiens	N-terminal Xaa-Pro-Lys N-methyltransferase 1	NTM1A_HUMAN	1366.41	1829.95	1700.11	2210.47	2287.31	2143.38	7	7	7	0.025408	0.138122	-0.45	0.859737
O95218	ZRANB2	Homo sapiens	Zinc finger Ran-binding domain-containing protein 2	ZRAB2_HUMAN	3356.04	3266.74	3418.32	3759.46	3874.63	3530.4	12	12	14	0.0256077	0.138569	-0.15	0.858335
Q8N8J7	FAM241A	Homo sapiens	Uncharacterized protein FAM241A	F241A_HUMAN	392.017	316.523	446.622	267.482	251.037	278.98	3	3	3	0.0261749	0.138814	0.52	0.857567
Q9NW13	RBM28	Homo sapiens	RNA-binding protein 28	RBM28_HUMAN	2760.17	2926.01	2719.12	3126.15	3621.76	3240.09	33	34	39	0.026149	0.138827	-0.25	0.857525
O95139	NDUFB6	Homo sapiens	NADH dehydrogenase [ubiquinone] 1 beta subcomplex subunit 6	NDUB6_HUMAN	3749.86	4037.65	3904.12	3581.54	3148.61	3360.69	9	9	12	0.0259538	0.138892	0.21	0.857322
P19823	ITIH2	Homo sapiens	Inter-alpha-trypsin inhibitor heavy chain H2	ITIH2_HUMAN	1217.28	959.12	1313.97	1904.75	1509.46	1959.43	6	6	7	0.026111	0.139	-0.63	0.856985
Q13574	DGKZ	Homo sapiens	Diacylglycerol kinase zeta	DGKZ_HUMAN	1976.24	1912.61	1975.84	1877.64	1857.1	1798.5	19	19	21	0.0260947	0.139014	0.08	0.856942
Q8N2G8	GHDC	Homo sapiens	GH3 domain-containing protein	GHDC_HUMAN	2363.12	2396.67	2088.59	1833.04	1637.52	1954.52	15	15	16	0.0260067	0.139034	0.34	0.85688
O96019	ACTL6A	Homo sapiens	Actin-like protein 6A	ACL6A_HUMAN	6025.84	6256.95	6129.25	5621.13	5749.26	5914.72	16	19	23	0.0259514	0.139066	0.09	0.856777
Q9BXS5	AP1M1	Homo sapiens	AP-1 complex subunit mu-1	AP1M1_HUMAN	6626.52	6463.77	6168.38	5567.85	4175.97	4613.68	19	19	25	0.0258887	0.13914	0.43	0.856549
Q86YV0	RASAL3	Homo sapiens	RAS protein activator like-3	RASL3_HUMAN	1152.65	1085.24	1187.64	1385.59	1322.1	1242.47	22	22	23	0.0260795	0.139187	-0.21	0.856401
P08631	HCK	Homo sapiens	Tyrosine-protein kinase HCK	HCK_HUMAN	1836.41	1640.33	1948.44	1492.33	1369.56	1174.29	13	13	14	0.0260498	0.139206	0.43	0.856342
O43164	PJA2	Homo sapiens	E3 ubiquitin-protein ligase Praja-2	PJA2_HUMAN	316.557	345.644	402.123	445.24	486.136	445.304	7	7	7	0.0260402	0.13922	-0.38	0.856298
Q96CW1	AP2M1	Homo sapiens	AP-2 complex subunit mu	AP2M1_HUMAN	12631.2	12764.4	12055.1	11176.7	11704.3	11685.3	18	18	23	0.025942	0.139241	0.12	0.856232
Q9UH99	SUN2	Homo sapiens	SUN domain-containing protein 2	SUN2_HUMAN	7787.29	7117.87	7302.92	6680.84	5768.65	6243.48	17	19	26	0.0258662	0.139315	0.25	0.856003
Q9BPY3	FAM118B	Homo sapiens	Protein FAM118B	F118B_HUMAN	979.568	792.18	907.748	1118.15	1079.6	1197.18	6	6	6	0.0256902	0.139341	-0.35	0.855921
Q7Z7M0	MEGF8	Homo sapiens	Multiple epidermal growth factor-like domains protein 8	MEGF8_HUMAN	277.634	270.837	328.289	431.251	528.598	371.431	6	6	6	0.0258415	0.139491	-0.59	0.855455
Q00978	IRF9	Homo sapiens	Interferon regulatory factor 9	IRF9_HUMAN	1593.99	1450.1	1807.76	1281.08	1313.35	1177.87	4	4	4	0.0257961	0.139545	0.36	0.855286
Q14088	RAB33A	Homo sapiens	Ras-related protein Rab-33A	RB33A_HUMAN	1851.29	1832.02	1646.09	1253.92	1358.71	1549.27	5	5	5	0.0258254	0.139667	0.36	0.854907
Q16836	HADH	Homo sapiens	Hydroxyacyl-coenzyme A dehydrogenase		15561	15347.8	15627.6	14186.8	14840.8	14909.8	17	19	23	0.0262583	0.139713	0.08	0.854765
P27449	ATP6V0C	Homo sapiens	V-type proton ATPase 16 kDa proteolipid subunit c	VATL_HUMAN	1949.45	1937.78	2030.49	1037.97	1575.88	1322.16	1	4	5	0.0257935	0.139722	0.61	0.854737
P31153	MAT2A	Homo sapiens	S-adenosylmethionine synthase isoform type-2	METK2_HUMAN	9623.15	9598.6	9870.99	8720.65	7568.63	8603.85	22	24	29	0.0265545	0.140909	0.23	0.851062
Q86UK7	ZNF598	Homo sapiens	E3 ubiquitin-protein ligase ZNF598	ZN598_HUMAN	2447.43	2372.51	2380.92	2729.21	2520.77	2601.2	29	29	32	0.0266186	0.141006	-0.12	0.850762
E9PRG8	C11orf98	Homo sapiens	Uncharacterized protein C11orf98	CK098_HUMAN	2821.69	2554.54	2778.73	3029.52	3617.36	3588.67	8	8	9	0.0265438	0.141083	-0.32	0.850526
Q13442	PDAP1	Homo sapiens	28 kDa heat- and acid-stable phosphoprotein	HAP28_HUMAN	7506.53	7261.56	8161.02	8435.01	9028.1	9319.22	14	14	15	0.0267627	0.141155	-0.22	0.850304
Q9BVK6	TMED9	Homo sapiens	Transmembrane emp24 domain-containing protein 9	TMED9_HUMAN	17105.3	16419.2	16446	15280.7	15632.4	14338.4	8	9	10	0.0266914	0.141217	0.14	0.850114
P20810	CAST	Homo sapiens	Calpastatin	ICAL_HUMAN	4926.57	4956.3	5172.16	4792.6	4741.93	4697.7	26	27	36	0.0267315	0.141328	0.08	0.849771
Q9NZ01	TECR	Homo sapiens	Very-long-chain enoyl-CoA reductase	TECR_HUMAN	5669.5	5055.63	5239.98	4807.99	4237.93	4391.65	15	17	21	0.0269321	0.142015	0.25	0.847667
Q99497	PARK7	Homo sapiens	Parkinson disease protein 7	PARK7_HUMAN	35003.5	40017.3	39992.7	43438.7	49116.3	50134.7	17	19	25	0.0269009	0.142056	-0.31	0.847539
O95479	H6PD	Homo sapiens	GDH/6PGL endoplasmic bifunctional protein	G6PE_HUMAN	2426.18	2587.66	2492.92	2162.74	2224.86	1895.44	25	25	27	0.027035	0.142296	0.26	0.846807
Q9BRR6	ADPGK	Homo sapiens	ADP-dependent glucokinase	ADPGK_HUMAN	3162.58	2939.98	2793.21	2463.47	2164.07	1804.45	15	16	21	0.0271406	0.142449	0.48	0.846341
Q14534	SQLE	Homo sapiens	Squalene monooxygenase	ERG1_HUMAN	1894.68	2082	2030.51	1758.44	1368.86	1487	13	14	15	0.0271798	0.142577	0.39	0.845949
P52948	NUP98	Homo sapiens	Nuclear pore complex protein Nup98-Nup96	NUP98_HUMAN	5166.95	5098.91	4858.95	5308.38	5493.89	5537.26	51	52	59	0.0271178	0.142623	-0.11	0.845811
Q96JJ7	TMX3	Homo sapiens	Protein disulfide-isomerase TMX3	TMX3_HUMAN	6112.28	5420.02	5925.62	5190.12	5119.3	4873.7	15	16	18	0.0272453	0.142652	0.2	0.845722
O75592	MYCBP2	Homo sapiens	E3 ubiquitin-protein ligase MYCBP2	MYCB2_HUMAN	4456.27	4021.6	3905.07	4621.93	5178.83	4980.19	88	88	90	0.0271062	0.142797	-0.26	0.845281
P49711	CTCF	Homo sapiens	Transcriptional repressor CTCF	CTCF_HUMAN	2737.78	2948.89	2505.57	2195.58	1525.74	1869.42	7	7	9	0.0275753	0.143071	0.56	0.844447
Q8WWI5	SLC44A1	Homo sapiens	Choline transporter-like protein 1	CTL1_HUMAN	2164.57	2023.99	1734.84	1353.31	1446.68	989.12	6	6	8	0.0274204	0.143198	0.66	0.844063
Q9H2K8	TAOK3	Homo sapiens	Serine/threonine-protein kinase TAO3	TAOK3_HUMAN	3233.11	3330.71	3400.53	3117.21	2930.6	2783.18	31	31	38	0.0275708	0.143245	0.18	0.843922
Q8TDQ7	GNPDA2	Homo sapiens	Glucosamine-6-phosphate isomerase 2	GNPI2_HUMAN	1110.88	1177.11	1191.95	831.623	570.809	855.702	7	7	8	0.0275474	0.143268	0.65	0.843851
P02533	KRT14	Homo sapiens	Keratin		NA	NA	389.472	510.497	1397.1	1374.34	18	19	22	0.0275243	0.143286	-2.15	0.843795
P50213	IDH3A	Homo sapiens	Isocitrate dehydrogenase [NAD] subunit alpha		12456.9	12969.9	13361.6	12103	12072.8	12008	16	18	21	0.0278058	0.144531	0.1	0.840038
P49368	CCT3	Homo sapiens	T-complex protein 1 subunit gamma	TCPG_HUMAN	55732	54033.3	54874.6	52507.2	52953.7	53487.2	40	48	65	0.0279379	0.144618	0.05	0.839779
Q01628	IFITM3	Homo sapiens	Interferon-induced transmembrane protein 3	IFM3_HUMAN	2256.1	2102.63	2258.75	1339.01	NA	423.415	2	3	4	0.0282492	0.145549	1.75	0.83699
P07355	ANXA2	Homo sapiens	Annexin A2	ANXA2_HUMAN	40826.2	38747.7	42002.5	33791.2	28883.5	35273.2	29	33	40	0.0282243	0.145609	0.32	0.836813
Q9NX46	ADPRS	Homo sapiens	ADP-ribosylhydrolase ARH3	ADPRS_HUMAN	1207.14	1349.02	1231.86	1458.42	1389.74	1438.43	11	12	14	0.0282209	0.145784	-0.18	0.836291
P48723	HSPA13	Homo sapiens	Heat shock 70 kDa protein 13	HSP13_HUMAN	1507.63	1543.3	1574.69	1660.16	1948.37	1907.08	10	10	10	0.0283762	0.145873	-0.25	0.836025
Q9NT62	ATG3	Homo sapiens	Ubiquitin-like-conjugating enzyme ATG3	ATG3_HUMAN	3827.58	3662.85	3553.75	4154.89	4916	4288.88	13	13	14	0.0282012	0.145959	-0.27	0.835769
Q9Y371	SH3GLB1	Homo sapiens	Endophilin-B1	SHLB1_HUMAN	2810.52	3026.86	2991.47	3187.93	3281.93	3506.13	11	11	12	0.0285039	0.146541	-0.18	0.834042
P13489	RNH1	Homo sapiens	Ribonuclease inhibitor	RINI_HUMAN	85579.7	84568.1	87308.5	62450.8	77622.4	68918.3	24	25	29	0.0287718	0.147204	0.31	0.832081
Q7L2Z9	CENPQ	Homo sapiens	Centromere protein Q	CENPQ_HUMAN	725.667	585.767	417.367	324.89	NA	NA	5	5	5	0.028746	0.147265	1.34	0.831901
Q86TI2	DPP9	Homo sapiens	Dipeptidyl peptidase 9	DPP9_HUMAN	2467.6	2266.55	2356.6	2115.34	2126.01	1908.45	21	21	26	0.0290288	0.147389	0.21	0.831536
P35609	ACTN2	Homo sapiens	Alpha-actinin-2	ACTN2_HUMAN	10980.4	13232.7	11151.8	7986.45	7619.21	9855.87	2	3	4	0.0288158	0.147419	0.48	0.831446
Q9BW19	KIFC1	Homo sapiens	Kinesin-like protein KIFC1	KIFC1_HUMAN	3912.95	3840.07	3359.62	2931.9	3209.97	3097.14	28	28	33	0.0287395	0.147441	0.26	0.831382
Q14146	URB2	Homo sapiens	Unhealthy ribosome biogenesis protein 2 homolog	URB2_HUMAN	1113.74	1171.27	1100.14	1209.96	1363.39	1291.88	19	19	20	0.0288842	0.147505	-0.19	0.831192
Q00341	HDLBP	Homo sapiens	Vigilin	VIGLN_HUMAN	8367.45	8460.85	8042.16	8773.59	9734.36	9369.26	63	66	78	0.0290062	0.147563	-0.16	0.831021
Q9BRT6	LLPH	Homo sapiens	Protein LLP homolog	LLPH_HUMAN	1680.11	2329.76	1912.64	2572.5	2762.62	2928.22	5	5	6	0.0289443	0.147591	-0.49	0.830939
Q9BRX2	PELO	Homo sapiens	Protein pelota homolog	PELO_HUMAN	1426.84	1504.25	1434.81	1569.49	1689.47	1566.61	11	11	14	0.0291883	0.147697	-0.14	0.830628
O14569	CYB561D2	Homo sapiens	Transmembrane reductase CYB561D2	C56D2_HUMAN	1046.07	1046.92	965.516	749.908	919.794	781.578	1	1	2	0.0296859	0.148233	0.32	0.829056
Q9UGP8	SEC63	Homo sapiens	Translocation protein SEC63 homolog	SEC63_HUMAN	11611.9	11243.7	11449.5	12758.9	11956.5	13143.9	31	34	44	0.0293349	0.148259	-0.14	0.828978
O75436	VPS26A	Homo sapiens	Vacuolar protein sorting-associated protein 26A	VP26A_HUMAN	4963.96	4927.84	5058.68	4215.84	2995.94	3661.62	17	19	22	0.0299361	0.148314	0.47	0.828819
Q99941	ATF6B	Homo sapiens	Cyclic AMP-dependent transcription factor ATF-6 beta	ATF6B_HUMAN	438.298	495.669	467.188	536.554	648.104	566.06	8	8	8	0.0293564	0.148363	-0.32	0.828675
Q8WW33	GTSF1	Homo sapiens	Gametocyte-specific factor 1	GTSF1_HUMAN	3854.95	3875.41	3873.55	4103.97	4622.38	4742.41	9	9	11	0.0299467	0.148392	-0.21	0.82859
Q9BSL1	UBAC1	Homo sapiens	Ubiquitin-associated domain-containing protein 1	UBAC1_HUMAN	1307.09	1188.43	1279.95	1384.48	1522.97	1414.35	6	6	6	0.0296828	0.148406	-0.19	0.82855
P02765	AHSG	Homo sapiens	Alpha-2-HS-glycoprotein	FETUA_HUMAN	4055.81	5625.06	4073.12	6323.2	6497.53	6788.42	3	3	4	0.0293225	0.148434	-0.53	0.828465
Q9Y2R9	MRPS7	Homo sapiens	Small ribosomal subunit protein uS7m	RT07_HUMAN	2718.31	2727.69	2650.83	2474.64	2448.57	2610.61	11	11	14	0.0292934	0.148463	0.1	0.828381
Q12931	TRAP1	Homo sapiens	Heat shock protein 75 kDa		164122	158893	156810	171588	169480	165978	35	39	46	0.0294265	0.14848	-0.08	0.828332
P35998	PSMC2	Homo sapiens	26S proteasome regulatory subunit 7	PRS7_HUMAN	13247.6	13051.5	13653.4	14478.9	15691.9	14286.5	31	33	41	0.0299217	0.148485	-0.15	0.828317
P61009	SPCS3	Homo sapiens	Signal peptidase complex subunit 3	SPCS3_HUMAN	5932.67	5397.3	5874.14	5233.14	4910.62	5148.94	4	4	4	0.0300245	0.148506	0.17	0.828257
Q96I15	SCLY	Homo sapiens	Selenocysteine lyase	SCLY_HUMAN	2618.36	2755.08	2830.41	2435.73	2264.6	2519.24	11	11	12	0.0299081	0.148546	0.19	0.82814
P07814	EPRS1	Homo sapiens	Bifunctional glutamate/proline--tRNA ligase	SYEP_HUMAN	44591.9	44819.8	45404.2	43768.5	44291.1	43915.6	90	100	124	0.0296765	0.148579	0.03	0.828043
Q9H6F5	CCDC86	Homo sapiens	Coiled-coil domain-containing protein 86	CCD86_HUMAN	2484.53	2367.74	2359.11	3172.44	2650.16	2847.8	12	12	15	0.0295751	0.148619	-0.26	0.827926
Q92614	MYO18A	Homo sapiens	Unconventional myosin-XVIIIa	MY18A_HUMAN	8118.93	8312.67	8375.77	7609.52	7987.04	7465.47	75	77	89	0.0298292	0.148654	0.11	0.827825
P26038	MSN	Homo sapiens	Moesin	MOES_HUMAN	86612.2	89195.3	90902	80807.1	73161.5	81645.1	39	50	69	0.0295135	0.14871	0.18	0.827661
P15104	GLUL	Homo sapiens	Glutamine synthetase	GLNA_HUMAN	2418.19	2415.19	2665.93	3102.93	4109	3167.39	8	8	8	0.0297883	0.148715	-0.46	0.827646
P37023	ACVRL1	Homo sapiens	Activin receptor type-1-like	ACVL1_HUMAN	202.206	196.41	NA	79.0541	153.849	103.908	1	1	1	0.0296023	0.148717	0.99	0.82764
Q8N8A2	ANKRD44	Homo sapiens	Serine/threonine-protein phosphatase 6 regulatory ankyrin repeat subunit B	ANR44_HUMAN	1067.81	1052.59	928.971	788.675	790.549	901.506	19	19	21	0.0298745	0.148718	0.3	0.827638
Q8IV08	PLD3	Homo sapiens	5'-3' exonuclease PLD3	PLD3_HUMAN	13960.4	13204.4	14776.2	7592.32	3171.1	7006.76	14	14	15	0.0297735	0.148743	1.34	0.827563
P02649	APOE	Homo sapiens	Apolipoprotein E	APOE_HUMAN	692.615	411.799	522.135	806.652	985.107	933.712	7	7	7	0.0296521	0.148752	-0.77	0.827536
P23588	EIF4B	Homo sapiens	Eukaryotic translation initiation factor 4B	IF4B_HUMAN	23931.9	25661.6	24336.5	26442.3	26402.8	27598.5	34	36	43	0.0295718	0.148793	-0.12	0.827416
Q9NPA0	EMC7	Homo sapiens	Endoplasmic reticulum membrane protein complex subunit 7	EMC7_HUMAN	1653.06	1823.17	1774.33	2246.2	2200.75	1917.42	5	5	7	0.0296509	0.148926	-0.28	0.827029
Q9HCS7	XAB2	Homo sapiens	Pre-mRNA-splicing factor SYF1	SYF1_HUMAN	4337.6	4292.19	4195.53	4084.44	3781.61	3970.55	32	32	39	0.0303753	0.150813	0.12	0.82156
Q5VW32	BROX	Homo sapiens	BRO1 domain-containing protein BROX	BROX_HUMAN	5134.28	5513.99	5084.08	4266.31	4842.29	4480.63	13	13	17	0.0305206	0.150939	0.21	0.821197
P14678	SNRPB	Homo sapiens	Small nuclear ribonucleoprotein-associated proteins B and B'	RSMB_HUMAN	2503.87	2996.78	4092.41	5342.88	5187.82	4746.44	11	13	15	0.0305012	0.151112	-0.7	0.820701
Q14764	MVP	Homo sapiens	Major vault protein	MVP_HUMAN	9251.4	9465.34	8876.92	8590.86	8547.65	8062.03	38	39	43	0.0306511	0.151398	0.13	0.81988
O76021	RSL1D1	Homo sapiens	Ribosomal L1 domain-containing protein 1	RL1D1_HUMAN	18527.2	19204.1	18717.9	20597.4	25366.4	23305.3	35	35	43	0.0306194	0.151571	-0.29	0.819385
P40616	ARL1	Homo sapiens	ADP-ribosylation factor-like protein 1	ARL1_HUMAN	3759.35	3169.02	3475.74	2974.47	2773.88	2492.38	7	7	9	0.0307022	0.15159	0.34	0.81933
Q70IA6	MOB2	Homo sapiens	MOB kinase activator 2	MOB2_HUMAN	1026.07	1047.97	1147.3	672.577	808.749	906.565	5	5	5	0.030787	0.151686	0.44	0.819054
Q9H4G4	GLIPR2	Homo sapiens	Golgi-associated plant pathogenesis-related protein 1	GAPR1_HUMAN	3343.5	3169.43	2981.81	2616.78	2845.22	2418.38	5	5	5	0.0309235	0.151796	0.27	0.818739
P12235	SLC25A4	Homo sapiens	ADP/ATP translocase 1	ADT1_HUMAN	1018.38	1083.89	952.535	889.477	816.698	722.667	7	8	8	0.0308924	0.151828	0.33	0.818649
P20138	CD33	Homo sapiens	Myeloid cell surface antigen CD33	CD33_HUMAN	4390.37	3876.99	3747.79	3442.59	2865.84	3200.93	8	8	10	0.0309609	0.15191	0.34	0.818415
Q9GZZ9	UBA5	Homo sapiens	Ubiquitin-like modifier-activating enzyme 5	UBA5_HUMAN	3107.87	3044.88	3228.11	2912.47	2874.05	2671.7	7	7	9	0.0308805	0.152	0.15	0.818156
P49773	HINT1	Homo sapiens	Adenosine 5'-monophosphoramidase HINT1	HINT1_HUMAN	7940.11	7914.9	9622.63	10092.2	10875.2	10810.2	11	12	16	0.0310712	0.152009	-0.32	0.818131
P61088	UBE2N	Homo sapiens	Ubiquitin-conjugating enzyme E2 N	UBE2N_HUMAN	4946.75	3941.77	4482.36	3426.17	2655.44	3395.98	9	10	12	0.031044	0.152059	0.5	0.817989
Q9UPN6	SCAF8	Homo sapiens	SR-related and CTD-associated factor 8	SCAF8_HUMAN	1633.47	1747.88	1863.97	1569.5	1403.31	1343.57	21	21	25	0.0310044	0.152122	0.28	0.817808
Q13444	ADAM15	Homo sapiens	Disintegrin and metalloproteinase domain-containing protein 15	ADA15_HUMAN	721.139	735.024	581.681	399.428	NA	507.122	6	6	6	0.0312353	0.152189	0.52	0.817616
Q9Y450	HBS1L	Homo sapiens	HBS1-like protein	HBS1L_HUMAN	4328.91	4328.8	4011.4	4588.62	5150.9	4796.83	29	29	33	0.0314139	0.153056	-0.2	0.815149
P61026	RAB10	Homo sapiens	Ras-related protein Rab-10	RAB10_HUMAN	10519.3	9724.62	9726.66	7665.35	9129.51	7754.78	12	12	15	0.0314094	0.153228	0.29	0.814661
P78330	PSPH	Homo sapiens	Phosphoserine phosphatase	SERB_HUMAN	4357.71	4368.29	4387.9	4094.33	3465.42	3637.56	9	9	10	0.0317541	0.153461	0.23	0.814002
Q9NS87	KIF15	Homo sapiens	Kinesin-like protein KIF15	KIF15_HUMAN	2103.14	2298.71	2233.54	2464.64	2460.27	2367.83	53	53	57	0.0315513	0.153496	-0.14	0.813903
Q7LGA3	HS2ST1	Homo sapiens	Heparan sulfate 2-O-sulfotransferase 1	HS2ST_HUMAN	548.347	644.492	644.368	780.226	812.345	703.017	5	5	6	0.0314881	0.153529	-0.32	0.813809
Q8NHQ9	DDX55	Homo sapiens	ATP-dependent RNA helicase DDX55	DDX55_HUMAN	1187.78	1093.99	1274.45	1440.97	1475.09	1325.91	12	12	13	0.0316901	0.15353	-0.26	0.813808
P13928	ANXA8	Homo sapiens	Annexin A8	ANXA8_HUMAN	524.914	569.172	485.979	NA	NA	NA	10	10	10	0.0314836	0.15358	0.97	0.813665
O94826	TOMM70	Homo sapiens	Mitochondrial import receptor subunit TOM70	TOM70_HUMAN	5573.71	5444.97	5283.98	5707.67	6210.29	6266.68	33	35	39	0.0316845	0.153701	-0.16	0.813324
Q96A26	FAM162A	Homo sapiens	Protein FAM162A	F162A_HUMAN	754.274	742.73	590.273	995.705	857.774	930.795	5	5	5	0.0316728	0.153765	-0.42	0.813141
O96008	TOMM40	Homo sapiens	Mitochondrial import receptor subunit TOM40 homolog	TOM40_HUMAN	7534.48	7637.34	7296.62	8139.55	9501.65	9955.38	10	12	13	0.0316167	0.153794	-0.29	0.81306
Q9NUD5	ZCCHC3	Homo sapiens	Zinc finger CCHC domain-containing protein 3	ZCHC3_HUMAN	1617.14	1781.77	1696.55	1558.45	1493.48	1400.04	10	10	12	0.0320435	0.154309	0.2	0.811608
P22090	RPS4Y1	Homo sapiens	Small ribosomal subunit protein eS4		7027.88	7472.76	6676.96	4326	5896.49	5367.47	8	8	9	0.0322099	0.154757	0.45	0.81035
Q7Z7G8	VPS13B	Homo sapiens	Intermembrane lipid transfer protein VPS13B	VP13B_HUMAN	420.867	442.902	425.263	285.771	NA	188.589	12	12	12	0.032196	0.154929	0.74	0.809868
P07900	HSP90AA1	Homo sapiens	Heat shock protein HSP 90-alpha	HS90A_HUMAN	134046	133982	143502	128873	120101	123910	30	38	54	0.0322782	0.154971	0.14	0.809749
O94905	ERLIN2	Homo sapiens	Erlin-2	ERLN2_HUMAN	27361.7	27207.2	25819.1	21507.1	24062.4	24369.6	22	27	32	0.032672	0.155373	0.2	0.808625
P30086	PEBP1	Homo sapiens	Phosphatidylethanolamine-binding protein 1	PEBP1_HUMAN	39906.2	38162.5	38657.7	41760.1	49533.5	47505.4	11	11	15	0.0323305	0.15542	-0.25	0.808494
P49247	RPIA	Homo sapiens	Ribose-5-phosphate isomerase	RPIA_HUMAN	2000.26	1944.42	1914.75	2324.73	2063.83	2212.14	11	11	11	0.0326592	0.155438	-0.17	0.808443
O15439	ABCC4	Homo sapiens	ATP-binding cassette sub-family C member 4	MRP4_HUMAN	667.368	640.296	661.745	709.874	863.327	829.926	21	21	22	0.0327741	0.155488	-0.28	0.808303
P28799	GRN	Homo sapiens	Progranulin	GRN_HUMAN	2807.28	2587.66	2873.95	2059.27	2471.77	2265.14	14	15	17	0.0324513	0.155527	0.29	0.808194
Q9UI08	EVL	Homo sapiens	Ena/VASP-like protein	EVL_HUMAN	1654.11	1667.28	1563.8	1392.17	1397.31	1145.14	15	15	19	0.0328164	0.155558	0.32	0.808106
O15228	GNPAT	Homo sapiens	Dihydroxyacetone phosphate acyltransferase	GNPAT_HUMAN	2296.05	2276.28	2281.73	2685.18	3277.2	2643.25	21	21	21	0.0323879	0.155593	-0.32	0.80801
Q96RF0	SNX18	Homo sapiens	Sorting nexin-18	SNX18_HUMAN	1968.02	2261.65	2210.29	1219.08	1252.95	1798.72	11	11	14	0.0326391	0.155609	0.61	0.807966
P32121	ARRB2	Homo sapiens	Beta-arrestin-2	ARRB2_HUMAN	881.734	811.452	810.167	766.385	764.742	749.569	9	9	10	0.0327496	0.155658	0.13	0.807828
P42166	TMPO	Homo sapiens	Lamina-associated polypeptide 2		4709.95	4669.3	5081.54	5421.06	5511.55	5152.27	21	21	29	0.0338276	0.155743	-0.15	0.807592
P46013	MKI67	Homo sapiens	Proliferation marker protein Ki-67	KI67_HUMAN	5458.05	5691.66	5371.33	6009.67	6727.41	6067.61	147	154	183	0.0326245	0.15578	-0.19	0.807488
Q13393	PLD1	Homo sapiens	Phospholipase D1	PLD1_HUMAN	1218.93	1272.83	1226.35	1107.68	825.729	869.602	16	16	16	0.0336607	0.155875	0.42	0.807223
P20160	AZU1	Homo sapiens	Azurocidin	CAP7_HUMAN	2698.88	2933.92	2680.12	2236.42	2138.53	1612.91	6	6	6	0.0337992	0.15591	0.49	0.807126
Q8IXQ4	GPALPP1	Homo sapiens	GPALPP motifs-containing protein 1	GPAM1_HUMAN	788.633	813.078	843.761	775.763	736.544	736.646	8	8	10	0.032598	0.155952	0.12	0.80701
Q9Y483	MTF2	Homo sapiens	Metal-response element-binding transcription factor 2	MTF2_HUMAN	1415.79	1300.74	1269.8	1449.48	1598.39	1523.39	13	13	14	0.0341997	0.155957	-0.2	0.806994
Q92598	HSPH1	Homo sapiens	Heat shock protein 105 kDa	HS105_HUMAN	32758.6	33522.9	33259.3	31683.9	31237.4	32493.1	46	49	66	0.0337122	0.155961	0.06	0.806983
P19338	NCL	Homo sapiens	Nucleolin	NUCL_HUMAN	153045	148503	148166	155802	169378	167866	47	50	63	0.0325547	0.155987	-0.13	0.806912
Q13416	ORC2	Homo sapiens	Origin recognition complex subunit 2	ORC2_HUMAN	1931.99	1771.51	1958.65	2075.32	2441.43	2259.92	13	13	13	0.0341896	0.156021	-0.26	0.806816
Q00325	SLC25A3	Homo sapiens	Solute carrier family 25 member 3	S25A3_HUMAN	79419.1	76645.5	77602.4	73982.5	72884.4	75727.4	18	23	29	0.0333746	0.15603	0.07	0.806791
Q2TB10	ZNF800	Homo sapiens	Zinc finger protein 800	ZN800_HUMAN	876.489	1029.62	695.872	563.841	539.292	635.185	5	5	5	0.0336596	0.156043	0.57	0.806756
Q08211	DHX9	Homo sapiens	ATP-dependent RNA helicase A	DHX9_HUMAN	42780.4	42044.1	40650.6	39149.6	34961.8	37694.2	55	66	82	0.033324	0.156082	0.17	0.806647
Q9Y2Z4	YARS2	Homo sapiens	Tyrosine--tRNA ligase		2935.54	2921.86	2892.12	2753.8	2858.71	2726.34	16	17	20	0.0329025	0.156096	0.07	0.806608
P08571	CD14	Homo sapiens	Monocyte differentiation antigen CD14	CD14_HUMAN	204.748	259.693	NA	419.366	928.887	409.726	4	4	4	0.03433	0.156157	-1.27	0.806438
O75170	PPP6R2	Homo sapiens	Serine/threonine-protein phosphatase 6 regulatory subunit 2	PP6R2_HUMAN	1303.86	1225.97	1208.95	1494.28	1604.26	1356.02	16	16	19	0.0325324	0.156159	-0.25	0.806433
O60927	PPP1R11	Homo sapiens	E3 ubiquitin-protein ligase PPP1R11	PP1RB_HUMAN	713.205	634.041	977.81	1070.96	1743.7	1472.06	2	2	3	0.0341672	0.156187	-0.88	0.806354
Q96L50	LRR1	Homo sapiens	Leucine-rich repeat protein 1	LLR1_HUMAN	457.625	340.621	333.69	201.317	NA	224.619	2	2	2	0.0335997	0.156211	0.67	0.806288
Q8TD19	NEK9	Homo sapiens	Serine/threonine-protein kinase Nek9	NEK9_HUMAN	7274.77	6905.66	6507.18	6214.21	6166.04	5694.34	30	31	36	0.034132	0.156222	0.19	0.806259
P11388	TOP2A	Homo sapiens	DNA topoisomerase 2-alpha	TOP2A_HUMAN	8727.26	8592.76	8192.16	9055.7	9292.88	8970.39	58	63	75	0.0343566	0.156225	-0.1	0.80625
P42765	ACAA2	Homo sapiens	3-ketoacyl-CoA thiolase		7849.89	7004.88	7200.34	8210.56	10093.6	9266.62	20	20	26	0.0329266	0.156249	-0.32	0.806184
O75064	DENND4B	Homo sapiens	DENN domain-containing protein 4B	DEN4B_HUMAN	1509.38	1293.33	1587.34	967.356	1236.13	948.903	12	12	12	0.0333185	0.156251	0.48	0.806177
P62136	PPP1CA	Homo sapiens	Serine/threonine-protein phosphatase PP1-alpha catalytic subunit	PP1A_HUMAN	9518.65	8764.85	8816.04	8132.52	6448.07	7035.98	6	6	7	0.0341036	0.15629	0.33	0.806068
Q9BWE0	REPIN1	Homo sapiens	DNA-binding protein REPIN1	REPI1_HUMAN	807.403	1122.37	997.256	726.74	686.494	713.029	6	6	6	0.0335891	0.15638	0.45	0.80582
Q15582	TGFBI	Homo sapiens	Transforming growth factor-beta-induced protein ig-h3	BGH3_HUMAN	647.131	422.758	527.416	866.788	1762.18	1012.23	10	10	10	0.0332785	0.156451	-1.14	0.805621
P43243	MATR3	Homo sapiens	Matrin-3	MATR3_HUMAN	23939	23566.3	23748.9	22813.3	21289.3	22486.9	35	38	54	0.0341008	0.156457	0.1	0.805604
Q9H6R4	NOL6	Homo sapiens	Nucleolar protein 6	NOL6_HUMAN	3464.22	3215.96	3156.66	3720.01	4201.82	3677.27	25	27	32	0.0330353	0.156466	-0.24	0.805579
Q6P4I2	WDR73	Homo sapiens	WD repeat-containing protein 73	WDR73_HUMAN	897.77	661.832	974.609	546.272	600.448	558.645	3	3	3	0.033982	0.156493	0.55	0.805506
P46821	MAP1B	Homo sapiens	Microtubule-associated protein 1B	MAP1B_HUMAN	2921.16	2871.16	3009.02	2251.99	2616.82	1992.95	61	62	67	0.0332279	0.156621	0.37	0.80515
Q8NC51	SERBP1	Homo sapiens	SERPINE1 mRNA-binding protein 1	SERB1_HUMAN	64023.6	63152.8	65944	71823.6	66873.9	70033.6	29	31	43	0.0341004	0.156625	-0.11	0.80514
Q32M88	PGGHG	Homo sapiens	Protein-glucosylgalactosylhydroxylysine glucosidase	PGGHG_HUMAN	488.18	432.439	552.497	351.627	NA	NA	1	1	1	0.0346085	0.15663	1.07	0.805125
P37268	FDFT1	Homo sapiens	Squalene synthase	FDFT_HUMAN	5456.13	5158.41	5226.92	5934.1	6597.66	5747.85	17	18	20	0.0345314	0.156665	-0.2	0.805029
P36404	ARL2	Homo sapiens	ADP-ribosylation factor-like protein 2	ARL2_HUMAN	3495.88	3678.94	3337.68	3160.64	3143.18	2856.51	9	9	9	0.0331779	0.156744	0.2	0.804808
Q8TF62	ATP8B4	Homo sapiens	Probable phospholipid-transporting ATPase IM	AT8B4_HUMAN	400.32	235.945	280.574	NA	NA	NA	2	2	2	0.0332147	0.156791	1.11	0.804678
Q9BYG3	NIFK	Homo sapiens	MKI67 FHA domain-interacting nucleolar phosphoprotein	MK67I_HUMAN	3445.19	3930.06	3977.46	4311.11	4359.72	4578.24	14	14	19	0.034498	0.156831	-0.23	0.804569
Q14137	BOP1	Homo sapiens	Ribosome biogenesis protein BOP1	BOP1_HUMAN	5334	5257.82	5107.33	5474.86	5795.93	6026.14	22	22	25	0.0347566	0.157418	-0.14	0.802946
P33908	MAN1A1	Homo sapiens	Mannosyl-oligosaccharide 1		801.809	694.95	954.161	1051.57	1081.81	1197.2	4	4	4	0.0347378	0.157584	-0.45	0.802488
Q9UEG4	ZNF629	Homo sapiens	Zinc finger protein 629	ZN629_HUMAN	700.469	794.956	849.477	677.636	555.559	575.065	11	11	13	0.0353923	0.158071	0.38	0.801148
Q5VSL9	STRIP1	Homo sapiens	Striatin-interacting protein 1	STRP1_HUMAN	1542.32	1714.21	1463.27	1182.76	1393.55	1255.55	20	20	20	0.0354629	0.158164	0.3	0.800891
Q9Y6G3	MRPL42	Homo sapiens	Large ribosomal subunit protein mL42	RM42_HUMAN	710.027	889.712	920.74	595.093	658.887	492.71	2	2	2	0.0356323	0.158212	0.53	0.800762
O00329	PIK3CD	Homo sapiens	Phosphatidylinositol 4		2111.65	1998.41	2088.09	1639.53	1896.19	1526.02	23	24	26	0.0353908	0.158236	0.3	0.800696
Q96CT7	CCDC124	Homo sapiens	Coiled-coil domain-containing protein 124	CC124_HUMAN	5408.9	5820.78	5767.09	6078.8	6710.25	7023.16	14	14	19	0.0349722	0.158307	-0.22	0.800499
Q9HAB8	PPCS	Homo sapiens	Phosphopantothenate--cysteine ligase	PPCS_HUMAN	9645.62	9911.76	9455.87	8686.16	6901.14	7931.14	16	17	19	0.0349222	0.15836	0.31	0.800353
P22234	PAICS	Homo sapiens	Bifunctional phosphoribosylaminoimidazole carboxylase/phosphoribosylaminoimidazole succinocarboxamide synthetase	PUR6_HUMAN	30251.9	29457.9	29088	31579.3	37386	37293.1	25	28	36	0.0363663	0.158362	-0.25	0.80035
Q5T8P6	RBM26	Homo sapiens	RNA-binding protein 26	RBM26_HUMAN	3870.19	4004.14	3637.86	4191.34	4740.39	4357.79	34	34	39	0.0356966	0.158371	-0.21	0.800324
Q9H0R4	HDHD2	Homo sapiens	Haloacid dehalogenase-like hydrolase domain-containing protein 2	HDHD2_HUMAN	3627.11	3513.37	3795.47	2915.54	3113.26	2353.82	8	8	11	0.0355967	0.158376	0.39	0.800311
Q96C19	EFHD2	Homo sapiens	EF-hand domain-containing protein D2	EFHD2_HUMAN	8515.38	9678.81	10226.5	11847.6	11331.8	10923.9	14	14	16	0.0353896	0.158401	-0.27	0.800243
P61019	RAB2A	Homo sapiens	Ras-related protein Rab-2A	RAB2A_HUMAN	8739.86	9290.03	8922.11	8312.11	8599.71	8239.18	15	18	24	0.0358253	0.158428	0.1	0.800168
Q9BTE7	DCUN1D5	Homo sapiens	DCN1-like protein 5	DCNL5_HUMAN	2056.66	1888.14	1813.19	2153.17	2675.56	2418.45	9	9	10	0.035538	0.158428	-0.33	0.800167
O00116	AGPS	Homo sapiens	Alkyldihydroxyacetonephosphate synthase		3740.78	3844.18	3963.82	3114.6	3419.37	3569.55	22	26	31	0.0362853	0.158429	0.19	0.800164
Q5HY92	FIGN	Homo sapiens	Fidgetin	FIGN_HUMAN	289.837	343.66	289.77	NA	NA	NA	2	2	2	0.0350457	0.158447	0.66	0.800116
P48509	CD151	Homo sapiens	CD151 antigen	CD151_HUMAN	1167.88	1346.22	1412.2	1024.89	805.102	1045.58	2	2	2	0.036098	0.158453	0.45	0.800099
Q9Y3A2	UTP11	Homo sapiens	Probable U3 small nucleolar RNA-associated protein 11	UTP11_HUMAN	1159.88	1010.07	941.102	1223.99	1412.04	1276.7	10	10	10	0.0362151	0.158461	-0.33	0.800079
Q96IZ0	PAWR	Homo sapiens	PRKC apoptosis WT1 regulator protein	PAWR_HUMAN	714.286	587.953	682.541	484.976	436.952	563.107	1	1	1	0.0361835	0.158496	0.42	0.799982
P42226	STAT6	Homo sapiens	Signal transducer and activator of transcription 6	STAT6_HUMAN	2682.64	2604.89	2566.39	2346.42	2026.73	1787.95	19	19	24	0.0353702	0.158566	0.36	0.799789
O95758	PTBP3	Homo sapiens	Polypyrimidine tract-binding protein 3	PTBP3_HUMAN	6565.33	6872.25	6313.44	5992.64	6182.76	6000.48	12	12	15	0.0357982	0.158592	0.12	0.799718
Q6PK04	CCDC137	Homo sapiens	Coiled-coil domain-containing protein 137	CC137_HUMAN	750.598	759.131	691.481	849.862	1141.05	951.341	7	7	7	0.0353289	0.158603	-0.41	0.79969
P08240	SRPRA	Homo sapiens	Signal recognition particle receptor subunit alpha	SRPRA_HUMAN	11639.2	11795.2	11218.2	12477.4	14498.5	13165.8	32	38	45	0.0351412	0.158612	-0.21	0.799664
P49321	NASP	Homo sapiens	Nuclear autoantigenic sperm protein	NASP_HUMAN	43835.8	49813.9	46246.8	55910.7	51941.2	52439.3	36	39	49	0.0350407	0.158613	-0.2	0.79966
Q9UNF1	MAGED2	Homo sapiens	Melanoma-associated antigen D2	MAGD2_HUMAN	2290.8	2265.41	2283.78	2682.29	3418.73	2705.05	17	17	18	0.0364243	0.158633	-0.36	0.799607
P51570	GALK1	Homo sapiens	Galactokinase	GALK1_HUMAN	11522.8	11595.3	11999.3	9075.68	10852.7	9923.3	19	20	21	0.0360564	0.158652	0.24	0.799556
P08779	KRT16	Homo sapiens	Keratin		NA	NA	NA	366.589	998.139	792.432	10	10	11	0.0353114	0.158672	-1.7	0.799499
Q9BTC0	DIDO1	Homo sapiens	Death-inducer obliterator 1	DIDO1_HUMAN	22599.5	23514.9	22462.8	20584	21747.4	19636	46	48	53	0.0359207	0.158744	0.15	0.799303
P40818	USP8	Homo sapiens	Ubiquitin carboxyl-terminal hydrolase 8	UBP8_HUMAN	2141.06	1985.04	2140.35	1914.43	1839.48	1683.89	33	35	35	0.0350301	0.15878	0.21	0.799204
Q5TBA9	FRY	Homo sapiens	Protein furry homolog	FRY_HUMAN	683.575	706.9	583.089	535.378	525.006	560.272	21	21	23	0.0360053	0.158784	0.28	0.799195
Q99081	TCF12	Homo sapiens	Transcription factor 12	HTF4_HUMAN	635.063	739.406	618.907	851.129	1345.22	987.304	7	7	8	0.0360392	0.158815	-0.65	0.799109
P38435	GGCX	Homo sapiens	Vitamin K-dependent gamma-carboxylase	VKGC_HUMAN	979.278	960.316	898.083	1122.95	1326.29	1076.75	9	9	9	0.0360319	0.15888	-0.31	0.798932
Q9UBQ0	VPS29	Homo sapiens	Vacuolar protein sorting-associated protein 29	VPS29_HUMAN	10520.9	11087	10696.6	10011.4	8433.92	9106.26	10	10	14	0.0359895	0.158947	0.23	0.798747
Q9BVJ6	UTP14A	Homo sapiens	U3 small nucleolar RNA-associated protein 14 homolog A	UT14A_HUMAN	1840.06	1764.13	1792.34	1960.11	2398.79	2150.56	28	28	29	0.0366157	0.158948	-0.27	0.798745
O15260	SURF4	Homo sapiens	Surfeit locus protein 4	SURF4_HUMAN	5696.8	5143.48	5207.12	4901.02	4266.94	4531.75	3	5	6	0.036718	0.159475	0.23	0.797307
Q8IZ81	ELMOD2	Homo sapiens	ELMO domain-containing protein 2	ELMD2_HUMAN	848.697	789.786	906.334	752.425	748.53	745.995	6	6	6	0.0367095	0.159637	0.18	0.796865
Q7Z6B0	CCDC91	Homo sapiens	Coiled-coil domain-containing protein 91	CCD91_HUMAN	929.789	946.399	924.242	850.049	696.393	795.961	10	10	11	0.0369582	0.160691	0.26	0.794008
Q05D32	CTDSPL2	Homo sapiens	CTD small phosphatase-like protein 2	CTSL2_HUMAN	3306.28	3374.55	3066.38	2851.94	2959.81	2603.15	16	16	18	0.037111	0.161051	0.21	0.793037
P08575	PTPRC	Homo sapiens	Receptor-type tyrosine-protein phosphatase C	PTPRC_HUMAN	5298.4	4897.09	5308.83	4744.25	4416.06	4060.6	45	48	55	0.0371085	0.161214	0.23	0.792597
P45880	VDAC2	Homo sapiens	Voltage-dependent anion-selective channel protein 2	VDAC2_HUMAN	37016.9	36787.6	39272.8	41077.9	49769.1	45117.1	15	15	18	0.0373201	0.161767	-0.26	0.791109
O15460	P4HA2	Homo sapiens	Prolyl 4-hydroxylase subunit alpha-2	P4HA2_HUMAN	189.566	429.891	573.996	1148.64	1352.39	834.725	10	10	11	0.037311	0.161834	-1.6	0.79093
Q04837	SSBP1	Homo sapiens	Single-stranded DNA-binding protein		16809.1	17051.5	17002.9	17740.1	19226.4	20132.6	7	8	11	0.0372759	0.161998	-0.16	0.79049
Q99447	PCYT2	Homo sapiens	Ethanolamine-phosphate cytidylyltransferase	PCY2_HUMAN	42869.8	42963.6	40486.9	40199.7	38129	37687.1	14	14	16	0.0375451	0.162327	0.12	0.789609
O75691	UTP20	Homo sapiens	Small subunit processome component 20 homolog	UTP20_HUMAN	1739.27	1720.63	1798.92	1963.72	2253.49	1933.86	47	47	49	0.0375623	0.162482	-0.22	0.789194
Q15459	SF3A1	Homo sapiens	Splicing factor 3A subunit 1	SF3A1_HUMAN	8802.66	9326.79	8511.5	10177.6	10390.8	9458.39	39	41	53	0.037678	0.162621	-0.17	0.788823
O95299	NDUFA10	Homo sapiens	NADH dehydrogenase [ubiquinone] 1 alpha subcomplex subunit 10		4564.56	4066.78	4460.46	3922.47	3661.78	3921.09	12	13	15	0.0378197	0.163078	0.19	0.787603
Q9UQ80	PA2G4	Homo sapiens	Proliferation-associated protein 2G4	PA2G4_HUMAN	53669.8	52415.2	54139.6	55861	62780.2	60081.5	28	38	47	0.0377845	0.163118	-0.16	0.787499
Q9H0P0	NT5C3A	Homo sapiens	Cytosolic 5'-nucleotidase 3A	5NT3A_HUMAN	1435.17	1297.94	1282.34	1528.66	1785.05	2063.1	13	13	15	0.0379554	0.163418	-0.41	0.786701
Q6UXN9	WDR82	Homo sapiens	WD repeat-containing protein 82	WDR82_HUMAN	5276.27	5320.99	5169.64	4879.81	3923.16	4048.18	16	16	20	0.0381595	0.163576	0.3	0.78628
P49674	CSNK1E	Homo sapiens	Casein kinase I isoform epsilon	KC1E_HUMAN	830.725	873.921	1045.63	1126.15	1607.66	1311.21	3	3	3	0.0379526	0.163582	-0.55	0.786265
Q13085	ACACA	Homo sapiens	Acetyl-CoA carboxylase 1	ACACA_HUMAN	3363.55	3428.81	3493.05	3328.93	3248.63	3175.63	71	71	74	0.0380321	0.163679	0.08	0.786007
Q16563	SYPL1	Homo sapiens	Synaptophysin-like protein 1	SYPL1_HUMAN	7170.09	6789	8269.47	5101.04	3893.91	5895.01	1	1	1	0.0380689	0.163715	0.59	0.78591
Q96A72	MAGOHB	Homo sapiens	Protein mago nashi homolog 2	MGN2_HUMAN	1879.61	2023.78	2167.46	2442.96	3911.49	3165.37	10	10	14	0.0381385	0.16374	-0.63	0.785846
P04439	HLA-A	Homo sapiens	HLA class I histocompatibility antigen		22362.1	19995.7	20476.8	16253.5	9196.93	13051.2	5	5	5	0.0382269	0.16402	0.74	0.785103
Q9Y6E2	BZW2	Homo sapiens	eIF5-mimic protein 1	5MP1_HUMAN	9914.9	9867.47	9845.27	10403.7	10645.1	11512.9	24	24	28	0.0383544	0.164527	-0.13	0.783763
Q9H813	PACC1	Homo sapiens	Proton-activated chloride channel	PACC1_HUMAN	1882.36	1788.98	1677.71	1210.41	853.755	1395.69	4	4	4	0.0384347	0.164818	0.66	0.782997
O43929	ORC4	Homo sapiens	Origin recognition complex subunit 4	ORC4_HUMAN	1202.4	1221.75	1180.33	1113.09	889.486	913.377	11	11	11	0.0385082	0.165554	0.31	0.781061
Q9Y6D6	ARFGEF1	Homo sapiens	Brefeldin A-inhibited guanine nucleotide-exchange protein 1	BIG1_HUMAN	1607.15	1606.56	1726.35	1476.53	1546.89	1519.69	48	49	54	0.0386738	0.166078	0.12	0.779689
P36957	DLST	Homo sapiens	Dihydrolipoyllysine-residue succinyltransferase component of 2-oxoglutarate dehydrogenase complex		8294.86	8852.07	8494.09	9249.2	10249	9309.64	16	17	18	0.038924	0.167421	-0.17	0.776191
Q86V21	AACS	Homo sapiens	Acetoacetyl-CoA synthetase	AACS_HUMAN	2009.97	2174.1	2196.09	1946.22	1934.46	1968.56	18	18	19	0.0389137	0.167587	0.12	0.77576
O75147	OBSL1	Homo sapiens	Obscurin-like protein 1	OBSL1_HUMAN	938.626	1021.32	837.854	718.091	814.209	692.838	11	11	11	0.0389411	0.167596	0.33	0.775737
P51532	SMARCA4	Homo sapiens	Transcription activator BRG1	SMCA4_HUMAN	3181.97	3435.21	3104.16	3936.66	3880.9	3480.02	44	45	50	0.0389078	0.167753	-0.22	0.775328
Q8NI60	COQ8A	Homo sapiens	Atypical kinase COQ8A		1272.52	1340.95	1264.72	1206.45	1042.95	1003.22	13	13	15	0.0390576	0.168218	0.26	0.774128
Q9Y5X2	SNX8	Homo sapiens	Sorting nexin-8	SNX8_HUMAN	498.921	454.962	451.645	527.949	564.335	654.174	10	10	12	0.0392779	0.168409	-0.31	0.773634
P33897	ABCD1	Homo sapiens	ATP-binding cassette sub-family D member 1	ABCD1_HUMAN	3279.18	3722.34	3466.56	2813.24	3167.63	2638.15	18	19	20	0.0392732	0.168575	0.28	0.773206
Q8NE01	CNNM3	Homo sapiens	Metal transporter CNNM3	CNNM3_HUMAN	678.33	642.481	611.817	542.861	507.724	593.1	11	11	11	0.0391276	0.168688	0.24	0.772915
Q5JTZ9	AARS2	Homo sapiens	Alanine--tRNA ligase		7419.08	7531.71	7132.25	6948.74	7065.49	6949.36	34	34	37	0.0392729	0.168742	0.07	0.772778
P49593	PPM1F	Homo sapiens	Protein phosphatase 1F	PPM1F_HUMAN	1710.37	1546.68	1735.91	1411.51	1524.04	1351.94	11	11	12	0.0391738	0.168846	0.22	0.77251
P04114	APOB	Homo sapiens	Apolipoprotein B-100	APOB_HUMAN	594.694	780.677	750.622	872.75	1138.03	985.583	3	3	3	0.0396095	0.169452	-0.5	0.770952
P57764	GSDMD	Homo sapiens	Gasdermin-D	GSDMD_HUMAN	4967.98	5147.28	4836.46	4213.67	4463.65	4711.25	10	12	13	0.0395815	0.169525	0.16	0.770767
O75152	ZC3H11A	Homo sapiens	Zinc finger CCCH domain-containing protein 11A	ZC11A_HUMAN	3907.74	3442.35	3520.57	3959.14	4252.39	4245.29	33	33	33	0.039634	0.169537	-0.2	0.770735
Q9NNW7	TXNRD2	Homo sapiens	Thioredoxin reductase 2		2815.09	3261.76	3057.66	2658.99	2696.4	2658.58	12	12	16	0.0395262	0.169601	0.19	0.770572
O60449	LY75	Homo sapiens	Lymphocyte antigen 75	LY75_HUMAN	767.768	882.611	860.813	712.648	734.427	744.217	17	18	19	0.0397152	0.170088	0.19	0.769326
P35475	IDUA	Homo sapiens	Alpha-L-iduronidase	IDUA_HUMAN	1348.37	1244.25	1335.15	827.002	NA	NA	6	6	6	0.0397852	0.170096	1.81	0.769306
O75140	DEPDC5	Homo sapiens	GATOR1 complex protein DEPDC5	DEPD5_HUMAN	395.183	533.9	554.024	384.523	NA	279.234	7	7	7	0.0400202	0.170733	0.64	0.767683
P49716	CEBPD	Homo sapiens	CCAAT/enhancer-binding protein delta	CEBPD_HUMAN	1723.61	1811.65	1605.08	2225.95	2958.11	2090.84	4	4	4	0.0400725	0.170777	-0.49	0.767571
O43759	SYNGR1	Homo sapiens	Synaptogyrin-1	SNG1_HUMAN	731.8	828.351	741.211	960.77	933.802	1256.01	2	2	2	0.0400963	0.170825	-0.44	0.767449
Q9C0B5	ZDHHC5	Homo sapiens	Palmitoyltransferase ZDHHC5	ZDHC5_HUMAN	1544.82	1577.01	1359.83	1280.97	1215.4	1324.53	14	14	16	0.0399254	0.170848	0.23	0.767391
Q92692	NECTIN2	Homo sapiens	Nectin-2	NECT2_HUMAN	2346.65	2177.44	2277.8	2450.6	2535.91	2395.41	14	14	16	0.0399338	0.1709	-0.12	0.767259
P17174	GOT1	Homo sapiens	Aspartate aminotransferase		3785.23	3663.52	3790.39	3228.63	3473.34	3553.3	17	17	22	0.0407131	0.171822	0.13	0.764921
Q96FX7	TRMT61A	Homo sapiens	tRNA (adenine(58)-N(1))-methyltransferase catalytic subunit TRMT61A	TRM61_HUMAN	529.001	542.287	553.283	587.484	657.761	731.053	6	6	6	0.0406628	0.172035	-0.28	0.764384
P30536	TSPO	Homo sapiens	Translocator protein	TSPO_HUMAN	26264.3	25997.6	24278.2	17494	8283.38	14840	2	2	3	0.040579	0.172081	0.98	0.764266
Q9P260	RELCH	Homo sapiens	RAB11-binding protein RELCH	RELCH_HUMAN	569.822	565.127	452.002	650.462	702.165	650.871	13	13	17	0.0409353	0.172127	-0.34	0.76415
O60762	DPM1	Homo sapiens	Dolichol-phosphate mannosyltransferase subunit 1	DPM1_HUMAN	4497.38	4668.03	4330.46	4001.12	3283.93	3870.83	11	12	14	0.0404433	0.172155	0.28	0.764079
P36969	GPX4	Homo sapiens	Phospholipid hydroperoxide glutathione peroxidase GPX4	GPX4_HUMAN	3773.1	3839.97	4136.57	3354.5	2984.31	3552.36	12	13	16	0.041001	0.172185	0.25	0.764005
P14625	HSP90B1	Homo sapiens	Endoplasmin	ENPL_HUMAN	137366	135114	135926	131985	120063	123052	57	66	86	0.0405699	0.172248	0.12	0.763845
Q9UET6	FTSJ1	Homo sapiens	tRNA (cytidine(32)/guanosine(34)-2'-O)-methyltransferase	TRM7_HUMAN	773.299	595.527	789.299	878.128	1185.81	1086.6	7	7	7	0.0409165	0.172293	-0.55	0.763731
O95382	MAP3K6	Homo sapiens	Mitogen-activated protein kinase kinase kinase 6	M3K6_HUMAN	187.607	285.606	262.183	364.019	495.318	350.532	3	3	3	0.041028	0.172381	-0.72	0.76351
P12268	IMPDH2	Homo sapiens	Inosine-5'-monophosphate dehydrogenase 2	IMDH2_HUMAN	42719.6	41131.2	41750.1	49588.5	43812.7	49758.5	25	29	38	0.0405052	0.172416	-0.19	0.763424
Q14318	FKBP8	Homo sapiens	Peptidyl-prolyl cis-trans isomerase FKBP8	FKBP8_HUMAN	5821.46	5650.93	5647.34	5914.72	6539.45	6481.41	15	15	19	0.0410735	0.172788	-0.14	0.762485
Q14393	GAS6	Homo sapiens	Growth arrest-specific protein 6	GAS6_HUMAN	1039.08	1083.61	1083.05	755.798	898.629	583.839	10	10	10	0.0411247	0.172953	0.54	0.762072
Q15185	PTGES3	Homo sapiens	Prostaglandin E synthase 3	TEBP_HUMAN	15994.3	15014.1	14493.6	14219.2	12927	12883.4	11	11	13	0.0414153	0.173282	0.19	0.761246
Q8NB49	ATP11C	Homo sapiens	Phospholipid-transporting ATPase IG	AT11C_HUMAN	743.059	794.582	795.871	881.727	1167.17	974.041	9	9	9	0.0413055	0.173331	-0.36	0.761124
P17980	PSMC3	Homo sapiens	26S proteasome regulatory subunit 6A	PRS6A_HUMAN	14177.9	14518.7	14282.7	15868.8	14774.6	16203	25	28	36	0.0413487	0.173345	-0.12	0.761089
P39880	CUX1	Homo sapiens	Homeobox protein cut-like 1	CUX1_HUMAN	604.653	622.982	729.797	495.536	568.949	466.483	24	24	24	0.0412604	0.173497	0.35	0.760708
P11049	CD37	Homo sapiens	Leukocyte antigen CD37	CD37_HUMAN	2348.95	1893.58	2234.58	1839.35	1322.13	1372.86	4	4	4	0.0417051	0.174964	0.52	0.757052
P27361	MAPK3	Homo sapiens	Mitogen-activated protein kinase 3	MK03_HUMAN	2843.87	3066.9	2987.02	2761.39	2800.24	2667.22	10	10	11	0.0421273	0.175068	0.11	0.756793
Q5JU69	TOR2A	Homo sapiens	Torsin-2A	TOR2A_HUMAN	635.782	539.583	632.051	489.029	NA	276.598	5	5	6	0.041815	0.17511	0.85	0.756689
P13073	COX4I1	Homo sapiens	Cytochrome c oxidase subunit 4 isoform 1		22657.6	22720	23380.9	21295	18224.9	20377	9	13	16	0.0418423	0.175119	0.2	0.756666
Q9H0C8	ILKAP	Homo sapiens	Integrin-linked kinase-associated serine/threonine phosphatase 2C	ILKAP_HUMAN	4080.91	3866.71	4218.98	3833.65	3613.84	3577.55	14	15	18	0.0419025	0.175162	0.14	0.75656
Q9NRX5	SERINC1	Homo sapiens	Serine incorporator 1	SERC1_HUMAN	1594.97	1757.9	1767.43	1384.2	1250.65	1546.17	4	4	4	0.0422344	0.175227	0.3	0.756399
P21281	ATP6V1B2	Homo sapiens	V-type proton ATPase subunit B		25827.6	26133.1	25406.3	24477.7	22065.7	23867	23	26	32	0.0421253	0.175233	0.14	0.756384
Q16762	TST	Homo sapiens	Thiosulfate sulfurtransferase	THTR_HUMAN	3364.8	3504.76	3257.13	2863.98	2155.89	2762.25	11	11	16	0.0419696	0.175292	0.39	0.756238
P12110	COL6A2	Homo sapiens	Collagen alpha-2(VI) chain	CO6A2_HUMAN	291.573	NA	308.501	385.96	522.245	451.876	3	3	3	0.0421196	0.17536	-0.84	0.756068
Q99460	PSMD1	Homo sapiens	26S proteasome non-ATPase regulatory subunit 1	PSMD1_HUMAN	9842.15	10598.1	10194.6	11113.7	11805.3	10850	47	51	59	0.0419929	0.175361	-0.14	0.756066
Q06481	APLP2	Homo sapiens	Amyloid beta precursor like protein 2	APLP2_HUMAN	1880.35	1645.18	1578.73	2116.4	2340.43	1934.41	18	19	23	0.0421206	0.175399	-0.32	0.755973
Q15545	TAF7	Homo sapiens	Transcription initiation factor TFIID subunit 7	TAF7_HUMAN	1030.29	1164.36	1084.96	1213.79	1589.98	1450.36	12	12	13	0.0423882	0.17541	-0.37	0.755946
Q9H1K0	RBSN	Homo sapiens	Rabenosyn-5	RBNS5_HUMAN	335.25	356.961	357.616	263.749	NA	232.962	3	3	3	0.0421068	0.175439	0.74	0.755873
Q8TCC3	MRPL30	Homo sapiens	Large ribosomal subunit protein uL30m	RM30_HUMAN	1674.61	1607.77	1811.29	1844.25	2053.62	2166.08	5	5	7	0.0420935	0.175503	-0.25	0.755715
Q15005	SPCS2	Homo sapiens	Signal peptidase complex subunit 2	SPCS2_HUMAN	12357.9	12188.2	11542.5	11328.1	10515.7	11130.9	15	16	18	0.0420627	0.175567	0.13	0.755556
P32970	CD70	Homo sapiens	CD70 antigen	CD70_HUMAN	2718.09	2418.39	2610.09	2306.69	1742.32	1683.29	7	7	10	0.0423586	0.175575	0.45	0.755538
Q658P3	STEAP3	Homo sapiens	Metalloreductase STEAP3	STEA3_HUMAN	1971.3	1880.85	1907.36	1485.18	1800.89	1494.44	7	7	10	0.0425097	0.175594	0.27	0.755489
P32418	SLC8A1	Homo sapiens	Sodium/calcium exchanger 1	NAC1_HUMAN	843.195	726.995	803.714	1022.04	1235.39	919.188	5	5	5	0.0420546	0.175734	-0.41	0.755144
Q9H0D6	XRN2	Homo sapiens	5'-3' exoribonuclease 2	XRN2_HUMAN	10009	10241.4	10275	9469.06	9189.25	9890.67	38	41	51	0.0423487	0.17574	0.1	0.755129
Q5SXM2	SNAPC4	Homo sapiens	snRNA-activating protein complex subunit 4	SNPC4_HUMAN	236.519	282.719	217.015	367.209	305.643	469.367	2	2	2	0.042795	0.176352	-0.62	0.753619
Q12972	PPP1R8	Homo sapiens	Nuclear inhibitor of protein phosphatase 1	PP1R8_HUMAN	2169.58	2268.11	2569.27	2643.6	2746.19	2761.92	15	16	23	0.0427578	0.176432	-0.22	0.753424
Q14847	LASP1	Homo sapiens	LIM and SH3 domain protein 1	LASP1_HUMAN	14100.2	14292.2	14301.7	12811.5	13718.6	13561.6	17	22	24	0.0430368	0.177124	0.09	0.751724
Q8WWY3	PRPF31	Homo sapiens	U4/U6 small nuclear ribonucleoprotein Prp31	PRP31_HUMAN	13291.3	13313.7	13573.5	14623.4	13923.9	13861.5	19	20	24	0.0432311	0.177203	-0.08	0.751529
P58004	SESN2	Homo sapiens	Sestrin-2	SESN2_HUMAN	664.175	637.44	639.602	727.203	897.091	1041.38	3	3	3	0.0432238	0.177368	-0.44	0.751124
Q14914	PTGR1	Homo sapiens	Prostaglandin reductase 1	PTGR1_HUMAN	5442.1	5174.24	5385.71	6146.06	6183.41	5558.47	14	16	21	0.0432101	0.177418	-0.16	0.751003
Q9Y232	CDYL	Homo sapiens	Chromodomain Y-like protein	CDYL_HUMAN	699.461	678.154	603.845	852.863	890.481	729.552	8	8	8	0.0431854	0.177468	-0.32	0.75088
P13693	TPT1	Homo sapiens	Translationally-controlled tumor protein	TCTP_HUMAN	19923.3	20286.9	21524	18670.6	17967	19457.3	11	16	24	0.0431384	0.177518	0.14	0.750758
Q9Y2Q9	MRPS28	Homo sapiens	Small ribosomal subunit protein bS1m	RT28_HUMAN	2609.89	2433.84	2520.94	2996.22	2652.67	2905.57	8	8	8	0.0431222	0.177568	-0.18	0.750636
Q16543	CDC37	Homo sapiens	Hsp90 co-chaperone Cdc37	CDC37_HUMAN	34724.2	36145.9	34590.2	36805.4	39338.6	37257	22	28	34	0.0434615	0.178383	-0.1	0.748647
Q5JTV8	TOR1AIP1	Homo sapiens	Torsin-1A-interacting protein 1	TOIP1_HUMAN	13106.7	14301.7	13518	10854.4	12701.2	11655	15	15	18	0.0435212	0.178388	0.22	0.748634
Q92769	HDAC2	Homo sapiens	Histone deacetylase 2	HDAC2_HUMAN	6618.27	6148.2	6293.17	5416.98	4184.06	5323.07	10	10	12	0.0435412	0.178438	0.36	0.748513
Q9UII2	ATP5IF1	Homo sapiens	ATPase inhibitor		11124.4	12143	10487.9	12572.2	16224.2	14642.5	5	5	5	0.0436956	0.178446	-0.36	0.748493
Q99570	PIK3R4	Homo sapiens	Phosphoinositide 3-kinase regulatory subunit 4	PI3R4_HUMAN	2290.65	2329.2	2434.08	2223.88	2014.21	1915.47	28	28	29	0.0436018	0.178458	0.2	0.748464
P53801	PTTG1IP	Homo sapiens	Pituitary tumor-transforming gene 1 protein-interacting protein	PTTG_HUMAN	3349.79	2918.34	2884.96	2276.25	2699.72	2072.82	2	2	2	0.0436547	0.178526	0.38	0.748299
Q9P275	USP36	Homo sapiens	Ubiquitin carboxyl-terminal hydrolase 36	UBP36_HUMAN	1298.91	1336.89	1296.66	1591.98	1447.68	1394.35	16	16	16	0.0434437	0.178549	-0.17	0.748243
P06132	UROD	Homo sapiens	Uroporphyrinogen decarboxylase	DCUP_HUMAN	1910.56	1941.8	1874.87	2000.14	2327.63	2287.29	11	11	12	0.044135	0.179537	-0.2	0.745846
Q13153	PAK1	Homo sapiens	Serine/threonine-protein kinase PAK 1	PAK1_HUMAN	1455.18	1889.58	1598.8	1970.43	2742.35	2358.21	19	19	22	0.0441169	0.179566	-0.51	0.745776
Q96JB2	COG3	Homo sapiens	Conserved oligomeric Golgi complex subunit 3	COG3_HUMAN	1755.58	1525.6	1427.15	893.656	1174.83	1263.11	12	12	12	0.0442079	0.179659	0.51	0.745552
P42696	RBM34	Homo sapiens	RNA-binding protein 34	RBM34_HUMAN	3025.6	2948.44	2827.4	3210.22	3380.71	3089.97	20	20	21	0.0439272	0.179675	-0.14	0.745512
O43432	EIF4G3	Homo sapiens	Eukaryotic translation initiation factor 4 gamma 3	IF4G3_HUMAN	8389.53	8833.78	9139.92	9359.25	10020	9548.95	58	61	69	0.0441341	0.179702	-0.13	0.745447
Q68E01	INTS3	Homo sapiens	Integrator complex subunit 3	INT3_HUMAN	2430.14	2304.94	2062.03	1911.69	1960.37	1656.76	22	22	25	0.0441084	0.179731	0.3	0.745377
Q9H334	FOXP1	Homo sapiens	Forkhead box protein P1	FOXP1_HUMAN	1698.26	1883.76	1737.24	2254.98	2128.31	1911.91	9	9	9	0.044236	0.179809	-0.24	0.745188
O15226	NKRF	Homo sapiens	NF-kappa-B-repressing factor	NKRF_HUMAN	3769.47	3418.06	3641.35	3837.99	4040.32	4085.76	32	32	37	0.0440964	0.179812	-0.14	0.745181
O60911	CTSV	Homo sapiens	Cathepsin L2	CATL2_HUMAN	NA	150.025	493.709	709.816	756.105	637.11	1	1	1	0.0444756	0.179887	-1.52	0.745001
Q8N543	OGFOD1	Homo sapiens	Prolyl 3-hydroxylase OGFOD1	OGFD1_HUMAN	1400.61	1410.2	1218.83	1595.96	1628.18	1489.02	16	16	19	0.0444574	0.179963	-0.23	0.744816
O43148	RNMT	Homo sapiens	mRNA cap guanine-N(7) methyltransferase	MCES_HUMAN	2331.38	2405.87	2296.57	2419.21	2572.47	2599.73	18	18	19	0.0445679	0.180051	-0.11	0.744604
Q08334	IL10RB	Homo sapiens	Interleukin-10 receptor subunit beta	I10R2_HUMAN	797.402	849.193	838.551	632.194	480.822	698.639	5	5	5	0.0444321	0.180128	0.47	0.744419
Q9UIF9	BAZ2A	Homo sapiens	Bromodomain adjacent to zinc finger domain protein 2A	BAZ2A_HUMAN	2797.71	2789.65	2913.74	3323.97	3509.14	2988.25	25	25	25	0.0445237	0.180193	-0.21	0.744261
O95352	ATG7	Homo sapiens	Ubiquitin-like modifier-activating enzyme ATG7	ATG7_HUMAN	4126.99	4216.53	4107.82	3853.92	4065.43	3867.04	24	26	27	0.0444263	0.180209	0.08	0.744224
Q9BWF3	RBM4	Homo sapiens	RNA-binding protein 4	RBM4_HUMAN	1518	1758.85	1934.85	2071.62	2155.09	2154.5	17	17	22	0.0447166	0.180523	-0.3	0.743467
Q96E11	MRRF	Homo sapiens	Ribosome-recycling factor		2517.31	2825.86	2916.36	3084.79	3996.41	3588.58	6	6	6	0.044652	0.180539	-0.36	0.74343
Q96HE7	ERO1A	Homo sapiens	ERO1-like protein alpha	ERO1A_HUMAN	2194.45	2009.25	2080.77	1718.1	1967.08	1682.97	15	15	16	0.0447584	0.180642	0.23	0.74318
Q9UNZ2	NSFL1C	Homo sapiens	NSFL1 cofactor p47	NSF1C_HUMAN	4114.91	3541.94	4103.35	4350.75	4869.8	5089.79	18	18	22	0.044703	0.180687	-0.28	0.743072
Q12849	GRSF1	Homo sapiens	G-rich sequence factor 1	GRSF1_HUMAN	4966.21	4848.26	4913.32	5689.98	7765.45	6076.93	17	17	17	0.0450213	0.180691	-0.39	0.743063
Q96LR5	UBE2E2	Homo sapiens	Ubiquitin-conjugating enzyme E2 E2	UB2E2_HUMAN	717.651	815.891	905.582	1070.69	1462.31	1034.02	6	6	6	0.0449043	0.180707	-0.54	0.743025
Q9Y2Y0	ARL2BP	Homo sapiens	ADP-ribosylation factor-like protein 2-binding protein	AR2BP_HUMAN	1143.85	1602.48	1382.07	877.873	1112.25	854.007	2	2	2	0.0450496	0.180752	0.53	0.742916
Q3KQU3	MAP7D1	Homo sapiens	MAP7 domain-containing protein 1	MA7D1_HUMAN	1708.77	1615.32	1555.2	1862.61	1784.23	2105.65	22	22	22	0.0452537	0.181563	-0.24	0.740972
Q99549	MPHOSPH8	Homo sapiens	M-phase phosphoprotein 8	MPP8_HUMAN	1596.87	1504.85	1385.6	1234.27	1370.9	1241.67	12	13	13	0.0452872	0.181623	0.22	0.740829
P98155	VLDLR	Homo sapiens	Very low-density lipoprotein receptor	VLDLR_HUMAN	2738.25	3050.86	2705.79	3402.96	3908.11	3171.09	23	23	23	0.0451985	0.18164	-0.3	0.740787
O43776	NARS1	Homo sapiens	Asparagine--tRNA ligase		20745.9	19638.2	21062.3	18665.9	15257.6	17492.7	28	30	37	0.0453833	0.181941	0.26	0.74007
O94804	STK10	Homo sapiens	Serine/threonine-protein kinase 10	STK10_HUMAN	5863.98	6231.34	5930.97	5779.98	5506.14	5486.56	40	41	49	0.0455379	0.18211	0.1	0.739667
Q2PZI1	DPY19L1	Homo sapiens	Protein C-mannosyl-transferase DPY19L1	D19L1_HUMAN	548.227	431.202	450.431	356.856	405.472	341.523	6	6	6	0.0467441	0.182177	0.37	0.739507
O60942	RNGTT	Homo sapiens	mRNA-capping enzyme	MCE1_HUMAN	2936.88	2792.51	3075.77	2723	2514.51	2679.32	14	14	16	0.0455263	0.182273	0.15	0.739277
P02656	APOC3	Homo sapiens	Apolipoprotein C-III	APOC3_HUMAN	792.637	737.125	1057.81	1619.67	1603.88	1068.12	1	1	1	0.0466855	0.182401	-0.72	0.738972
Q9HA77	CARS2	Homo sapiens	Probable cysteine--tRNA ligase		3022.6	3255.46	2790.26	2540.54	2747.12	2495.07	12	12	13	0.046826	0.182403	0.22	0.738967
P09497	CLTB	Homo sapiens	Clathrin light chain B	CLCB_HUMAN	8803.24	8952.61	9217.85	9915.56	9615.78	11010.6	11	11	13	0.0466796	0.182453	-0.18	0.73885
Q9Y277	VDAC3	Homo sapiens	Voltage-dependent anion-selective channel protein 3	VDAC3_HUMAN	21333.1	22200	21186.2	19544.8	20896.7	19749.3	16	17	21	0.0455815	0.182485	0.1	0.738773
O14737	PDCD5	Homo sapiens	Programmed cell death protein 5	PDCD5_HUMAN	1095.04	1482.89	1470.24	1772.71	1821.7	1750.48	8	8	10	0.0457993	0.182543	-0.41	0.738635
Q9HAV4	XPO5	Homo sapiens	Exportin-5	XPO5_HUMAN	5127.46	5428.74	5163.13	5516.16	6197.16	5830.68	35	38	41	0.0459638	0.182599	-0.16	0.738501
Q9Y289	SLC5A6	Homo sapiens	Sodium-dependent multivitamin transporter	SC5A6_HUMAN	425.33	520.81	450.959	670.49	990.672	602.668	4	4	4	0.0466081	0.182613	-0.67	0.738469
Q96AA3	RFT1	Homo sapiens	Man(5)GlcNAc(2)-PP-dolichol translocation protein RFT1	RFT1_HUMAN	5261.4	4903.53	4386.83	5548.94	7327.09	6315.73	8	8	9	0.0468902	0.182628	-0.39	0.738432
P48651	PTDSS1	Homo sapiens	Phosphatidylserine synthase 1	PTSS1_HUMAN	3889.33	3070.45	3484.36	4408.64	4825.62	4054.96	7	7	8	0.0456389	0.18263	-0.35	0.738429
Q6MZP7	LIN54	Homo sapiens	Protein lin-54 homolog	LIN54_HUMAN	372.016	372.837	370.004	304.893	326.925	245.351	13	13	13	0.0460406	0.182632	0.36	0.738422
Q9Y3B3	TMED7	Homo sapiens	Transmembrane emp24 domain-containing protein 7	TMED7_HUMAN	2439.95	2124.76	2360.74	2112.67	1830.42	1806.44	10	10	13	0.0456603	0.182663	0.27	0.738349
P40305	IFI27	Homo sapiens	Interferon alpha-inducible protein 27		506.611	654.311	423.916	230.53	NA	299.671	1	1	1	0.0459442	0.182665	0.8	0.738344
Q8N6N3	C1orf52	Homo sapiens	UPF0690 protein C1orf52	CA052_HUMAN	1327.64	1157.78	1450.96	1515.76	1670.6	1826.56	5	5	5	0.0457826	0.182706	-0.35	0.738247
Q9GZV4	EIF5A2	Homo sapiens	Eukaryotic translation initiation factor 5A-2	IF5A2_HUMAN	59.4762	55.3262	138.305	NA	NA	NA	2	2	2	0.0459242	0.182732	-1.24	0.738185
O75477	ERLIN1	Homo sapiens	Erlin-1	ERLN1_HUMAN	8882.91	9485.91	8418.83	8069.54	7986.06	8160.21	16	17	18	0.0466036	0.182773	0.14	0.738087
P49450	CENPA	Homo sapiens	Histone H3-like centromeric protein A	CENPA_HUMAN	1192.62	1931.3	1269.43	720.774	NA	NA	1	1	1	0.045762	0.182787	1.92	0.738054
Q9UJQ1	LAMP5	Homo sapiens	Lysosome-associated membrane glycoprotein 5	LAMP5_HUMAN	1019.36	1338.41	1145.01	695.011	980.003	738.915	3	3	3	0.0459075	0.182799	0.54	0.738027
Q9NRG0	CHRAC1	Homo sapiens	Chromatin accessibility complex protein 1	CHRC1_HUMAN	2647.23	2364.27	2436.03	3506.1	3719.95	2736.71	1	1	1	0.0469697	0.182901	-0.41	0.737783
O00459	PIK3R2	Homo sapiens	Phosphatidylinositol 3-kinase regulatory subunit beta	P85B_HUMAN	688.466	709.874	623.968	597.369	NA	410.141	7	7	7	0.0466033	0.182934	0.51	0.737705
Q8NI36	WDR36	Homo sapiens	WD repeat-containing protein 36	WDR36_HUMAN	2076.31	2195.82	2248.64	2477.63	2313.36	2345.94	29	29	34	0.0457554	0.182951	-0.13	0.737666
P35637	FUS	Homo sapiens	RNA-binding protein FUS	FUS_HUMAN	22286.6	21088.9	21143	19251.8	19933.8	20611.6	11	13	15	0.0464109	0.182961	0.11	0.737641
Q6P2Q9	PRPF8	Homo sapiens	Pre-mRNA-processing-splicing factor 8	PRP8_HUMAN	8897.48	8875.99	8871.47	8682.81	8005.08	8056.36	91	101	118	0.0458814	0.182962	0.11	0.73764
P04004	VTN	Homo sapiens	Vitronectin	VTNC_HUMAN	4020.64	4520.21	4598.63	10102.4	5519.25	12496.5	2	2	2	0.0465873	0.183011	-1.02	0.737524
O00499	BIN1	Homo sapiens	Myc box-dependent-interacting protein 1	BIN1_HUMAN	1203.02	1298.62	1150.9	1408.14	1432.73	1307.21	9	9	9	0.0473191	0.18303	-0.18	0.737477
Q96JI7	SPG11	Homo sapiens	Spatacsin	SPTCS_HUMAN	638.401	550.976	517.595	495.898	371.482	387.688	12	12	12	0.0463501	0.183062	0.45	0.737402
Q6ZT21	TMPPE	Homo sapiens	Transmembrane protein with metallophosphoesterase domain	TMPPE_HUMAN	917.785	1062.34	1114.92	845.75	749.469	573.659	4	4	5	0.047088	0.183068	0.53	0.737388
Q8NBJ4	GOLM1	Homo sapiens	Golgi membrane protein 1	GOLM1_HUMAN	2106.78	2387.95	1859.65	2596.59	2635.25	2547.78	14	14	16	0.0464753	0.183071	-0.3	0.737379
P43378	PTPN9	Homo sapiens	Tyrosine-protein phosphatase non-receptor type 9	PTN9_HUMAN	818.883	893.992	737.818	665.299	648.526	723.518	9	10	12	0.04737	0.183073	0.26	0.737376
Q9NZM5	NOP53	Homo sapiens	Ribosome biogenesis protein NOP53	NOP53_HUMAN	2007.87	2042.49	2027.88	2197.15	2419.68	2763.12	7	7	8	0.0465633	0.183077	-0.27	0.737367
O15143	ARPC1B	Homo sapiens	Actin-related protein 2/3 complex subunit 1B	ARC1B_HUMAN	24832.8	23712.5	24048.6	19440.4	15913.4	21465.4	20	20	24	0.0471597	0.1831	0.36	0.737312
P35268	RPL22	Homo sapiens	Large ribosomal subunit protein eL22	RL22_HUMAN	61076.4	60654.6	67162.3	71317.4	96812.6	80490.3	6	6	6	0.0474842	0.183101	-0.39	0.737309
Q9Y6J0	CABIN1	Homo sapiens	Calcineurin-binding protein cabin-1	CABIN_HUMAN	218.207	291.995	253.064	365.227	590.582	359.036	7	7	7	0.0463852	0.183123	-0.75	0.737257
Q96P16	RPRD1A	Homo sapiens	Regulation of nuclear pre-mRNA domain-containing protein 1A	RPR1A_HUMAN	2283.6	2285.04	2152.69	2357.95	2409.42	2532.93	14	14	17	0.0465214	0.183129	-0.12	0.737243
P61601	NCALD	Homo sapiens	Neurocalcin-delta	NCALD_HUMAN	654.933	766.849	662.608	522.887	NA	219.005	3	3	3	0.046188	0.18313	1.06	0.737239
Q00059	TFAM	Homo sapiens	Transcription factor A		7851.46	7500.92	7858.37	7220.71	6326.1	7014.43	14	15	19	0.0463278	0.183139	0.18	0.737219
P52306	RAP1GDS1	Homo sapiens	Rap1 GTPase-GDP dissociation stimulator 1	GDS1_HUMAN	5107.8	4923	4758.31	6162.62	5531.51	5312.58	20	22	25	0.0473069	0.183189	-0.2	0.737101
P61960	UFM1	Homo sapiens	Ubiquitin-fold modifier 1	UFM1_HUMAN	4502.8	4572.58	4114.13	3096.75	4008.93	3379.57	4	4	4	0.0471988	0.183212	0.34	0.737047
Q5VTR2	RNF20	Homo sapiens	E3 ubiquitin-protein ligase BRE1A	BRE1A_HUMAN	2407.26	2252.28	2241.71	2652.25	2780.19	2431.84	38	38	40	0.0463146	0.18322	-0.19	0.737027
Q9NVS9	PNPO	Homo sapiens	Pyridoxine-5'-phosphate oxidase	PNPO_HUMAN	2160.74	2378.75	2591.61	1938.57	1469.6	1918.2	9	10	12	0.0470686	0.183227	0.43	0.73701
Q7Z401	DENND4A	Homo sapiens	C-myc promoter-binding protein	MYCPP_HUMAN	1953.78	2006.77	1967.25	1745.42	1919.3	1797.91	29	29	32	0.047548	0.18324	0.12	0.73698
O75683	SURF6	Homo sapiens	Surfeit locus protein 6	SURF6_HUMAN	4236.77	4036.21	4063.16	4488.95	5649.72	4907.97	14	14	14	0.0472894	0.183254	-0.28	0.736946
O43741	PRKAB2	Homo sapiens	5'-AMP-activated protein kinase subunit beta-2	AAKB2_HUMAN	315.796	371.605	375.578	406.885	419.777	417.588	4	4	4	0.047893	0.183319	-0.23	0.736793
Q12986	NFX1	Homo sapiens	Transcriptional repressor NF-X1	NFX1_HUMAN	990.929	978.588	1093.94	1114.37	1310.8	1196.95	16	16	16	0.0470492	0.183387	-0.24	0.736632
P00367	GLUD1	Homo sapiens	Glutamate dehydrogenase 1		2537.72	2164.42	2470.44	1906.04	1879.22	2161.83	29	33	40	0.047889	0.183477	0.27	0.736419
Q9H1E3	NUCKS1	Homo sapiens	Nuclear ubiquitous casein and cyclin-dependent kinase substrate 1	NUCKS_HUMAN	21766.1	20048	23746.1	24575.7	25977.5	25089.6	10	10	14	0.0478405	0.183552	-0.21	0.736241
Q8WU79	SMAP2	Homo sapiens	Stromal membrane-associated protein 2	SMAP2_HUMAN	25871.4	27188.9	27252.1	27838.3	30958.4	30485.2	18	18	20	0.0477168	0.183575	-0.15	0.736185
P30520	ADSS2	Homo sapiens	Adenylosuccinate synthetase isozyme 2	PURA2_HUMAN	7611.12	8066.23	8585.88	8662.06	9717.59	9567.76	22	22	27	0.0477664	0.183631	-0.2	0.736054
Q9HBE1	PATZ1	Homo sapiens	POZ-		453.965	335.791	310.378	281.824	NA	NA	4	4	4	0.0480267	0.183976	0.9	0.735239
Q9BV38	WDR18	Homo sapiens	WD repeat-containing protein 18	WDR18_HUMAN	4951.78	5071.27	4647.59	4243.18	4227.89	4640.17	12	12	12	0.0481878	0.184834	0.16	0.733217
Q9BRX8	PRXL2A	Homo sapiens	Peroxiredoxin-like 2A	PXL2A_HUMAN	3019.12	2724.93	3018.43	3162.57	3261.94	3455.31	10	10	10	0.0482961	0.184915	-0.17	0.733027
Q09161	NCBP1	Homo sapiens	Nuclear cap-binding protein subunit 1	NCBP1_HUMAN	7278.55	7162.08	6667.58	6131.85	6662.46	6213.87	20	20	24	0.0482607	0.184981	0.15	0.732873
Q13405	MRPL49	Homo sapiens	Large ribosomal subunit protein mL49	RM49_HUMAN	503.882	602.698	643.455	725.867	1232.15	912.281	3	3	3	0.0484957	0.185064	-0.69	0.732678
P35251	RFC1	Homo sapiens	Replication factor C subunit 1	RFC1_HUMAN	3843.85	3856.15	3880.88	4159.17	5310.12	4717.97	40	40	42	0.0485442	0.185104	-0.29	0.732584
Q8N5C7	DTWD1	Homo sapiens	tRNA-uridine aminocarboxypropyltransferase 1	DTWD1_HUMAN	494.557	492.285	576.066	462.945	381.062	350.805	4	4	4	0.0483688	0.18513	0.39	0.732523
Q14493	SLBP	Homo sapiens	Histone RNA hairpin-binding protein	SLBP_HUMAN	2670.74	2845.26	2894.81	2281.01	1704.73	2344.4	9	10	10	0.0487855	0.185868	0.42	0.730794
Q96CB9	NSUN4	Homo sapiens	5-methylcytosine rRNA methyltransferase NSUN4	NSUN4_HUMAN	2146.23	2535.15	2132.67	2560.9	3070.36	2820.78	7	7	9	0.0488454	0.185973	-0.31	0.730551
Q9UDY4	DNAJB4	Homo sapiens	DnaJ homolog subfamily B member 4	DNJB4_HUMAN	291.931	313.381	372.853	381.616	412.992	453.169	5	5	5	0.0488946	0.186029	-0.36	0.730419
Q15631	TSN	Homo sapiens	Translin	TSN_HUMAN	9222.61	10281.1	9548.25	8946.94	7120.62	7169.5	14	14	18	0.0489812	0.186433	0.33	0.729478
O75582	RPS6KA5	Homo sapiens	Ribosomal protein S6 kinase alpha-5	KS6A5_HUMAN	57.3278	71.8637	17.2022	NA	NA	NA	1	1	1	0.0491331	0.186922	-2.11	0.72834
Q9Y265	RUVBL1	Homo sapiens	RuvB-like 1	RUVB1_HUMAN	27848.8	26903.7	26493.3	28404.3	27967.3	28727.2	25	29	36	0.0494139	0.187031	-0.07	0.728088
O15084	ANKRD28	Homo sapiens	Serine/threonine-protein phosphatase 6 regulatory ankyrin repeat subunit A	ANR28_HUMAN	388.339	277.604	291.645	390.945	548.61	609.263	8	8	8	0.0490859	0.187081	-0.69	0.727971
Q86WN1	FCHSD1	Homo sapiens	F-BAR and double SH3 domains protein 1	FCSD1_HUMAN	316.099	268.513	382.94	454.845	611.736	421.072	3	3	3	0.0493567	0.187108	-0.62	0.727908
Q9UM00	TMCO1	Homo sapiens	Calcium load-activated calcium channel	TMCO1_HUMAN	9310.52	9707.09	9901.65	10211.5	10251.9	10992	7	7	8	0.049216	0.187133	-0.12	0.727849
P26640	VARS1	Homo sapiens	Valine--tRNA ligase	SYVC_HUMAN	32107.6	32552.2	30080.6	30067.2	28432.4	27959.6	63	69	86	0.04954	0.187245	0.13	0.72759
P14927	UQCRB	Homo sapiens	Cytochrome b-c1 complex subunit 7	QCR7_HUMAN	1366.09	1441.66	1637.77	1799.94	1662.92	1953.28	4	4	5	0.0493362	0.187267	-0.29	0.72754
O00233	PSMD9	Homo sapiens	26S proteasome non-ATPase regulatory subunit 9	PSMD9_HUMAN	3750.97	4295.02	4483.06	4947.11	4736.06	4892.5	11	11	13	0.0495963	0.187307	-0.22	0.727446
P51991	HNRNPA3	Homo sapiens	Heterogeneous nuclear ribonucleoprotein A3	ROA3_HUMAN	50470.4	49647.4	52980.3	46198.1	32379.1	36592.7	23	26	36	0.0495914	0.187465	0.43	0.727079
P48147	PREP	Homo sapiens	Prolyl endopeptidase	PPCE_HUMAN	8375.94	8439.66	9085.34	8168.63	7226.14	7503.97	35	38	52	0.0498912	0.188003	0.18	0.725834
P15311	EZR	Homo sapiens	Ezrin	EZRI_HUMAN	40663.3	40772.7	41693.6	37765.6	35195.6	39340.7	34	40	50	0.0498392	0.188162	0.13	0.725468
Q9Y4E1	WASHC2C	Homo sapiens	WASH complex subunit 2C	WAC2C_HUMAN	450.891	339.857	357.97	512.195	477.324	475.829	6	6	7	0.0498323	0.188321	-0.36	0.725102
A6NJ78	METTL15	Homo sapiens	12S rRNA N(4)-cytidine methyltransferase METTL15	MET15_HUMAN	693.348	488.657	714.609	816.376	961.931	921.728	5	5	5	0.0500197	0.188552	-0.53	0.724568
Q12982	BNIP2	Homo sapiens	BCL2/adenovirus E1B 19 kDa protein-interacting protein 2	BNIP2_HUMAN	1407.98	1418.4	1366.82	1268.44	977.897	1158.9	8	8	9	0.0501901	0.188752	0.31	0.724108
P49792	RANBP2	Homo sapiens	E3 SUMO-protein ligase RanBP2	RBP2_HUMAN	3254.49	3385.27	3328.61	3595.41	4003.7	3549.4	117	122	132	0.0501303	0.188908	-0.16	0.723749
Q10570	CPSF1	Homo sapiens	Cleavage and polyadenylation specificity factor subunit 1	CPSF1_HUMAN	3476.23	3338.72	3568.51	3308	3130.54	2992.23	36	36	41	0.0501812	0.188911	0.14	0.723743
Q96BH1	RNF25	Homo sapiens	E3 ubiquitin-protein ligase RNF25	RNF25_HUMAN	467.371	368.238	448.568	637.317	549.09	505.783	5	5	5	0.0504884	0.189702	-0.4	0.721928
Q5T011	SZT2	Homo sapiens	KICSTOR complex protein SZT2	SZT2_HUMAN	432.597	420.268	391.533	523.245	685.181	487.041	12	12	12	0.0504259	0.189861	-0.43	0.721565
O95478	NSA2	Homo sapiens	Ribosome biogenesis protein NSA2 homolog	NSA2_HUMAN	2207.73	2560.32	2232.15	2575.87	2933.22	2761.07	12	12	15	0.0506955	0.189973	-0.24	0.721308
Q9NQR4	NIT2	Homo sapiens	Omega-amidase NIT2	NIT2_HUMAN	5804.85	6160.36	6200	5555.28	5800.61	5597.75	18	18	20	0.0504009	0.19002	0.1	0.7212
Q92576	PHF3	Homo sapiens	PHD finger protein 3	PHF3_HUMAN	1821.37	1800.9	1878.42	2159.52	1955.86	1955.63	42	42	45	0.0506738	0.190132	-0.14	0.720944
Q9UHC7	MKRN1	Homo sapiens	E3 ubiquitin-protein ligase makorin-1	MKRN1_HUMAN	906.931	527.455	903.132	509.368	NA	NA	1	1	1	0.050776	0.190179	1.63	0.720838
P14550	AKR1A1	Homo sapiens	Aldo-keto reductase family 1 member A1	AK1A1_HUMAN	5492.56	5914.5	5762.84	6119.62	6095.81	6566.9	20	22	26	0.0508752	0.190591	-0.13	0.719898
Q9UKK3	PARP4	Homo sapiens	Protein mono-ADP-ribosyltransferase PARP4	PARP4_HUMAN	1206.78	1294.38	1291.5	1077.98	1200.32	1038.25	15	15	16	0.0510534	0.190722	0.2	0.719599
Q86UY8	NT5DC3	Homo sapiens	5'-nucleotidase domain-containing protein 3	NT5D3_HUMAN	2597.56	2341.36	2709.53	2165.67	2327.33	2175.15	10	10	12	0.0509531	0.190812	0.2	0.719394
Q92947	GCDH	Homo sapiens	Glutaryl-CoA dehydrogenase		2715.34	2786.08	2629.47	2877.18	3516.88	3248.1	12	13	14	0.0510424	0.190881	-0.24	0.719237
P04083	ANXA1	Homo sapiens	Annexin A1	ANXA1_HUMAN	21606	22295.8	22664.9	23035.4	23530.8	24646.5	23	24	30	0.0510145	0.19095	-0.1	0.71908
Q9NVH1	DNAJC11	Homo sapiens	DnaJ homolog subfamily C member 11	DJC11_HUMAN	3171.58	3657.69	3248.54	3842.92	4540.41	3859.93	23	23	25	0.0513939	0.191329	-0.28	0.718219
P14866	HNRNPL	Homo sapiens	Heterogeneous nuclear ribonucleoprotein L	HNRPL_HUMAN	45343.4	43145.2	44500.5	41154.5	36733	41179	19	25	37	0.0513759	0.191398	0.16	0.718062
P12429	ANXA3	Homo sapiens	Annexin A3	ANXA3_HUMAN	935.484	902.291	731.187	715.648	638.34	678.202	12	12	12	0.051517	0.191456	0.33	0.717932
Q96GD4	AURKB	Homo sapiens	Aurora kinase B	AURKB_HUMAN	612.237	730.034	625.81	732.889	966.205	889.844	8	8	8	0.0520228	0.1916	-0.39	0.717605
Q13501	SQSTM1	Homo sapiens	Sequestosome-1	SQSTM_HUMAN	4416.35	4866.51	4602.32	4132.59	4217.77	4359.1	7	7	8	0.0521146	0.191675	0.13	0.717434
Q9Y6R4	MAP3K4	Homo sapiens	Mitogen-activated protein kinase kinase kinase 4	M3K4_HUMAN	1593.89	1463.03	1554.85	1195.83	1314.96	1432.19	14	14	15	0.0520131	0.191681	0.23	0.71742
Q9Y376	CAB39	Homo sapiens	Calcium-binding protein 39	CAB39_HUMAN	5173.27	4953.73	5245.83	4912.49	4482.87	4314.28	17	17	20	0.051832	0.191736	0.17	0.717295
Q86UL3	GPAT4	Homo sapiens	Glycerol-3-phosphate acyltransferase 4	GPAT4_HUMAN	1157.39	961.184	1306.13	1459.17	1450.16	1429.51	10	10	12	0.0522155	0.191794	-0.35	0.717165
Q9NQT8	KIF13B	Homo sapiens	Kinesin-like protein KIF13B	KI13B_HUMAN	1179.34	1129.75	1081.67	825.521	967.603	1023.14	25	25	25	0.0518044	0.191805	0.27	0.717139
P78395	PRAME	Homo sapiens	Melanoma antigen preferentially expressed in tumors	PRAME_HUMAN	468.461	399.685	425.926	386.892	NA	377.422	6	6	6	0.0519962	0.191839	0.2	0.717063
Q9BV29	CCDC32	Homo sapiens	Coiled-coil domain-containing protein 32	CCD32_HUMAN	1452.31	1710.16	1718.66	1127.81	1456.89	1129.72	2	2	2	0.0521424	0.191849	0.4	0.71704
Q96AT1	KIAA1143	Homo sapiens	Uncharacterized protein KIAA1143	K1143_HUMAN	2910.88	2986.8	3031.71	3087.82	3510.16	3533.05	9	9	10	0.0518993	0.191872	-0.18	0.716989
Q13464	ROCK1	Homo sapiens	Rho-associated protein kinase 1	ROCK1_HUMAN	2213.3	2455.18	2359.18	2536.07	2528.33	2676.32	55	55	59	0.0516132	0.191881	-0.14	0.716969
Q9UBS4	DNAJB11	Homo sapiens	DnaJ homolog subfamily B member 11	DJB11_HUMAN	8310.28	8148.54	8607.95	7903.23	7581.41	8026.61	17	18	24	0.0519642	0.191895	0.09	0.716937
P50225	SULT1A1	Homo sapiens	Sulfotransferase 1A1	ST1A1_HUMAN	5277.43	4487.66	4984.69	3706.81	2879.71	4163.85	17	17	19	0.0517933	0.191964	0.47	0.716781
P62330	ARF6	Homo sapiens	ADP-ribosylation factor 6	ARF6_HUMAN	4305.65	4745.24	4167.07	3673.76	4081.5	3573.53	7	9	12	0.0516359	0.192003	0.22	0.716691
Q96J01	THOC3	Homo sapiens	THO complex subunit 3	THOC3_HUMAN	4285.16	4071.16	4018.29	3586.45	2950.67	3667.51	12	12	13	0.0516567	0.19203	0.28	0.716631
Q86Y07	VRK2	Homo sapiens	Serine/threonine-protein kinase VRK2	VRK2_HUMAN	542.9	636.075	684.179	717.203	835.546	769.58	7	7	9	0.0517772	0.192122	-0.32	0.716422
P14649	MYL6B	Homo sapiens	Myosin light chain 6B	MYL6B_HUMAN	389.463	333.482	506.667	719.846	760.869	508.807	5	5	5	0.0517266	0.192126	-0.69	0.716415
Q96GA7	SDSL	Homo sapiens	Serine dehydratase-like	SDSL_HUMAN	7009.89	6858.1	6920.3	5789.39	6611.46	6292.06	11	11	12	0.0517257	0.192285	0.16	0.716056
O43822	CFAP410	Homo sapiens	Cilia- and flagella-associated protein 410	CF410_HUMAN	NA	292.419	217.095	359.177	391.949	319.294	3	3	3	0.0526199	0.192886	-0.71	0.714699
Q8N9N2	ASCC1	Homo sapiens	Activating signal cointegrator 1 complex subunit 1	ASCC1_HUMAN	1750.17	1656	1737.73	1821.95	1962.77	1813.43	6	6	6	0.0529147	0.192909	-0.12	0.714648
P35080	PFN2	Homo sapiens	Profilin-2	PROF2_HUMAN	NA	NA	269.987	406.823	677.74	289.044	1	1	1	0.0527025	0.192993	-1.32	0.714457
Q8TCT8	SPPL2A	Homo sapiens	Signal peptide peptidase-like 2A	SPP2A_HUMAN	1226.62	749.443	977.168	692.049	401.009	564.971	2	2	3	0.0527648	0.193019	0.84	0.7144
P05166	PCCB	Homo sapiens	Propionyl-CoA carboxylase beta chain		3515.1	3493.46	3471.17	3857.34	5040.23	4183.81	22	22	25	0.0531045	0.193041	-0.31	0.714351
P04035	HMGCR	Homo sapiens	3-hydroxy-3-methylglutaryl-coenzyme A reductase	HMDH_HUMAN	327.676	493.912	431.802	545.525	615.458	794.84	5	5	5	0.0528152	0.193067	-0.64	0.714292
Q15084	PDIA6	Homo sapiens	Protein disulfide-isomerase A6	PDIA6_HUMAN	85333	82099.5	82767.1	81259.9	79073.4	80389.8	20	20	26	0.0531801	0.193167	0.06	0.714068
Q8IYB8	SUPV3L1	Homo sapiens	ATP-dependent RNA helicase SUPV3L1		1681.41	1728.83	1702.63	1818.41	2026.52	1817.46	19	19	20	0.0530722	0.193198	-0.15	0.713998
Q8WUA2	PPIL4	Homo sapiens	Peptidyl-prolyl cis-trans isomerase-like 4	PPIL4_HUMAN	1497.09	1482.42	1692.86	1748.15	1780.28	1722.76	15	15	18	0.0535388	0.193912	-0.17	0.712395
Q9GZT3	SLIRP	Homo sapiens	SRA stem-loop-interacting RNA-binding protein		4613.39	5247.61	5662.16	6250.02	5842.6	6415.57	8	8	12	0.0536229	0.194112	-0.26	0.711948
Q5VYK3	ECPAS	Homo sapiens	Proteasome adapter and scaffold protein ECM29	ECM29_HUMAN	3357.99	3371.27	3490.93	3872.23	4556.73	3728.61	49	52	58	0.0536969	0.19412	-0.25	0.71193
P25490	YY1	Homo sapiens	Transcriptional repressor protein YY1	TYY1_HUMAN	2114.44	2216.44	2139.73	1718.56	1604.97	2032.87	15	15	18	0.0537921	0.194144	0.28	0.711876
Q14978	NOLC1	Homo sapiens	Nucleolar and coiled-body phosphoprotein 1	NOLC1_HUMAN	12766	12104.6	11761.8	13135.6	16289.2	14581.7	29	30	37	0.0538386	0.194168	-0.26	0.711822
Q14240	EIF4A2	Homo sapiens	Eukaryotic initiation factor 4A-II	IF4A2_HUMAN	8485.06	8048.32	7349.4	6962.47	4763.5	5841.7	10	12	17	0.05398	0.194968	0.46	0.710036
O60524	NEMF	Homo sapiens	Ribosome quality control complex subunit NEMF	NEMF_HUMAN	2787.49	2473.15	2677.5	2817.88	3115.68	3105.57	32	32	36	0.0541715	0.195264	-0.19	0.709378
Q15599	NHERF2	Homo sapiens	Na(+)/H(+) exchange regulatory cofactor NHE-RF2	NHRF2_HUMAN	1096.5	964.117	1186.27	940.237	840.855	724.189	5	5	6	0.054113	0.195334	0.38	0.709221
O94906	PRPF6	Homo sapiens	Pre-mRNA-processing factor 6	PRP6_HUMAN	7731.8	7429.15	7301.99	6915.31	7227.83	6694.36	46	46	51	0.0543301	0.195604	0.11	0.708623
Q9HCE6	ARHGEF10L	Homo sapiens	Rho guanine nucleotide exchange factor 10-like protein	ARGAL_HUMAN	518.059	585.816	564.523	499.084	470.292	511.183	9	9	10	0.0543117	0.195761	0.17	0.708273
Q13232	NME3	Homo sapiens	Nucleoside diphosphate kinase 3	NDK3_HUMAN	3407.95	3466.04	3829	2876.43	3037.79	3316.11	7	7	9	0.0544844	0.195916	0.21	0.707929
Q13075	NAIP	Homo sapiens	Baculoviral IAP repeat-containing protein 1	BIRC1_HUMAN	1040.87	1118.59	1264.3	823.666	965.616	644.549	10	10	10	0.0544761	0.196074	0.51	0.70758
Q9H0F7	ARL6	Homo sapiens	ADP-ribosylation factor-like protein 6	ARL6_HUMAN	363.92	571.666	333.636	NA	NA	NA	2	2	2	0.0544522	0.196132	1.03	0.707451
Q13547	HDAC1	Homo sapiens	Histone deacetylase 1	HDAC1_HUMAN	7439.05	6876.18	7302.86	8446.34	7673.8	7817.22	22	25	34	0.0546982	0.196398	-0.15	0.706863
Q96S52	PIGS	Homo sapiens	GPI transamidase component PIG-S	PIGS_HUMAN	2074.95	2197.1	1937.13	1873	1869.52	1693.13	10	11	14	0.0546295	0.196524	0.19	0.706585
Q8N8Q8	COX18	Homo sapiens	Cytochrome c oxidase assembly protein COX18		1092.81	1317.15	1112.98	1480.61	1472.89	1309.7	2	2	2	0.0546751	0.196555	-0.28	0.706515
Q8N392	ARHGAP18	Homo sapiens	Rho GTPase-activating protein 18	RHG18_HUMAN	1960.53	2237.52	2314.36	2490.2	2822.53	2469.97	23	23	25	0.054797	0.196744	-0.26	0.706099
Q96CW5	TUBGCP3	Homo sapiens	Gamma-tubulin complex component 3	GCP3_HUMAN	2299.28	2428.15	2323.08	2234.29	2171.33	2014.56	32	32	35	0.0548581	0.197227	0.14	0.705035
Q13907	IDI1	Homo sapiens	Isopentenyl-diphosphate Delta-isomerase 1	IDI1_HUMAN	1807.53	2051.65	2096.44	2359.52	2162.49	2424.74	8	8	10	0.0550261	0.197787	-0.22	0.703801
P18433	PTPRA	Homo sapiens	Receptor-type tyrosine-protein phosphatase alpha	PTPRA_HUMAN	438.451	388.183	523.294	540.777	639.538	574.456	9	9	9	0.0549639	0.197795	-0.39	0.703784
Q15388	TOMM20	Homo sapiens	Mitochondrial import receptor subunit TOM20 homolog	TOM20_HUMAN	5518.76	5536.38	6690.6	7132.04	9459.27	7341.93	3	3	3	0.0551038	0.198035	-0.43	0.703258
O75955	FLOT1	Homo sapiens	Flotillin-1	FLOT1_HUMAN	870.323	751.871	684.649	615.177	660.884	600.272	8	8	8	0.0552233	0.198688	0.29	0.701828
A6NMB1	SIGLEC16	Homo sapiens	Sialic acid-binding Ig-like lectin 16	SIG16_HUMAN	118.812	86.2658	150.992	169.73	NA	NA	1	1	1	0.0554362	0.198844	-0.64	0.701488
Q9BTX1	NDC1	Homo sapiens	Nucleoporin NDC1	NDC1_HUMAN	2147.99	2701.17	2515.03	3052.08	3182.9	2799.05	17	18	22	0.0555089	0.19887	-0.3	0.70143
Q9NRG7	SDR39U1	Homo sapiens	Epimerase family protein SDR39U1	D39U1_HUMAN	1780.95	1968.22	1905.2	1679.97	1374.12	1645.34	7	7	7	0.0553948	0.198904	0.27	0.701357
Q13286	CLN3	Homo sapiens	Battenin	CLN3_HUMAN	649.563	519.484	633.878	694.792	1079.84	1148.28	2	2	2	0.0552686	0.198976	-0.67	0.701199
Q9BPX7	C7orf25	Homo sapiens	UPF0415 protein C7orf25	CG025_HUMAN	551.705	565.275	647.116	438.778	NA	416.839	6	6	6	0.0557795	0.199841	0.71	0.699315
Q92688	ANP32B	Homo sapiens	Acidic leucine-rich nuclear phosphoprotein 32 family member B	AN32B_HUMAN	29263.7	28756.7	27352.2	26425.9	21535.3	24433.6	9	10	12	0.0558898	0.200095	0.24	0.698763
P29692	EEF1D	Homo sapiens	Elongation factor 1-delta	EF1D_HUMAN	30768.6	34664.5	35772.2	45501.9	37021.7	41303.5	14	16	20	0.0562026	0.200456	-0.29	0.697982
Q9Y3P9	RABGAP1	Homo sapiens	Rab GTPase-activating protein 1	RBGP1_HUMAN	1065.63	917.117	935.753	1089.55	1269.2	1122.69	23	23	28	0.0562778	0.200519	-0.25	0.697845
P51553	IDH3G	Homo sapiens	Isocitrate dehydrogenase [NAD] subunit gamma		5879.46	5156.19	5625.43	4947.36	4332.9	4962.85	8	8	10	0.0562018	0.200614	0.23	0.697638
O15372	EIF3H	Homo sapiens	Eukaryotic translation initiation factor 3 subunit H	EIF3H_HUMAN	11133.1	10687.2	10837.1	11673.4	12582	11379.6	21	25	28	0.0560623	0.200616	-0.12	0.697635
P00747	PLG	Homo sapiens	Plasminogen	PLMN_HUMAN	1114.69	987.737	1073.79	1381.58	2684.73	1620	7	7	8	0.0561539	0.200697	-0.78	0.697458
Q96GZ6	SLC41A3	Homo sapiens	Solute carrier family 41 member 3	S41A3_HUMAN	196.868	NA	312.538	121.325	137.747	199.343	2	2	2	0.0561264	0.20078	0.93	0.697279
Q9Y3B7	MRPL11	Homo sapiens	Large ribosomal subunit protein uL11m	RM11_HUMAN	1169.22	1181.96	1098.42	1299.87	1604.58	1304.85	11	11	12	0.0565262	0.201462	-0.28	0.695807
Q9UBU8	MORF4L1	Homo sapiens	Mortality factor 4-like protein 1	MO4L1_HUMAN	2219.73	2311.41	2073.55	2071.03	1873.54	1944.6	8	9	9	0.0566334	0.201672	0.17	0.695355
P40227	CCT6A	Homo sapiens	T-complex protein 1 subunit zeta	TCPZ_HUMAN	49209.4	51044	49092.9	52231.2	51172.5	53827.7	27	30	38	0.0567295	0.201768	-0.07	0.695147
Q96G23	CERS2	Homo sapiens	Ceramide synthase 2	CERS2_HUMAN	5378.01	4825.59	5213.96	4733.66	3449.08	3466.55	8	9	10	0.056851	0.202025	0.42	0.694594
P10746	UROS	Homo sapiens	Uroporphyrinogen-III synthase	HEM4_HUMAN	1078.12	1144.71	1210.21	1256.43	1536.28	1332.87	6	6	6	0.0569055	0.202168	-0.26	0.694287
P22415	USF1	Homo sapiens	Upstream stimulatory factor 1	USF1_HUMAN	557.554	553.034	585.046	716.109	1352.83	849.348	2	2	2	0.056991	0.202171	-0.73	0.694281
Q9NV56	MRGBP	Homo sapiens	MRG/MORF4L-binding protein	MRGBP_HUMAN	747.831	953.599	790.571	1165.18	1065.31	954.532	4	4	4	0.0570206	0.202182	-0.36	0.694257
Q8IWE5	PLEKHM2	Homo sapiens	Pleckstrin homology domain-containing family M member 2	PKHM2_HUMAN	NA	342.336	365.071	462.541	578.13	624.894	4	4	4	0.0569612	0.202258	-0.99	0.694095
O00178	GTPBP1	Homo sapiens	GTP-binding protein 1	GTPB1_HUMAN	4616.21	4435.62	4595.31	4380.62	4356.92	4428.64	20	20	23	0.0570771	0.202375	0.05	0.693843
Q8TAQ2	SMARCC2	Homo sapiens	SWI/SNF complex subunit SMARCC2	SMRC2_HUMAN	4437.23	4557.14	4424.09	4240.64	3642.66	4030.58	33	35	41	0.057213	0.202649	0.17	0.693256
O00161	SNAP23	Homo sapiens	Synaptosomal-associated protein 23	SNP23_HUMAN	6437.92	6321.95	5980.58	5439.94	5636.98	5984.92	11	11	13	0.0573253	0.20276	0.14	0.693019
P30273	FCER1G	Homo sapiens	High affinity immunoglobulin epsilon receptor subunit gamma	FCERG_HUMAN	3721.78	4286.19	4263.86	4872.12	5559.98	4546.97	4	4	4	0.0575274	0.20324	-0.29	0.691991
O95372	LYPLA2	Homo sapiens	Acyl-protein thioesterase 2	LYPA2_HUMAN	2482.66	2771.4	2526.62	3205.99	2751.03	3146.12	5	5	6	0.0575877	0.203288	-0.22	0.691888
Q53EL6	PDCD4	Homo sapiens	Programmed cell death protein 4	PDCD4_HUMAN	6447.11	6579.13	6206.4	4192.66	5922.95	4666.4	17	18	19	0.0574697	0.203324	0.39	0.691811
Q8WXB1	METTL21A	Homo sapiens	Protein N-lysine methyltransferase METTL21A	MT21A_HUMAN	430.971	669.043	571.083	765.302	737.544	869.464	2	2	2	0.0576357	0.203632	-0.53	0.691154
Q8N567	ZCCHC9	Homo sapiens	Zinc finger CCHC domain-containing protein 9	ZCHC9_HUMAN	277.692	406.111	314.464	402.045	716.478	712.961	1	1	1	0.0577785	0.204209	-0.84	0.689925
Q9UL18	AGO1	Homo sapiens	Protein argonaute-1	AGO1_HUMAN	446.25	449.651	404.9	472.345	645.926	574.853	17	17	19	0.0579047	0.204377	-0.37	0.689568
Q9NZZ3	CHMP5	Homo sapiens	Charged multivesicular body protein 5	CHMP5_HUMAN	2494.62	2798.38	3099.54	3178.07	3799.68	3409.75	5	5	6	0.0579731	0.204641	-0.31	0.689007
Q9UJU6	DBNL	Homo sapiens	Drebrin-like protein	DBNL_HUMAN	9671.22	10270	10163.6	8888.81	8878.9	9708.43	23	25	32	0.058034	0.204734	0.13	0.68881
Q13823	GNL2	Homo sapiens	Nucleolar GTP-binding protein 2	NOG2_HUMAN	2021.38	1924.81	2090.94	2344.86	2107.15	2436.01	23	23	25	0.0580832	0.204839	-0.19	0.688587
P49662	CASP4	Homo sapiens	Caspase-4	CASP4_HUMAN	2031.64	1967.41	2006.37	1840.6	1917.55	1698.05	11	11	13	0.0581825	0.204937	0.14	0.688379
Q9H9Q2	COPS7B	Homo sapiens	COP9 signalosome complex subunit 7b	CSN7B_HUMAN	1363.45	1442.84	1520.12	1622.23	1550.85	1559.93	6	6	7	0.0581284	0.204938	-0.13	0.688378
Q9UBH6	XPR1	Homo sapiens	Solute carrier family 53 member 1	S53A1_HUMAN	1249.51	1093.71	1180.85	879.598	NA	NA	1	1	1	0.0583417	0.205392	1.71	0.687416
Q9BQ52	ELAC2	Homo sapiens	Zinc phosphodiesterase ELAC protein 2	RNZ2_HUMAN	2172.1	2158.87	2101.55	2432.69	2514.64	2209.22	23	24	26	0.0586414	0.205654	-0.15	0.686862
P15309	ACP3	Homo sapiens	Prostatic acid phosphatase	PPAP_HUMAN	1101.76	1042.36	850.734	860.791	712.312	738.162	8	8	8	0.0585281	0.205797	0.37	0.68656
P17812	CTPS1	Homo sapiens	CTP synthase 1	PYRG1_HUMAN	27124.7	28274.8	26682.2	28399.7	29704.8	31151.3	28	29	33	0.0586097	0.205813	-0.12	0.686527
Q7Z2K6	ERMP1	Homo sapiens	Endoplasmic reticulum metallopeptidase 1	ERMP1_HUMAN	5327.95	5176.54	5217.74	5014.84	4886.97	4499.56	20	20	24	0.0585123	0.205853	0.13	0.686443
Q9BZK7	TBL1XR1	Homo sapiens	F-box-like/WD repeat-containing protein TBL1XR1	TBL1R_HUMAN	3544.31	3679.39	3562.32	3723.69	4180.01	4339.93	21	21	27	0.0585207	0.205957	-0.18	0.686224
O15160	POLR1C	Homo sapiens	DNA-directed RNA polymerases I and III subunit RPAC1	RPAC1_HUMAN	3672.87	3370.51	3319.74	2894.39	3100.12	3224.63	9	9	11	0.0585622	0.205972	0.17	0.686191
P20340	RAB6A	Homo sapiens	Ras-related protein Rab-6A	RAB6A_HUMAN	3011.58	3193.75	3565.25	2814.14	2413.46	2850.76	14	14	14	0.0590876	0.20672	0.27	0.684617
Q969X5	ERGIC1	Homo sapiens	Endoplasmic reticulum-Golgi intermediate compartment protein 1	ERGI1_HUMAN	1269.64	1054.34	1126.25	1336.35	1616.81	1340.17	6	6	6	0.059227	0.206909	-0.31	0.68422
Q15363	TMED2	Homo sapiens	Transmembrane emp24 domain-containing protein 2	TMED2_HUMAN	6540.71	6458.1	6315.81	5781.55	3698.44	4524.04	8	10	12	0.059445	0.207818	0.49	0.682316
Q8TF01	PNISR	Homo sapiens	Arginine/serine-rich protein PNISR	PNISR_HUMAN	1036.01	1154.93	929.439	1220.95	1295.68	1191.99	10	10	12	0.0593924	0.207905	-0.25	0.682136
Q7Z5G4	GOLGA7	Homo sapiens	Golgin subfamily A member 7	GOGA7_HUMAN	1971.28	2196.64	2082.96	1864.63	1540.44	1834.62	6	7	8	0.0594818	0.20792	0.26	0.682104
Q5JTH9	RRP12	Homo sapiens	RRP12-like protein	RRP12_HUMAN	4736.29	4454.66	4520.44	4716.15	5088.66	5142.38	37	38	45	0.059528	0.207939	-0.12	0.682065
P50440	GATM	Homo sapiens	Glycine amidinotransferase		3238.8	3417.94	3014.86	2350.47	3005.01	2391.06	14	14	16	0.0596796	0.208325	0.33	0.681258
Q96JB5	CDK5RAP3	Homo sapiens	CDK5 regulatory subunit-associated protein 3	CK5P3_HUMAN	2893.64	2596.64	2547.15	2292.25	2250.55	2494.55	16	16	17	0.0597766	0.208365	0.19	0.681176
Q9UBC2	EPS15L1	Homo sapiens	Epidermal growth factor receptor substrate 15-like 1	EP15R_HUMAN	2340.18	2487.64	2162.43	2654.6	2571.89	2561.83	30	30	31	0.05976	0.208429	-0.16	0.681041
O75717	WDHD1	Homo sapiens	WD repeat and HMG-box DNA-binding protein 1	WDHD1_HUMAN	3349.42	3623.33	3079.48	3651.28	4153.51	3936.98	36	36	37	0.0599216	0.20856	-0.23	0.680768
O00764	PDXK	Homo sapiens	Pyridoxal kinase	PDXK_HUMAN	2832.18	2890.46	2802.84	2614.45	1895.9	2238.14	12	12	15	0.0601502	0.208876	0.35	0.680111
O14672	ADAM10	Homo sapiens	Disintegrin and metalloproteinase domain-containing protein 10	ADA10_HUMAN	4112.81	4205.59	3820.68	3829.47	3346.57	3524.67	18	18	22	0.0601279	0.209036	0.18	0.679779
Q9Y4H2	IRS2	Homo sapiens	Insulin receptor substrate 2	IRS2_HUMAN	1446.46	1371.34	1522.23	1740.33	1531.03	1642.43	14	15	15	0.060663	0.209054	-0.18	0.679742
P00746	CFD	Homo sapiens	Complement factor D	CFAD_HUMAN	1031.11	708.726	858.713	593.543	NA	426.252	3	3	3	0.0601056	0.209098	1.16	0.67965
Q5TAX3	TUT4	Homo sapiens	Terminal uridylyltransferase 4	TUT4_HUMAN	7611.07	7623.6	5764.57	8401.44	9281.59	9240.14	16	16	16	0.0601009	0.209187	-0.37	0.679464
Q9NWZ5	UCKL1	Homo sapiens	Uridine-cytidine kinase-like 1	UCKL1_HUMAN	1531.38	1529.58	1321.99	1601.84	1779.12	1698.66	12	12	12	0.0606507	0.209213	-0.21	0.679412
P20618	PSMB1	Homo sapiens	Proteasome subunit beta type-1	PSB1_HUMAN	15110.7	15850.8	15456.8	13494	13599.7	15047.4	12	14	21	0.0605963	0.209302	0.14	0.679227
O60711	LPXN	Homo sapiens	Leupaxin	LPXN_HUMAN	671.208	518.834	621.868	426.157	377.81	NA	5	5	5	0.0605826	0.209367	0.91	0.679092
Q96D09	GPRASP2	Homo sapiens	G-protein coupled receptor-associated sorting protein 2	GASP2_HUMAN	NA	207.571	NA	340.01	235.822	457.72	2	2	2	0.0605665	0.209432	-0.72	0.678957
Q14697	GANAB	Homo sapiens	Neutral alpha-glucosidase AB	GANAB_HUMAN	22478.4	21812.2	21713.4	20347.1	15047.5	17586.8	44	48	66	0.060804	0.209487	0.33	0.678843
Q9BZ67	FRMD8	Homo sapiens	FERM domain-containing protein 8	FRMD8_HUMAN	522.262	466.411	445.489	424.454	NA	252.191	9	9	9	0.060876	0.209589	0.62	0.678631
O75821	EIF3G	Homo sapiens	Eukaryotic translation initiation factor 3 subunit G	EIF3G_HUMAN	10813.2	11225.5	11025.9	11696.7	12999.6	11707.8	20	21	25	0.0604934	0.209599	-0.14	0.678611
Q9Y2G5	POFUT2	Homo sapiens	GDP-fucose protein O-fucosyltransferase 2	OFUT2_HUMAN	159.273	312.56	264.738	374.284	2450.8	2741.67	3	3	3	0.0609608	0.209748	-2.53	0.678301
P54259	ATN1	Homo sapiens	Atrophin-1	ATN1_HUMAN	373.166	318.917	180.923	98.5629	NA	NA	2	2	3	0.0610088	0.209871	1.03	0.678047
Q9UKT4	FBXO5	Homo sapiens	F-box only protein 5	FBX5_HUMAN	423.875	388.61	552.611	296.94	365.287	326.942	3	3	3	0.0611147	0.21024	0.45	0.677284
P13807	GYS1	Homo sapiens	Glycogen [starch] synthase		2784.81	2744.46	2676.72	2636.41	2604.95	2453.99	19	19	22	0.0610977	0.210245	0.09	0.677274
Q9H4L5	OSBPL3	Homo sapiens	Oxysterol-binding protein-related protein 3	OSBL3_HUMAN	241.346	119.603	109.816	375.658	809.929	261.641	4	4	4	0.061227	0.211076	-1.55	0.675562
Q8N983	MRPL43	Homo sapiens	Large ribosomal subunit protein mL43	RM43_HUMAN	1355.21	1583.52	1587.07	1651.51	1833.06	1820.99	4	4	4	0.0613039	0.211104	-0.23	0.675503
P12956	XRCC6	Homo sapiens	X-ray repair cross-complementing protein 6	XRCC6_HUMAN	58905.9	59051.8	57376.5	54618.5	54813.1	57519.4	39	44	59	0.0612887	0.211263	0.07	0.675176
Q9UPR0	PLCL2	Homo sapiens	Inactive phospholipase C-like protein 2	PLCL2_HUMAN	207.479	322.352	253.892	430.849	482.719	320.119	6	6	6	0.0614572	0.211554	-0.66	0.674579
Q13190	STX5	Homo sapiens	Syntaxin-5	STX5_HUMAN	1627.52	1599.16	1585.47	1383.95	1543.85	1295.68	11	11	12	0.061684	0.212386	0.19	0.672875
P55786	NPEPPS	Homo sapiens	Puromycin-sensitive aminopeptidase	PSA_HUMAN	5908.03	5628.81	6001.29	5625.35	5055.5	5301.13	42	42	51	0.0621607	0.214152	0.13	0.669278
Q53H82	LACTB2	Homo sapiens	Endoribonuclease LACTB2	LACB2_HUMAN	5476.27	5621	5428.69	4328.04	4933.09	5165.43	12	13	20	0.0623013	0.214556	0.2	0.668459
Q9BZG8	DPH1	Homo sapiens	2-(3-amino-3-carboxypropyl)histidine synthase subunit 1	DPH1_HUMAN	685.649	620.127	710.594	1006.32	1383.23	788.661	7	7	7	0.0623356	0.21467	-0.62	0.668229
O14832	PHYH	Homo sapiens	Phytanoyl-CoA dioxygenase		2112.17	1861.68	2052.58	1739.06	1876.34	1678.69	11	11	13	0.0623497	0.214698	0.19	0.668173
Q96LW7	CARD19	Homo sapiens	Caspase recruitment domain-containing protein 19	CAR19_HUMAN	759.369	696.873	557.558	473.545	NA	344.967	4	4	5	0.0626438	0.214762	0.59	0.668042
P09132	SRP19	Homo sapiens	Signal recognition particle 19 kDa protein	SRP19_HUMAN	1707.5	1588.65	1750.05	1940.51	2417.48	1901.91	6	6	6	0.0625793	0.214854	-0.3	0.667856
P27348	YWHAQ	Homo sapiens	14-3-3 protein theta	1433T_HUMAN	5291.17	5891.09	6354.75	6518.36	8150.57	7111.85	11	11	13	0.062416	0.214888	-0.31	0.667789
O15085	ARHGEF11	Homo sapiens	Rho guanine nucleotide exchange factor 11	ARHGB_HUMAN	553.124	657.932	672.229	716.92	761.404	733.937	11	11	11	0.062493	0.214942	-0.24	0.667678
O43299	AP5Z1	Homo sapiens	AP-5 complex subunit zeta-1	AP5Z1_HUMAN	422.062	411.058	417.144	484.416	676.201	500.558	6	6	6	0.0625218	0.214943	-0.39	0.667676
Q96AG4	LRRC59	Homo sapiens	Leucine-rich repeat-containing protein 59	LRC59_HUMAN	36929.1	34754.5	34885.9	37206.5	42708.9	39623.5	15	15	19	0.0628152	0.214972	-0.16	0.667617
Q96FV9	THOC1	Homo sapiens	THO complex subunit 1	THOC1_HUMAN	2462.47	2489.36	2267.51	2631.85	2595.98	2567.46	22	22	23	0.0628105	0.215133	-0.11	0.667294
P51659	HSD17B4	Homo sapiens	Peroxisomal multifunctional enzyme type 2	DHB4_HUMAN	12002.2	11886.3	11737.5	10779.3	11671.2	11030.6	40	41	50	0.0627818	0.215293	0.09	0.66697
P25685	DNAJB1	Homo sapiens	DnaJ homolog subfamily B member 1	DNJB1_HUMAN	7931.13	7753.97	8114.26	7025.57	6118.06	7410.14	21	21	28	0.0629975	0.215334	0.22	0.666888
Q7Z7N9	TMEM179B	Homo sapiens	Transmembrane protein 179B	T179B_HUMAN	1424.02	1580.48	1420.34	1327.36	1030.57	1236.07	3	3	4	0.063116	0.215361	0.31	0.666833
Q14011	CIRBP	Homo sapiens	Cold-inducible RNA-binding protein	CIRBP_HUMAN	4528.1	4738.25	4352.25	4928.24	5702.34	4985.53	5	5	5	0.0627655	0.215361	-0.2	0.666833
Q9H0W8	SMG9	Homo sapiens	Nonsense-mediated mRNA decay factor SMG9	SMG9_HUMAN	749.184	850.865	727.765	709.27	586.971	638.136	5	5	5	0.0631754	0.215365	0.27	0.666826
Q93050	ATP6V0A1	Homo sapiens	V-type proton ATPase 116 kDa subunit a 1	VPP1_HUMAN	1913.25	1806.08	1957.92	2147.38	2257.43	1977	17	17	20	0.0633116	0.215484	-0.17	0.666584
Q92556	ELMO1	Homo sapiens	Engulfment and cell motility protein 1	ELMO1_HUMAN	3223.64	3447.64	2983.04	2832.81	2941.09	2598.91	23	24	27	0.0629952	0.215494	0.2	0.666565
P15848	ARSB	Homo sapiens	Arylsulfatase B	ARSB_HUMAN	3074.41	2915.11	2817.79	3083.25	3161.89	3211.58	11	11	12	0.0627634	0.215522	-0.1	0.666508
Q0VD83	APOBR	Homo sapiens	Apolipoprotein B receptor	APOBR_HUMAN	5439.61	5292.91	5734.01	4801.86	5285.09	4788.86	31	34	40	0.0632991	0.215644	0.15	0.666262
Q9NVM4	PRMT7	Homo sapiens	Protein arginine N-methyltransferase 7	ANM7_HUMAN	883.68	726.367	765.13	871.646	983.973	1012.4	7	7	7	0.0632323	0.215653	-0.27	0.666245
Q96KC8	DNAJC1	Homo sapiens	DnaJ homolog subfamily C member 1	DNJC1_HUMAN	2908.19	3041.19	2681.61	3141.39	3499.89	3171.23	18	19	23	0.0637529	0.216216	-0.19	0.665113
O75787	ATP6AP2	Homo sapiens	Renin receptor	RENR_HUMAN	2379.77	2336.43	2320.56	2476.16	2825.93	2531.31	8	8	8	0.0638768	0.216336	-0.15	0.664871
O94888	UBXN7	Homo sapiens	UBX domain-containing protein 7	UBXN7_HUMAN	2520.69	2326.84	2229.1	2535.03	2636.69	2612.62	15	15	17	0.0637363	0.216375	-0.14	0.664792
P30041	PRDX6	Homo sapiens	Peroxiredoxin-6	PRDX6_HUMAN	35698.2	35679	36969.5	35167.4	31156.5	32108.7	20	23	29	0.063973	0.216421	0.14	0.6647
P20645	M6PR	Homo sapiens	Cation-dependent mannose-6-phosphate receptor	MPRD_HUMAN	6420.48	6785.75	6681.86	5164.37	6353.93	5190.98	8	8	11	0.0637019	0.216456	0.26	0.664631
P47985	UQCRFS1	Homo sapiens	Cytochrome b-c1 complex subunit Rieske		2890.73	2445.27	2830.07	1991.56	1187.66	2056.04	13	13	18	0.063865	0.216496	0.68	0.66455
Q9Y4L1	HYOU1	Homo sapiens	Hypoxia up-regulated protein 1	HYOU1_HUMAN	13605.8	14334.1	13671.3	14944.5	14413.4	15865.7	54	62	77	0.0639132	0.21651	-0.12	0.664522
Q9NUU7	DDX19A	Homo sapiens	ATP-dependent RNA helicase DDX19A	DD19A_HUMAN	961.031	1092.37	815.703	1375.69	1275.45	1101.95	28	31	34	0.0636861	0.216616	-0.39	0.66431
Q13627	DYRK1A	Homo sapiens	Dual specificity tyrosine-phosphorylation-regulated kinase 1A	DYR1A_HUMAN	721.556	701.079	671.723	664.248	547.104	522.584	14	14	14	0.0640896	0.216997	0.28	0.663546
Q5TAQ9	DCAF8	Homo sapiens	DDB1- and CUL4-associated factor 8	DCAF8_HUMAN	1984.09	1768.45	1868.38	1686.32	1720.21	1503.72	13	13	13	0.0640513	0.217065	0.2	0.663409
Q06609	RAD51	Homo sapiens	DNA repair protein RAD51 homolog 1	RAD51_HUMAN	476.344	432.347	571.468	395.837	NA	NA	3	3	3	0.0644474	0.217237	1.04	0.663067
P42574	CASP3	Homo sapiens	Caspase-3	CASP3_HUMAN	4871.06	4636.15	5112.37	4419.24	3782.46	3121.93	6	6	6	0.0642832	0.217254	0.38	0.663032
P40121	CAPG	Homo sapiens	Macrophage-capping protein	CAPG_HUMAN	97131.7	98853.5	103167	75273.5	91243.6	89175.5	14	18	23	0.0644345	0.217317	0.23	0.662907
Q13033	STRN3	Homo sapiens	Striatin-3	STRN3_HUMAN	1606.19	1416.82	1515.79	1671.61	1880.55	1659.47	13	13	15	0.0642777	0.217414	-0.2	0.662713
O75449	KATNA1	Homo sapiens	Katanin p60 ATPase-containing subunit A1	KTNA1_HUMAN	1402.82	1191.12	1216.51	1501.48	1855.38	1460.91	11	11	11	0.0644305	0.217476	-0.33	0.662588
Q9BXT2	CACNG6	Homo sapiens	Voltage-dependent calcium channel gamma-6 subunit	CCG6_HUMAN	10850.5	11023	9839.22	9431.01	6522.05	8126.75	1	1	1	0.0647505	0.217852	0.41	0.661838
Q9H4A4	RNPEP	Homo sapiens	Aminopeptidase B	AMPB_HUMAN	9961.18	9538.88	9298.13	9248.61	8108.34	8458.51	30	30	36	0.0647802	0.217857	0.16	0.661829
ALBU				BOVIN	21049.1	22127.4	22474.9	27466.7	28959.6	45991.2	54	56	75	0.0647192	0.217921	-0.6	0.661701
P54725	RAD23A	Homo sapiens	UV excision repair protein RAD23 homolog A	RD23A_HUMAN	6612.98	6696.38	6958.46	7014.08	7751.72	7276.56	7	7	8	0.0649155	0.218101	-0.12	0.661343
P52292	KPNA2	Homo sapiens	Importin subunit alpha-1	IMA1_HUMAN	9603.93	10104.5	9533.7	10268.7	12309.9	11141.1	14	15	17	0.0651915	0.218154	-0.2	0.661236
P37108	SRP14	Homo sapiens	Signal recognition particle 14 kDa protein	SRP14_HUMAN	26392.8	27681.9	27234.4	25422.1	26399.1	25924.7	12	13	16	0.0651549	0.218219	0.06	0.661108
P15056	BRAF	Homo sapiens	Serine/threonine-protein kinase B-raf	BRAF_HUMAN	384.931	466.228	405.409	484.263	800.648	611.989	10	10	11	0.0650842	0.218238	-0.57	0.66107
Q08426	EHHADH	Homo sapiens	Peroxisomal bifunctional enzyme	ECHP_HUMAN	2690.69	2697.81	2822.38	3027.64	3009.3	2803.57	26	26	26	0.0651835	0.218243	-0.11	0.661059
O60568	PLOD3	Homo sapiens	Multifunctional procollagen lysine hydroxylase and glycosyltransferase LH3	PLOD3_HUMAN	6996.85	6588.74	6455.86	7221.42	6994.01	7547.46	27	30	37	0.0652815	0.218319	-0.12	0.660909
P30307	CDC25C	Homo sapiens	M-phase inducer phosphatase 3	MPIP3_HUMAN	242.841	363.22	420.512	457.47	539.813	583.175	4	4	4	0.0650192	0.218397	-0.65	0.660753
O00330	PDHX	Homo sapiens	Pyruvate dehydrogenase protein X component		3856.53	4143.1	3530.88	4307.46	4678.83	4248.21	19	19	20	0.065422	0.218672	-0.2	0.660208
Q00013	MPP1	Homo sapiens	55 kDa erythrocyte membrane protein	EM55_HUMAN	3179.56	3081.09	3231.39	2619.57	3028.1	2855.2	15	15	17	0.0655681	0.219167	0.16	0.659225
P48444	ARCN1	Homo sapiens	Coatomer subunit delta	COPD_HUMAN	19698.8	20141.3	20753.9	19194.1	19625.3	19298.1	33	42	52	0.0658341	0.219265	0.06	0.65903
O43251	RBFOX2	Homo sapiens	RNA binding protein fox-1 homolog 2	RFOX2_HUMAN	526.54	498.496	450.021	434.22	NA	287.779	4	4	4	0.0656998	0.219344	0.66	0.658873
P49189	ALDH9A1	Homo sapiens	4-trimethylaminobutyraldehyde dehydrogenase	AL9A1_HUMAN	11606.1	12374.5	12165.4	10523.2	11578.1	11123.5	22	24	28	0.0658113	0.219424	0.12	0.658716
O60493	SNX3	Homo sapiens	Sorting nexin-3	SNX3_HUMAN	12960.1	12691.5	14080.1	12152.3	10012.4	11558.1	12	12	15	0.0657595	0.21958	0.24	0.658408
Q6UW02	CYP20A1	Homo sapiens	Cytochrome P450 20A1	CP20A_HUMAN	1402.23	1698.69	1379.15	1248.47	1272.88	1245.12	6	6	6	0.0658023	0.219583	0.24	0.658401
Q9BT78	COPS4	Homo sapiens	COP9 signalosome complex subunit 4	CSN4_HUMAN	2568.17	2839.86	2751.97	3077.74	3255.54	2864.32	24	24	27	0.0660345	0.219769	-0.17	0.658034
O15305	PMM2	Homo sapiens	Phosphomannomutase 2	PMM2_HUMAN	3298.71	3207.23	3305.31	3184.98	3206.5	3167.67	10	10	10	0.0661375	0.220124	0.04	0.657332
Q92636	NSMAF	Homo sapiens	Protein FAN	FAN_HUMAN	2672.65	2881.44	2585.04	2538.32	2410.54	2212.32	15	15	17	0.0665269	0.221348	0.19	0.654925
Q9H4B0	OSGEPL1	Homo sapiens	tRNA N6-adenosine threonylcarbamoyltransferase		331.892	258.884	268.105	511.983	NA	495.738	2	2	2	0.0670967	0.222326	-0.61	0.65301
Q92560	BAP1	Homo sapiens	Ubiquitin carboxyl-terminal hydrolase BAP1	BAP1_HUMAN	1302.56	1190.62	1352.31	1359.38	1569.04	1646.96	9	9	10	0.067082	0.222486	-0.25	0.652698
Q96A57	TMEM230	Homo sapiens	Transmembrane protein 230	TM230_HUMAN	2116.04	2307.69	2000.55	2295.41	2775.71	2571.94	1	1	1	0.0670784	0.222646	-0.25	0.652386
Q9Y2S7	POLDIP2	Homo sapiens	Polymerase delta-interacting protein 2	PDIP2_HUMAN	2010.05	1780.24	1891.16	2060.52	2180.22	2041.41	16	17	21	0.0672403	0.222663	-0.15	0.652352
Q9BTY7	HGH1	Homo sapiens	Protein HGH1 homolog	HGH1_HUMAN	1219.89	1198.74	1266.46	1259	1346.93	1365.56	7	7	7	0.0673084	0.222664	-0.11	0.65235
Q96PN7	TRERF1	Homo sapiens	Transcriptional-regulating factor 1	TREF1_HUMAN	449.534	398.186	530.042	372.471	NA	193.022	7	7	7	0.0670451	0.222668	0.75	0.652343
Q9UBB5	MBD2	Homo sapiens	Methyl-CpG-binding domain protein 2	MBD2_HUMAN	1633.59	1448.93	1485.42	1277.22	1426.43	1341.52	9	9	9	0.0670209	0.22275	0.17	0.652182
O75340	PDCD6	Homo sapiens	Programmed cell death protein 6	PDCD6_HUMAN	3470	3657.38	3535.07	3336.55	2309.37	2500.2	7	7	9	0.0669857	0.222911	0.41	0.651869
Q16795	NDUFA9	Homo sapiens	NADH dehydrogenase [ubiquinone] 1 alpha subcomplex subunit 9		3283.07	3180.72	3327.9	3017.67	2210.03	2632.25	14	14	18	0.0669195	0.222927	0.33	0.651837
Q92844	TANK	Homo sapiens	TRAF family member-associated NF-kappa-B activator	TANK_HUMAN	739.856	953.156	971.616	1127.57	1278.35	1044.77	9	9	9	0.0679477	0.223189	-0.38	0.651327
Q9H267	VPS33B	Homo sapiens	Vacuolar protein sorting-associated protein 33B	VP33B_HUMAN	2004.62	1934.64	1910.22	1668.07	1898.25	1705.6	18	18	20	0.0679838	0.223207	0.15	0.651293
Q6NXT1	ANKRD54	Homo sapiens	Ankyrin repeat domain-containing protein 54	ANR54_HUMAN	1027.44	903.071	972.405	751.634	886.555	851.716	4	4	4	0.0679045	0.223327	0.22	0.651058
P13473	LAMP2	Homo sapiens	Lysosome-associated membrane glycoprotein 2	LAMP2_HUMAN	31829.9	30710.3	33605.3	27447	15262.2	21686.1	5	5	6	0.0679419	0.223348	0.62	0.651018
Q7Z3C6	ATG9A	Homo sapiens	Autophagy-related protein 9A	ATG9A_HUMAN	1641.15	1605.91	1394.9	1699.72	1828.99	2032.72	15	15	15	0.0680801	0.223358	-0.26	0.650999
Q96K76	USP47	Homo sapiens	Ubiquitin carboxyl-terminal hydrolase 47	UBP47_HUMAN	2871.79	2796.77	2646.29	2926.79	3203.39	2979.12	36	36	37	0.0678968	0.223486	-0.13	0.650749
P30044	PRDX5	Homo sapiens	Peroxiredoxin-5		7448.68	8499.78	9270.8	6809.88	7446.58	6092.21	8	9	10	0.0679361	0.223507	0.31	0.650709
Q14160	SCRIB	Homo sapiens	Protein scribble homolog	SCRIB_HUMAN	4444.95	4872.57	4479.53	5013.37	5451.47	4908.73	55	55	60	0.0678774	0.223646	-0.16	0.650439
Q8TCD5	NT5C	Homo sapiens	5'(3')-deoxyribonucleotidase		1444.07	1947.91	1946.6	1312.1	1025.45	1426.4	3	3	4	0.0677002	0.223685	0.5	0.650363
Q86WJ1	CHD1L	Homo sapiens	Chromodomain-helicase-DNA-binding protein 1-like	CHD1L_HUMAN	3488.77	3626.52	3556.95	3468.46	3068.19	3192.07	31	31	35	0.0682968	0.223691	0.14	0.650351
Q86V48	LUZP1	Homo sapiens	Leucine zipper protein 1	LUZP1_HUMAN	1156.63	1092.36	963.652	1221.39	1430.96	1222.49	29	29	31	0.0676096	0.223754	-0.27	0.65023
Q6PI48	DARS2	Homo sapiens	Aspartate--tRNA ligase		3226.78	3158.57	3160.34	2921.69	3129.45	3011.5	27	27	27	0.0682555	0.223764	0.08	0.650209
Q9UL40	ZNF346	Homo sapiens	Zinc finger protein 346	ZN346_HUMAN	945.313	974.025	997.693	1148.18	1222.68	1010.31	8	8	8	0.0678347	0.223806	-0.21	0.650129
Q9Y5Y6	ST14	Homo sapiens	Suppressor of tumorigenicity 14 protein	ST14_HUMAN	1886.69	2126.13	1956.7	2556.64	3554.85	2329.04	15	15	16	0.0678139	0.223966	-0.48	0.649819
O00160	MYO1F	Homo sapiens	Unconventional myosin-If	MYO1F_HUMAN	6394.48	6115.78	6263.88	5184.51	6081.14	5269.98	44	48	53	0.0685539	0.224694	0.19	0.648408
O00170	AIP	Homo sapiens	AH receptor-interacting protein	AIP_HUMAN	9974.28	9703.87	9951.96	9122.67	8155.83	9374.57	13	13	17	0.0687462	0.22478	0.16	0.648243
P10586	PTPRF	Homo sapiens	Receptor-type tyrosine-protein phosphatase F	PTPRF_HUMAN	5941.37	5989.2	5788.67	6350.23	6805.1	6104.47	66	68	76	0.0688938	0.224867	-0.12	0.648075
P11047	LAMC1	Homo sapiens	Laminin subunit gamma-1	LAMC1_HUMAN	551.205	440.049	484.097	623.833	966.861	630.498	8	8	8	0.068715	0.224871	-0.57	0.648067
Q99623	PHB2	Homo sapiens	Prohibitin-2	PHB2_HUMAN	20564.8	21529.1	20343.4	21924.4	25106.4	22708.7	20	21	23	0.0686652	0.224923	-0.16	0.647966
P30519	HMOX2	Homo sapiens	Heme oxygenase 2	HMOX2_HUMAN	2417.75	2060.99	2136.91	2377.88	3007.25	2783.66	11	12	15	0.0687084	0.22503	-0.3	0.64776
Q14498	RBM39	Homo sapiens	RNA-binding protein 39	RBM39_HUMAN	16251	16703.6	17123.2	17355.7	19029.4	17769.1	19	21	24	0.0689931	0.225236	-0.11	0.647363
Q9UI10	EIF2B4	Homo sapiens	Translation initiation factor eIF2B subunit delta	EI2BD_HUMAN	5909.84	5752.15	5483.4	5913.89	6672.74	6450.79	21	22	23	0.0691389	0.225316	-0.15	0.647207
Q92562	FIG4	Homo sapiens	Polyphosphoinositide phosphatase	FIG4_HUMAN	543.996	734.773	684.47	NA	NA	517.875	4	4	4	0.069364	0.225992	1.22	0.645908
P22570	FDXR	Homo sapiens	NADPH:adrenodoxin oxidoreductase		1164.85	1000.19	989.276	931.289	883.418	929.622	16	16	19	0.0694251	0.225996	0.2	0.6459
Q9NXW9	ALKBH4	Homo sapiens	Alpha-ketoglutarate-dependent dioxygenase alkB homolog 4	ALKB4_HUMAN	391.67	624.65	540.808	706.817	1005.64	708.227	4	4	4	0.0696772	0.226083	-0.64	0.645732
Q9Y316	MEMO1	Homo sapiens	Protein MEMO1	MEMO1_HUMAN	4225.83	4040.76	4412.47	3844.7	3639.77	4034.32	7	7	7	0.069677	0.226242	0.14	0.645428
Q9NPA3	MID1IP1	Homo sapiens	Mid1-interacting protein 1	M1IP1_HUMAN	770.581	561.501	628.108	544.398	349.797	444.954	4	4	4	0.0696666	0.226325	0.56	0.645268
Q9BX68	HINT2	Homo sapiens	Adenosine 5'-monophosphoramidase HINT2	HINT2_HUMAN	3053.38	3126.08	3321.11	2319.69	2865.52	1856.58	5	5	6	0.0696136	0.226332	0.45	0.645254
A2RTX5	TARS3	Homo sapiens	Threonine--tRNA ligase 2		1045.53	921.759	1000.57	1184.38	1613.18	1160	4	4	4	0.0698139	0.226342	-0.4	0.645234
Q15773	MLF2	Homo sapiens	Myeloid leukemia factor 2	MLF2_HUMAN	620.658	690.945	512.951	479.056	378.041	495.273	3	3	3	0.0699505	0.226915	0.43	0.644136
O60716	CTNND1	Homo sapiens	Catenin delta-1	CTND1_HUMAN	1023.7	1017.45	868.855	1199.42	1258.88	1050.52	21	21	24	0.0700667	0.226981	-0.27	0.64401
O14772	FPGT	Homo sapiens	Fucose-1-phosphate guanylyltransferase	FPGT_HUMAN	363.741	299.153	214.496	424.849	907.272	480.288	5	5	5	0.0700653	0.22714	-1	0.643706
Q9UBM7	DHCR7	Homo sapiens	7-dehydrocholesterol reductase	DHCR7_HUMAN	2644.4	2759.9	2654.2	2805.96	3559.57	3264.11	7	7	7	0.0704876	0.227598	-0.25	0.642831
Q92628	KIAA0232	Homo sapiens	Uncharacterized protein KIAA0232	K0232_HUMAN	774.956	618.911	465.213	487.264	NA	NA	1	1	1	0.0704609	0.227757	1.14	0.642528
Q12894	IFRD2	Homo sapiens	Interferon-related developmental regulator 2	IFRD2_HUMAN	828.341	808.264	807.6	771.021	574.801	650.946	2	2	2	0.070544	0.227819	0.3	0.642411
Q8N8R3	SLC25A29	Homo sapiens	Mitochondrial basic amino acids transporter	S2529_HUMAN	903.998	NA	NA	1101.86	1319.2	1263.28	1	1	1	0.0706003	0.227877	-2.24	0.642299
Q9BVM2	DPCD	Homo sapiens	Protein DPCD	DPCD_HUMAN	1162.91	1513.17	1104.06	1571.32	2164.54	1615.89	4	4	4	0.0704157	0.227913	-0.5	0.64223
O75347	TBCA	Homo sapiens	Tubulin-specific chaperone A	TBCA_HUMAN	2285.24	2192.06	2680.72	3148.99	3130.65	2599.39	11	11	14	0.070434	0.227916	-0.31	0.642225
Q9NP79	VTA1	Homo sapiens	Vacuolar protein sorting-associated protein VTA1 homolog	VTA1_HUMAN	3755.85	3915.42	4303.21	4706.99	4294.32	4460.73	7	7	10	0.0707644	0.22793	-0.17	0.642198
Q96AD5	PNPLA2	Homo sapiens	Patatin-like phospholipase domain-containing protein 2	PLPL2_HUMAN	1074.44	909.254	874.35	687.519	NA	772.316	6	6	6	0.0707583	0.228089	0.61	0.641895
P54105	CLNS1A	Homo sapiens	Methylosome subunit pICln	ICLN_HUMAN	3430.43	3916.5	4352.74	4420.65	4724.83	4781.7	5	5	5	0.0711263	0.22813	-0.26	0.641817
Q6PI78	TMEM65	Homo sapiens	Transmembrane protein 65	TMM65_HUMAN	813.14	913.941	793.419	920.336	1506.07	1297.38	5	5	5	0.0710475	0.228131	-0.54	0.641817
Q8N2K1	UBE2J2	Homo sapiens	Ubiquitin-conjugating enzyme E2 J2	UB2J2_HUMAN	213.911	239.99	257.353	542.445	650.131	272.209	3	3	3	0.0710088	0.228133	-0.95	0.641811
P49459	UBE2A	Homo sapiens	Ubiquitin-conjugating enzyme E2 A	UBE2A_HUMAN	1182.84	888.714	921.745	554.39	NA	509.822	1	1	2	0.071121	0.228289	1.49	0.641516
P30049	ATP5F1D	Homo sapiens	ATP synthase subunit delta		22749.8	23331.1	22750.8	27028.3	32161.8	24662.3	3	3	4	0.0709682	0.228292	-0.28	0.641509
O00487	PSMD14	Homo sapiens	26S proteasome non-ATPase regulatory subunit 14	PSDE_HUMAN	8962.1	10399.4	10192.9	11616.8	11267	10673.6	12	13	17	0.0714967	0.229087	-0.19	0.64
Q9Y3B1	PRELID3B	Homo sapiens	PRELI domain containing protein 3B	PLD3B_HUMAN	364.324	346.685	359.084	302.169	NA	NA	4	4	4	0.0716306	0.229217	0.64	0.639753
Q93074	MED12	Homo sapiens	Mediator of RNA polymerase II transcription subunit 12	MED12_HUMAN	722.366	585.631	569.679	711.873	786.325	781.252	24	24	24	0.071594	0.229226	-0.29	0.639736
Q16352	INA	Homo sapiens	Alpha-internexin	AINX_HUMAN	NA	NA	753.561	1003.27	832.25	1050.26	12	12	12	0.0715512	0.229319	-1.67	0.639561
P04156	PRNP	Homo sapiens	Major prion protein	PRIO_HUMAN	462.714	287.269	611.311	NA	NA	NA	2	2	2	0.0717756	0.229353	0.81	0.639496
Q86Y56	DNAAF5	Homo sapiens	Dynein axonemal assembly factor 5	DAAF5_HUMAN	2924.68	2585.97	2678.52	2966.8	3000.14	2976.29	28	28	32	0.0717429	0.229425	-0.13	0.639358
P19367	HK1	Homo sapiens	Hexokinase-1	HXK1_HUMAN	6226.55	6238.19	5633.1	5165	5737.54	5010.59	35	35	38	0.0717347	0.229518	0.19	0.639184
Q9Y2X7	GIT1	Homo sapiens	ARF GTPase-activating protein GIT1	GIT1_HUMAN	2747.46	3234.23	2621.15	2242.55	2506.12	2449.19	21	21	23	0.0719198	0.22968	0.25	0.638877
P22033	MMUT	Homo sapiens	Methylmalonyl-CoA mutase		1276.88	1461.23	1396.44	1472.58	1993.93	1809.63	19	19	20	0.0719823	0.229971	-0.34	0.638327
Q6P2E9	EDC4	Homo sapiens	Enhancer of mRNA-decapping protein 4	EDC4_HUMAN	7594.42	7909.05	7922.86	9231.06	8655.41	8058.48	43	48	56	0.0725816	0.230209	-0.15	0.637877
P60510	PPP4C	Homo sapiens	Serine/threonine-protein phosphatase 4 catalytic subunit	PP4C_HUMAN	5252.34	4867.15	5386.25	4636.5	3625	4484.59	8	8	9	0.0725059	0.230355	0.29	0.637602
P21675	TAF1	Homo sapiens	Transcription initiation factor TFIID subunit 1	TAF1_HUMAN	250.073	309.328	282.734	NA	NA	178.754	6	6	6	0.0727646	0.230358	0.78	0.637597
P51970	NDUFA8	Homo sapiens	NADH dehydrogenase [ubiquinone] 1 alpha subcomplex subunit 8	NDUA8_HUMAN	11504.3	12007.9	11305.2	10960.7	7653.1	8476.31	12	12	16	0.0727086	0.230362	0.38	0.637589
Q9GZR2	REXO4	Homo sapiens	RNA exonuclease 4	REXO4_HUMAN	1158.34	916.739	1092.31	1243.55	1231.14	1267.09	16	16	18	0.0725784	0.230367	-0.25	0.63758
Q96B97	SH3KBP1	Homo sapiens	SH3 domain-containing kinase-binding protein 1	SH3K1_HUMAN	3592.54	3687.16	3676.95	3326.84	3252.77	3591.33	29	30	33	0.0726613	0.230457	0.11	0.63741
Q13867	BLMH	Homo sapiens	Bleomycin hydrolase	BLMH_HUMAN	6861.56	6495.87	6593.08	6422.14	5171.11	5213.49	19	20	24	0.0724815	0.230513	0.25	0.637305
P04632	CAPNS1	Homo sapiens	Calpain small subunit 1	CPNS1_HUMAN	8074.83	6909.27	8814.14	6694.61	6691.84	6505.22	5	7	8	0.0721645	0.230664	0.25	0.63702
Q6UB35	MTHFD1L	Homo sapiens	Monofunctional C1-tetrahydrofolate synthase		4989.56	5208.4	5177.98	5441.83	6153.81	5468.6	29	30	37	0.0724565	0.230671	-0.15	0.637007
Q86SQ7	SDCCAG8	Homo sapiens	Serologically defined colon cancer antigen 8	SDCG8_HUMAN	181.713	98.94	139.292	240.36	NA	283.184	2	2	2	0.0729875	0.23077	-0.77	0.63682
Q15532	SS18	Homo sapiens	Protein SSXT	SSXT_HUMAN	904.777	1231.21	960.992	1686.49	1625.78	1166.32	2	2	3	0.0724389	0.23083	-0.53	0.636708
O94927	HAUS5	Homo sapiens	HAUS augmin-like complex subunit 5	HAUS5_HUMAN	1402.7	1382.73	1381.45	1327.93	1228.75	1340.35	9	9	9	0.0729671	0.230928	0.1	0.636524
Q7L576	CYFIP1	Homo sapiens	Cytoplasmic FMR1-interacting protein 1	CYFP1_HUMAN	2392.17	2311.45	2262.11	2266.17	2027.54	2026.45	39	40	43	0.0724332	0.230988	0.14	0.63641
Q9NX58	LYAR	Homo sapiens	Cell growth-regulating nucleolar protein	LYAR_HUMAN	4183.91	3829.09	3660.31	4343.31	4246.09	4248.9	18	18	25	0.0729636	0.231085	-0.14	0.636228
Q96KM6	ZNF512B	Homo sapiens	Zinc finger protein 512B	Z512B_HUMAN	790.365	827.059	793.721	849.729	983.832	874.347	12	12	13	0.0724304	0.231147	-0.16	0.636111
Q9NP73	ALG13	Homo sapiens	UDP-N-acetylglucosamine transferase subunit ALG13	ALG13_HUMAN	1313.19	1298.59	1282.98	1150.62	1263.24	1081.66	6	6	6	0.073125	0.231221	0.16	0.635973
Q9Y263	PLAA	Homo sapiens	Phospholipase A-2-activating protein	PLAP_HUMAN	7411.55	7211.55	7598.08	6910.14	7231.9	6714.12	33	33	40	0.0732488	0.231624	0.09	0.635216
Q13636	RAB31	Homo sapiens	Ras-related protein Rab-31	RAB31_HUMAN	2343.55	2727.99	2359.36	2674.08	2911.04	3039.39	8	8	10	0.0733955	0.231902	-0.22	0.634695
Q8WVY7	UBLCP1	Homo sapiens	Ubiquitin-like domain-containing CTD phosphatase 1	UBCP1_HUMAN	4898.05	4821.72	4837.17	4899.29	5193.25	5114.46	13	13	16	0.0743763	0.232107	-0.06	0.634311
P07225	PROS1	Homo sapiens	Vitamin K-dependent protein S	PROS_HUMAN	1626.44	1695.95	1415.42	1246.19	679.619	1128.72	8	8	10	0.0745065	0.232161	0.68	0.634211
Q86X52	CHSY1	Homo sapiens	Chondroitin sulfate synthase 1	CHSS1_HUMAN	1183.12	1032.8	1133.11	867.993	1047.96	933.23	10	10	10	0.0743665	0.232199	0.24	0.63414
P50135	HNMT	Homo sapiens	Histamine N-methyltransferase	HNMT_HUMAN	5937.51	5842.84	6125.39	4763.77	5769.9	5085.77	9	9	10	0.0735284	0.232201	0.2	0.634135
O95999	BCL10	Homo sapiens	B-cell lymphoma/leukemia 10	BCL10_HUMAN	597.768	484.496	630.169	669.744	682.274	745.444	7	7	7	0.0746991	0.23222	-0.3	0.634101
Q14254	FLOT2	Homo sapiens	Flotillin-2	FLOT2_HUMAN	4549.76	5295.47	4737.77	3657.74	4346.11	4288.27	24	24	25	0.0743592	0.232355	0.25	0.633848
P23246	SFPQ	Homo sapiens	Splicing factor		29664.9	29086.1	29114.2	28841.2	27251.8	28156.2	35	48	59	0.0746752	0.232375	0.06	0.63381
P26196	DDX6	Homo sapiens	Probable ATP-dependent RNA helicase DDX6	DDX6_HUMAN	10531.9	10725.6	10895.1	10116.8	9561.99	10438.7	23	26	36	0.0743262	0.232511	0.1	0.633556
Q6QNY0	BLOC1S3	Homo sapiens	Biogenesis of lysosome-related organelles complex 1 subunit 3	BL1S3_HUMAN	658.301	528.2	663.126	1018.61	797.896	714.875	5	5	5	0.0746216	0.232531	-0.44	0.633519
Q96BW5	PTER	Homo sapiens	N-acetyltaurine hydrolase	PTER_HUMAN	5747.21	6471.34	5755.94	4886.17	5612.25	4457.33	14	14	16	0.0738894	0.232556	0.27	0.633473
P62249	RPS16	Homo sapiens	Small ribosomal subunit protein uS9	RS16_HUMAN	69746.3	69345.6	69330	61308	46288.6	60831.2	17	18	21	0.0747869	0.232578	0.32	0.633431
Q7Z2K8	GPRIN1	Homo sapiens	G protein-regulated inducer of neurite outgrowth 1	GRIN1_HUMAN	554.69	663.084	603.32	1112.41	725.928	770.97	5	5	5	0.0739749	0.232579	-0.5	0.63343
Q9NYU2	UGGT1	Homo sapiens	UDP-glucose:glycoprotein glucosyltransferase 1	UGGG1_HUMAN	8188.86	8173.96	8323.68	7688.94	8039.78	7263.08	54	58	65	0.0742516	0.232585	0.1	0.633419
P49902	NT5C2	Homo sapiens	Cytosolic purine 5'-nucleotidase	5NTC_HUMAN	1478.73	1425.55	1643.51	1379.63	1208.61	1010.72	12	12	13	0.0736771	0.232592	0.35	0.633404
Q92572	AP3S1	Homo sapiens	AP-3 complex subunit sigma-1	AP3S1_HUMAN	2238.1	2685.88	2554.17	2886.15	3303.44	2778.75	5	5	5	0.0738868	0.232713	-0.26	0.633179
Q5HYJ3	FAM76B	Homo sapiens	Protein FAM76B	FA76B_HUMAN	1042.06	1146.43	1054.2	902.245	1036.82	917.681	9	9	10	0.073963	0.232736	0.18	0.633136
Q9BV40	VAMP8	Homo sapiens	Vesicle-associated membrane protein 8	VAMP8_HUMAN	17456.7	20171.9	20170.8	16518.7	17455.8	17085.2	6	7	10	0.0742457	0.232741	0.18	0.633127
O43809	NUDT21	Homo sapiens	Cleavage and polyadenylation specificity factor subunit 5	CPSF5_HUMAN	6776.89	7606.43	7151.03	6786.31	5726.81	6180.64	14	14	17	0.0739227	0.232747	0.21	0.633115
P32321	DCTD	Homo sapiens	Deoxycytidylate deaminase	DCTD_HUMAN	1749.74	1681.2	1812.73	1517.59	860.243	1230.13	8	8	9	0.074878	0.23276	0.58	0.633092
P28845	HSD11B1	Homo sapiens	11-beta-hydroxysteroid dehydrogenase 1	DHI1_HUMAN	1258.27	1316.37	1088.43	1356.81	1418.15	1574.36	8	8	10	0.0750667	0.232777	-0.25	0.63306
P36507	MAP2K2	Homo sapiens	Dual specificity mitogen-activated protein kinase kinase 2	MP2K2_HUMAN	2815.24	3177	2894.92	2769.31	2639.07	2667.44	21	22	29	0.0740542	0.232786	0.14	0.633042
Q96JP5	ZFP91	Homo sapiens	E3 ubiquitin-protein ligase ZFP91	ZFP91_HUMAN	10126.4	11474.7	10784.8	10062	7849.99	8889.92	8	8	9	0.0738483	0.232871	0.28	0.632884
P33981	TTK	Homo sapiens	Dual specificity protein kinase TTK	TTK_HUMAN	1139.53	1167.61	1195.2	1264.25	1421.12	1232.5	20	20	20	0.074243	0.232898	-0.16	0.632834
Q9BVJ7	DUSP23	Homo sapiens	Dual specificity protein phosphatase 23	DUS23_HUMAN	1705.98	1703.94	1977.91	1397.75	1669.35	1302.88	11	11	12	0.0750494	0.232933	0.31	0.63277
Q8IZA0	KIAA0319L	Homo sapiens	Dyslexia-associated protein KIAA0319-like protein	K319L_HUMAN	812.615	658.381	839.884	954.226	1114.55	884.215	11	11	11	0.0737546	0.232964	-0.36	0.632711
O14972	VPS26C	Homo sapiens	Vacuolar protein sorting-associated protein 26C	VP26C_HUMAN	891.498	838.88	817.671	676.581	769.514	791.724	5	5	6	0.0741599	0.232978	0.19	0.632686
Q6PIW4	FIGNL1	Homo sapiens	Fidgetin-like protein 1	FIGL1_HUMAN	214.591	201.772	240.978	415.972	302.458	NA	5	5	5	0.0742355	0.233055	-0.54	0.632541
Q8N511	TMEM199	Homo sapiens	Transmembrane protein 199	TM199_HUMAN	640.704	590.257	641.218	350.664	511.885	522.304	3	3	4	0.0750482	0.233088	0.46	0.63248
Q86UP2	KTN1	Homo sapiens	Kinectin	KTN1_HUMAN	4719.56	4946.86	4936.33	6029.53	5410.41	5101.99	72	74	89	0.075214	0.233235	-0.18	0.632205
Q9BVP2	GNL3	Homo sapiens	Guanine nucleotide-binding protein-like 3	GNL3_HUMAN	7525.6	7153.8	7371.36	7722.66	8990.91	8044.53	24	26	28	0.0755117	0.234249	-0.16	0.630322
Q70J99	UNC13D	Homo sapiens	Protein unc-13 homolog D	UN13D_HUMAN	1819.61	1889.81	1941.38	1776.79	1641.91	1434.49	22	22	24	0.075495	0.234405	0.22	0.630033
Q15629	TRAM1	Homo sapiens	Translocating chain-associated membrane protein 1	TRAM1_HUMAN	1677.44	1795.29	1381.75	1272.43	1407.51	1134.24	4	4	5	0.0755564	0.234429	0.34	0.629989
P07602	PSAP	Homo sapiens	Prosaposin	SAP_HUMAN	688.526	759.034	675.812	787.041	1393.4	1078.93	12	12	15	0.0756987	0.234869	-0.58	0.629174
A6NHL2	TUBAL3	Homo sapiens	Tubulin alpha chain-like 3	TBAL3_HUMAN	1225.22	1247.6	923.635	704.39	NA	721.693	1	1	1	0.0757799	0.235093	1.09	0.62876
P36897	TGFBR1	Homo sapiens	TGF-beta receptor type-1	TGFR1_HUMAN	2856.71	2664.21	2870.84	2216.93	2679.95	2393.97	10	10	11	0.0760017	0.235585	0.21	0.627852
P41212	ETV6	Homo sapiens	Transcription factor ETV6	ETV6_HUMAN	1149.04	1520.3	1542.27	1114.51	1056.85	1134.99	6	6	6	0.0760404	0.235729	0.34	0.627587
Q9HD33	MRPL47	Homo sapiens	Large ribosomal subunit protein uL29m	RM47_HUMAN	4102.31	4489.05	4697.98	4711.19	5344.28	5863.78	10	10	11	0.0761062	0.235857	-0.26	0.627352
Q7Z2W4	ZC3HAV1	Homo sapiens	Zinc finger CCCH-type antiviral protein 1	ZCCHV_HUMAN	5344.56	5310.21	5552.02	5603.67	5911.19	5595.76	42	42	47	0.0762591	0.236443	-0.08	0.626274
P61978	HNRNPK	Homo sapiens	Heterogeneous nuclear ribonucleoprotein K	HNRPK_HUMAN	129646	131867	131481	133239	136054	141605	24	29	42	0.0762287	0.236454	-0.06	0.626254
Q9Y3A3	MOB4	Homo sapiens	MOB-like protein phocein	PHOCN_HUMAN	1983.56	1793.82	1809.41	2003.13	2561.4	2196.66	4	4	4	0.0763974	0.236811	-0.27	0.625599
O60888	CUTA	Homo sapiens	Protein CutA	CUTA_HUMAN	2253.96	3664.94	3144.74	3688.77	6512.49	5128.1	3	3	3	0.0764482	0.236823	-0.75	0.625576
Q8WUB8	PHF10	Homo sapiens	PHD finger protein 10	PHF10_HUMAN	2693.6	2928.77	3170.66	2592.79	2680.78	2432.1	11	11	12	0.0766691	0.237643	0.19	0.624075
Q12874	SF3A3	Homo sapiens	Splicing factor 3A subunit 3	SF3A3_HUMAN	10547.9	10867.7	10919.8	12156.8	11047.4	11516.5	17	17	22	0.076768	0.237985	-0.1	0.62345
Q13505	MTX1	Homo sapiens	Metaxin-1	MTX1_HUMAN	2165.7	2293.49	2265.19	2184.05	1870.69	1887.66	9	9	10	0.0768444	0.238148	0.18	0.623153
Q96EY1	DNAJA3	Homo sapiens	DnaJ homolog subfamily A member 3		3248.54	3020.38	3139.32	3416.46	4297.17	3549.7	12	13	15	0.0769206	0.238215	-0.25	0.623031
Q9BXY0	MAK16	Homo sapiens	Protein MAK16 homolog	MAK16_HUMAN	2553.98	2716.34	2547.19	2831.63	3727.71	3053.61	12	12	13	0.07712	0.238821	-0.29	0.621928
O43708	GSTZ1	Homo sapiens	Maleylacetoacetate isomerase	MAAI_HUMAN	437.431	345.769	421.062	355.404	NA	NA	3	3	3	0.0773304	0.239481	0.9	0.620729
Q9UIJ7	AK3	Homo sapiens	GTP:AMP phosphotransferase AK3		4839.1	5630.94	5403.45	4574.64	4868.86	4676.66	15	15	17	0.0772506	0.239504	0.17	0.620687
Q66PJ3	ARL6IP4	Homo sapiens	ADP-ribosylation factor-like protein 6-interacting protein 4	AR6P4_HUMAN	1834.67	2320.42	2223.99	2581.72	2412.7	2612.65	8	8	9	0.0773971	0.239581	-0.26	0.620547
Q9UI30	TRMT112	Homo sapiens	Multifunctional methyltransferase subunit TRM112-like protein	TR112_HUMAN	1519.77	2065.22	2156.49	2227.83	4659.27	3665.33	5	5	5	0.0774584	0.239658	-0.83	0.620408
P10412	H1-4	Homo sapiens	Histone H1.4	H14_HUMAN	108061	128988	108846	124505	191140	176693	1	2	2	0.0775315	0.240029	-0.49	0.619736
O43583	DENR	Homo sapiens	Density-regulated protein	DENR_HUMAN	4659.28	4187.3	4888.75	4855.42	6019.53	5728.71	7	7	7	0.0776498	0.24016	-0.27	0.619499
Q6N063	OGFOD2	Homo sapiens	2-oxoglutarate and iron-dependent oxygenase domain-containing protein 2	OGFD2_HUMAN	837.48	1075.7	1065.06	821.358	501.68	710.984	1	1	1	0.0777849	0.240365	0.57	0.619129
Q96E14	RMI2	Homo sapiens	RecQ-mediated genome instability protein 2	RMI2_HUMAN	2065.35	692.283	773.863	NA	591.554	NA	2	2	2	0.0778462	0.240501	1.89	0.618883
Q13129	RLF	Homo sapiens	Zinc finger protein Rlf	RLF_HUMAN	4302.63	4357.52	4190.31	4585.75	5077.76	4480.39	38	39	43	0.0779964	0.240873	-0.14	0.618212
Q07021	C1QBP	Homo sapiens	Complement component 1 Q subcomponent-binding protein		7388.03	8113.42	7663.48	8932.88	9340.99	8003.44	5	5	7	0.0797314	0.240898	-0.18	0.618167
Q9UH03	SEPTIN3	Homo sapiens	Neuronal-specific septin-3	SEPT3_HUMAN	569.537	674.183	598.307	492.505	511.631	340.19	4	4	4	0.0779643	0.24097	0.47	0.618036
Q5XUX1	FBXW9	Homo sapiens	F-box/WD repeat-containing protein 9	FBXW9_HUMAN	251.976	236.896	233.903	228.883	207.803	185.356	4	4	4	0.0783153	0.240999	0.22	0.617985
Q9H0W9	C11orf54	Homo sapiens	Ester hydrolase C11orf54	CK054_HUMAN	693.569	708.531	655.448	863.37	1014.69	731.276	6	6	6	0.0781795	0.241008	-0.33	0.617969
Q15390	MTFR1	Homo sapiens	Mitochondrial fission regulator 1	MTFR1_HUMAN	403.229	500.699	468.527	534.948	562.957	513.041	1	1	1	0.0780625	0.241022	-0.24	0.617944
Q96C86	DCPS	Homo sapiens	m7GpppX diphosphatase	DCPS_HUMAN	11903.1	10875.2	11268.1	10935.6	8726.21	9070.39	14	15	19	0.0797298	0.241053	0.25	0.617888
Q16401	PSMD5	Homo sapiens	26S proteasome non-ATPase regulatory subunit 5	PSMD5_HUMAN	2743.58	2900.2	2876.06	2764.2	2598.06	2489.02	17	17	22	0.0782745	0.241096	0.12	0.61781
Q92619	ARHGAP45	Homo sapiens	Rho GTPase-activating protein 45	HMHA1_HUMAN	5603.03	5640.42	5759.81	5415.88	5397.04	4890.1	37	38	44	0.0796825	0.241146	0.12	0.61772
O43399	TPD52L2	Homo sapiens	Tumor protein D54	TPD54_HUMAN	2850.63	3398.15	3807.07	4239.72	4576.89	3814.31	14	15	17	0.0796505	0.24124	-0.34	0.617551
Q9GZS1	POLR1E	Homo sapiens	DNA-directed RNA polymerase I subunit RPA49	RPA49_HUMAN	2298.51	2452.79	2340.41	2788.45	2474.3	2549.74	14	14	15	0.0784639	0.241245	-0.14	0.617541
P15880	RPS2	Homo sapiens	Small ribosomal subunit protein uS5	RS2_HUMAN	89028.8	91713.3	88056.8	81609.5	71143.7	84642.3	15	19	25	0.0796054	0.241266	0.18	0.617503
Q02750	MAP2K1	Homo sapiens	Dual specificity mitogen-activated protein kinase kinase 1	MP2K1_HUMAN	3193.77	3139.54	3219.42	3149.05	3016.94	3069.18	7	7	9	0.0793814	0.24131	0.05	0.617425
Q96ND0	FAM210A	Homo sapiens	Protein FAM210A	F210A_HUMAN	1084.32	1034.31	945.869	1091.06	1221.3	1371.01	3	3	3	0.0786395	0.241342	-0.26	0.617367
Q9Y2H6	FNDC3A	Homo sapiens	Fibronectin type-III domain-containing protein 3A	FND3A_HUMAN	588.05	532.948	588.929	666.275	904.119	659.21	6	6	6	0.0785964	0.241359	-0.37	0.617337
O43747	AP1G1	Homo sapiens	AP-1 complex subunit gamma-1	AP1G1_HUMAN	7020.36	6599.04	6409.13	6165.31	6335.9	6239.43	25	26	30	0.0784555	0.241403	0.09	0.617257
Q9NQ55	PPAN	Homo sapiens	Suppressor of SWI4 1 homolog	SSF1_HUMAN	3895.88	3877.1	3230.45	4057.23	4390.79	4380.59	17	17	18	0.0793656	0.241404	-0.23	0.617256
Q06210	GFPT1	Homo sapiens	Glutamine--fructose-6-phosphate aminotransferase [isomerizing] 1	GFPT1_HUMAN	3778.38	4014.92	4001.45	4069.67	4135.91	4201.04	29	32	40	0.0792999	0.24142	-0.07	0.617226
Q9UJV9	DDX41	Homo sapiens	Probable ATP-dependent RNA helicase DDX41	DDX41_HUMAN	3585.77	3553.61	3240.92	3612.25	3955.2	3911.1	33	33	34	0.0795653	0.241422	-0.15	0.617223
Q6IPR3	TYW3	Homo sapiens	tRNA wybutosine-synthesizing protein 3 homolog	TYW3_HUMAN	1481.71	1218.35	1391.28	1222.22	931.132	1106.23	3	3	3	0.078961	0.241439	0.33	0.617193
P51617	IRAK1	Homo sapiens	Interleukin-1 receptor-associated kinase 1	IRAK1_HUMAN	995.197	921.623	928.333	992.133	1251.87	1133.51	12	12	13	0.079502	0.241454	-0.24	0.617166
Q86SX6	GLRX5	Homo sapiens	Glutaredoxin-related protein 5		549.541	630.031	474.01	752.9	717.951	619.106	4	4	6	0.0785833	0.241516	-0.34	0.617054
Q13625	TP53BP2	Homo sapiens	Apoptosis-stimulating of p53 protein 2	ASPP2_HUMAN	480.034	488.115	354.256	532.501	596.698	562.814	8	8	8	0.0791942	0.241539	-0.37	0.617013
P98082	DAB2	Homo sapiens	Disabled homolog 2	DAB2_HUMAN	484.429	575.777	508.935	704.934	557.817	667.012	5	5	5	0.0791165	0.241572	-0.3	0.616953
Q96EQ0	SGTB	Homo sapiens	Small glutamine-rich tetratricopeptide repeat-containing protein beta	SGTB_HUMAN	1054.35	872.252	996.003	1206.74	1439.89	1076.69	7	7	7	0.0789486	0.241596	-0.34	0.616911
Q9NRR5	UBQLN4	Homo sapiens	Ubiquilin-4	UBQL4_HUMAN	1061.6	1121.01	1116.76	943.705	1059	864.787	13	17	21	0.0791767	0.241636	0.21	0.616839
P15260	IFNGR1	Homo sapiens	Interferon gamma receptor 1	INGR1_HUMAN	498.615	490.793	625.218	380.283	477.264	408.737	3	3	3	0.0790984	0.241648	0.35	0.616816
Q9BYV8	CEP41	Homo sapiens	Centrosomal protein of 41 kDa	CEP41_HUMAN	935.827	826.917	897.891	1217.69	935.912	1111.09	8	8	8	0.0788718	0.241672	-0.29	0.616773
O75947	ATP5PD	Homo sapiens	ATP synthase subunit d		4990.7	6077.23	5563.44	7254.15	6659.57	6038.67	11	11	14	0.07887	0.241759	-0.26	0.616617
P16989	YBX3	Homo sapiens	Y-box-binding protein 3	YBOX3_HUMAN	957.537	630.726	1219.08	1379.17	1672.59	1345.46	6	6	7	0.0788355	0.241771	-0.69	0.616596
Q5T6V5	QNG1	Homo sapiens	Queuosine 5'-phosphate N-glycosylase/hydrolase	QNG1_HUMAN	2618.29	2410.65	2713.52	2102.18	2263.56	2440.62	17	18	19	0.0801329	0.241932	0.19	0.616307
Q9UKL3	CASP8AP2	Homo sapiens	CASP8-associated protein 2	C8AP2_HUMAN	487.545	432.48	386.712	471.813	614.095	658.855	7	7	7	0.0802194	0.242288	-0.41	0.615669
Q8TAD8	SNIP1	Homo sapiens	Smad nuclear-interacting protein 1	SNIP1_HUMAN	688.22	700.961	736.735	804.821	1354.58	958.565	6	6	7	0.0802834	0.242409	-0.52	0.615451
O15321	TM9SF1	Homo sapiens	Transmembrane 9 superfamily member 1	TM9S1_HUMAN	1656.46	1615.55	1493.23	1501.82	1237.14	1373.91	5	5	6	0.0803895	0.242695	0.22	0.614939
Q9BVV7	TIMM21	Homo sapiens	Mitochondrial import inner membrane translocase subunit Tim21	TIM21_HUMAN	2019.36	1714.45	2081.6	2565.33	2882.86	2102.45	6	6	7	0.0804391	0.24275	-0.37	0.614842
Q32P28	P3H1	Homo sapiens	Prolyl 3-hydroxylase 1	P3H1_HUMAN	9281.94	9473.36	9728.14	9647.78	10291.8	10274.6	23	24	29	0.0805425	0.242927	-0.08	0.614524
Q6IC98	GRAMD4	Homo sapiens	GRAM domain-containing protein 4	GRAM4_HUMAN	2329.93	2194.13	2086.18	1860.41	2118.2	1837.99	15	15	16	0.0808689	0.243428	0.19	0.613629
P28676	GCA	Homo sapiens	Grancalcin	GRAN_HUMAN	1614.13	1186.83	1297.26	853.811	1201.3	743.219	6	6	7	0.0806804	0.243527	0.57	0.613454
Q9P0L0	VAPA	Homo sapiens	Vesicle-associated membrane protein-associated protein A	VAPA_HUMAN	12445	11816.9	11720.6	11056.2	9242.96	10984.8	20	24	30	0.0810601	0.243564	0.21	0.613387
P10321	HLA-C	Homo sapiens	HLA class I histocompatibility antigen		11574.1	11786.1	11502	10337.9	5834.59	8186.87	10	10	11	0.0812871	0.243565	0.56	0.613384
Q12765	SCRN1	Homo sapiens	Secernin-1	SCRN1_HUMAN	2752.82	2261.84	2137.21	1582.05	2063	1898.53	11	11	11	0.080855	0.243584	0.37	0.613352
Q8TAD4	SLC30A5	Homo sapiens	Proton-coupled zinc antiporter SLC30A5	ZNT5_HUMAN	699.201	696.686	826.632	800.521	1318.8	1162.59	4	4	4	0.0811553	0.243628	-0.54	0.613273
O75376	NCOR1	Homo sapiens	Nuclear receptor corepressor 1	NCOR1_HUMAN	1532.7	1504.37	1533.7	1741.13	1975.56	1592.56	34	34	34	0.0810094	0.243651	-0.21	0.613233
O00287	RFXAP	Homo sapiens	Regulatory factor X-associated protein	RFXAP_HUMAN	196.576	279.025	326.382	351.305	387.098	381.229	4	4	4	0.0812663	0.243652	-0.51	0.613231
Q14527	HLTF	Homo sapiens	Helicase-like transcription factor	HLTF_HUMAN	678.574	899.293	790.744	971.107	903.867	1097.95	15	15	15	0.0808519	0.243739	-0.33	0.613074
Q9BXI6	TBC1D10A	Homo sapiens	TBC1 domain family member 10A	TB10A_HUMAN	759.81	794.617	805.179	757.481	638.323	698.065	2	2	2	0.081251	0.243807	0.18	0.612955
Q86TX2	ACOT1	Homo sapiens	Acyl-coenzyme A thioesterase 1	ACOT1_HUMAN	1589.43	2005.57	1319.22	1160.87	1270.59	1201.39	18	19	24	0.0808442	0.243895	0.42	0.612797
Q9ULC5	ACSL5	Homo sapiens	Long-chain-fatty-acid--CoA ligase 5	ACSL5_HUMAN	2300.28	2174.71	1904.5	2281.25	2883.05	2693.81	15	15	18	0.0814625	0.244114	-0.3	0.612407
O14497	ARID1A	Homo sapiens	AT-rich interactive domain-containing protein 1A	ARI1A_HUMAN	2109.3	2104.76	1953.01	2782.71	2400.18	2183.62	40	42	47	0.0817898	0.244228	-0.25	0.612205
Q5JSH3	WDR44	Homo sapiens	WD repeat-containing protein 44	WDR44_HUMAN	1029.36	1093.98	959.205	1303.85	1325.75	1072.72	24	24	25	0.0817729	0.244383	-0.26	0.61193
Q8WXF1	PSPC1	Homo sapiens	Paraspeckle component 1	PSPC1_HUMAN	9196.13	9348.12	9062.32	8574.58	7220.36	8497.83	22	23	33	0.0817701	0.244537	0.19	0.611655
Q9NSE4	IARS2	Homo sapiens	Isoleucine--tRNA ligase		4940.14	5214.32	5278.77	4774.6	4344.83	4901.17	33	36	42	0.0816516	0.244541	0.14	0.611649
Q86YS7	C2CD5	Homo sapiens	C2 domain-containing protein 5	C2CD5_HUMAN	2206.55	2062.32	2041.95	1847.29	2041.67	1813.19	20	20	21	0.0817052	0.244611	0.15	0.611524
P05387	RPLP2	Homo sapiens	Large ribosomal subunit protein P2	RLA2_HUMAN	13855	15181.8	17153.7	18797.1	16762.7	19953.7	7	7	10	0.082355	0.244995	-0.27	0.610843
Q9NZC9	SMARCAL1	Homo sapiens	SWI/SNF-related matrix-associated actin-dependent regulator of chromatin subfamily A-like protein 1	SMAL1_HUMAN	603.203	626.758	571.423	765.965	1222.27	730.289	11	11	11	0.0823186	0.245305	-0.55	0.610294
P51572	BCAP31	Homo sapiens	B-cell receptor-associated protein 31	BAP31_HUMAN	21997.1	22879.3	22739.3	19787.6	22176.9	20038.5	18	22	33	0.0824318	0.24532	0.13	0.610267
Q8TF42	UBASH3B	Homo sapiens	Ubiquitin-associated and SH3 domain-containing protein B	UBS3B_HUMAN	1115.64	1567.5	1206.91	955.784	1078.49	952.219	11	11	13	0.0823063	0.24546	0.37	0.61002
Q93096	PTP4A1	Homo sapiens	Protein tyrosine phosphatase type IVA 1	TP4A1_HUMAN	826.86	732.801	754.75	713.046	653.456	552.809	6	6	6	0.0825753	0.24572	0.28	0.609559
Q86VZ1	P2RY8	Homo sapiens	P2Y purinoceptor 8	P2RY8_HUMAN	903.832	768.734	792.922	615.845	717.266	445.14	1	1	1	0.0827268	0.246137	0.5	0.608822
Q05655	PRKCD	Homo sapiens	Protein kinase C delta type	KPCD_HUMAN	9369.51	9010.4	9499.14	8455.89	7655.23	8927.06	33	35	46	0.0838806	0.24618	0.16	0.608748
Q9NWZ8	GEMIN8	Homo sapiens	Gem-associated protein 8	GEMI8_HUMAN	1356.97	1070.76	1082.33	1040.89	847.364	908.66	2	2	2	0.0836964	0.246205	0.32	0.608703
Q96T66	NMNAT3	Homo sapiens	Nicotinamide/nicotinic acid mononucleotide adenylyltransferase 3	NMNA3_HUMAN	989.437	988.72	976.457	556.692	925.061	669.396	7	7	7	0.0840392	0.246238	0.49	0.608644
Q9NPL8	TIMMDC1	Homo sapiens	Complex I assembly factor TIMMDC1		1718.14	1462.83	1519.95	1757.01	1839.81	1706.42	10	10	14	0.0828974	0.246295	-0.18	0.608545
P25788	PSMA3	Homo sapiens	Proteasome subunit alpha type-3	PSA3_HUMAN	25630.7	26253.4	27167.7	23984.9	20610.9	24712.4	14	16	23	0.0838444	0.246334	0.19	0.608476
P32119	PRDX2	Homo sapiens	Peroxiredoxin-2	PRDX2_HUMAN	50007.4	51634.6	49713.6	51290.4	57939.8	58925.8	9	9	11	0.0842035	0.246338	-0.15	0.608469
O95163	ELP1	Homo sapiens	Elongator complex protein 1	ELP1_HUMAN	9431.04	9391.06	9613.17	10283.7	10633.4	9610.36	34	34	36	0.0836515	0.246359	-0.1	0.608432
P35222	CTNNB1	Homo sapiens	Catenin beta-1	CTNB1_HUMAN	1129.78	1213.51	1143.91	1362.87	1330.38	1192.36	17	17	18	0.0835904	0.246446	-0.15	0.608279
Q8N0U8	VKORC1L1	Homo sapiens	Vitamin K epoxide reductase complex subunit 1-like protein 1	VKORL_HUMAN	1152.77	1188.48	1363.71	1311.67	1672.2	1572.08	3	3	3	0.0841917	0.246491	-0.29	0.608198
P11142	HSPA8	Homo sapiens	Heat shock cognate 71 kDa protein	HSP7C_HUMAN	232000	236157	233010	213837	203053	229636	31	40	56	0.0843795	0.246543	0.12	0.608107
Q15276	RABEP1	Homo sapiens	Rab GTPase-binding effector protein 1	RABE1_HUMAN	324.442	381.275	319.563	436.561	1052.88	550.671	12	12	12	0.0831869	0.246572	-0.89	0.608056
Q8N766	EMC1	Homo sapiens	ER membrane protein complex subunit 1	EMC1_HUMAN	5974.36	5933.58	5555.53	6179.82	6701.75	6125.65	34	35	39	0.0835776	0.2466	-0.12	0.608007
Q8NG31	KNL1	Homo sapiens	Outer kinetochore KNL1 complex subunit KNL1	KNL1_HUMAN	1572.22	1518.53	1651.43	1514.68	1094.66	1044.86	17	17	17	0.0831506	0.246649	0.4	0.607921
Q5VT66	MTARC1	Homo sapiens	Mitochondrial amidoxime-reducing component 1	MARC1_HUMAN	546.687	767.54	757.611	955.688	868.944	853.023	4	4	4	0.0835245	0.246694	-0.39	0.607841
P28289	TMOD1	Homo sapiens	Tropomodulin-1	TMOD1_HUMAN	424.386	398.723	437.709	363.502	242.302	343.896	5	5	5	0.0834492	0.246731	0.43	0.607776
P39210	MPV17	Homo sapiens	Mitochondrial inner membrane protein Mpv17	MPV17_HUMAN	1234.56	971.863	1080.7	NA	709.52	NA	2	2	2	0.0844665	0.246741	1.97	0.60776
P06733	ENO1	Homo sapiens	Alpha-enolase	ENOA_HUMAN	269672	275700	283368	284182	356912	369322	30	38	56	0.0831429	0.246804	-0.28	0.607647
Q53ET0	CRTC2	Homo sapiens	CREB-regulated transcription coactivator 2	CRTC2_HUMAN	485.65	416.444	526.578	424.34	NA	213.664	6	6	7	0.0834011	0.246826	0.91	0.60761
Q16851	UGP2	Homo sapiens	UTP--glucose-1-phosphate uridylyltransferase	UGPA_HUMAN	11580.5	11575.4	11279.2	10123.1	11179.8	10826.7	27	27	31	0.0833358	0.2469	0.1	0.607479
Q01415	GALK2	Homo sapiens	N-acetylgalactosamine kinase	GALK2_HUMAN	1465.35	1535.85	1579.92	1482.54	1348.04	1393.38	11	11	12	0.0832956	0.247055	0.12	0.607206
Q96S19	METTL26	Homo sapiens	Methyltransferase-like 26	MTL26_HUMAN	1270.66	1364.68	1424.14	1216.82	656.776	897.287	7	7	8	0.0851516	0.24748	0.59	0.606461
P63167	DYNLL1	Homo sapiens	Dynein light chain 1		4199.35	5026.26	5097.62	5433.79	7489.23	10623	4	4	5	0.0848551	0.247617	-0.67	0.606219
P48637	GSS	Homo sapiens	Glutathione synthetase	GSHB_HUMAN	6486.43	6950.96	6624.82	8073.48	7546.09	6898.66	27	28	30	0.0847961	0.247627	-0.16	0.606202
P07948	LYN	Homo sapiens	Tyrosine-protein kinase Lyn	LYN_HUMAN	3950.01	4000.03	3801.68	3315.23	3839.45	3260.82	16	16	18	0.085101	0.247633	0.18	0.606192
Q8WZA0	LZIC	Homo sapiens	Protein LZIC	LZIC_HUMAN	876.996	1066.67	1098.63	1139.17	1415.18	1222.6	5	5	6	0.0849798	0.247643	-0.31	0.606175
Q9Y606	PUS1	Homo sapiens	Pseudouridylate synthase 1 homolog	PUS1_HUMAN	4239.54	3436.26	3779.12	3348.95	3294.01	3287.77	21	21	25	0.0847673	0.247781	0.2	0.605932
P32969	RPL9	Homo sapiens	Large ribosomal subunit protein uL6	RL9_HUMAN	25472.8	26604.5	26735.4	24936.6	22716.8	25080.8	12	13	19	0.0849569	0.247796	0.12	0.605905
O43660	PLRG1	Homo sapiens	Pleiotropic regulator 1	PLRG1_HUMAN	3804.19	3749.75	3747.02	3632.69	3120.22	3464.25	26	27	39	0.085282	0.247797	0.15	0.605904
Q07960	ARHGAP1	Homo sapiens	Rho GTPase-activating protein 1	RHG01_HUMAN	9258.72	9254.88	8582.93	8668.38	6918.01	7606.17	22	23	29	0.0854879	0.248485	0.23	0.6047
Q9ULZ3	PYCARD	Homo sapiens	Apoptosis-associated speck-like protein containing a CARD	ASC_HUMAN	3451	3944.16	4148.4	3565.99	3110.74	2858.57	6	6	7	0.0855164	0.248522	0.28	0.604635
L0R6Q1	SLC35A4	Homo sapiens	SLC35A4 upstream open reading frame protein	S35U4_HUMAN	768.26	594.768	805.084	1058.36	803.878	1157.05	4	4	4	0.0855993	0.248531	-0.47	0.604619
Q9BTD8	RBM42	Homo sapiens	RNA-binding protein 42	RBM42_HUMAN	2206.77	2518.98	2163.17	2598.33	2506.51	2577.94	10	10	12	0.0857216	0.248582	-0.16	0.60453
O75044	SRGAP2	Homo sapiens	SLIT-ROBO Rho GTPase-activating protein 2	SRGP2_HUMAN	1576.25	1760.33	1526.11	1751.8	1827.36	2060.13	27	27	30	0.0855879	0.248685	-0.21	0.604351
Q9UBX3	SLC25A10	Homo sapiens	Mitochondrial dicarboxylate carrier	DIC_HUMAN	4149.35	3772.47	4107.54	3707.67	3344.64	3754.64	11	12	16	0.0860674	0.248877	0.16	0.604016
Q96EI5	TCEAL4	Homo sapiens	Transcription elongation factor A protein-like 4	TCAL4_HUMAN	737.408	876.868	771.04	890.28	911.296	880.485	13	13	13	0.0861197	0.248916	-0.17	0.603948
Q8IZQ5	SELENOH	Homo sapiens	Selenoprotein H	SELH_HUMAN	6055.78	5573.68	5491.36	5036.14	5430.36	4591.07	6	6	6	0.0861392	0.248918	0.19	0.603944
P06756	ITGAV	Homo sapiens	Integrin alpha-V	ITAV_HUMAN	801.415	563.346	594.53	756.813	1329.16	1012.4	7	7	7	0.0860581	0.24903	-0.64	0.603748
Q9NNX6	CD209	Homo sapiens	CD209 antigen	CD209_HUMAN	441.477	263.062	317.645	409.69	587.191	545.006	9	9	9	0.0864848	0.249105	-0.61	0.603617
Q9UMR2	DDX19B	Homo sapiens	ATP-dependent RNA helicase DDX19B	DD19B_HUMAN	622.168	602.666	756.021	719.317	922.696	854.861	2	2	2	0.0863779	0.24923	-0.33	0.603399
Q7Z6M3	MILR1	Homo sapiens	Allergin-1	MILR1_HUMAN	675.566	578.658	563.641	707.777	718.762	660.547	2	2	2	0.0864758	0.249258	-0.2	0.603351
Q9UBP6	METTL1	Homo sapiens	tRNA (guanine-N(7)-)-methyltransferase	TRMB_HUMAN	1751.68	1446.09	1372.69	1834.42	1736.41	1833.21	6	6	6	0.0863027	0.249265	-0.25	0.603338
O95400	CD2BP2	Homo sapiens	CD2 antigen cytoplasmic tail-binding protein 2	CD2B2_HUMAN	2703.84	2687.77	2794.12	2873.77	2973.57	3401.32	8	8	9	0.0864391	0.249269	-0.17	0.603332
O43681	GET3	Homo sapiens	ATPase GET3	GET3_HUMAN	8486.26	8693.22	9184.29	8333.51	4982.72	5603.24	12	14	19	0.0862751	0.24934	0.51	0.603208
Q7L4I2	RSRC2	Homo sapiens	Arginine/serine-rich coiled-coil protein 2	RSRC2_HUMAN	2740.98	3097.51	2800.67	2468.13	2665.25	2658.03	7	7	7	0.0865739	0.249391	0.15	0.603119
P50570	DNM2	Homo sapiens	Dynamin-2	DYN2_HUMAN	5198.72	5313.63	5028.34	4863.81	5071.2	4897.05	33	36	41	0.0866469	0.249584	0.07	0.602784
Q9H3P7	ACBD3	Homo sapiens	Golgi resident protein GCP60	GCP60_HUMAN	3091.56	3075.73	2865.52	2855.35	2760.11	2871.13	16	17	21	0.086864	0.250035	0.09	0.601998
O43592	XPOT	Homo sapiens	Exportin-T	XPOT_HUMAN	4862.78	4932.35	4476.49	4577.77	3987.41	3729.44	25	25	29	0.0876156	0.250207	0.22	0.6017
O75306	NDUFS2	Homo sapiens	NADH dehydrogenase [ubiquinone] iron-sulfur protein 2		4165.7	3805.64	4275.47	3895.65	3041.59	3324.04	20	22	26	0.0879224	0.250312	0.26	0.601518
Q9NVE7	PANK4	Homo sapiens	4'-phosphopantetheine phosphatase	PANK4_HUMAN	1328.82	1364.98	1227.92	1370.79	1660.65	1507.36	22	22	25	0.0869773	0.25035	-0.21	0.601453
Q16342	PDCD2	Homo sapiens	Programmed cell death protein 2	PDCD2_HUMAN	861.524	819.947	920.126	929.955	1221.83	1027.1	5	5	5	0.0870477	0.250354	-0.28	0.601445
Q9BY42	RTF2	Homo sapiens	Replication termination factor 2	RTF2_HUMAN	2478.21	2342.74	2350.48	2268.01	2312.79	2153.91	12	12	15	0.0876092	0.250359	0.09	0.601436
O14578	CIT	Homo sapiens	Citron Rho-interacting kinase	CTRO_HUMAN	1185.47	1193.17	1169.75	1118.34	1055.58	1159.64	51	51	54	0.0870217	0.250375	0.09	0.601409
P00734	F2	Homo sapiens	Prothrombin	THRB_HUMAN	410.209	185.539	896.428	1133.63	1155.18	1125.5	3	3	3	0.0874268	0.250378	-1.48	0.601404
O95071	UBR5	Homo sapiens	E3 ubiquitin-protein ligase UBR5	UBR5_HUMAN	1815.38	1889.28	1903.85	1942.7	2135.1	1967.57	48	48	50	0.0877653	0.250378	-0.11	0.601404
P38606	ATP6V1A	Homo sapiens	V-type proton ATPase catalytic subunit A	VATA_HUMAN	18475.8	17218.3	18319.9	16570.1	12521.7	15552.6	35	40	51	0.0878966	0.250388	0.28	0.601386
Q8IYJ3	SYTL1	Homo sapiens	Synaptotagmin-like protein 1	SYTL1_HUMAN	616.378	964.784	753.331	1113.36	1063.27	2086.64	7	7	7	0.0878292	0.250397	-0.82	0.601371
P07311	ACYP1	Homo sapiens	Acylphosphatase-1	ACYP1_HUMAN	797.927	703.806	744.18	944.768	1262.3	833.144	4	4	4	0.087579	0.250446	-0.42	0.601286
Q9Y4P1	ATG4B	Homo sapiens	Cysteine protease ATG4B	ATG4B_HUMAN	984.659	1102.19	1179.71	1436.27	1651.29	1166.18	6	6	7	0.0873961	0.250465	-0.37	0.601253
Q8TDP1	RNASEH2C	Homo sapiens	Ribonuclease H2 subunit C	RNH2C_HUMAN	3809.51	3733.07	3933.66	3760.79	3301.86	3305.21	11	11	13	0.0873626	0.250466	0.15	0.601251
Q15165	PON2	Homo sapiens	Serum paraoxonase/arylesterase 2	PON2_HUMAN	972.642	741.066	972.737	789.173	624.032	536.865	5	5	6	0.0871614	0.250505	0.47	0.601184
P27540	ARNT	Homo sapiens	Aryl hydrocarbon receptor nuclear translocator	ARNT_HUMAN	1619.38	1408.7	1404.91	1344.54	1262.65	1336.88	14	14	14	0.0872167	0.250581	0.17	0.601051
Q07820	MCL1	Homo sapiens	Induced myeloid leukemia cell differentiation protein Mcl-1	MCL1_HUMAN	331.893	462.864	470.506	356.273	229.985	279.602	3	3	3	0.0875653	0.250598	0.55	0.601023
P32246	CCR1	Homo sapiens	C-C chemokine receptor type 1	CCR1_HUMAN	732.808	900.741	898.472	740.558	NA	235.557	2	2	2	0.0881228	0.250845	1.12	0.600595
Q9UMX5	NENF	Homo sapiens	Neudesin	NENF_HUMAN	2573.43	2926.51	2775.05	2993.65	3182.4	2949.14	8	8	8	0.0882921	0.251217	-0.14	0.59995
Q10567	AP1B1	Homo sapiens	AP-1 complex subunit beta-1	AP1B1_HUMAN	10273.9	10178.5	9642.72	10278.4	11509.7	11039.4	16	17	18	0.0886784	0.251276	-0.12	0.599849
Q6RFH5	WDR74	Homo sapiens	WD repeat-containing protein 74	WDR74_HUMAN	1594.41	1656.29	1563.28	1719.15	2133.34	1785.67	12	12	14	0.0886116	0.25128	-0.22	0.599842
Q7Z388	DPY19L4	Homo sapiens	Probable C-mannosyltransferase DPY19L4	D19L4_HUMAN	788.821	926.389	753.178	1109.36	1089.83	878.321	3	3	3	0.0886707	0.251297	-0.32	0.599812
Q53TN4	CYBRD1	Homo sapiens	Plasma membrane ascorbate-dependent reductase CYBRD1	CYBR1_HUMAN	1427.5	1031.94	1390.15	1054.7	980.152	773.701	3	3	3	0.0885552	0.251431	0.45	0.599581
Q8N5G2	MACO1	Homo sapiens	Macoilin	MACOI_HUMAN	465.276	602.296	742.304	745.934	859.247	841.688	4	4	4	0.0890929	0.25145	-0.46	0.599549
Q6P4A7	SFXN4	Homo sapiens	Sideroflexin-4	SFXN4_HUMAN	1318.67	1182.82	1171.34	1444.97	2163.86	1469.82	8	8	9	0.0885275	0.251527	-0.44	0.599415
P15735	PHKG2	Homo sapiens	Phosphorylase b kinase gamma catalytic chain		1554.31	1328.33	1574.86	1328.66	1286.43	1082.87	7	7	7	0.0884878	0.25153	0.27	0.599411
Q13395	TARBP1	Homo sapiens	Probable methyltransferase TARBP1	TARB1_HUMAN	1803.08	1737.46	1787.12	1526.42	1663.5	1256.11	23	23	23	0.0889296	0.251546	0.27	0.599383
Q86SF2	GALNT7	Homo sapiens	N-acetylgalactosaminyltransferase 7	GALT7_HUMAN	1034.72	1337.23	1389.28	1488.05	1545.2	1572.88	16	16	16	0.0883797	0.251551	-0.3	0.599374
Q8NC60	NOA1	Homo sapiens	Nitric oxide-associated protein 1	NOA1_HUMAN	650.694	508.497	591.374	623.903	927.843	958.773	6	6	6	0.0893012	0.251914	-0.5	0.598748
Q9BRS2	RIOK1	Homo sapiens	Serine/threonine-protein kinase RIO1	RIOK1_HUMAN	552.644	582.607	614.591	604.754	755.393	811.422	10	10	10	0.089256	0.251933	-0.3	0.598715
Q13617	CUL2	Homo sapiens	Cullin-2	CUL2_HUMAN	5277.81	5112.27	4886.48	4742.73	4923.07	4525.72	29	32	41	0.0894006	0.252197	0.11	0.598261
Q9Y2E5	MAN2B2	Homo sapiens	Epididymis-specific alpha-mannosidase	MA2B2_HUMAN	1046.88	732.666	923.24	780.647	527.094	609.571	7	7	7	0.0895979	0.252642	0.5	0.597494
P12270	TPR	Homo sapiens	Nucleoprotein TPR	TPR_HUMAN	6394.04	6523.93	6223.86	7619.71	6937.42	6601.39	125	135	162	0.0896888	0.252733	-0.14	0.597338
P40426	PBX3	Homo sapiens	Pre-B-cell leukemia transcription factor 3	PBX3_HUMAN	647.567	855.304	789.266	913.094	1032.27	879.737	3	3	3	0.0897424	0.252917	-0.31	0.597022
A6NC98	CCDC88B	Homo sapiens	Coiled-coil domain-containing protein 88B	CC88B_HUMAN	1745.45	1784.68	1682	1706.08	1560.75	1531.4	50	50	53	0.0898495	0.253274	0.12	0.596409
Q9NX74	DUS2	Homo sapiens	tRNA-dihydrouridine(20) synthase [NAD(P)+]-like	DUS2_HUMAN	640.335	746.994	615.783	882.359	790.276	727.287	14	14	14	0.089836	0.253352	-0.26	0.596276
P16455	MGMT	Homo sapiens	Methylated-DNA--protein-cysteine methyltransferase	MGMT_HUMAN	1188.61	1221.45	1183.44	1661.33	1554.98	1229.12	8	8	8	0.0900145	0.253718	-0.3	0.595649
Q9H4M9	EHD1	Homo sapiens	EH domain-containing protein 1	EHD1_HUMAN	3523.48	3226.95	3478.46	3750.96	3886.83	3528.23	18	19	21	0.0901268	0.25374	-0.13	0.595611
Q15904	ATP6AP1	Homo sapiens	V-type proton ATPase subunit S1	VAS1_HUMAN	6170.23	6333.62	6018.93	6057.77	5071.17	5269.67	13	13	14	0.0901113	0.25377	0.18	0.59556
P51798	CLCN7	Homo sapiens	H(+)/Cl(-) exchange transporter 7	CLCN7_HUMAN	5168.99	4606.69	4973.9	4142.44	3032	4327.36	8	8	8	0.090726	0.255383	0.37	0.592808
Q9HA65	TBC1D17	Homo sapiens	TBC1 domain family member 17	TBC17_HUMAN	1218.64	1262.43	1243.23	973.581	1149.44	1161.33	8	8	8	0.09072	0.255535	0.19	0.592549
O43676	NDUFB3	Homo sapiens	NADH dehydrogenase [ubiquinone] 1 beta subcomplex subunit 3	NDUB3_HUMAN	4067.33	3795.5	4013.23	3841.72	3442	3635.24	5	5	6	0.0908299	0.255543	0.12	0.592535
Q15059	BRD3	Homo sapiens	Bromodomain-containing protein 3	BRD3_HUMAN	2779.35	2752.39	2905.38	2912.22	3225.81	2986.12	15	15	20	0.0908076	0.255641	-0.11	0.59237
Q9UL25	RAB21	Homo sapiens	Ras-related protein Rab-21	RAB21_HUMAN	6774.07	6192.83	6415.68	5697.43	6283.06	5646.54	14	15	17	0.0907677	0.255662	0.14	0.592334
Q96AT9	RPE	Homo sapiens	Ribulose-phosphate 3-epimerase	RPE_HUMAN	1497.08	2508.49	2149.06	2366.61	4146.46	3952.96	5	7	8	0.0906972	0.255688	-0.75	0.59229
Q5T5C0	STXBP5	Homo sapiens	Syntaxin-binding protein 5	STXB5_HUMAN	827.208	751.837	932.251	895.041	1181.15	1339.97	9	9	9	0.0911346	0.255819	-0.43	0.592066
O00291	HIP1	Homo sapiens	Huntingtin-interacting protein 1	HIP1_HUMAN	1291.89	1374.18	1160.68	1430.64	1688.19	1411.72	14	14	14	0.0910823	0.255971	-0.24	0.591808
P51689	ARSD	Homo sapiens	Arylsulfatase D	ARSD_HUMAN	721.01	577.765	767.819	628.251	NA	407.074	2	2	2	0.0912818	0.255983	0.52	0.591788
Q9UNN8	PROCR	Homo sapiens	Endothelial protein C receptor	EPCR_HUMAN	1932.57	1339.83	2221.21	1379.08	1093.57	1272.4	3	3	3	0.0913813	0.256171	0.53	0.59147
Q99942	RNF5	Homo sapiens	E3 ubiquitin-protein ligase RNF5	RNF5_HUMAN	1700.02	1728.93	1730.16	1750.98	2250.56	2245.34	5	5	6	0.0914729	0.256249	-0.27	0.591338
P52209	PGD	Homo sapiens	6-phosphogluconate dehydrogenase		42107.1	39810.2	42485.1	35923.4	26588.2	36796.6	23	26	31	0.0915883	0.256737	0.34	0.590512
Q9HAT2	SIAE	Homo sapiens	Sialate O-acetylesterase	SIAE_HUMAN	712.582	734.914	673.936	973.583	898.385	730.011	6	6	7	0.0916819	0.257345	-0.29	0.589484
P36405	ARL3	Homo sapiens	ADP-ribosylation factor-like protein 3	ARL3_HUMAN	2489.81	2633.71	2512.59	2863.86	2896.91	2586.98	10	10	10	0.0920384	0.257569	-0.13	0.589106
P05771	PRKCB	Homo sapiens	Protein kinase C beta type	KPCB_HUMAN	2012.4	2135.3	2093.29	1777.51	2028.88	1888.77	12	12	12	0.0920094	0.257663	0.13	0.588947
Q9UMN6	KMT2B	Homo sapiens	Histone-lysine N-methyltransferase 2B	KMT2B_HUMAN	397.068	353.521	284.325	397.512	446.325	456.025	11	11	11	0.0920355	0.257721	-0.34	0.58885
Q9Y259	CHKB	Homo sapiens	Choline/ethanolamine kinase	CHKB_HUMAN	1461.99	1403.4	1614.55	1338.15	909.203	1207.29	10	10	12	0.0919133	0.257767	0.39	0.588773
Q9NVG8	TBC1D13	Homo sapiens	TBC1 domain family member 13	TBC13_HUMAN	3930.98	3940.32	4506.02	4595.52	5292.66	4500.35	16	17	18	0.0921782	0.257792	-0.22	0.58873
P57740	NUP107	Homo sapiens	Nuclear pore complex protein Nup107	NU107_HUMAN	4368.81	4319.65	4086.9	4545.91	4406.96	4468.02	31	32	33	0.0918376	0.257799	-0.07	0.588719
[truncated: 4,804 more rows]
