# Supplementary material for: Viral entry shapes HCMV latency establishment
Source: Nat Commun. 2025 Dec 29;17:1300. doi: 10.1038/s41467-025-68063-y (PMC12868673; doi:10.1038/s41467-025-68063-y)
Supplement: Supplementary file 6 — Supplementary Data 4 [file 41467_2025_68063_MOESM6_ESM.xlsx]

## Sheet: RNA-seq_THBD
Supplementary Table 4: RNA-seq differential expression analysis of THP1 monocytes overexpressing mCherry as control versus THP1 monocytes overexpressing THBD. DE was calculated and p-value and p-adjust are presented. Significant genes are in bold.
gene	baseMean	log2FoldChange	lfcSE	stat	X.log10.pvalue	X.log10.padj	FC	Differentiation	ISG
THBD	7420.97	5.19	0.47	11.12	28.01	23.79	36.4672	NA	ATR
SLC3A2	936.89	-1.11	0.19	-5.71	7.95	4.04	0.4625	NA	ATR
MSMO1	118.38	1.03	0.2	5.24	6.8	3.18	2.0437	NA	ATR
P2RX4	149.44	-0.96	0.19	-5.08	6.41	2.9	0.5131	NA	ATR
EGR1	91.21	-1.63	0.33	-5.01	6.26	2.82	0.3231	NA	ATR
C3	177.17	-1.79	0.38	-4.76	5.7	2.33	0.2895	NA	ATR
DDIT3	152.7	-1.05	0.23	-4.52	5.21	1.94	0.4843	NA	ATR
ZFP36L1	45.78	-1.75	0.39	-4.52	5.21	1.94	0.2972	NA	ATR
NUPR1	78.41	-2.05	0.46	-4.44	5.05	1.83	0.2419	NA	ATR
ACAT2	458.9	0.64	0.15	4.13	4.44	1.33	1.5554	NA	ATR
PHLDA1	33.5	-1.25	0.3	-4.12	4.43	1.33	0.4215	NA	ATR
IDI1	379.98	0.64	0.16	4.09	4.36	1.32	1.5614	NA	ATR
TRPM2	513.01	-0.68	0.17	-4.04	4.26	1.25	0.625	NA	ATR
ETV5	101.06	-0.94	0.24	-3.99	4.18	1.2	0.5216	NA	ATR
NREP	106.76	0.88	0.22	3.98	4.16	1.2	1.8368	NA	ATR
TRAF2	222.29	-0.65	0.17	-3.92	4.05	1.12	0.6384	NA	ATR
CNN3	126.6	0.95	0.25	3.85	3.93	1.02	1.932	NA	ATR
UGT3A2	36.39	1.34	0.35	3.78	3.8	0.93	2.5259	NA	ATR
RGS16	76.68	-1.57	0.42	-3.71	3.69	0.86	0.3364	NA	ATR
ASNS	192.94	-0.76	0.21	-3.7	3.67	0.86	0.5889	NA	ATR
CC2D1A	196.42	-0.63	0.17	-3.7	3.66	0.86	0.6461	NA	ATR
SRC	58.98	-0.97	0.27	-3.63	3.56	0.77	0.5094	NA	ATR
CCNA1	122.94	0.83	0.23	3.63	3.54	0.77	1.7759	NA	ATR
PCK2	337.67	-0.67	0.19	-3.53	3.38	0.64	0.6278	NA	ATR
TRIB3	572.19	-1.56	0.44	-3.52	3.37	0.64	0.3383	NA	ATR
ATF5	752.93	-0.89	0.25	-3.52	3.37	0.64	0.5394	NA	ATR
PLA2G4C	43.78	-1.65	0.47	-3.48	3.3	0.6	0.3187	NA	ATR
RELB	120.84	-1.5	0.43	-3.47	3.29	0.6	0.3532	NA	ATR
EPHA7	17.18	1.54	0.45	3.46	3.27	0.6	2.9159	NA	ATR
SHMT2	1148.23	-0.43	0.13	-3.42	3.2	0.56	0.7423	NA	ATR
PHC2	262.54	-0.64	0.19	-3.42	3.2	0.56	0.64	NA	ATR
IER2	178.69	-0.65	0.19	-3.39	3.15	0.51	0.6362	NA	ATR
THEMIS2	154.41	-0.71	0.21	-3.38	3.13	0.51	0.6123	NA	isg
GADD45A	140.09	-1.12	0.33	-3.35	3.1	0.49	0.4597	NA	ATR
RARA	193.31	-0.6	0.18	-3.35	3.09	0.49	0.6575	NA	ATR
CCPG1	380.75	-0.63	0.19	-3.33	3.06	0.47	0.645	NA	ATR
METRNL	79.52	-0.83	0.25	-3.32	3.04	0.46	0.5644	NA	ATR
SQSTM1	733.13	-0.47	0.14	-3.3	3.02	0.45	0.7235	NA	ATR
PEX5L	22.92	-1.59	0.48	-3.3	3.01	0.45	0.3322	NA	ATR
FERMT3	637.39	-0.47	0.14	-3.28	2.98	0.43	0.7242	NA	ATR
PDLIM1	334.13	0.68	0.21	3.25	2.94	0.4	1.6027	NA	ATR
MORF4L2	969.77	0.45	0.14	3.24	2.93	0.4	1.3639	NA	ATR
MAFB	52.05	-1.13	0.35	-3.24	2.92	0.4	0.4574	NA	ATR
APOE	100.31	-1.78	0.55	-3.23	2.9	0.39	0.2907	NA	ATR
PLD6	76.96	-0.7	0.22	-3.21	2.88	0.38	0.6138	NA	ATR
GPNMB	216.99	-1.46	0.46	-3.21	2.88	0.38	0.363	NA	ATR
VEGFA	206.01	-1.38	0.43	-3.21	2.87	0.38	0.3841	diffe2	ATR
CADM1	36.11	-1.01	0.32	-3.2	2.86	0.37	0.4962	NA	ATR
MLST8	337.36	-0.75	0.24	-3.18	2.83	0.37	0.5952	NA	ATR
CHAC1	32.67	-1.62	0.51	-3.18	2.83	0.37	0.3257	NA	ATR
CDR2L	39.88	-1.03	0.33	-3.17	2.82	0.37	0.488	NA	ATR
DUSP4	67.71	-0.73	0.23	-3.15	2.79	0.36	0.6045	NA	ATR
ZRANB2	490.38	0.48	0.15	3.11	2.74	0.3	1.3958	NA	ATR
NFKB2	182.01	-1.13	0.37	-3.1	2.71	0.3	0.4561	NA	ATR
NUDT7	114.26	0.59	0.19	3.08	2.68	0.28	1.5082	NA	ATR
RPS6KA2	104.18	-1.19	0.39	-3.07	2.67	0.28	0.4384	NA	ATR
STAR	106.52	0.72	0.23	3.07	2.67	0.28	1.6478	NA	ATR
PTGDS	60.83	-2.1	0.68	-3.07	2.67	0.28	0.2338	NA	ATR
ANXA4	840.5	0.75	0.25	3.05	2.64	0.27	1.6828	NA	ATR
SEL1L3	541.66	0.6	0.2	3.03	2.61	0.25	1.5153	NA	ATR
PDIA4	1191.06	0.55	0.18	3.03	2.61	0.25	1.4689	NA	ATR
GRINA	722.87	-0.63	0.21	-3.02	2.6	0.25	0.6458	NA	ATR
TOM1	162.49	-0.64	0.21	-3	2.57	0.23	0.64	NA	ATR
CLDND1	168.06	0.53	0.18	2.99	2.56	0.22	1.4469	NA	ATR
FRMD3	50.55	-0.93	0.31	-2.98	2.54	0.22	0.5255	NA	ATR
IARS2	864.2	0.37	0.12	2.96	2.52	0.2	1.2918	NA	ATR
ZXDC	169.82	-0.59	0.2	-2.96	2.51	0.2	0.6638	NA	ATR
CEBPB	175.59	-0.71	0.24	-2.96	2.51	0.2	0.6114	NA	ATR
HOOK2	91.18	-0.57	0.19	-2.95	2.5	0.2	0.6724	NA	ATR
DHCR7	109.64	1.02	0.35	2.95	2.49	0.2	2.0312	NA	ATR
HSPA5	1816.51	0.37	0.12	2.94	2.49	0.2	1.2887	NA	ATR
PVT1	40.77	-0.95	0.32	-2.94	2.48	0.2	0.5168	NA	ATR
COL9A2	1983.65	-0.34	0.12	-2.9	2.43	0.17	0.7911	NA	ATR
PDCD6	627.21	0.36	0.12	2.9	2.42	0.17	1.2838	NA	ATR
SOX13	23.86	-1.07	0.37	-2.88	2.4	0.15	0.4749	NA	ATR
CSF1	30.39	-1.98	0.69	-2.88	2.39	0.15	0.2538	diffe2	ATR
SLC7A5	606.21	-0.76	0.26	-2.87	2.38	0.15	0.5908	NA	ATR
YIPF5	181.6	0.46	0.16	2.87	2.38	0.15	1.3782	NA	ATR
TM7SF2	73.66	0.69	0.24	2.87	2.38	0.15	1.6183	NA	ATR
LPPR2	105.55	-0.71	0.25	-2.86	2.38	0.15	0.6119	NA	ATR
KCTD13	74.7	-0.65	0.23	-2.85	2.37	0.15	0.6378	NA	ATR
LOC100506746	21.4	1.02	0.36	2.85	2.36	0.15	2.0245	NA	ATR
HIVEP3	316.39	-0.64	0.23	-2.85	2.36	0.15	0.6411	NA	ATR
GBE1	288.62	0.62	0.22	2.83	2.33	0.13	1.5407	NA	ATR
PLEC	1155.15	-0.68	0.24	-2.82	2.32	0.13	0.626	NA	ATR
ATP6V1C2	31.67	-1.3	0.46	-2.82	2.32	0.13	0.4066	NA	ATR
ZBTB48	189.29	-0.58	0.21	-2.81	2.31	0.12	0.6701	NA	ATR
ST3GAL1	273.51	-0.48	0.17	-2.8	2.3	0.12	0.7159	NA	ATR
FAM229B	20.77	1.02	0.36	2.8	2.29	0.12	2.0235	NA	ATR
TRAM1	742.18	0.44	0.16	2.78	2.27	0.11	1.3613	NA	ATR
BCKDHB	123.33	0.53	0.19	2.78	2.27	0.11	1.4438	NA	ATR
ST7L	150.42	-0.75	0.27	-2.77	2.25	0.11	0.5938	NA	ATR
TMEM19	106.65	0.54	0.2	2.76	2.24	0.11	1.4531	NA	ATR
LOC100129034	426.2	-0.52	0.19	-2.75	2.22	0.09	0.6956	NA	ATR
WARS	877.51	-0.37	0.13	-2.74	2.21	0.09	0.7754	NA	isg
CDC7	376.24	0.48	0.18	2.74	2.21	0.09	1.3954	NA	ATR
RRAGC	170.8	-0.46	0.17	-2.74	2.21	0.09	0.7293	NA	ATR
ADM2	59.77	-1.22	0.45	-2.73	2.2	0.09	0.4293	NA	ATR
CDH24	38.33	-0.89	0.33	-2.73	2.19	0.08	0.5382	NA	ATR
ALDH18A1	339.93	0.52	0.19	2.71	2.18	0.07	1.4338	NA	ATR
GSN	1309.42	0.36	0.13	2.71	2.17	0.07	1.2813	NA	ATR
PRPSAP1	202.67	-0.56	0.21	-2.7	2.16	0.06	0.6773	NA	ATR
FDFT1	1169.17	0.59	0.22	2.69	2.15	0.06	1.5064	NA	ATR
KCNQ1OT1	47.27	0.84	0.31	2.69	2.14	0.06	1.7908	NA	ATR
ZNF296	56.49	-0.89	0.33	-2.69	2.14	0.06	0.5385	NA	ATR
FLYWCH1	118.14	-0.6	0.22	-2.68	2.14	0.06	0.6613	NA	ATR
EID1	752.61	0.32	0.12	2.68	2.14	0.06	1.2483	NA	ATR
NAB2	231.68	-0.54	0.2	-2.68	2.13	0.06	0.6886	NA	ATR
FKBP7	39.89	0.79	0.3	2.67	2.12	0.06	1.7338	NA	ATR
DNAJB2	73.09	-0.69	0.26	-2.67	2.12	0.06	0.6192	NA	ATR
HSP90B2P	569.72	0.38	0.14	2.67	2.12	0.06	1.3028	NA	ATR
PHGDH	1239.94	-0.71	0.27	-2.67	2.12	0.06	0.6119	NA	ATR
PLS3	146.72	0.65	0.24	2.66	2.11	0.05	1.5687	NA	ATR
AP2A2	357.32	-0.48	0.18	-2.66	2.1	0.05	0.7193	NA	ATR
UNC5B	27.19	-0.85	0.32	-2.65	2.1	0.05	0.5565	NA	ATR
GPT2	241.38	-0.73	0.27	-2.65	2.1	0.05	0.6033	NA	ATR
PRKD2	175.54	-0.5	0.19	-2.64	2.08	0.05	0.7084	NA	isg
2015-09-01	666.94	0.36	0.13	2.64	2.08	0.04	1.279	NA	ATR
RBBP4	348.15	0.38	0.14	2.63	2.07	0.04	1.301	NA	ATR
MMP19	18.4	-1	0.38	-2.63	2.07	0.04	0.5005	NA	ATR
SRSF5	1276.91	0.36	0.14	2.62	2.06	0.03	1.2817	NA	ATR
NFKBIE	320.93	-0.7	0.27	-2.62	2.05	0.03	0.6176	NA	ATR
MDK	67.56	0.7	0.27	2.62	2.05	0.03	1.6297	NA	ATR
FW339974	36.84	-0.85	0.33	-2.61	2.04	0.03	0.5536	NA	ATR
MAPRE2	215.78	0.51	0.2	2.61	2.04	0.03	1.4229	NA	ATR
DNAJB11	979.44	0.47	0.18	2.6	2.04	0.03	1.3805	NA	ATR
PSMD10	216.03	0.46	0.18	2.6	2.04	0.03	1.3759	NA	ATR
LINC00925	148.7	0.75	0.29	2.6	2.03	0.03	1.6784	NA	ATR
MCM4	2162.16	0.33	0.13	2.6	2.03	0.03	1.2558	NA	ATR
ATF3	50.42	-1.51	0.58	-2.59	2.02	0.02	0.3503	NA	isg
COMMD10	131.69	0.53	0.21	2.59	2.01	0.02	1.4441	NA	ATR
NPTX1	154.93	-1.21	0.47	-2.58	2.01	0.02	0.4326	NA	ATR
ZMIZ2	346.33	-0.48	0.19	-2.58	2.01	0.02	0.7149	NA	ATR
MAGED2	257.29	0.47	0.18	2.58	2	0.02	1.3846	NA	ATR
C1orf186	22.11	1.08	0.42	2.58	2	0.02	2.1182	NA	ATR
PPP1R15A	337.67	-1.04	0.4	-2.57	2	0.02	0.4867	NA	ATR
BATF2	51.37	-1.76	0.69	-2.57	1.99	0.02	0.295	NA	isg
SARS	765.61	-0.43	0.17	-2.57	1.99	0.02	0.741	NA	ATR
SESN2	124.16	-1.21	0.47	-2.57	1.99	0.02	0.433	NA	ATR
FBXW4	132.24	-0.56	0.22	-2.57	1.99	0.02	0.6772	NA	ATR
FLRT1	62.38	-0.67	0.26	-2.56	1.98	0.02	0.627	NA	ATR
TCEAL8	241.55	0.41	0.16	2.56	1.98	0.02	1.3297	NA	ATR
KIAA1279	110.14	0.51	0.2	2.56	1.97	0.02	1.4254	NA	ATR
GPR132	76.36	-0.7	0.27	-2.55	1.97	0.02	0.6169	NA	ATR
DPM3	171.79	0.59	0.23	2.55	1.97	0.02	1.508	NA	ATR
PITPNA	167.61	-0.44	0.17	-2.55	1.96	0.02	0.7394	NA	ATR
KCNQ4	59.72	-0.67	0.26	-2.54	1.96	0.02	0.6304	NA	ATR
ECRP	106.53	0.89	0.35	2.54	1.96	0.02	1.8574	NA	ATR
NINJ1	167.96	-0.56	0.22	-2.54	1.96	0.02	0.6801	NA	ATR
APOBEC3B	100.78	0.51	0.2	2.54	1.96	0.02	1.4243	NA	ATR
TRIM11	317.67	-0.47	0.19	-2.54	1.95	0.02	0.7205	NA	ATR
HIPK2	165.24	-0.56	0.22	-2.54	1.95	0.02	0.6793	NA	ATR
CEACAM6	108.17	-1.42	0.56	-2.53	1.95	0.02	0.3749	NA	ATR
ALCAM	792.99	0.36	0.14	2.53	1.95	0.02	1.2791	NA	ATR
FTH1	292.69	-0.75	0.29	-2.53	1.95	0.02	0.5962	NA	ATR
TNIP1	523.91	-0.44	0.17	-2.53	1.94	0.02	0.7384	NA	ATR
PHLDB3	37.05	-0.86	0.34	-2.53	1.94	0.02	0.5525	NA	ATR
TNKS1BP1	133.64	-0.57	0.23	-2.53	1.94	0.02	0.6726	NA	ATR
SNAP23	276.24	0.43	0.17	2.52	1.94	0.02	1.3491	NA	ATR
ERLEC1	242.29	0.42	0.17	2.52	1.93	0.02	1.3418	NA	ATR
TBX2	32.07	-0.87	0.35	-2.52	1.93	0.02	0.5476	NA	ATR
GAS7	164.47	-0.7	0.28	-2.52	1.93	0.02	0.6168	NA	ATR
SIPA1L2	45.39	-1	0.4	-2.51	1.92	0.02	0.4986	NA	ATR
STAT5A	51.97	-0.74	0.3	-2.51	1.92	0.02	0.598	NA	ATR
DENND1C	127.47	-0.53	0.21	-2.51	1.92	0.02	0.6936	NA	ATR
HSP90B1	4536.28	0.41	0.16	2.51	1.92	0.02	1.3316	NA	ATR
ME3	63.31	0.65	0.26	2.5	1.91	0.01	1.5733	NA	ATR
ZNF821	64.35	-0.85	0.34	-2.5	1.9	0.01	0.5538	NA	ATR
RENBP	111.87	-1.03	0.41	-2.5	1.9	0.01	0.4888	NA	ATR
HK1	323.25	-0.52	0.21	-2.49	1.9	0.01	0.6978	NA	ATR
PLEKHO2	192.2	-0.53	0.21	-2.49	1.9	0.01	0.6923	NA	ATR
PDLIM2	203.84	-0.48	0.19	-2.49	1.89	0.01	0.7153	NA	ATR
CDCA7	339.01	0.71	0.29	2.49	1.89	0.01	1.6354	NA	ATR
PRDX3	1133.32	0.35	0.14	2.49	1.89	0.01	1.271	NA	ATR
RHBDD2	139.46	-0.58	0.23	-2.48	1.88	0.01	0.6697	NA	ATR
SUPT5H	743.91	-0.37	0.15	-2.48	1.88	0	0.7736	NA	ATR
PLIN2	507.79	-0.76	0.31	-2.48	1.88	0	0.5897	NA	ATR
YWHAZ	376.04	0.36	0.15	2.47	1.87	0	1.285	NA	ATR
CLIP4	21.89	-0.85	0.34	-2.47	1.87	0	0.5567	NA	ATR
FSTL1	99.2	0.82	0.33	2.46	1.86	0	1.7666	NA	ATR
HSD17B4	689.42	0.35	0.14	2.45	1.85	0	1.2785	NA	ATR
PTPRO	50.7	0.67	0.27	2.44	1.84	0	1.5881	NA	ATR
SCD	500.42	0.59	0.24	2.44	1.83	0	1.5009	NA	ATR
ZNF48	72.95	-0.63	0.26	-2.42	1.81	0	0.6443	NA	ATR
FANCL	148.77	0.48	0.2	2.42	1.81	0	1.3938	NA	ATR
SLC1A5	1101.68	-0.43	0.18	-2.42	1.81	0	0.7436	NA	ATR
RPS6KL1	57.32	-0.84	0.35	-2.42	1.8	0	0.5585	NA	ATR
CMIP	265.31	-0.5	0.21	-2.41	1.8	0	0.7048	NA	ATR
PLEKHM2	461.88	-0.42	0.17	-2.41	1.8	0	0.7474	NA	ATR
SASH3	135.6	-0.52	0.22	-2.41	1.8	0	0.6968	NA	ATR
FBXO8	58.07	0.63	0.26	2.41	1.8	0	1.5466	NA	ATR
CRABP1	136	0.49	0.2	2.41	1.79	0	1.4012	NA	ATR
THAP10	70.96	-0.78	0.32	-2.41	1.79	0	0.5821	NA	ATR
ARF4	474.32	0.43	0.18	2.41	1.79	0	1.3482	NA	ATR
C15orf39	223.41	-0.48	0.2	-2.41	1.79	0	0.7188	NA	ATR
OPTN	179.05	-0.79	0.33	-2.4	1.79	0	0.5782	NA	ATR
CYB5B	531.93	0.31	0.13	2.4	1.79	0	1.2369	NA	ATR
TAF7	781.18	0.33	0.14	2.4	1.78	0	1.2612	NA	ATR
LOC401397	78.64	0.57	0.24	2.39	1.78	0	1.483	NA	ATR
INSIG1	444.29	0.79	0.33	2.39	1.77	0	1.7333	NA	ATR
SLC2A9	127.91	-0.48	0.2	-2.38	1.77	0	0.719	NA	ATR
RRNAD1	268.07	-0.37	0.16	-2.38	1.77	0	0.7732	NA	ATR
RBM3	1011.12	0.31	0.13	2.37	1.75	0	1.2425	NA	ATR
CDC42SE2	362.68	0.4	0.17	2.37	1.75	0	1.3178	NA	ATR
HNRPDL	1604.87	0.28	0.12	2.37	1.75	0	1.2111	NA	ATR
C16orf55	39.68	-0.97	0.41	-2.37	1.75	0	0.5108	NA	ATR
SNX11	225.64	-0.42	0.18	-2.37	1.75	0	0.7467	NA	ATR
ALG14	30.62	0.8	0.34	2.37	1.75	0	1.7361	NA	ATR
MYL9	799.35	-0.84	0.35	-2.37	1.75	0	0.5591	NA	ATR
ELL2	51.14	-0.7	0.3	-2.36	1.74	0	0.6155	NA	ATR
DCP2	458.48	0.4	0.17	2.36	1.74	0	1.3193	NA	ATR
PDLIM7	572.07	-0.64	0.27	-2.36	1.74	0	0.64	NA	ATR
PGM3	159.22	0.44	0.19	2.36	1.74	0	1.3579	NA	ATR
INTS8	485.19	0.38	0.16	2.36	1.73	0	1.3006	NA	ATR
HPS1	307.58	-0.46	0.2	-2.36	1.73	0	0.7267	NA	ATR
ALDH6A1	43.54	0.7	0.3	2.35	1.73	0	1.6195	NA	ATR
C7orf26	160.74	-0.52	0.22	-2.35	1.73	0	0.696	NA	ATR
FAM84B	89.52	-1.08	0.46	-2.35	1.73	0	0.4735	NA	ATR
CENPK	207.76	0.44	0.19	2.35	1.73	0	1.3539	NA	ATR
MARS	852.26	-0.3	0.13	-2.35	1.72	0	0.813	NA	ATR
NFIL3	142.3	-1.01	0.43	-2.34	1.72	0	0.497	NA	ATR
CMTM6	535.71	0.35	0.15	2.34	1.72	0	1.2746	NA	ATR
PLD3	1061.07	-0.96	0.41	-2.34	1.72	0	0.515	NA	ATR
NEK6	449.97	-0.64	0.27	-2.34	1.72	0	0.6436	NA	ATR
SHROOM1	38.02	-0.68	0.29	-2.33	1.7	0	0.6226	NA	ATR
AATK	25.98	-0.77	0.33	-2.33	1.7	0	0.5851	NA	ATR
GZF1	172.74	-0.48	0.21	-2.32	1.69	0	0.7149	NA	ATR
ZNF449	24.75	0.93	0.4	2.32	1.69	0	1.904	NA	ATR
TRAF3	284.71	-0.65	0.28	-2.32	1.69	0	0.6386	NA	ATR
ASS1	245.79	-0.39	0.17	-2.32	1.69	0	0.7655	NA	ATR
A4GALT	55.35	-0.76	0.33	-2.32	1.69	0	0.5903	NA	ATR
IGIP	45.84	0.66	0.29	2.32	1.69	0	1.5847	NA	ATR
C1GALT1C1	105.51	0.54	0.23	2.31	1.68	0	1.4516	NA	ATR
CRY2	116.72	-0.46	0.2	-2.31	1.68	0	0.7247	NA	ATR
SLC6A6	117.1	-0.58	0.25	-2.31	1.68	0	0.6699	NA	ATR
TRIP13	501.22	0.37	0.16	2.3	1.67	0	1.2918	NA	ATR
SERINC2	84.52	-0.92	0.4	-2.3	1.67	0	0.5273	NA	ATR
ARID5A	123.7	-0.52	0.23	-2.3	1.67	0	0.6954	NA	ATR
ZNF205	36.85	-0.7	0.3	-2.29	1.66	0	0.6166	NA	ATR
CERS1	63.81	-0.85	0.37	-2.29	1.66	0	0.5532	NA	ATR
RNF10	576.1	-0.42	0.18	-2.29	1.66	0	0.7479	NA	ATR
ACVRL1	59.61	-0.56	0.25	-2.29	1.66	0	0.6773	NA	ATR
NOP14	477.89	-0.31	0.13	-2.29	1.66	0	0.8092	NA	ATR
PACS2	281.56	-0.52	0.23	-2.28	1.64	0	0.6964	NA	ATR
FUT8	212.46	0.36	0.16	2.27	1.64	0	1.2854	NA	ATR
COPB2	981.08	0.43	0.19	2.27	1.64	0	1.3449	NA	ATR
PDGFA	52.68	-0.71	0.31	-2.27	1.64	0	0.6103	NA	ATR
PTTG1IP	833.19	-0.28	0.12	-2.27	1.63	0	0.8264	NA	ATR
TARDBP	561.92	0.29	0.13	2.27	1.63	0	1.2242	NA	ATR
SKIL	188.14	-0.54	0.24	-2.27	1.63	0	0.6889	NA	ATR
ZNF574	143.82	-0.51	0.23	-2.26	1.62	0	0.7026	NA	ATR
NUP133	556.18	0.37	0.16	2.26	1.62	0	1.2884	NA	ATR
BZRAP1	50.45	1	0.44	2.26	1.62	0	2.003	NA	ATR
STT3A	1466.07	0.35	0.15	2.25	1.61	0	1.2731	NA	ATR
SLC6A9	18.4	-1.16	0.52	-2.25	1.61	0	0.4471	NA	ATR
CLIP2	41.06	-0.8	0.35	-2.25	1.61	0	0.5757	NA	ATR
ZNF598	362.55	-0.41	0.18	-2.24	1.61	0	0.7543	NA	ATR
GFOD2	45.25	-0.66	0.29	-2.24	1.61	0	0.6333	NA	ATR
TJAP1	274	-0.41	0.18	-2.24	1.6	0	0.7534	NA	ATR
TMC8	79.02	-0.59	0.26	-2.24	1.6	0	0.6638	NA	ATR
RADIL	20.65	-0.94	0.42	-2.24	1.6	0	0.5218	NA	ATR
NR1D1	48.93	-1.45	0.65	-2.24	1.6	0	0.3655	NA	ATR
ACADM	533.76	0.31	0.14	2.24	1.6	0	1.2397	NA	ATR
TMEM14A	110.98	0.48	0.21	2.23	1.59	0	1.3913	NA	ATR
CDO1	24.67	0.81	0.36	2.23	1.59	0	1.7525	NA	ATR
RAB7L1	138.77	-0.5	0.22	-2.23	1.59	0	0.7065	NA	ATR
BNIP3L	148.14	0.61	0.27	2.23	1.59	0	1.528	NA	ATR
VDR	148.48	-0.4	0.18	-2.23	1.59	0	0.7576	NA	ATR
NHLRC3	71.6	0.55	0.25	2.23	1.59	0	1.4623	NA	ATR
VPS4A	384.6	-0.57	0.26	-2.22	1.58	0	0.6747	NA	ATR
MAP1S	202.2	-0.8	0.36	-2.22	1.58	0	0.5761	NA	ATR
GRN	1530.26	-1.12	0.51	-2.22	1.57	0	0.4591	NA	ATR
IDS	243.5	-0.44	0.2	-2.21	1.57	0	0.7358	NA	ATR
IFT80	144.24	0.57	0.26	2.21	1.57	0	1.4884	NA	ATR
ORM1	37.66	-1.29	0.58	-2.2	1.56	0	0.4104	NA	ATR
LONP1	964.91	-0.56	0.25	-2.2	1.56	0	0.6779	NA	ATR
AJUBA	73.73	-1.91	0.87	-2.2	1.56	0	0.267	NA	ATR
XRCC1	437.08	-0.37	0.17	-2.2	1.55	0	0.7731	NA	ATR
IFT140	53.32	-0.65	0.3	-2.2	1.55	0	0.638	NA	ATR
METTL22	71.08	-0.48	0.22	-2.19	1.55	0	0.7192	NA	ATR
FAM160B2	207.75	-0.4	0.18	-2.19	1.55	0	0.7589	NA	ATR
CCDC130	167.57	-0.38	0.17	-2.19	1.55	0	0.7673	NA	ATR
P4HA1	253.85	0.45	0.21	2.19	1.55	0	1.3707	NA	ATR
MGRN1	355.03	-0.47	0.21	-2.19	1.55	0	0.7228	NA	ATR
ARL6IP6	174.11	0.35	0.16	2.19	1.54	0	1.2706	NA	ATR
PECR	58.55	-0.57	0.26	-2.19	1.54	0	0.6723	NA	ATR
TFE3	204.41	-0.49	0.23	-2.19	1.54	0	0.7098	NA	ATR
CTSD	1704.48	-0.89	0.41	-2.19	1.54	0	0.5378	NA	ATR
SCP2	820.15	0.29	0.13	2.19	1.54	0	1.2189	NA	ATR
SLC12A7	48.27	-0.65	0.3	-2.18	1.54	0	0.6373	NA	ATR
THAP8	19.13	-0.83	0.38	-2.18	1.53	0	0.5627	NA	ATR
PARS2	38.56	-0.64	0.29	-2.18	1.53	0	0.6436	NA	ATR
ITGB7	86.79	0.74	0.34	2.17	1.53	0	1.6647	NA	ATR
SPRY2	206.45	-0.5	0.23	-2.17	1.53	0	0.7081	NA	ATR
SH3TC1	53.44	-1.16	0.54	-2.17	1.52	0	0.4464	NA	ATR
HMGN3	689.03	0.51	0.24	2.17	1.52	0	1.4265	NA	ATR
ESRP1	54.31	-1.53	0.71	-2.17	1.52	0	0.3464	NA	ATR
SREK1IP1	376.22	0.35	0.16	2.17	1.52	0	1.2744	NA	ATR
TRA2A	356.82	0.37	0.17	2.17	1.52	0	1.2924	NA	ATR
ITPKC	39.59	-0.64	0.3	-2.16	1.52	0	0.6421	NA	ATR
AKAP8L	380.95	-0.35	0.16	-2.16	1.51	0	0.7834	NA	ATR
BRF2	125.95	-0.46	0.21	-2.16	1.51	0	0.728	NA	ATR
RPS6KA1	906.58	-0.38	0.18	-2.15	1.5	0	0.7673	NA	ATR
TMEM161B	80.15	0.45	0.21	2.15	1.5	0	1.3624	NA	ATR
SLC7A11	212.59	-0.63	0.29	-2.15	1.5	0	0.6466	NA	ATR
CDC23	333.25	0.33	0.15	2.15	1.5	0	1.2535	NA	ATR
ECM1	308.42	0.49	0.23	2.15	1.5	0	1.4071	NA	ATR
MT-ATP8	536.32	0.53	0.25	2.14	1.49	0	1.4486	NA	ATR
POLR3G	24.1	0.76	0.35	2.14	1.49	0	1.6919	NA	ATR
LAPTM4A	209.59	0.34	0.16	2.14	1.49	0	1.2623	NA	ATR
ZRSR2	39.32	-0.69	0.33	-2.14	1.49	0	0.6179	NA	ATR
GARS	1124.88	-0.28	0.13	-2.14	1.48	0	0.8247	NA	ATR
CMAS	466.11	0.26	0.12	2.13	1.48	0	1.1979	NA	ATR
ATXN2L	867.57	-0.4	0.19	-2.13	1.48	0	0.7572	NA	ATR
ANKRD11	513.98	-0.44	0.21	-2.13	1.48	0	0.7358	NA	ATR
ZNF22	318.78	0.33	0.15	2.13	1.48	0	1.2557	NA	ATR
LMX1B	24.69	-0.91	0.43	-2.13	1.48	0	0.5321	NA	ATR
EVI5L	145.93	-0.56	0.26	-2.13	1.48	0	0.6807	NA	ATR
SUDS3	180.17	0.35	0.17	2.13	1.47	0	1.277	NA	ATR
ATXN7L2	49.36	-0.63	0.3	-2.13	1.47	0	0.6448	NA	ATR
SKIV2L2	724.27	0.31	0.15	2.12	1.47	0	1.2414	NA	ATR
UAP1	184.81	0.41	0.2	2.12	1.47	0	1.3332	NA	ATR
SPIN4	93.12	0.46	0.22	2.12	1.47	0	1.3721	NA	ATR
STMN1	1242.25	0.31	0.15	2.12	1.46	0	1.2431	NA	ATR
ARGLU1	463.87	0.37	0.17	2.11	1.46	0	1.288	NA	ATR
SHC2	83.67	-0.72	0.34	-2.11	1.46	0	0.6062	NA	ATR
PDIA3P	903.73	0.34	0.16	2.11	1.46	0	1.2664	NA	ATR
SND1	1166.52	0.31	0.15	2.11	1.46	0	1.2437	NA	ATR
RUNX3	377.97	-0.5	0.24	-2.11	1.46	0	0.7069	NA	ATR
TFG	529.62	0.32	0.15	2.11	1.46	0	1.2465	NA	ATR
STX10	108.1	-0.55	0.26	-2.11	1.46	0	0.6835	NA	ATR
CFD	1135.25	-0.8	0.38	-2.11	1.46	0	0.5735	NA	ATR
C14orf79	30.49	-0.69	0.33	-2.11	1.46	0	0.6211	NA	ATR
RPP38	112.64	-0.5	0.24	-2.11	1.45	0	0.707	NA	ATR
TNFAIP3	127.78	-1.7	0.81	-2.1	1.45	0	0.3085	NA	ATR
SORL1	241.42	-0.68	0.32	-2.1	1.45	0	0.6235	NA	ATR
AK3	252.26	0.35	0.17	2.1	1.45	0	1.273	NA	ATR
ZNF524	54.66	-0.75	0.36	-2.1	1.45	0	0.5934	NA	ATR
SDSL	189.35	-0.38	0.18	-2.1	1.45	0	0.7678	NA	ATR
CDH2	73.07	0.66	0.32	2.1	1.45	0	1.583	NA	ATR
UAP1L1	405.68	-0.49	0.24	-2.1	1.44	0	0.71	NA	ATR
JUNB	202.76	-0.5	0.24	-2.1	1.44	0	0.7092	NA	ATR
TNFRSF14	47.52	-0.63	0.3	-2.09	1.44	0	0.6466	NA	ATR
HS1BP3	72.9	-0.61	0.29	-2.09	1.44	0	0.656	NA	ATR
RAB11FIP3	133.99	-0.52	0.25	-2.09	1.44	0	0.6959	NA	ATR
KIAA1201	89.91	-0.45	0.22	-2.09	1.44	0	0.732	NA	ATR
PCGF2	77.4	-0.58	0.28	-2.09	1.44	0	0.669	NA	ATR
ZNF414	85.15	-0.57	0.27	-2.09	1.44	0	0.6718	NA	ATR
KATNAL2	39.1	0.64	0.31	2.09	1.44	0	1.5604	NA	ATR
GOLT1B	212.61	0.43	0.2	2.09	1.43	0	1.3432	NA	ATR
PRCP	190.03	0.38	0.18	2.09	1.43	0	1.2981	NA	ATR
PPRC1	342.56	-0.37	0.18	-2.08	1.43	0	0.775	NA	ATR
E2F5	33.21	0.72	0.35	2.08	1.43	0	1.6471	NA	ATR
CCT8	1496.19	0.3	0.14	2.08	1.43	0	1.2289	NA	ATR
NPC2	325.66	-0.79	0.38	-2.08	1.43	0	0.578	NA	ATR
IMPA1	269.46	0.43	0.2	2.08	1.43	0	1.3434	NA	ATR
F3	45.3	0.74	0.36	2.08	1.43	0	1.669	NA	ATR
TBC1D9B	695.3	-0.44	0.21	-2.08	1.43	0	0.7391	NA	ATR
RNF40	930.41	-0.36	0.17	-2.08	1.42	0	0.7817	NA	ATR
NPTX2	33.56	0.71	0.34	2.07	1.42	0	1.6395	NA	ATR
DEPDC1B	235.19	0.36	0.17	2.07	1.41	0	1.2825	NA	ATR
GORASP1	244.29	-0.4	0.2	-2.06	1.41	0	0.756	NA	ATR
AIG1	525.04	0.44	0.21	2.06	1.41	0	1.3525	NA	ATR
CCDC174	143.27	-0.67	0.32	-2.06	1.41	0	0.63	NA	ATR
PLCD3	28.99	-0.71	0.35	-2.06	1.41	0	0.6093	NA	ATR
LOC285084	94.89	0.53	0.26	2.06	1.41	0	1.4401	NA	ATR
REXO4	149.33	-0.52	0.25	-2.06	1.41	0	0.6981	NA	ATR
SLC12A8	13.57	-1.39	0.67	-2.06	1.41	0	0.3814	NA	ATR
SUCLA2	159.73	0.42	0.21	2.06	1.4	0	1.3418	NA	ATR
DDIT4	212.43	-0.99	0.48	-2.06	1.4	0	0.5041	NA	ATR
PRRC1	315.48	0.36	0.17	2.06	1.4	0	1.2817	NA	ATR
MED4	261.29	0.31	0.15	2.05	1.4	0	1.2438	NA	ATR
MICALL2	168.05	-0.45	0.22	-2.05	1.4	0	0.7305	NA	ATR
IER5L	138.38	-0.63	0.31	-2.05	1.4	0	0.6468	NA	ATR
SLC25A13	112.72	0.43	0.21	2.05	1.39	0	1.3465	NA	ATR
SMYD5	107.27	-0.46	0.22	-2.05	1.39	0	0.7276	NA	ATR
FOSL1	31.06	-0.8	0.39	-2.05	1.39	0	0.5751	NA	ATR
BCL3	43.21	-1.21	0.59	-2.04	1.39	0	0.4314	NA	ATR
TOLLIP	318.98	-0.36	0.17	-2.04	1.38	0	0.7814	NA	ATR
HABP4	71.1	-0.55	0.27	-2.04	1.38	0	0.6836	NA	ATR
HMGN5	122.67	0.6	0.29	2.04	1.38	0	1.5116	NA	ATR
CEP70	230.08	0.53	0.26	2.04	1.38	0	1.4473	NA	ATR
RALB	412.44	-0.29	0.14	-2.03	1.38	0	0.8172	NA	ATR
SV2A	48.56	0.83	0.41	2.03	1.38	0	1.7811	NA	ATR
SH3BP1	420.19	-0.53	0.26	-2.03	1.37	0	0.6923	NA	ATR
ANKRD54	205.05	-0.35	0.17	-2.03	1.37	0	0.7869	NA	ATR
MAP3K14	18.95	-0.85	0.42	-2.02	1.37	0	0.5549	NA	ATR
PER1	68.78	-0.64	0.32	-2.02	1.36	0	0.6402	NA	ATR
LDHA	1530.37	0.43	0.21	2.02	1.36	0	1.3482	NA	ATR
UPF1	593.03	-0.38	0.19	-2.02	1.36	0	0.7662	NA	ATR
RIN1	149	-0.42	0.21	-2.02	1.36	0	0.7494	NA	ATR
ACCS	127.43	0.38	0.19	2.02	1.36	0	1.299	NA	ATR
CCDC22	106.59	-0.55	0.27	-2.02	1.36	0	0.6831	NA	ATR
RUNX2	213.07	0.52	0.26	2.02	1.36	0	1.4338	NA	ATR
MT-ND4L	2205.48	0.72	0.36	2.02	1.36	0	1.6453	NA	ATR
METTL6	77.08	-0.48	0.24	-2.02	1.36	0	0.7177	NA	ATR
DSTYK	89.74	-0.46	0.23	-2.01	1.36	0	0.7253	NA	ATR
NR2F1	17.75	0.98	0.49	2.01	1.35	0	1.971	NA	ATR
LAMB1	18.28	0.81	0.4	2.01	1.35	0	1.7566	NA	ATR
LOC100049716	18.35	0.76	0.38	2.01	1.35	0	1.6981	NA	ATR
ABCD1	165.15	-0.5	0.25	-2.01	1.35	0	0.7077	NA	ATR
COCH	87.28	0.61	0.3	2.01	1.35	0	1.522	NA	ATR
TM6SF1	34.09	-1.02	0.51	-2.01	1.35	0	0.4922	NA	ATR
MT-ND5	5067.33	0.5	0.25	2.01	1.35	0	1.4154	NA	ATR
HNRNPC	486.39	0.37	0.18	2	1.35	0	1.2923	NA	ATR
DDX49	374.95	-0.49	0.24	-2	1.35	0	0.7116	NA	ATR
FAM117B	56.73	0.62	0.31	2	1.35	0	1.5367	NA	ATR
RGCC	32.46	-0.61	0.3	-2	1.35	0	0.6553	NA	ATR
ZNF629	321.74	-0.3	0.15	-2	1.34	0	0.8114	NA	ATR
CYP51A1	85.44	0.44	0.22	2	1.34	0	1.3543	NA	ATR
LRWD1	152.89	-0.51	0.25	-2	1.34	0	0.7021	NA	ATR
FGR	48.45	-0.66	0.33	-2	1.34	0	0.6316	NA	ATR
ANXA2R	62.66	0.5	0.25	2	1.34	0	1.4101	NA	ATR
LPO	23.7	-1.43	0.72	-2	1.34	0	0.371	NA	ATR
ATP5A1	2263.86	0.34	0.17	2	1.34	0	1.263	NA	ATR
SLITRK5	45.95	0.65	0.33	2	1.34	0	1.569	NA	ATR
TMEM64	64.93	0.47	0.23	2	1.34	0	1.381	NA	ATR
TSEN15	155.83	-0.34	0.17	-2	1.34	0	0.7883	NA	ATR
CASKIN2	93.81	-0.55	0.27	-2	1.34	0	0.6839	NA	ATR
TAMM41	24.44	-0.77	0.39	-1.99	1.33	0	0.5845	NA	ATR
MGAT2	559.24	0.28	0.14	1.99	1.33	0	1.2154	NA	ATR
FAM86DP	14.04	-0.86	0.43	-1.99	1.33	0	0.5509	NA	ATR
ZNF777	126.2	-0.45	0.22	-1.98	1.33	0	0.734	NA	ATR
UPP1	19.76	-0.8	0.4	-1.98	1.33	0	0.5749	NA	ATR
TMSB15A	21.09	0.87	0.44	1.98	1.33	0	1.8302	NA	ATR
ETV4	39.79	-0.88	0.44	-1.98	1.32	0	0.5428	NA	ATR
CENPH	114.9	0.48	0.24	1.98	1.32	0	1.391	NA	ATR
HNRNPA3	653.96	0.28	0.14	1.98	1.32	0	1.2182	NA	ATR
P2RX1	44.56	0.54	0.27	1.98	1.32	0	1.4555	NA	ATR
BRD4	473.32	-0.39	0.2	-1.98	1.32	0	0.7627	NA	ATR
C3orf62	66.24	-0.55	0.28	-1.98	1.32	0	0.6839	NA	ATR
RAB23	68.53	0.47	0.24	1.98	1.32	0	1.3882	NA	ATR
DEAF1	211.27	-0.53	0.27	-1.97	1.31	0	0.6934	NA	ATR
TACO1	171.55	-0.35	0.18	-1.97	1.31	0	0.7873	NA	ATR
KLF4	77.93	-0.59	0.3	-1.97	1.31	0	0.6655	NA	ATR
TFEB	142.76	-0.53	0.27	-1.97	1.31	0	0.6914	NA	ATR
PPARG	107.22	-0.47	0.24	-1.97	1.31	0	0.7231	NA	ATR
HAT1	718.76	0.4	0.2	1.97	1.31	0	1.3171	NA	ATR
SMTN	119.75	-0.54	0.28	-1.97	1.31	0	0.6866	NA	ATR
BATF3	60.94	-0.57	0.29	-1.96	1.3	0	0.6722	NA	isg
AK023809	53.65	-2	1.02	-1.96	1.3	0	0.2493	NA	ATR
C1orf52	200.05	0.32	0.16	1.96	1.3	0	1.2497	NA	ATR
KDELC2	188.99	0.34	0.17	1.96	1.3	0	1.2666	NA	ATR
SMG9	218.57	-0.48	0.24	-1.96	1.3	0	0.7185	NA	ATR
USP2	96.06	-0.39	0.2	-1.96	1.3	0	0.7633	NA	ATR
SSR1	549.9	0.28	0.14	1.96	1.3	0	1.2152	NA	ATR
CD300C	47.82	-0.52	0.27	-1.96	1.3	0	0.6968	NA	ATR
MEAF6	191.39	0.3	0.16	1.96	1.3	0	1.2353	NA	ATR
PAFAH1B2	346.5	0.27	0.14	1.96	1.3	0	1.2096	NA	ATR
SLC22A4	37.08	-0.94	0.48	-1.96	1.3	0	0.52	NA	ATR
CTNS	28.75	-0.62	0.32	-1.96	1.3	0	0.6504	NA	ATR
SLFN11	409.9	0.33	0.17	1.95	1.29	0	1.2528	NA	isg
TMEM167A	473.73	0.25	0.13	1.95	1.29	0	1.1913	NA	ATR
XRCC4	98.44	0.39	0.2	1.95	1.29	0	1.311	NA	ATR
SLC25A22	239.28	-0.52	0.27	-1.95	1.29	0	0.6961	NA	ATR
RCCD1	207.05	0.32	0.16	1.95	1.29	0	1.2466	NA	ATR
ACTR2	1666.83	0.27	0.14	1.95	1.29	0	1.2066	NA	ATR
SLC11A1	69.11	-1.03	0.53	-1.95	1.29	0	0.4903	NA	ATR
NOTCH1	266.95	-0.58	0.3	-1.95	1.29	0	0.6678	NA	ATR
TMEM120B	57.52	-0.48	0.25	-1.95	1.29	0	0.7155	NA	ATR
C12orf23	95.47	0.58	0.3	1.95	1.29	0	1.4979	NA	ATR
CCT5	3057.14	0.26	0.13	1.95	1.29	0	1.1989	NA	ATR
PVR	225.15	-0.37	0.19	-1.95	1.29	0	0.7761	NA	ATR
TMED2	1145.96	0.34	0.17	1.94	1.28	0	1.2618	NA	ATR
SH3BP2	414.16	-0.31	0.16	-1.94	1.28	0	0.8083	NA	ATR
MTO1	350.94	-0.3	0.16	-1.94	1.28	0	0.8112	NA	ATR
KLC2	147.05	-0.56	0.29	-1.94	1.28	0	0.679	NA	ATR
PDIA6	3098.4	0.34	0.18	1.94	1.28	0	1.2693	NA	ATR
PARVB	233.9	-0.53	0.27	-1.94	1.28	0	0.6948	NA	ATR
TSR2	167.45	-0.36	0.18	-1.93	1.28	0	0.7807	NA	ATR
SOCS6	86.22	0.46	0.24	1.93	1.28	0	1.3787	NA	ATR
YARS	1072.38	-0.31	0.16	-1.93	1.28	0	0.8084	NA	ATR
ERI2	222.99	0.31	0.16	1.93	1.28	0	1.2405	NA	ATR
LINC00899	65.16	0.54	0.28	1.93	1.27	0	1.4492	NA	ATR
PNKD	77.47	-0.51	0.26	-1.93	1.27	0	0.7018	NA	ATR
AK090904	29.56	-0.61	0.31	-1.93	1.27	0	0.6562	NA	ATR
SRSF3	1476.58	0.29	0.15	1.93	1.27	0	1.2216	NA	ATR
RPL36A-HNRNPH2	396.81	0.36	0.18	1.93	1.27	0	1.2796	NA	ATR
SKP2	315.15	0.4	0.21	1.93	1.27	0	1.3187	NA	ATR
PDK3	120.32	0.41	0.21	1.93	1.27	0	1.329	NA	ATR
PGS1	128.79	-0.4	0.21	-1.93	1.27	0	0.759	NA	ATR
HSD17B12	539.83	0.28	0.14	1.93	1.27	0	1.2126	NA	ATR
ELL	164.73	-0.4	0.21	-1.93	1.27	0	0.7587	NA	ATR
ITM2B	837.6	0.26	0.13	1.93	1.27	0	1.195	NA	ATR
HOMER3	690.58	-0.6	0.31	-1.93	1.27	0	0.6588	NA	ATR
C1orf226	32.8	-0.67	0.35	-1.92	1.26	0	0.6275	NA	ATR
SLC10A7	46.7	0.53	0.28	1.92	1.26	0	1.4481	NA	ATR
MIR17HG	120.92	0.56	0.29	1.92	1.26	0	1.4698	NA	ATR
RNF187	741.24	-0.44	0.23	-1.92	1.26	0	0.7395	NA	ATR
TRAIP	124.39	-0.39	0.2	-1.92	1.26	0	0.7653	NA	ATR
IRF1	167.58	-0.56	0.29	-1.91	1.25	0	0.6793	NA	isg
TMBIM1	210.06	-0.41	0.21	-1.91	1.25	0	0.7546	NA	ATR
LOC285033	28.8	-0.73	0.38	-1.91	1.25	0	0.6023	NA	ATR
CCDC127	79.34	0.44	0.23	1.91	1.25	0	1.3533	NA	ATR
CALU	883.21	0.3	0.16	1.91	1.25	0	1.2353	NA	ATR
RHOBTB2	286.26	-0.43	0.23	-1.91	1.25	0	0.7426	NA	ATR
CCDC115	106.89	0.4	0.21	1.91	1.25	0	1.3179	NA	ATR
DKFZp434J194	71.7	-0.53	0.28	-1.91	1.25	0	0.6912	NA	ATR
TAF1D	234.32	-0.55	0.29	-1.9	1.24	0	0.6825	NA	ATR
ITGA4	570.88	0.43	0.22	1.9	1.24	0	1.3451	NA	ATR
KIAA1804	100.92	0.55	0.29	1.9	1.24	0	1.4686	NA	ATR
RELA	333.37	-0.42	0.22	-1.9	1.24	0	0.7453	NA	ATR
POM121C	44.83	-0.56	0.3	-1.9	1.24	0	0.6763	NA	ATR
ORAI1	143.77	-0.46	0.24	-1.9	1.24	0	0.7268	NA	ATR
ATP13A2	107.66	-0.5	0.26	-1.89	1.24	0	0.7082	NA	ATR
EBF3	24.79	1.11	0.59	1.89	1.23	0	2.1579	NA	ATR
PITPNM2	30.59	-0.64	0.34	-1.89	1.23	0	0.6421	NA	ATR
VILL	69.49	-0.43	0.23	-1.89	1.23	0	0.7401	NA	ATR
C10orf54	365.87	-0.43	0.23	-1.89	1.23	0	0.7439	NA	ATR
RINL	71.34	0.46	0.24	1.89	1.23	0	1.3744	NA	ATR
TGM5	56.41	-0.68	0.36	-1.89	1.23	0	0.625	NA	ATR
TGFBR1	568.24	-0.54	0.29	-1.89	1.23	0	0.6855	NA	ATR
PARP12	183.65	-0.81	0.43	-1.87	1.22	0	0.571	NA	isg
SNTB1	201.31	-0.44	0.23	-1.88	1.22	0	0.7369	NA	ATR
CCDC180	33.28	-0.65	0.34	-1.88	1.22	0	0.639	NA	ATR
IGFBP7	494.19	0.46	0.24	1.88	1.22	0	1.3747	NA	ATR
IGHMBP2	111.82	-0.4	0.21	-1.88	1.22	0	0.7571	NA	ATR
RAB11FIP5	147.4	-0.36	0.19	-1.88	1.22	0	0.779	NA	ATR
CMTM3	178.33	-0.46	0.25	-1.88	1.22	0	0.7264	NA	ATR
SEC31B	90.24	0.59	0.32	1.88	1.22	0	1.5103	NA	ATR
PGM2	736.79	0.3	0.16	1.88	1.22	0	1.227	NA	ATR
DQ572964	180.75	0.35	0.19	1.88	1.22	0	1.2761	NA	ATR
ZNF710	111.63	-0.37	0.2	-1.88	1.22	0	0.7734	NA	ATR
MAN1C1	54.3	-0.55	0.29	-1.87	1.21	0	0.685	NA	ATR
SLC7A7	69.51	-0.53	0.28	-1.87	1.21	0	0.6926	NA	ATR
SUSD3	141.66	0.4	0.21	1.87	1.21	0	1.3167	NA	ATR
USP39	544.63	-0.22	0.12	-1.87	1.21	0	0.8575	NA	ATR
COG6	45.12	0.68	0.36	1.87	1.21	0	1.5994	NA	ATR
MANEA	151.77	0.46	0.24	1.87	1.21	0	1.3728	NA	ATR
RNF25	141.65	-0.4	0.21	-1.87	1.21	0	0.7577	NA	ATR
ZNF567	45.23	0.5	0.27	1.87	1.21	0	1.4136	NA	ATR
LOC648232	3548.71	-0.37	0.2	-1.87	1.21	0	0.7721	NA	ATR
SKI	531.32	-0.47	0.25	-1.86	1.21	0	0.7222	NA	ATR
COQ10A	40.09	0.52	0.28	1.86	1.21	0	1.4337	NA	ATR
IKBKE	199.29	-0.52	0.28	-1.86	1.21	0	0.698	NA	ATR
SDC4	98.1	-0.39	0.21	-1.86	1.21	0	0.7625	NA	ATR
ZMAT5	76.18	-0.58	0.31	-1.86	1.21	0	0.6694	NA	ATR
CDK5RAP2	706.29	-0.4	0.21	-1.86	1.21	0	0.7589	NA	ATR
BCAR1	78.14	-0.49	0.26	-1.87	1.21	0	0.7104	NA	ATR
PKI55	37.41	0.6	0.32	1.86	1.2	0	1.5169	NA	ATR
MT-CO1	3975.45	0.51	0.28	1.86	1.2	0	1.4264	NA	ATR
TMTC3	50.58	0.55	0.3	1.86	1.2	0	1.4638	NA	ATR
SCAMP5	272.42	0.39	0.21	1.86	1.2	0	1.3121	NA	ATR
DAGLA	52.36	-0.6	0.33	-1.86	1.2	0	0.6575	NA	ATR
LMBR1	154.8	0.36	0.19	1.86	1.2	0	1.2843	NA	ATR
MSH2	476.99	0.34	0.18	1.86	1.2	0	1.2657	NA	ATR
FAM173B	131.38	0.36	0.19	1.85	1.2	0	1.2804	NA	ATR
TMEM51	69.04	-0.48	0.26	-1.85	1.19	0	0.7188	NA	isg
ALDOC	53.31	0.89	0.48	1.85	1.19	0	1.8561	NA	ATR
EEFSEC	117.59	-0.46	0.25	-1.85	1.19	0	0.7272	NA	ATR
AK022997	335.94	0.42	0.23	1.85	1.19	0	1.3364	NA	ATR
CANX	5015	0.25	0.14	1.85	1.19	0	1.1925	NA	ATR
CAPZA1	1607.37	0.28	0.15	1.85	1.19	0	1.2136	NA	ATR
FUCA2	654.9	0.31	0.17	1.85	1.19	0	1.2373	NA	ATR
SMG7	371.39	-0.42	0.23	-1.85	1.19	0	0.7477	NA	ATR
EIF4B	177.1	0.3	0.16	1.85	1.19	0	1.2345	NA	ATR
SFSWAP	339.55	-0.3	0.16	-1.85	1.19	0	0.8097	NA	ATR
BC035106	20.65	0.8	0.43	1.85	1.19	0	1.7387	NA	ATR
TMEM230	85.01	0.48	0.26	1.84	1.19	0	1.3949	NA	ATR
CNOT7	355.01	0.26	0.14	1.84	1.19	0	1.1966	NA	ATR
SFT2D3	44.83	0.46	0.25	1.84	1.18	0	1.3722	NA	ATR
CYP1B1	472.05	-0.56	0.31	-1.84	1.18	0	0.6769	NA	ATR
FAM110A	29.97	-0.64	0.35	-1.84	1.18	0	0.6399	NA	ATR
COPG1	978.71	0.22	0.12	1.84	1.18	0	1.1668	NA	ATR
ZFP41	77.87	-0.61	0.33	-1.84	1.18	0	0.6531	NA	ATR
OFD1	134.04	0.43	0.23	1.84	1.18	0	1.3471	NA	ATR
C18orf54	69.44	0.46	0.25	1.84	1.18	0	1.3739	NA	ATR
PGRMC1	315.1	0.36	0.19	1.84	1.18	0	1.2796	NA	ATR
AARS	1035.43	-0.32	0.18	-1.84	1.18	0	0.8	NA	ATR
CROCCP2	84.56	-0.42	0.23	-1.84	1.18	0	0.7457	NA	ATR
SLC25A25	43.52	-0.59	0.32	-1.83	1.18	0	0.6626	NA	ATR
PTPRN2	279.86	0.32	0.17	1.83	1.18	0	1.2442	NA	ATR
DTL	344.24	0.26	0.14	1.83	1.18	0	1.2004	NA	ATR
CNOT8	441.31	0.26	0.14	1.83	1.18	0	1.2008	NA	ATR
TBC1D2	49.37	-1	0.55	-1.83	1.17	0	0.4992	NA	ATR
METTL3	265.21	0.52	0.28	1.83	1.17	0	1.4335	NA	ATR
BHLHE40	142.44	-0.76	0.41	-1.83	1.17	0	0.5909	NA	ATR
CEBPG	537.24	-0.38	0.21	-1.83	1.17	0	0.7664	NA	ATR
GRIN2D	236.06	-0.54	0.29	-1.83	1.17	0	0.6881	NA	ATR
HSD11B1	44.33	0.89	0.49	1.83	1.17	0	1.8511	NA	ATR
C17orf53	96.57	-0.39	0.21	-1.83	1.17	0	0.7626	NA	ATR
EPOR	41.25	-0.5	0.27	-1.83	1.17	0	0.7079	NA	ATR
ATG4D	167.61	-0.33	0.18	-1.83	1.17	0	0.7959	NA	ATR
ACTR3	2515.14	0.24	0.13	1.82	1.17	0	1.1777	NA	ATR
C3orf58	125.86	0.37	0.2	1.82	1.16	0	1.2894	NA	ATR
IKZF5	88.27	0.4	0.22	1.82	1.16	0	1.3219	NA	ATR
ZNF697	44.24	-0.67	0.37	-1.82	1.16	0	0.6304	NA	ATR
HMGCR	402.45	0.52	0.29	1.82	1.16	0	1.4342	NA	ATR
MECR	120.84	-0.4	0.22	-1.82	1.16	0	0.757	NA	ATR
SLC44A1	695.68	0.33	0.18	1.82	1.16	0	1.258	NA	ATR
TMA7	28.76	0.67	0.37	1.82	1.16	0	1.5912	NA	ATR
SELO	128.32	-0.43	0.24	-1.82	1.16	0	0.7431	NA	ATR
CROCC	49.07	-0.5	0.28	-1.82	1.16	0	0.705	NA	ATR
DAZAP2	1201.68	0.22	0.12	1.82	1.16	0	1.1633	NA	ATR
HPS5	252.85	0.37	0.2	1.82	1.16	0	1.2932	NA	ATR
CCND1	63.61	-0.42	0.23	-1.81	1.16	0	0.7496	NA	ATR
LUZP6	1110.02	0.34	0.19	1.81	1.16	0	1.2644	NA	ATR
PLK3	40.16	-0.59	0.32	-1.81	1.16	0	0.6658	NA	ATR
MPLKIP	141.29	0.33	0.18	1.81	1.16	0	1.2532	NA	ATR
NFKB1	258.32	-0.52	0.29	-1.81	1.16	0	0.6973	NA	ATR
PKIB	309.48	0.69	0.38	1.81	1.16	0	1.6121	NA	ATR
RAPGEF1	480.2	-0.42	0.23	-1.82	1.16	0	0.7499	NA	ATR
EVI5	80.04	0.42	0.23	1.81	1.15	0	1.3389	NA	ATR
ARL5A	308.16	0.3	0.17	1.81	1.15	0	1.2347	NA	ATR
SMAD7	110.84	-0.46	0.26	-1.81	1.15	0	0.7258	NA	ATR
PLEKHF1	32.12	-0.7	0.38	-1.81	1.15	0	0.6176	NA	ATR
ASCC2	514.19	-0.34	0.19	-1.81	1.15	0	0.7894	NA	ATR
TRMT10A	51.29	0.5	0.28	1.81	1.15	0	1.4146	NA	ATR
JRKL	66.47	0.48	0.27	1.81	1.15	0	1.3967	NA	ATR
DTNBP1	54.38	-0.47	0.26	-1.81	1.15	0	0.7202	NA	ATR
STX6	176.25	-0.3	0.17	-1.81	1.15	0	0.8133	NA	ATR
SNAPC4	220.29	-0.3	0.16	-1.81	1.15	0	0.8139	NA	ATR
ARL6IP5	338.93	0.34	0.19	1.81	1.15	0	1.2628	NA	ATR
ZNF730	26.22	0.73	0.41	1.8	1.15	0	1.6612	NA	ATR
CCDC103	21.54	-0.71	0.4	-1.8	1.15	0	0.6094	NA	ATR
SEC24C	935.8	0.22	0.12	1.8	1.15	0	1.1671	NA	ATR
NAT1	106.26	0.36	0.2	1.8	1.15	0	1.2795	NA	ATR
DZIP1L	69.58	-0.44	0.24	-1.8	1.15	0	0.7365	NA	ATR
RGS3	41.7	-0.94	0.52	-1.8	1.15	0	0.5226	NA	ATR
TPM2	311.46	-0.77	0.43	-1.8	1.15	0	0.5872	NA	ATR
FGFR3	36.25	0.6	0.33	1.8	1.14	0	1.5172	NA	isg
RRM1	1199.62	0.27	0.15	1.8	1.14	0	1.2026	NA	ATR
VAMP2	113.78	-0.36	0.2	-1.8	1.14	0	0.7773	NA	ATR
WHAMM	103.64	-0.53	0.3	-1.8	1.14	0	0.6911	NA	ATR
FLCN	73.88	-0.5	0.28	-1.8	1.14	0	0.7065	NA	ATR
MAT2B	386.57	0.31	0.17	1.8	1.14	0	1.2387	NA	ATR
FXR1	471.05	0.23	0.13	1.8	1.14	0	1.1765	NA	ATR
C12orf75	57.42	0.64	0.36	1.8	1.14	0	1.5632	NA	ATR
CREBZF	447.99	0.35	0.19	1.8	1.14	0	1.2743	NA	ATR
OSBPL9	658.88	0.29	0.16	1.79	1.14	0	1.2244	NA	ATR
EIF1	1204.33	-0.33	0.18	-1.79	1.14	0	0.7963	NA	ATR
RMDN3	238	-0.4	0.22	-1.79	1.14	0	0.7599	NA	ATR
MEF2B	49.63	-0.54	0.3	-1.79	1.14	0	0.6862	NA	ATR
FCGRT	749.17	-0.71	0.4	-1.79	1.14	0	0.6118	NA	ATR
PIGQ	179.99	-0.48	0.27	-1.79	1.14	0	0.7168	NA	ATR
NDUFA5	166.11	0.3	0.17	1.79	1.14	0	1.233	NA	ATR
KANSL2	125.1	0.35	0.2	1.79	1.13	0	1.2763	NA	ATR
GAS8	88.28	-0.52	0.29	-1.79	1.13	0	0.6955	NA	ATR
FZD1	108.15	0.43	0.24	1.79	1.13	0	1.3498	NA	ATR
PSAP	2286.37	-0.56	0.31	-1.79	1.13	0	0.6784	NA	ATR
ZNF3	174.82	-0.29	0.16	-1.79	1.13	0	0.82	NA	ATR
TRA2B	1295	0.21	0.12	1.79	1.13	0	1.1558	NA	ATR
ABHD3	219.31	0.37	0.21	1.78	1.13	0	1.2907	NA	ATR
PEX2	165.55	0.35	0.19	1.78	1.13	0	1.2722	NA	ATR
AFAP1	65.31	-0.63	0.35	-1.78	1.13	0	0.6464	NA	ATR
KLHDC4	135.24	-0.57	0.32	-1.78	1.13	0	0.673	NA	ATR
NUDCD1	220.08	0.28	0.16	1.78	1.12	0	1.2164	NA	isg
MMAB	136.74	0.37	0.21	1.78	1.12	0	1.291	NA	ATR
RABIF	85.15	0.36	0.2	1.78	1.12	0	1.2835	NA	ATR
PAIP2	565.37	0.29	0.16	1.78	1.12	0	1.2229	NA	ATR
ARHGEF11	361.57	-0.35	0.2	-1.78	1.12	0	0.7842	NA	ATR
METAP1D	29.14	-0.61	0.34	-1.78	1.12	0	0.6538	NA	ATR
TMEM55A	72.18	0.47	0.27	1.78	1.12	0	1.3879	NA	ATR
MOB2	81.52	-0.37	0.21	-1.78	1.12	0	0.772	NA	ATR
HPCAL1	282.71	-0.49	0.27	-1.78	1.12	0	0.7131	NA	ATR
TMCO4	84.48	-0.41	0.23	-1.77	1.12	0	0.7542	NA	ATR
C19orf25	123.66	-0.57	0.32	-1.77	1.12	0	0.6753	NA	ATR
GAB2	167.81	-0.73	0.41	-1.77	1.12	0	0.6027	NA	ATR
IQCE	148.29	-0.35	0.2	-1.77	1.12	0	0.7838	NA	ATR
CTNNB1	1843.13	0.3	0.17	1.77	1.12	0	1.2335	NA	ATR
ZBED5-AS1	35.94	0.58	0.33	1.77	1.12	0	1.4931	NA	ATR
GPD2	356.85	0.36	0.2	1.76	1.11	0	1.2799	NA	isg
SAP30	102.58	-0.37	0.21	-1.77	1.11	0	0.7725	NA	ATR
ILKAP	236.03	-0.34	0.19	-1.77	1.11	0	0.7893	NA	ATR
RIN3	35.62	-0.57	0.32	-1.77	1.11	0	0.6728	NA	ATR
MINK1	188.17	-0.33	0.19	-1.77	1.11	0	0.7967	NA	ATR
SLC1A4	336.02	-0.42	0.24	-1.77	1.11	0	0.745	NA	ATR
RRAGD	284.51	-0.41	0.23	-1.77	1.11	0	0.7536	NA	ATR
BRPF1	310.28	-0.28	0.16	-1.77	1.11	0	0.8212	NA	ATR
ITGB5	59.62	-0.5	0.28	-1.77	1.11	0	0.7082	NA	ATR
CCDC28A	104.55	0.37	0.21	1.76	1.11	0	1.2956	NA	ATR
LOXL3	43.64	-0.56	0.32	-1.76	1.11	0	0.6792	NA	ATR
MCM3AP-AS1	17.37	0.81	0.46	1.76	1.11	0	1.7533	NA	ATR
STK39	216.85	0.26	0.15	1.76	1.11	0	1.1988	NA	ATR
OAT	442.06	0.5	0.28	1.76	1.11	0	1.4116	NA	ATR
ZSWIM8	209.45	-0.36	0.2	-1.76	1.11	0	0.781	NA	ATR
SRSF4	797.98	-0.2	0.11	-1.76	1.11	0	0.8704	NA	ATR
FBXO4	118.63	0.51	0.29	1.76	1.11	0	1.4223	NA	ATR
USP18	55.62	-1.1	0.63	-1.76	1.1	0	0.465	NA	isg
PIGT	346.44	-0.37	0.21	-1.76	1.1	0	0.7724	NA	ATR
SLC10A3	127.5	-0.3	0.17	-1.76	1.1	0	0.8132	NA	ATR
STARD8	72.55	-0.5	0.28	-1.76	1.1	0	0.7091	NA	ATR
HRH1	44.81	-0.64	0.37	-1.76	1.1	0	0.6403	NA	ATR
PLBD2	57.41	-0.66	0.38	-1.76	1.1	0	0.6316	NA	ATR
DCAF12L1	55.62	0.41	0.23	1.75	1.1	0	1.3253	NA	ATR
ZNF324	55.92	-0.46	0.26	-1.75	1.1	0	0.725	NA	ATR
GLRX	41.15	0.74	0.42	1.75	1.1	0	1.6741	NA	ATR
MED20	110.19	0.38	0.21	1.75	1.1	0	1.2976	NA	ATR
CTNNBIP1	145.11	-0.38	0.22	-1.75	1.1	0	0.7669	NA	ATR
IFI30	194.99	-1.62	0.93	-1.74	1.09	0	0.326	NA	isg
AK022915	67.24	0.47	0.27	1.75	1.09	0	1.3816	NA	ATR
TRMT61A	105.01	-0.53	0.3	-1.75	1.09	0	0.693	NA	ATR
PLEKHH3	95.14	-0.39	0.22	-1.75	1.09	0	0.764	NA	ATR
LACC1	100.56	-0.77	0.44	-1.75	1.09	0	0.5867	NA	ATR
IFITM10	14.68	-0.8	0.46	-1.74	1.09	0	0.5736	NA	ATR
DCAF12	1151.07	0.25	0.14	1.74	1.09	0	1.1854	NA	ATR
ZFAND3	451.89	-0.48	0.28	-1.74	1.09	0	0.7156	NA	ATR
TIMM44	252.84	-0.4	0.23	-1.74	1.09	0	0.76	NA	ATR
FDPS	732.4	0.36	0.2	1.74	1.09	0	1.279	NA	ATR
SQLE	469.23	0.29	0.17	1.74	1.09	0	1.2237	NA	ATR
RPA1	539.5	0.35	0.2	1.74	1.09	0	1.2717	NA	ATR
HINT1	575.86	0.49	0.28	1.74	1.09	0	1.4061	NA	ATR
MAP2K6	30.76	0.67	0.38	1.74	1.09	0	1.5878	NA	ATR
BC014180	153.36	-0.6	0.34	-1.74	1.09	0	0.6599	NA	ATR
KNTC1	432.81	0.38	0.22	1.74	1.09	0	1.3037	NA	ATR
ARL6IP1	1128.5	0.3	0.17	1.74	1.09	0	1.2284	NA	ATR
AGAP3	251.6	-0.49	0.28	-1.74	1.08	0	0.7124	NA	ATR
MED21	121.21	0.37	0.21	1.74	1.08	0	1.2899	NA	ATR
CCDC97	189.09	-0.37	0.21	-1.74	1.08	0	0.7762	NA	ATR
FBXO5	370.64	0.31	0.18	1.73	1.08	0	1.2366	NA	ATR
UBASH3B	332.25	-0.64	0.37	-1.73	1.08	0	0.6408	NA	ATR
NRN1	21.69	0.8	0.46	1.73	1.08	0	1.7379	NA	ATR
PGK1	1822.99	0.31	0.18	1.73	1.08	0	1.244	NA	ATR
SLC50A1	108.55	0.39	0.22	1.73	1.08	0	1.3069	NA	ATR
AK057657	104.59	0.36	0.21	1.73	1.08	0	1.2875	NA	ATR
NDUFB3	179.85	0.42	0.24	1.73	1.08	0	1.3407	NA	ATR
ABHD8	174.42	-0.51	0.29	-1.73	1.08	0	0.7034	NA	ATR
DTX4	24.69	-0.61	0.35	-1.73	1.08	0	0.6556	NA	ATR
FOXD2	22.92	-0.73	0.42	-1.73	1.08	0	0.6025	NA	ATR
UBE2E1	628.77	0.26	0.15	1.73	1.08	0	1.2013	NA	ATR
HDAC8	114.45	0.41	0.24	1.73	1.07	0	1.3252	NA	ATR
NCF2	207.81	-1.29	0.75	-1.73	1.07	0	0.4088	NA	ATR
JDP2	122.8	-0.32	0.19	-1.73	1.07	0	0.7985	NA	ATR
ORAOV1	74.64	-0.42	0.24	-1.72	1.07	0	0.7482	NA	ATR
GAL	113.76	0.41	0.24	1.72	1.07	0	1.3314	NA	ATR
HEBP2	601.06	0.32	0.19	1.72	1.07	0	1.2481	NA	ATR
PVRL1	70.49	-0.63	0.36	-1.72	1.07	0	0.6472	NA	ATR
TP53	39.85	-0.86	0.5	-1.72	1.07	0	0.5504	NA	ATR
FOXP4	300.39	-0.46	0.27	-1.72	1.07	0	0.7246	NA	ATR
WDR5B	49.83	0.47	0.28	1.72	1.07	0	1.3894	NA	ATR
KIF1C	288.92	-0.46	0.27	-1.72	1.07	0	0.7264	NA	ATR
SHB	51.25	-0.5	0.29	-1.72	1.07	0	0.7072	NA	ATR
NR2C1	118.84	0.34	0.2	1.72	1.07	0	1.2692	NA	ATR
ABHD13	90.14	0.39	0.23	1.72	1.07	0	1.3082	NA	ATR
ENTPD7	106.04	0.35	0.2	1.72	1.07	0	1.2745	NA	ATR
ARMCX1	111.96	0.38	0.22	1.72	1.07	0	1.3027	NA	ATR
TEX10	174.35	-0.33	0.19	-1.72	1.07	0	0.7981	NA	ATR
INO80	272.42	-0.41	0.24	-1.72	1.06	0	0.7548	NA	ATR
ESYT2	940.8	0.25	0.14	1.71	1.06	0	1.1868	NA	ATR
FGD5-AS1	543.81	0.33	0.2	1.71	1.06	0	1.2606	NA	ATR
PLEKHH1	72.71	-0.49	0.29	-1.71	1.06	0	0.7129	NA	ATR
CNOT3	412.16	-0.36	0.21	-1.71	1.06	0	0.7771	NA	ATR
EME1	131.85	0.4	0.23	1.71	1.06	0	1.3155	NA	ATR
NPDC1	193.95	-0.78	0.46	-1.71	1.06	0	0.5822	NA	ATR
SPTLC1	394.11	0.24	0.14	1.71	1.06	0	1.1794	NA	ATR
MED25	204.67	-0.44	0.26	-1.71	1.06	0	0.736	NA	ATR
DDX20	343.15	-0.27	0.16	-1.71	1.06	0	0.8313	NA	ATR
NUDT12	83.77	0.47	0.28	1.71	1.06	0	1.387	NA	ATR
TMEM134	34.54	-0.74	0.43	-1.71	1.06	0	0.5991	NA	ATR
TREM2	598.87	-0.77	0.45	-1.71	1.06	0	0.5849	NA	ATR
ZYX	1533.91	-0.56	0.33	-1.71	1.06	0	0.679	NA	ATR
CD300A	56.51	0.49	0.29	1.71	1.06	0	1.4063	NA	ATR
RANBP17	40.4	0.51	0.3	1.71	1.06	0	1.4231	NA	ATR
ZNF142	109.82	-0.44	0.26	-1.71	1.06	0	0.7376	NA	ATR
SELK	125.7	0.36	0.21	1.71	1.06	0	1.2809	NA	ATR
NLRX1	387.74	-0.38	0.22	-1.71	1.06	0	0.7682	NA	ATR
MMP14	824.36	-0.3	0.18	-1.71	1.06	0	0.8119	NA	ATR
KCNQ1	67.81	-0.51	0.3	-1.71	1.05	0	0.7042	NA	ATR
SNX14	472.14	0.31	0.18	1.7	1.05	0	1.2385	NA	ATR
TMEM222	179.34	-0.42	0.25	-1.7	1.05	0	0.7477	NA	ATR
AP1S1	303.26	0.32	0.19	1.7	1.05	0	1.2477	NA	ATR
LMBRD1	216.35	0.3	0.17	1.7	1.05	0	1.2274	NA	ATR
ITPRIP	100.03	-0.39	0.23	-1.7	1.05	0	0.761	NA	ATR
FAM46A	1886.8	0.39	0.23	1.7	1.05	0	1.3085	NA	ATR
DDX1	807.3	0.19	0.11	1.7	1.05	0	1.144	NA	ATR
CARS	440.75	-0.47	0.28	-1.7	1.05	0	0.7215	NA	ATR
PPP6R2	413.19	-0.3	0.18	-1.7	1.05	0	0.8111	NA	ATR
HERPUD1	207.96	-0.36	0.21	-1.7	1.05	0	0.7788	NA	ATR
GIMAP2	89.04	0.38	0.23	1.7	1.05	0	1.3036	NA	ATR
ING4	37.56	0.57	0.34	1.7	1.05	0	1.4886	NA	ATR
GALNT1	461.07	0.25	0.15	1.7	1.05	0	1.1871	NA	ATR
EPM2AIP1	169.21	0.35	0.21	1.7	1.05	0	1.2761	NA	ATR
SAT1	91.19	-0.64	0.37	-1.7	1.05	0	0.6439	NA	ATR
RMI2	90.86	0.45	0.27	1.69	1.05	0	1.368	NA	ATR
TUT1	125.84	-0.34	0.2	-1.69	1.04	0	0.7899	NA	ATR
FAM64A	43.93	-0.56	0.33	-1.69	1.04	0	0.6805	NA	ATR
ZDHHC13	126.75	0.37	0.22	1.69	1.04	0	1.2923	NA	ATR
AKNA	203.6	-0.5	0.3	-1.69	1.04	0	0.707	NA	ATR
SRSF1	2152.38	0.25	0.15	1.69	1.04	0	1.1881	NA	ATR
LMAN1	678.45	0.27	0.16	1.69	1.04	0	1.2085	NA	ATR
CSGALNACT2	53.08	-0.52	0.31	-1.69	1.04	0	0.6984	NA	ATR
AP3B1	565.79	0.37	0.22	1.69	1.04	0	1.288	NA	ATR
FLJ35024	20.22	-0.99	0.59	-1.69	1.04	0	0.5026	NA	ATR
LYL1	233.51	-0.62	0.37	-1.69	1.04	0	0.6527	NA	ATR
CENPI	56.53	0.56	0.33	1.68	1.04	0	1.4787	NA	ATR
SPATS2	46.81	-0.5	0.3	-1.68	1.03	0	0.7061	NA	ATR
TXNRD2	164	-0.35	0.21	-1.68	1.03	0	0.7852	NA	ATR
BBS1	45.26	-0.51	0.3	-1.68	1.03	0	0.7025	NA	ATR
PTPN9	253.54	-0.3	0.18	-1.68	1.03	0	0.8136	NA	ATR
FAM50A	467	-0.49	0.29	-1.68	1.03	0	0.7105	NA	ATR
ERN1	21.4	-1.19	0.71	-1.68	1.03	0	0.4381	NA	ATR
RPAP2	157.86	-0.42	0.25	-1.68	1.03	0	0.7486	NA	ATR
AK4	54.46	0.57	0.34	1.68	1.03	0	1.4863	NA	ATR
PPP1CB	722.16	0.27	0.16	1.68	1.03	0	1.209	NA	ATR
ARL1	296.43	0.25	0.15	1.68	1.03	0	1.1871	NA	ATR
CDC42BPB	200.41	-0.48	0.28	-1.68	1.03	0	0.7193	NA	ATR
ALAS1	586.53	-0.41	0.24	-1.68	1.03	0	0.7542	NA	ATR
LRSAM1	72.31	-0.4	0.24	-1.68	1.03	0	0.7591	NA	ATR
KIF21B	88.19	-0.72	0.43	-1.68	1.03	0	0.6073	NA	ATR
ITGA6	58.31	-0.71	0.42	-1.68	1.03	0	0.6134	NA	ATR
YBX3P1	59.72	-0.46	0.28	-1.68	1.03	0	0.7248	NA	ATR
ACTL6A	498.13	0.27	0.16	1.68	1.03	0	1.2057	NA	ATR
2006-09-01	159.56	0.3	0.18	1.68	1.03	0	1.2343	NA	ATR
XRCC5	3191.15	0.21	0.13	1.68	1.03	0	1.1594	NA	ATR
DTD2	48.82	0.53	0.32	1.67	1.03	0	1.4463	NA	ATR
PCDHB5	58.73	0.45	0.27	1.67	1.03	0	1.3687	NA	ATR
MYO1F	1631.27	-0.32	0.19	-1.67	1.03	0	0.7996	NA	ATR
DENND6A	157.6	0.37	0.22	1.67	1.03	0	1.2896	NA	ATR
CGRRF1	27.62	-0.64	0.38	-1.67	1.03	0	0.6405	NA	ATR
TSPAN2	17.89	-0.87	0.52	-1.67	1.02	0	0.5473	diffe2	ATR
RAD23A	1142.35	-0.47	0.28	-1.67	1.02	0	0.7202	NA	ATR
GATAD2A	561.38	-0.27	0.16	-1.67	1.02	0	0.8316	NA	ATR
CLDN15	44.15	-0.5	0.3	-1.67	1.02	0	0.7076	NA	ATR
TTC21B	68.1	0.47	0.28	1.67	1.02	0	1.3884	NA	ATR
CCNG2	61.88	0.63	0.38	1.67	1.02	0	1.5468	NA	ATR
ATN1	293.53	-0.28	0.17	-1.67	1.02	0	0.8209	NA	ATR
PSEN2	94.09	-0.34	0.2	-1.67	1.02	0	0.7895	NA	ATR
IFITM2	234.67	0.46	0.27	1.67	1.02	0	1.3723	NA	ATR
RASAL3	99.89	-0.33	0.2	-1.67	1.02	0	0.7933	NA	ATR
ANP32E	1622.7	0.3	0.18	1.67	1.02	0	1.2319	NA	ATR
ZNF408	103.36	-0.4	0.24	-1.67	1.02	0	0.7586	NA	ATR
PDRG1	151.64	-0.42	0.25	-1.67	1.02	0	0.7465	NA	ATR
PPP6C	524.82	0.2	0.12	1.67	1.02	0	1.1471	NA	ATR
PRMT3	113.18	0.36	0.21	1.66	1.02	0	1.2813	NA	ATR
VAC14	205.13	-0.45	0.27	-1.66	1.02	0	0.7345	NA	ATR
C6orf226	17.73	0.73	0.44	1.66	1.02	0	1.6561	NA	ATR
SYPL1	424.02	0.33	0.2	1.66	1.02	0	1.2563	NA	ATR
C5orf15	276.9	0.27	0.16	1.66	1.02	0	1.2032	NA	ATR
IRF5	576.13	-0.27	0.16	-1.66	1.02	0	0.8304	NA	ATR
DNAH10	14.3	-1.34	0.81	-1.66	1.02	0	0.3953	NA	ATR
HSF1	815.96	-0.43	0.26	-1.65	1.01	0	0.7405	diffe2	ATR
CA5BP1	44.99	-0.56	0.34	-1.66	1.01	0	0.6774	NA	ATR
CLIP1	242.08	-0.55	0.33	-1.66	1.01	0	0.682	NA	ATR
ITPK1	299.74	-0.4	0.24	-1.66	1.01	0	0.7603	NA	ATR
OLIG1	35.37	0.87	0.53	1.66	1.01	0	1.8329	NA	ATR
EPHX2	53.03	0.43	0.26	1.66	1.01	0	1.3459	NA	ATR
CCT2	1564.73	0.26	0.16	1.66	1.01	0	1.1973	NA	ATR
TMEM229B	115.46	-0.39	0.23	-1.66	1.01	0	0.7648	NA	ATR
PAPD7	225.83	0.28	0.17	1.66	1.01	0	1.2159	NA	ATR
RFX8	58.91	0.43	0.26	1.65	1.01	0	1.351	NA	ATR
CDC25B	152.19	-0.35	0.21	-1.65	1.01	0	0.7857	NA	ATR
CX3CR1	103.64	0.49	0.3	1.65	1.01	0	1.408	NA	ATR
GANAB	1719.72	0.31	0.19	1.65	1.01	0	1.2409	NA	ATR
PIP5K1C	336.72	-0.41	0.25	-1.65	1.01	0	0.7546	NA	ATR
FEM1A	218.48	-0.28	0.17	-1.65	1.01	0	0.8231	NA	ATR
PLAGL1	132.5	0.41	0.25	1.65	1.01	0	1.3248	NA	ATR
BZRAP1-AS1	95.89	-0.47	0.29	-1.65	1.01	0	0.7212	NA	ATR
PRIM2	214.9	0.26	0.16	1.65	1.01	0	1.1985	NA	ATR
LAT	71.31	-0.57	0.34	-1.65	1.01	0	0.6743	NA	ATR
MTHFD1L	517.34	-0.43	0.26	-1.65	1.01	0	0.7435	NA	ATR
CLEC16A	194.97	-0.33	0.2	-1.65	1.01	0	0.7976	NA	ATR
DHX34	128.52	-0.36	0.22	-1.65	1	0	0.7786	NA	ATR
RNF135	94.79	-0.35	0.21	-1.65	1	0	0.7847	NA	ATR
COL9A3	52.7	0.5	0.31	1.65	1	0	1.4181	NA	ATR
EMB	635.71	0.37	0.22	1.65	1	0	1.2882	NA	ATR
HNRNPA2B1	8938.18	0.28	0.17	1.65	1	0	1.217	NA	ATR
FRS3	24.23	-0.54	0.33	-1.65	1	0	0.6895	NA	ATR
ATG10	40.91	0.46	0.28	1.65	1	0	1.3772	NA	ATR
SBNO2	357.38	-0.34	0.2	-1.65	1	0	0.7925	NA	ATR
CTSK	32.83	0.5	0.3	1.65	1	0	1.4136	NA	ATR
CPSF3	670.45	0.3	0.18	1.64	1	0	1.2269	NA	ATR
PLOD2	40.97	0.56	0.34	1.64	1	0	1.4779	NA	ATR
TM2D3	89.88	0.49	0.3	1.64	1	0	1.4051	NA	ATR
CTSC	934.18	0.26	0.16	1.64	1	0	1.1976	NA	ATR
POLR2B	921.51	0.26	0.16	1.64	1	0	1.1996	NA	ATR
NUF2	343.64	0.3	0.18	1.64	1	0	1.2279	NA	ATR
ARMC5	213.4	-0.29	0.18	-1.64	1	0	0.8176	NA	ATR
DHRS13	67.94	-0.68	0.42	-1.64	0.99	0	0.6235	NA	ATR
CTTNBP2NL	57.85	-0.66	0.41	-1.64	0.99	0	0.631	NA	ATR
DPF2	297.75	-0.27	0.16	-1.64	0.99	0	0.8301	NA	ATR
ACTR6	90.11	0.33	0.2	1.64	0.99	0	1.2584	NA	ATR
HLX	255.76	0.56	0.34	1.64	0.99	0	1.4724	NA	ATR
CDC42EP1	63.99	-0.65	0.4	-1.64	0.99	0	0.6383	NA	ATR
ZNF559	71.18	0.39	0.24	1.64	0.99	0	1.3128	NA	ATR
SNHG10	36.65	0.52	0.32	1.64	0.99	0	1.4302	NA	ATR
ZC3H3	186.57	-0.4	0.24	-1.64	0.99	0	0.7579	NA	ATR
TMX3	388	0.27	0.17	1.64	0.99	0	1.2062	NA	ATR
EPB41L1	24.32	-0.73	0.44	-1.63	0.99	0	0.6041	NA	ATR
MXD1	76.11	-0.73	0.45	-1.63	0.99	0	0.6012	NA	ATR
2001-03-01	130.31	0.5	0.31	1.63	0.99	0	1.413	NA	ATR
TRMT10C	227.03	0.39	0.24	1.63	0.99	0	1.3103	NA	ATR
RBM19	148.94	-0.31	0.19	-1.63	0.99	0	0.8071	NA	ATR
REPIN1	439.46	-0.39	0.24	-1.63	0.99	0	0.7631	NA	ATR
MALAT1	5107.69	-0.77	0.47	-1.63	0.99	0	0.5846	NA	ATR
GLTPD1	107.4	-0.52	0.32	-1.63	0.99	0	0.6998	NA	ATR
ADAP1	549.69	-0.4	0.25	-1.63	0.99	0	0.7573	NA	ATR
MAP7D1	537.33	-0.37	0.23	-1.63	0.99	0	0.7723	NA	ATR
COG1	121.05	-0.37	0.23	-1.63	0.99	0	0.7732	NA	ATR
IDUA	78.91	-0.59	0.37	-1.63	0.99	0	0.6623	NA	ATR
LENG9	37.14	-0.47	0.29	-1.63	0.99	0	0.7218	NA	ATR
CSRNP1	90.43	-0.91	0.56	-1.64	0.99	0	0.5326	NA	ATR
RBCK1	525.36	-0.31	0.19	-1.63	0.98	0	0.8067	NA	isg
PARP1	2471.48	0.23	0.14	1.62	0.98	0	1.1733	diffe2	ATR
RARS2	250.92	0.25	0.15	1.63	0.98	0	1.1905	NA	ATR
NT5C1B-RDH14	54.65	0.38	0.23	1.63	0.98	0	1.2979	NA	ATR
ELMOD3	70.38	-0.36	0.22	-1.63	0.98	0	0.7779	NA	ATR
ZNF398	158.85	-0.32	0.2	-1.63	0.98	0	0.8016	NA	ATR
LGALS9	334.44	-0.35	0.21	-1.63	0.98	0	0.7858	NA	ATR
RGP1	34.52	-0.81	0.5	-1.62	0.98	0	0.5719	NA	ATR
ZNF592	321.1	-0.43	0.26	-1.62	0.98	0	0.7445	NA	ATR
PIEZO2	58.6	0.5	0.31	1.62	0.98	0	1.4177	NA	ATR
GPR85	36.37	0.51	0.31	1.62	0.98	0	1.4198	NA	ATR
C1GALT1	113.84	0.35	0.22	1.62	0.98	0	1.2747	NA	ATR
CCDC9	95.79	-0.38	0.24	-1.62	0.98	0	0.7678	NA	ATR
ZNF674	12.54	-0.79	0.49	-1.62	0.98	0	0.578	NA	ATR
MFN1	69.84	0.38	0.24	1.62	0.98	0	1.3032	NA	ATR
PTPN7	1561.16	-0.3	0.18	-1.62	0.98	0	0.814	NA	ATR
BAG2	142.42	0.34	0.21	1.62	0.98	0	1.2631	NA	ATR
ULK3	203.26	-0.37	0.23	-1.62	0.98	0	0.7738	NA	ATR
TAF3	138.51	-0.4	0.25	-1.62	0.98	0	0.7577	NA	ATR
DNM2	879.76	-0.26	0.16	-1.62	0.98	0	0.8334	NA	ATR
PHKB	368.53	0.31	0.19	1.62	0.97	0	1.2368	NA	ATR
SRFBP1	95.44	-0.45	0.28	-1.62	0.97	0	0.732	NA	ATR
KBTBD8	59.55	0.46	0.28	1.62	0.97	0	1.3742	NA	ATR
BLVRB	79.74	-0.54	0.33	-1.61	0.97	0	0.689	NA	ATR
ISG20L2	631.12	-0.43	0.27	-1.61	0.97	0	0.741	NA	ATR
USF2	394.08	-0.51	0.32	-1.61	0.97	0	0.7005	NA	ATR
SELT	117.18	0.35	0.22	1.61	0.97	0	1.2756	NA	ATR
TRPV2	142.47	-0.37	0.23	-1.61	0.97	0	0.7763	NA	ATR
OSCAR	23.24	-0.73	0.45	-1.61	0.97	0	0.6021	NA	ATR
AL831889	374.43	0.32	0.2	1.61	0.97	0	1.2508	NA	ATR
NSMAF	678.15	-0.22	0.14	-1.61	0.97	0	0.8574	NA	ATR
MMS22L	236.25	0.36	0.22	1.61	0.97	0	1.2818	NA	ATR
TMEM87B	153.92	-0.34	0.21	-1.61	0.97	0	0.7917	NA	ATR
PATL1	441.76	-0.46	0.29	-1.61	0.97	0	0.7254	NA	ATR
SUB1	1232.29	0.37	0.23	1.61	0.97	0	1.2921	NA	ATR
SOGA2	20.68	0.7	0.44	1.61	0.97	0	1.6289	NA	ATR
TNFAIP8	132.26	0.54	0.33	1.61	0.97	0	1.4498	NA	ATR
NAGLU	133.56	-0.32	0.2	-1.59	0.96	0	0.7983	diffe2	ATR
DOK1	230.96	-0.4	0.25	-1.61	0.96	0	0.76	NA	ATR
HDAC1	1115.6	0.32	0.2	1.6	0.96	0	1.2515	NA	ATR
ZNF493	31.34	0.6	0.38	1.6	0.96	0	1.5175	NA	ATR
ATP2B4	344.58	0.59	0.37	1.6	0.96	0	1.5034	NA	ATR
ETFDH	116.18	0.33	0.2	1.6	0.96	0	1.2531	NA	ATR
SCAMP4	149.74	-0.42	0.26	-1.6	0.96	0	0.7463	NA	ATR
MLC1	1174.63	0.56	0.35	1.6	0.96	0	1.4762	NA	ATR
AP1G2	136.9	-0.3	0.18	-1.6	0.96	0	0.8145	NA	ATR
AEN	172.36	-0.32	0.2	-1.6	0.96	0	0.8012	NA	ATR
SSR3	562.38	0.3	0.19	1.6	0.96	0	1.2344	NA	ATR
AIM1	52.81	0.91	0.57	1.6	0.96	0	1.8766	NA	ATR
EIF5	1399.69	-0.29	0.18	-1.6	0.96	0	0.8187	NA	ATR
CLPTM1	484.34	-0.42	0.26	-1.6	0.96	0	0.7495	NA	ATR
NRARP	55.82	-0.64	0.4	-1.6	0.96	0	0.6432	NA	ATR
FZD4	17.93	0.7	0.44	1.6	0.96	0	1.6266	NA	ATR
ADO	255.37	-0.24	0.15	-1.6	0.96	0	0.8476	NA	ATR
LBR	616.22	0.34	0.21	1.6	0.96	0	1.2652	NA	ATR
LOC100505876	209.66	0.32	0.2	1.6	0.96	0	1.2461	NA	ATR
TNFRSF1B	257.89	-0.33	0.21	-1.6	0.96	0	0.7949	NA	ATR
LOC441666	20.86	0.6	0.37	1.59	0.96	0	1.5126	NA	ATR
SFXN1	318.9	0.37	0.23	1.59	0.96	0	1.2894	NA	ATR
HBS1L	659.1	0.24	0.15	1.59	0.96	0	1.184	NA	ATR
POPDC3	20.56	0.68	0.43	1.59	0.96	0	1.6014	NA	ATR
C14orf80	178.39	-0.44	0.28	-1.59	0.96	0	0.7374	NA	ATR
C6orf106	843.03	-0.22	0.14	-1.59	0.96	0	0.8591	NA	ATR
LEMD2	348.78	-0.27	0.17	-1.59	0.96	0	0.828	NA	ATR
TMX1	442.35	0.3	0.19	1.59	0.95	0	1.2283	NA	isg
B3GALNT1	62.42	0.46	0.29	1.58	0.95	0	1.3743	NA	isg
GGH	322.11	0.42	0.26	1.59	0.95	0	1.3379	NA	ATR
C10orf11	67.36	-0.45	0.28	-1.59	0.95	0	0.7301	NA	ATR
PSIP1	549.95	0.23	0.15	1.59	0.95	0	1.1747	NA	ATR
SLC25A38	71.43	-0.4	0.25	-1.59	0.95	0	0.7553	NA	ATR
IBA57	91.12	-0.34	0.22	-1.59	0.95	0	0.7884	NA	ATR
BNIP3	67.48	0.58	0.36	1.59	0.95	0	1.4918	NA	ATR
NCAPH	505.76	0.22	0.14	1.59	0.95	0	1.1679	NA	ATR
UBALD1	86.85	-0.43	0.27	-1.59	0.95	0	0.7436	NA	ATR
CLNS1A	487.29	0.34	0.22	1.59	0.95	0	1.2674	NA	ATR
COPB1	973.95	0.24	0.15	1.59	0.95	0	1.1781	NA	ATR
CAMSAP1	297.4	-0.31	0.19	-1.59	0.95	0	0.8091	NA	ATR
SPPL2A	116.43	0.3	0.19	1.59	0.95	0	1.2288	NA	ATR
PLXNA1	154.61	-0.35	0.22	-1.59	0.95	0	0.7823	NA	ATR
INPP5D	1106.88	-0.3	0.19	-1.59	0.95	0	0.811	NA	ATR
NCALD	81.4	0.38	0.24	1.59	0.95	0	1.3035	NA	ATR
PLA2G15	205.6	-0.35	0.22	-1.59	0.95	0	0.7861	NA	ATR
MED15	515.65	-0.27	0.17	-1.59	0.95	0	0.828	NA	ATR
ARHGAP31	26	-0.83	0.53	-1.59	0.95	0	0.5614	NA	ATR
TPT1	2194.01	0.24	0.15	1.58	0.95	0	1.1847	NA	ATR
NDUFC1	411.18	0.42	0.27	1.58	0.95	0	1.3414	NA	ATR
MOB3A	333.8	-0.31	0.2	-1.58	0.95	0	0.805	NA	ATR
PENK	200.61	0.3	0.19	1.58	0.95	0	1.2309	NA	ATR
MSL3	66.51	0.37	0.23	1.58	0.95	0	1.2892	NA	ATR
NAPA	681.4	-0.31	0.19	-1.58	0.95	0	0.8075	NA	ATR
ALDH1L2	236.83	-0.56	0.35	-1.58	0.95	0	0.6797	NA	ATR
SLC43A2	47.74	-0.56	0.36	-1.58	0.95	0	0.6763	NA	ATR
GFER	171.68	-0.41	0.26	-1.58	0.95	0	0.755	NA	ATR
AKIRIN2	249.72	-0.29	0.18	-1.58	0.94	0	0.8172	NA	ATR
TMEM63A	183.38	-0.3	0.19	-1.58	0.94	0	0.8143	NA	ATR
AQP3	50.59	0.42	0.27	1.58	0.94	0	1.338	NA	ATR
THUMPD2	124.43	-0.46	0.29	-1.58	0.94	0	0.7256	NA	ATR
ST3GAL4-AS1	46.77	0.48	0.3	1.58	0.94	0	1.3952	NA	ATR
PDZD11	132.62	0.37	0.24	1.58	0.94	0	1.2964	NA	ATR
TUBE1	99.68	-0.59	0.37	-1.58	0.94	0	0.6643	NA	ATR
ANXA3	19.29	-1.05	0.67	-1.58	0.94	0	0.4815	NA	ATR
KIFC3	231.64	-0.42	0.26	-1.58	0.94	0	0.7489	NA	ATR
LDB1	191.75	-0.32	0.2	-1.58	0.94	0	0.7998	NA	ATR
LOC100130557	216.43	0.39	0.25	1.58	0.94	0	1.3148	NA	ATR
SMYD2	100.91	0.33	0.21	1.58	0.94	0	1.2564	NA	ATR
WDR92	102.12	0.32	0.2	1.58	0.94	0	1.2448	NA	ATR
HAAO	51.79	-0.6	0.38	-1.58	0.94	0	0.6588	NA	ATR
RNF113A	139.62	-0.34	0.22	-1.58	0.94	0	0.7903	NA	ATR
NBPF1	22.74	0.54	0.34	1.58	0.94	0	1.4561	NA	ATR
CES3	74.75	-0.58	0.37	-1.57	0.94	0	0.6683	NA	ATR
SLC39A10	85.84	0.48	0.31	1.57	0.94	0	1.3949	NA	ATR
SRSF6	742.94	0.22	0.14	1.57	0.94	0	1.1637	NA	ATR
CACTIN	168.98	-0.34	0.22	-1.57	0.94	0	0.7905	NA	ATR
SPTSSA	217.26	0.31	0.2	1.57	0.94	0	1.2419	NA	ATR
WDR25	30.22	-0.54	0.34	-1.57	0.94	0	0.6894	NA	ATR
CCL2	23.14	-0.98	0.62	-1.56	0.93	0	0.508	NA	isg
ORAI2	212.15	-0.31	0.2	-1.57	0.93	0	0.8073	NA	ATR
TRMT44	49.21	-0.39	0.25	-1.57	0.93	0	0.7652	NA	ATR
AHCYL1	685.51	-0.2	0.13	-1.57	0.93	0	0.8722	NA	ATR
COQ10B	100.45	-0.33	0.21	-1.57	0.93	0	0.7973	NA	ATR
SMPD2	114.53	-0.39	0.25	-1.57	0.93	0	0.7633	NA	ATR
NFE2L1	633.5	-0.35	0.22	-1.57	0.93	0	0.7867	NA	ATR
GUSB	514.48	-0.32	0.2	-1.57	0.93	0	0.8018	NA	ATR
OGFRL1	428.57	-0.31	0.2	-1.57	0.93	0	0.8087	NA	ATR
BNIP1	84.9	-0.33	0.21	-1.57	0.93	0	0.796	NA	ATR
PGAP1	21.06	0.66	0.42	1.57	0.93	0	1.5794	NA	ATR
ARPC3	265	0.28	0.18	1.57	0.93	0	1.2137	NA	ATR
TPP1	755.03	-0.4	0.25	-1.57	0.93	0	0.7583	NA	ATR
ZNF792	18.41	0.7	0.45	1.57	0.93	0	1.6247	NA	ATR
CDCA7L	315.48	0.36	0.23	1.57	0.93	0	1.2816	NA	ATR
FAM117A	97.91	-0.36	0.23	-1.57	0.93	0	0.7796	NA	ATR
HBEGF	92.03	-0.66	0.42	-1.56	0.93	0	0.6324	NA	ATR
PTK7	40.3	-0.52	0.33	-1.56	0.93	0	0.6996	NA	ATR
USP36	238.26	-0.28	0.18	-1.56	0.93	0	0.8209	NA	ATR
NKD1	30.01	-0.5	0.32	-1.56	0.93	0	0.7073	NA	ATR
TOX2	59.91	-0.55	0.35	-1.56	0.92	0	0.6821	NA	ATR
BTN3A2	48.44	0.45	0.29	1.56	0.92	0	1.3618	NA	ATR
BUB3	956.07	0.23	0.15	1.56	0.92	0	1.1721	NA	ATR
PTMS	186	-0.64	0.41	-1.56	0.92	0	0.6422	NA	ATR
ESD	418.57	0.26	0.17	1.56	0.92	0	1.1987	NA	ATR
ZFP69B	95.84	-0.54	0.35	-1.56	0.92	0	0.687	NA	ATR
CSRP1	512.91	-0.25	0.16	-1.55	0.92	0	0.8403	NA	ATR
FHOD1	292.8	-0.35	0.23	-1.55	0.92	0	0.7847	NA	ATR
BAG3	200.75	-0.3	0.19	-1.55	0.92	0	0.814	NA	ATR
CYB561D1	96.75	-0.34	0.22	-1.55	0.92	0	0.7895	NA	ATR
WDR85	194.72	-0.4	0.26	-1.55	0.92	0	0.759	NA	ATR
ASAH1	683.71	-0.39	0.25	-1.55	0.92	0	0.7624	NA	ATR
RNF121	98.81	-0.35	0.23	-1.55	0.92	0	0.7832	NA	ATR
SPI1	1338.99	-0.51	0.33	-1.55	0.92	0	0.7035	NA	ATR
RMND1	134.77	-0.39	0.25	-1.55	0.92	0	0.7644	NA	ATR
CASD1	73.27	0.4	0.26	1.55	0.92	0	1.3238	NA	ATR
PSKH1	200.14	-0.45	0.29	-1.55	0.92	0	0.7305	NA	ATR
PTGR2	51.03	0.42	0.27	1.55	0.92	0	1.3352	NA	ATR
POFUT2	116.6	-0.32	0.2	-1.55	0.92	0	0.8025	NA	ATR
FLNA	302.55	0.34	0.22	1.55	0.92	0	1.2668	NA	ATR
STX11	39.69	-0.59	0.38	-1.54	0.91	0	0.6647	NA	isg
CDK10	276.19	-0.3	0.19	-1.55	0.91	0	0.8137	NA	ATR
TMEM65	108.67	0.42	0.27	1.55	0.91	0	1.3354	NA	ATR
AAR2	210.54	0.26	0.17	1.55	0.91	0	1.1958	NA	ATR
RPL19P12	488.75	0.29	0.19	1.55	0.91	0	1.2217	NA	ATR
PAPSS2	55.17	0.44	0.29	1.55	0.91	0	1.3599	NA	ATR
SLC9A3R2	88.24	-0.49	0.32	-1.55	0.91	0	0.7101	NA	ATR
UBA2	558.41	0.29	0.19	1.55	0.91	0	1.2203	NA	ATR
TMEM175	116.77	-0.32	0.21	-1.55	0.91	0	0.7984	NA	ATR
NARFL	137.61	-0.33	0.21	-1.55	0.91	0	0.7954	NA	ATR
SLC35G1	15.28	0.75	0.49	1.55	0.91	0	1.6844	NA	ATR
TRIM8	191.54	-0.36	0.23	-1.54	0.91	0	0.7809	NA	ATR
SH3GL1	291.71	-0.39	0.26	-1.54	0.91	0	0.7608	NA	ATR
CAMK2B	24.98	-0.55	0.35	-1.54	0.91	0	0.6851	NA	ATR
PIGA	62.24	0.38	0.25	1.54	0.91	0	1.3039	NA	ATR
ISL2	39	-0.41	0.27	-1.54	0.91	0	0.7529	NA	ATR
SLC39A1	655.68	0.19	0.12	1.54	0.91	0	1.142	NA	ATR
KSR1	18.04	-1.06	0.69	-1.54	0.91	0	0.4795	NA	ATR
PON2	90.68	0.4	0.26	1.54	0.91	0	1.3155	NA	ATR
C1orf228	372.57	0.29	0.19	1.54	0.91	0	1.2196	NA	ATR
CAMK1	466.3	-0.48	0.31	-1.54	0.91	0	0.7174	NA	ATR
HDAC2	1392.06	0.24	0.16	1.54	0.91	0	1.1826	NA	ATR
TMEM69	109.08	0.3	0.19	1.54	0.91	0	1.229	NA	ATR
WDR91	300.57	0.23	0.15	1.54	0.91	0	1.1691	NA	ATR
ACTN1	2085.51	-0.28	0.18	-1.54	0.91	0	0.8216	NA	ATR
OPN3	59.76	0.43	0.28	1.54	0.91	0	1.345	NA	ATR
TBL3	252.56	-0.41	0.27	-1.54	0.91	0	0.7516	NA	ATR
TRAF4	110.37	-0.34	0.22	-1.54	0.91	0	0.7896	NA	ATR
CD84	59.95	0.36	0.23	1.54	0.91	0	1.2807	NA	ATR
PPA1	280.45	0.34	0.22	1.53	0.9	0	1.2676	NA	isg
RANBP6	212.49	0.39	0.26	1.54	0.9	0	1.3146	NA	ATR
E2F8	164.47	0.34	0.22	1.54	0.9	0	1.265	NA	ATR
STXBP1	53.06	-0.49	0.32	-1.54	0.9	0	0.7106	NA	ATR
AMY2B	57.77	0.5	0.33	1.54	0.9	0	1.4165	NA	ATR
PFKM	25.71	0.7	0.46	1.54	0.9	0	1.6276	NA	ATR
CD27-AS1	26.89	-0.58	0.38	-1.54	0.9	0	0.667	NA	ATR
C2CD2L	181	-0.34	0.22	-1.54	0.9	0	0.7928	NA	ATR
ARL15	23.11	0.62	0.41	1.53	0.9	0	1.5398	NA	ATR
HSF2	154.33	0.31	0.2	1.53	0.9	0	1.2379	NA	ATR
PRUNE	153.01	0.34	0.22	1.53	0.9	0	1.2699	NA	ATR
SLC25A15	159.44	0.32	0.21	1.53	0.9	0	1.2482	NA	ATR
AGXT2L2	101.43	-0.32	0.21	-1.53	0.9	0	0.7999	NA	ATR
OSTC	199.66	0.47	0.3	1.53	0.9	0	1.3822	NA	ATR
MCM6	1104.81	0.21	0.14	1.53	0.9	0	1.1562	NA	ATR
OGFOD2	96.88	-0.32	0.21	-1.53	0.9	0	0.8021	NA	ATR
BIN2	243.13	-0.42	0.28	-1.53	0.9	0	0.7459	NA	ATR
FGFRL1	279.61	-0.4	0.26	-1.53	0.9	0	0.7581	NA	ATR
TICAM1	66.98	-0.42	0.28	-1.53	0.9	0	0.7452	NA	ATR
C10orf114	164.25	0.31	0.2	1.53	0.9	0	1.2414	NA	ATR
ZNF74	56.55	-0.38	0.25	-1.53	0.9	0	0.7686	NA	ATR
LAPTM4B	403.4	0.21	0.14	1.53	0.9	0	1.1559	NA	ATR
SOWAHD	41.19	-0.48	0.32	-1.53	0.9	0	0.7148	NA	ATR
NAPEPLD	29.82	0.51	0.33	1.53	0.9	0	1.4223	NA	ATR
ITGB2	2395.04	-0.43	0.28	-1.53	0.9	0	0.7436	NA	ATR
ANK2	47.42	-0.65	0.43	-1.52	0.9	0	0.6366	NA	ATR
AK090593	35.66	0.42	0.28	1.52	0.89	0	1.3419	NA	ATR
PDHB	362.03	0.23	0.15	1.52	0.89	0	1.1748	NA	ATR
TOP3A	84.43	-0.41	0.27	-1.52	0.89	0	0.7513	NA	ATR
ATXN2	204.77	-0.31	0.2	-1.52	0.89	0	0.808	NA	ATR
UBE2G1	171.04	0.27	0.18	1.52	0.89	0	1.207	NA	ATR
KEAP1	647.13	-0.38	0.25	-1.52	0.89	0	0.7694	NA	ATR
NUP85	497.37	0.29	0.19	1.52	0.89	0	1.2257	NA	ATR
AK130294	29.25	-0.49	0.32	-1.52	0.89	0	0.7123	NA	ATR
DUSP6	170.2	-0.48	0.31	-1.52	0.89	0	0.718	NA	ATR
MRM1	52.94	-0.44	0.29	-1.52	0.89	0	0.737	NA	ATR
EXOC7	598.02	-0.23	0.15	-1.52	0.89	0	0.8537	NA	ATR
ZNF770	143.43	-0.28	0.19	-1.52	0.89	0	0.8222	NA	ATR
MATK	55.37	-0.69	0.46	-1.52	0.89	0	0.6191	NA	ATR
GTF3A	776.9	0.22	0.15	1.52	0.89	0	1.1666	NA	ATR
RNF130	420.91	-0.59	0.39	-1.52	0.89	0	0.6623	NA	ATR
RHOU	237.19	-0.35	0.23	-1.52	0.89	0	0.7844	NA	ATR
KRBA1	46.37	-0.4	0.26	-1.52	0.89	0	0.7592	NA	ATR
SIPA1L1	45.54	-0.62	0.41	-1.52	0.89	0	0.6513	NA	ATR
COTL1	1813.1	-0.46	0.3	-1.51	0.89	0	0.7278	NA	ATR
PDCL	111.83	0.32	0.21	1.51	0.89	0	1.2494	NA	ATR
RAB11A	504.7	0.27	0.18	1.51	0.89	0	1.2094	NA	ATR
COL6A1	163.19	-0.37	0.24	-1.51	0.89	0	0.7748	NA	ATR
DHRS3	41.5	-0.51	0.34	-1.51	0.89	0	0.703	NA	ATR
ZNFX1	328.98	-0.42	0.28	-1.51	0.88	0	0.745	NA	isg
CDC42	279.36	0.29	0.19	1.5	0.88	0	1.2241	diffe2	ATR
RAB2A	666.47	0.26	0.17	1.51	0.88	0	1.1945	NA	ATR
CKB	260.82	0.32	0.21	1.51	0.88	0	1.2448	NA	ATR
MEST	93.91	0.39	0.26	1.51	0.88	0	1.311	NA	ATR
ACSF2	80.72	0.38	0.25	1.51	0.88	0	1.3029	NA	ATR
DCAF13P3	40.24	0.52	0.34	1.51	0.88	0	1.4345	NA	ATR
MORC2	353.27	-0.24	0.16	-1.51	0.88	0	0.8497	NA	ATR
GGA1	258.95	-0.32	0.21	-1.51	0.88	0	0.8001	NA	ATR
TNRC18	767.34	-0.34	0.23	-1.51	0.88	0	0.7875	NA	ATR
MRE11A	205.04	0.33	0.22	1.51	0.88	0	1.2577	NA	ATR
NFE2L2	615.31	-0.41	0.27	-1.51	0.88	0	0.7518	NA	ATR
BLVRA	260.61	0.29	0.19	1.51	0.88	0	1.2187	NA	ATR
LOC440311	103.74	-0.42	0.28	-1.51	0.88	0	0.7476	NA	ATR
PRKRA	18.73	-0.56	0.37	-1.51	0.88	0	0.6776	NA	ATR
PSME2	237.38	0.42	0.28	1.51	0.88	0	1.342	NA	ATR
BCAT2	128.14	-0.49	0.33	-1.51	0.88	0	0.7116	NA	ATR
UQCC	154.82	-0.33	0.22	-1.51	0.88	0	0.7952	NA	ATR
PPIP5K2	428.59	0.29	0.19	1.51	0.88	0	1.2213	NA	ATR
ZNF16	61.17	-0.41	0.27	-1.51	0.88	0	0.7521	NA	ATR
PIAS4	78.26	-0.37	0.25	-1.51	0.88	0	0.7711	NA	ATR
DNAJB6	187.72	0.37	0.25	1.51	0.88	0	1.2961	NA	ATR
ZNF639	154.22	0.37	0.25	1.51	0.88	0	1.2951	NA	ATR
DMTF1	269.45	0.42	0.28	1.5	0.88	0	1.3384	NA	ATR
WT1-AS	24.7	0.55	0.37	1.5	0.88	0	1.4659	NA	ATR
SHQ1	97.49	0.33	0.22	1.5	0.88	0	1.2572	NA	ATR
ZHX2	55.9	-0.36	0.24	-1.5	0.88	0	0.7808	NA	ATR
SCAMP1	124.75	0.36	0.24	1.5	0.88	0	1.281	NA	ATR
MEPCE	467.32	-0.35	0.24	-1.5	0.88	0	0.7825	NA	ATR
ARSK	15.65	0.7	0.47	1.5	0.88	0	1.6247	NA	ATR
FRA10AC1	124.48	-0.38	0.25	-1.5	0.88	0	0.7678	NA	ATR
ONECUT2	254.2	0.54	0.36	1.5	0.88	0	1.4583	NA	ATR
ZNF768	305.1	-0.32	0.21	-1.5	0.88	0	0.8029	NA	ATR
DIAPH3	241.61	0.24	0.16	1.49	0.87	0	1.1842	diffe2	ATR
CASP4	287.13	0.28	0.19	1.5	0.87	0	1.2125	NA	ATR
GPKOW	161.48	-0.34	0.22	-1.5	0.87	0	0.7924	NA	ATR
LENG1	59.14	-0.37	0.24	-1.5	0.87	0	0.7752	NA	ATR
ISOC1	147.88	0.26	0.17	1.5	0.87	0	1.1985	NA	ATR
NAA60	226.17	-0.3	0.2	-1.5	0.87	0	0.8106	NA	ATR
COX10	56.52	-0.4	0.27	-1.5	0.87	0	0.7592	NA	ATR
CDC6	495.84	0.23	0.15	1.5	0.87	0	1.1736	NA	ATR
IGSF1	53.71	0.59	0.39	1.5	0.87	0	1.5033	NA	ATR
DNM1	145.11	0.3	0.2	1.5	0.87	0	1.2324	NA	ATR
PRSS12	577.77	0.43	0.29	1.5	0.87	0	1.3503	NA	ATR
JMJD6	194.51	-0.33	0.22	-1.5	0.87	0	0.7975	NA	ATR
EEPD1	23.15	-0.59	0.4	-1.5	0.87	0	0.6625	NA	ATR
MARCKS	61.64	-0.51	0.34	-1.5	0.87	0	0.7036	NA	ATR
CBX4	371.13	-0.39	0.26	-1.5	0.87	0	0.7647	NA	ATR
DCAF15	302.79	-0.25	0.17	-1.5	0.87	0	0.8394	NA	ATR
PITHD1	229.38	-0.35	0.23	-1.5	0.87	0	0.7864	NA	ATR
NPC1	130.43	0.29	0.2	1.49	0.87	0	1.2268	NA	ATR
ZNF319	69.46	-0.45	0.3	-1.49	0.87	0	0.7297	NA	ATR
FLOT2	1102.54	-0.49	0.33	-1.49	0.87	0	0.7102	NA	ATR
ST8SIA4	59.19	0.49	0.33	1.49	0.87	0	1.4018	NA	ATR
TIGD7	43.17	0.39	0.26	1.49	0.87	0	1.3134	NA	ATR
GSAP	41.74	-0.46	0.3	-1.49	0.87	0	0.7295	NA	ATR
TSPAN32	41.6	0.42	0.28	1.49	0.87	0	1.3397	NA	ATR
ARRDC2	148.24	-0.27	0.18	-1.49	0.87	0	0.8316	NA	ATR
GPC4	122.89	0.37	0.25	1.49	0.87	0	1.2918	NA	ATR
PROS1	81.58	0.52	0.35	1.49	0.87	0	1.436	NA	ATR
BRI3	384.6	-0.54	0.36	-1.49	0.86	0	0.6896	NA	ATR
AK311380	55.47	-0.82	0.55	-1.49	0.86	0	0.5677	NA	ATR
CLTC	2327.67	0.24	0.16	1.49	0.86	0	1.1816	NA	ATR
EIF4G2	6080.99	0.24	0.16	1.49	0.86	0	1.1847	NA	ATR
UBE2J1	965.47	0.2	0.13	1.49	0.86	0	1.1489	NA	ATR
HNRNPU-AS1	448.94	0.32	0.21	1.49	0.86	0	1.2472	NA	ATR
ZNF76	240.55	-0.27	0.18	-1.48	0.86	0	0.8271	NA	ATR
CPNE2	355.79	-0.32	0.22	-1.48	0.86	0	0.7999	NA	ATR
SGTA	509.86	-0.4	0.27	-1.48	0.86	0	0.757	NA	ATR
DNAJA4	379.27	-0.22	0.15	-1.48	0.86	0	0.8592	NA	ATR
SYNCRIP	902.16	0.18	0.12	1.48	0.86	0	1.1364	NA	ATR
FAM179B	113.66	-0.57	0.39	-1.48	0.86	0	0.672	NA	ATR
AIP	369.77	0.26	0.18	1.48	0.86	0	1.1985	NA	ATR
NUDT15	101.04	0.3	0.2	1.48	0.86	0	1.2303	NA	ATR
USO1	422.16	0.31	0.21	1.48	0.86	0	1.2388	NA	ATR
C1orf50	236.2	-0.29	0.19	-1.48	0.86	0	0.8188	NA	ATR
C19orf47	92.55	-0.36	0.25	-1.48	0.86	0	0.7766	NA	ATR
HSPG2	86.02	-0.53	0.36	-1.48	0.86	0	0.6923	NA	ATR
MRPS31P5	26.44	-0.53	0.36	-1.48	0.86	0	0.6943	NA	ATR
ZMYM1	82.32	0.45	0.31	1.48	0.86	0	1.3693	NA	ATR
PARD6G	26.09	-0.49	0.33	-1.48	0.86	0	0.7113	NA	ATR
DNAJC1	633.67	-0.32	0.22	-1.48	0.86	0	0.7994	NA	ATR
PKM	2624.97	-0.43	0.29	-1.48	0.86	0	0.74	NA	ATR
VPS36	491.15	0.22	0.15	1.48	0.86	0	1.1683	NA	ATR
DDX18	394.06	0.22	0.15	1.48	0.86	0	1.1639	NA	ATR
DDX52	256.27	0.26	0.18	1.48	0.86	0	1.1997	NA	ATR
IRF2BPL	91.89	-0.54	0.37	-1.48	0.86	0	0.6869	NA	ATR
RABL5	56.6	-0.35	0.24	-1.48	0.86	0	0.7834	NA	ATR
PHF10	587.86	0.34	0.23	1.48	0.85	0	1.2635	NA	ATR
CD33	252.64	-0.4	0.27	-1.48	0.85	0	0.7604	NA	ATR
AUH	40.65	0.52	0.35	1.48	0.85	0	1.434	NA	ATR
HCN2	40.69	-0.61	0.41	-1.48	0.85	0	0.6553	NA	ATR
METAP1	368.99	0.24	0.16	1.48	0.85	0	1.1773	NA	ATR
KLF10	232.19	-0.59	0.4	-1.47	0.85	0	0.6621	NA	ATR
PPDPF	1232.65	-0.55	0.38	-1.47	0.85	0	0.6811	NA	ATR
ZCCHC6	184.56	-0.68	0.46	-1.47	0.85	0	0.6227	NA	ATR
DDX3Y	703.1	0.34	0.23	1.47	0.85	0	1.2692	NA	ATR
UBXN11	136.34	-0.41	0.28	-1.47	0.85	0	0.7529	NA	ATR
NDUFS2	1165.82	0.17	0.11	1.47	0.85	0	1.1237	NA	ATR
PEA15	557.9	-0.41	0.28	-1.47	0.85	0	0.7504	NA	ATR
SNHG8	322	-0.38	0.26	-1.47	0.85	0	0.7677	NA	ATR
ACPP	31.86	0.52	0.35	1.47	0.85	0	1.435	NA	ATR
CR936688	58.13	0.39	0.27	1.47	0.85	0	1.3108	NA	ATR
HIATL1	490.75	0.26	0.18	1.47	0.85	0	1.1999	NA	ATR
POLL	105.09	-0.3	0.2	-1.47	0.85	0	0.8114	NA	ATR
MFI2	58.19	-0.43	0.29	-1.47	0.85	0	0.7433	NA	ATR
NUP107	522.71	0.23	0.16	1.47	0.85	0	1.1729	NA	ATR
HNRNPK	991.65	0.19	0.13	1.47	0.85	0	1.1406	NA	ATR
TMEM218	103.78	0.33	0.23	1.47	0.85	0	1.2602	NA	ATR
SUGP1	200.22	-0.28	0.19	-1.47	0.85	0	0.8263	NA	ATR
TCTN1	72.46	-0.37	0.25	-1.47	0.85	0	0.7735	NA	ATR
CLN6	567.3	-0.41	0.28	-1.47	0.85	0	0.7543	NA	ATR
ACVR1B	73.81	-0.34	0.23	-1.47	0.85	0	0.7925	NA	ATR
D2HGDH	54.76	-0.44	0.3	-1.47	0.85	0	0.7394	NA	ATR
SNX29	46.95	-0.5	0.34	-1.47	0.85	0	0.7091	NA	ATR
TCP1	1371.38	0.25	0.17	1.47	0.85	0	1.1908	NA	ATR
AGO2	91.86	-0.3	0.2	-1.47	0.85	0	0.815	NA	ATR
TLR6	29.54	-0.53	0.36	-1.47	0.85	0	0.6904	NA	ATR
ZC3H6	94.63	-0.59	0.4	-1.47	0.85	0	0.663	NA	ATR
PRR14	257.73	-0.37	0.26	-1.47	0.85	0	0.7711	NA	ATR
PAICS	906.99	0.31	0.21	1.46	0.84	0	1.2366	NA	ATR
WDR4	74.89	0.34	0.23	1.46	0.84	0	1.2686	NA	ATR
SUMF2	307.78	0.28	0.19	1.46	0.84	0	1.2145	NA	ATR
ABCC6	61.9	-0.41	0.28	-1.46	0.84	0	0.7505	NA	ATR
CST3	1245.33	-0.63	0.43	-1.46	0.84	0	0.648	NA	ATR
HNRNPH1	2820.51	0.3	0.2	1.46	0.84	0	1.2279	NA	ATR
MEIS2	77.83	0.35	0.24	1.46	0.84	0	1.2718	NA	ATR
LYSMD1	19.62	0.66	0.45	1.46	0.84	0	1.5764	NA	ATR
AASDHPPT	269.86	0.25	0.17	1.46	0.84	0	1.1895	NA	ATR
CPT1A	632.52	-0.42	0.29	-1.46	0.84	0	0.7457	NA	ATR
HELLS	149.75	0.39	0.27	1.46	0.84	0	1.3132	NA	ATR
MANF	505.54	0.36	0.25	1.46	0.84	0	1.2874	NA	ATR
FAM83D	119.52	0.34	0.23	1.46	0.84	0	1.2644	NA	ATR
CYTH1	154.72	-0.24	0.16	-1.46	0.84	0	0.8474	NA	ATR
GNPAT	815.25	0.24	0.17	1.46	0.84	0	1.1831	NA	ATR
BAX	302.18	-0.31	0.22	-1.46	0.84	0	0.8045	NA	ATR
MBOAT7	201.92	-0.42	0.29	-1.46	0.84	0	0.7465	NA	ATR
KLHL21	140.76	-0.3	0.2	-1.46	0.84	0	0.8147	NA	ATR
SCAF1	562.06	-0.45	0.31	-1.46	0.84	0	0.7319	NA	ATR
PDIA3	813.97	0.36	0.25	1.46	0.84	0	1.2863	NA	ATR
LONRF3	33.31	-0.47	0.32	-1.45	0.84	0	0.7239	NA	ATR
BC067244	231.69	0.29	0.2	1.45	0.84	0	1.22	NA	ATR
TMTC4	87.7	0.34	0.23	1.45	0.84	0	1.2641	NA	ATR
LRRFIP1	696.95	-0.2	0.14	-1.45	0.84	0	0.8689	NA	ATR
LMNA	2226.76	-0.26	0.18	-1.45	0.84	0	0.8353	NA	ATR
OTUD7B	153.23	-0.51	0.35	-1.45	0.84	0	0.7012	NA	ATR
CHCHD10	505.8	-0.63	0.43	-1.45	0.84	0	0.6473	NA	ATR
AP3D1	1298.35	-0.28	0.19	-1.45	0.84	0	0.8227	NA	ATR
EVI2A	126.64	0.37	0.26	1.45	0.84	0	1.2951	NA	ATR
NLRC5	261.78	-0.28	0.2	-1.44	0.83	0	0.8209	NA	isg
FBXO16	27.87	0.48	0.33	1.45	0.83	0	1.3952	NA	ATR
PSAT1	404.7	-0.38	0.26	-1.45	0.83	0	0.7707	NA	ATR
TACC2	33.38	-0.46	0.32	-1.45	0.83	0	0.7247	NA	ATR
MARK2	333.95	-0.32	0.22	-1.45	0.83	0	0.8038	NA	ATR
EGLN1	593.81	0.21	0.14	1.45	0.83	0	1.1547	NA	ATR
KYNU	160.29	0.39	0.27	1.45	0.83	0	1.3072	NA	ATR
SUPT4H1	295.11	0.23	0.16	1.45	0.83	0	1.1692	NA	ATR
CCDC27	27.9	-0.48	0.33	-1.45	0.83	0	0.7151	NA	ATR
DUS3L	325.98	-0.34	0.23	-1.45	0.83	0	0.7904	NA	ATR
ANKRD13D	467.21	-0.44	0.3	-1.45	0.83	0	0.7365	NA	ATR
HOMER1	21.71	0.56	0.39	1.45	0.83	0	1.4723	NA	ATR
CRAT	141.91	-0.42	0.29	-1.45	0.83	0	0.7477	NA	ATR
SUPT16H	1070.69	0.24	0.16	1.45	0.83	0	1.1777	NA	ATR
C4orf3	287.11	0.29	0.2	1.45	0.83	0	1.2247	NA	ATR
FAM163A	20.54	0.78	0.54	1.45	0.83	0	1.7147	NA	ATR
DHRS11	19.69	0.56	0.39	1.45	0.83	0	1.4782	NA	ATR
PTRHD1	147.6	0.33	0.23	1.45	0.83	0	1.2607	NA	ATR
TBC1D12	110.02	0.5	0.34	1.45	0.83	0	1.4118	NA	ATR
LINC00938	96.42	0.43	0.3	1.45	0.83	0	1.3486	NA	ATR
BDH2	19.68	0.57	0.4	1.45	0.83	0	1.4896	NA	ATR
GYG2	81.15	0.34	0.23	1.44	0.83	0	1.2629	NA	ATR
NUDT16L1	258.24	-0.37	0.25	-1.44	0.83	0	0.7749	NA	ATR
TESK1	80.77	-0.42	0.29	-1.44	0.83	0	0.7457	NA	ATR
KCTD9	37.56	0.41	0.28	1.44	0.83	0	1.3291	NA	ATR
PELP1	239.21	-0.37	0.26	-1.44	0.83	0	0.7718	NA	ATR
KDM6B	64.55	-0.78	0.54	-1.44	0.83	0	0.5814	NA	ATR
FGFR1OP	215.3	0.28	0.2	1.44	0.83	0	1.2153	NA	ATR
VPS37A	184.65	-0.38	0.27	-1.44	0.83	0	0.7667	NA	ATR
VEGFB	152.99	-0.65	0.45	-1.44	0.83	0	0.6385	NA	ATR
VIPAS39	121.52	0.3	0.21	1.44	0.83	0	1.2292	NA	ATR
HOTAIRM1	16.19	0.58	0.4	1.44	0.83	0	1.491	NA	ATR
LOC100288637	88.83	0.43	0.3	1.44	0.82	0	1.3507	NA	ATR
SLC27A1	30.79	-0.43	0.3	-1.44	0.82	0	0.7406	NA	ATR
ZC3H7B	608.12	-0.28	0.2	-1.44	0.82	0	0.823	NA	ATR
SAFB2	526.13	-0.24	0.17	-1.44	0.82	0	0.8462	NA	ATR
ZNF791	67.29	-0.51	0.35	-1.44	0.82	0	0.7023	NA	ATR
CLUH	315.25	-0.39	0.27	-1.44	0.82	0	0.7616	NA	ATR
N4BP1	187.16	-0.43	0.3	-1.44	0.82	0	0.7412	NA	ATR
SOD1	1425.03	0.31	0.21	1.44	0.82	0	1.2362	NA	ATR
ROGDI	295.07	-0.43	0.3	-1.44	0.82	0	0.7421	NA	ATR
WDR81	131.09	-0.33	0.23	-1.44	0.82	0	0.7944	NA	ATR
ZC3H18	410.69	-0.29	0.2	-1.44	0.82	0	0.8196	NA	ATR
R3HDM4	259.81	-0.23	0.16	-1.43	0.82	0	0.8506	NA	ATR
CYB5R1	98.59	-0.3	0.21	-1.43	0.82	0	0.8131	NA	ATR
PRKAR2B	153.16	0.53	0.37	1.43	0.82	0	1.4391	NA	ATR
PTTG1	252.67	0.36	0.25	1.43	0.82	0	1.2792	NA	ATR
PRAME	515.81	0.28	0.2	1.43	0.82	0	1.2144	NA	ATR
NXN	135.42	-0.35	0.25	-1.43	0.82	0	0.7832	NA	ATR
BEST1	55.36	-0.61	0.43	-1.43	0.82	0	0.6548	NA	ATR
RNGTT	281.41	0.3	0.21	1.43	0.82	0	1.2334	NA	ATR
GLIPR2	189.53	-0.26	0.18	-1.43	0.82	0	0.8352	NA	ATR
HMGCS1	500.24	0.59	0.41	1.43	0.82	0	1.5084	NA	ATR
PTRH1	25.08	-0.61	0.43	-1.43	0.82	0	0.6548	NA	ATR
DNAL1	51.85	0.38	0.27	1.43	0.82	0	1.3026	NA	ATR
SP100	365.63	-0.51	0.35	-1.43	0.81	0	0.7045	NA	isg
TESC	34.81	-0.46	0.32	-1.43	0.81	0	0.7252	NA	ATR
LPCAT2	331.91	0.3	0.21	1.43	0.81	0	1.2345	NA	ATR
C19orf68	39.49	-0.45	0.32	-1.43	0.81	0	0.7306	NA	ATR
ZNF213	85.08	-0.37	0.26	-1.43	0.81	0	0.7723	NA	ATR
ACADS	94.73	-0.38	0.27	-1.43	0.81	0	0.767	NA	ATR
HSPA2	35.65	0.48	0.34	1.43	0.81	0	1.3943	NA	ATR
IRAK1	1484.21	-0.45	0.31	-1.43	0.81	0	0.7339	NA	ATR
NCOR2	781.31	-0.36	0.25	-1.43	0.81	0	0.7773	NA	ATR
PIM3	339.81	-0.26	0.18	-1.43	0.81	0	0.8369	NA	ATR
ADIPOR1	468.92	0.2	0.14	1.43	0.81	0	1.1468	NA	ATR
STX7	177.74	0.27	0.19	1.43	0.81	0	1.2025	NA	ATR
C19orf44	22.64	-0.49	0.35	-1.42	0.81	0	0.7104	NA	ATR
SNRPG	28.71	0.53	0.37	1.42	0.81	0	1.4476	NA	ATR
TAB2	478.97	-0.34	0.24	-1.42	0.81	0	0.7881	NA	ATR
SLC43A1	195.83	-0.4	0.28	-1.42	0.81	0	0.7564	NA	ATR
SCAP	318.49	-0.29	0.2	-1.42	0.81	0	0.8176	NA	ATR
CYP2R1	24.61	-0.64	0.45	-1.42	0.81	0	0.6398	NA	ATR
PI4KB	841.09	-0.23	0.16	-1.42	0.81	0	0.8519	NA	ATR
PEX7	49.89	-0.38	0.27	-1.42	0.81	0	0.7669	NA	ATR
UBL4A	320.63	-0.36	0.25	-1.42	0.81	0	0.7802	NA	ATR
GANC	145.08	0.27	0.19	1.42	0.81	0	1.2045	NA	ATR
MAGEH1	26.63	0.48	0.34	1.42	0.81	0	1.3912	NA	ATR
SESN3	202.63	0.39	0.28	1.42	0.81	0	1.3141	NA	ATR
DENND1A	321.99	-0.26	0.18	-1.42	0.81	0	0.8359	NA	ATR
GLUL	886.43	0.2	0.14	1.42	0.81	0	1.1459	NA	ATR
CALR	8514.44	0.3	0.21	1.42	0.81	0	1.2279	NA	ATR
GTF2B	225.9	0.24	0.17	1.42	0.81	0	1.1839	NA	ATR
TGFB1	504.47	-0.6	0.42	-1.42	0.8	0	0.6619	diffe2	ATR
GATA2	115.02	-0.39	0.27	-1.42	0.8	0	0.7648	diffe2	ATR
GAB3	48.02	-0.42	0.29	-1.41	0.8	0	0.7497	diffe2	ATR
MYH10	74.95	0.36	0.25	1.42	0.8	0	1.2842	NA	ATR
RANBP10	191.05	-0.36	0.25	-1.42	0.8	0	0.7792	NA	ATR
CBX6	296.62	-0.39	0.28	-1.42	0.8	0	0.7633	NA	ATR
SAPCD2	422.46	-0.39	0.27	-1.42	0.8	0	0.7647	NA	ATR
YPEL5	116.47	0.36	0.26	1.42	0.8	0	1.2863	NA	ATR
POLR3D	178.66	-0.29	0.21	-1.41	0.8	0	0.8176	NA	ATR
ZFC3H1	204.22	0.42	0.3	1.41	0.8	0	1.3368	NA	ATR
FYN	103.54	-0.41	0.29	-1.41	0.8	0	0.7533	NA	ATR
TSC2	279.59	-0.28	0.19	-1.41	0.8	0	0.8262	NA	ATR
SEC31A	606.86	0.32	0.23	1.41	0.8	0	1.2503	NA	ATR
CEP72	90.05	-0.35	0.24	-1.41	0.8	0	0.7869	NA	ATR
NEURL1B	58.74	-0.56	0.4	-1.41	0.8	0	0.6771	NA	ATR
PTPLA	70.21	0.52	0.37	1.41	0.8	0	1.4348	NA	ATR
ALKBH4	77.42	-0.39	0.28	-1.41	0.8	0	0.7633	NA	ATR
RNPEPL1	404.37	-0.38	0.27	-1.41	0.8	0	0.7674	NA	ATR
EEF1A2	616.9	-0.41	0.29	-1.41	0.8	0	0.7546	NA	ATR
RNF138	222.14	0.27	0.19	1.41	0.8	0	1.2023	NA	ATR
TCEAL3	51.71	0.37	0.26	1.41	0.8	0	1.2894	NA	ATR
CDK2	422.93	0.25	0.18	1.41	0.8	0	1.1884	NA	ATR
TOB2	132.61	-0.34	0.24	-1.41	0.8	0	0.7891	NA	ATR
NXT2	171.93	0.28	0.2	1.41	0.8	0	1.2153	NA	ATR
TIA1	374.79	0.32	0.23	1.41	0.8	0	1.2482	NA	ATR
SLC24A6	123.23	-0.37	0.26	-1.41	0.8	0	0.7759	NA	ATR
ETV6	244.52	-0.28	0.2	-1.41	0.8	0	0.8235	NA	ATR
NCAM2	369.12	0.32	0.23	1.41	0.8	0	1.2507	NA	ATR
KCTD11	19.94	-0.65	0.46	-1.41	0.8	0	0.6385	NA	ATR
TAB1	172.14	-0.35	0.25	-1.41	0.8	0	0.7867	NA	ATR
ZWINT	1463.59	0.29	0.2	1.41	0.8	0	1.2203	NA	ATR
C1orf159	69.69	-0.45	0.32	-1.41	0.8	0	0.7323	NA	ATR
NGDN	207.11	0.28	0.2	1.41	0.8	0	1.2128	NA	ATR
TADA3	650.88	-0.34	0.24	-1.41	0.8	0	0.7926	NA	ATR
ZNF584	77.78	-0.36	0.26	-1.41	0.8	0	0.7796	NA	ATR
NUDT8	38.22	-0.52	0.37	-1.41	0.8	0	0.6964	NA	ATR
DNAJC25	50.2	-0.41	0.29	-1.41	0.8	0	0.7509	NA	ATR
C5orf24	196.37	0.29	0.2	1.41	0.8	0	1.2208	NA	ATR
UBFD1	267.19	0.27	0.19	1.4	0.8	0	1.2048	NA	ATR
SLC9B2	59.22	-0.43	0.31	-1.4	0.8	0	0.741	NA	ATR
ZNF133	55.02	-0.45	0.32	-1.4	0.8	0	0.7336	NA	ATR
HMGXB3	432.96	-0.24	0.17	-1.4	0.79	0	0.8467	NA	ATR
C19orf35	13.55	-0.7	0.5	-1.4	0.79	0	0.6165	NA	ATR
MUS81	474.07	-0.21	0.15	-1.4	0.79	0	0.8666	NA	ATR
NCF4	918.95	-0.22	0.16	-1.4	0.79	0	0.8598	NA	ATR
GRIPAP1	493.75	-0.19	0.14	-1.4	0.79	0	0.8748	NA	ATR
PRDX4	393.95	0.33	0.23	1.4	0.79	0	1.255	NA	ATR
PYGL	1140.9	0.23	0.16	1.4	0.79	0	1.1689	NA	ATR
TROAP	176.82	-0.38	0.27	-1.4	0.79	0	0.7687	NA	ATR
TOPBP1	828.23	0.25	0.18	1.4	0.79	0	1.186	NA	ATR
SOAT1	297.37	0.24	0.17	1.4	0.79	0	1.1813	NA	ATR
AX747140	13.53	0.63	0.45	1.4	0.79	0	1.5514	NA	ATR
ZNF653	25.76	-0.49	0.35	-1.4	0.79	0	0.7132	NA	ATR
GRAMD4	331.22	-0.44	0.32	-1.4	0.79	0	0.7362	NA	ATR
FZR1	231.93	-0.29	0.21	-1.4	0.79	0	0.8196	NA	ATR
STAM	98.79	0.29	0.2	1.4	0.79	0	1.2194	NA	ATR
NFIC	539.06	-0.39	0.28	-1.4	0.79	0	0.7654	NA	ATR
PCSK7	199.62	-0.3	0.22	-1.4	0.79	0	0.811	NA	ATR
TSPAN5	64.64	0.34	0.24	1.4	0.79	0	1.2639	NA	ATR
GPC1	77.45	-0.5	0.35	-1.4	0.79	0	0.709	NA	ATR
BX537481	29.54	0.44	0.31	1.4	0.79	0	1.3563	NA	ATR
CD300LF	109.92	-0.35	0.25	-1.4	0.79	0	0.7839	NA	ATR
CCDC102A	28.66	0.51	0.36	1.4	0.79	0	1.4208	NA	ATR
LACE1	60.92	-0.37	0.26	-1.4	0.79	0	0.7762	NA	ATR
hCG_1980662	86.86	-0.34	0.24	-1.4	0.79	0	0.7901	NA	ATR
C14orf166	365.51	0.3	0.22	1.4	0.79	0	1.2327	NA	ATR
ZNF416	46.11	-0.45	0.33	-1.4	0.79	0	0.7298	NA	ATR
MST4	291.4	0.33	0.24	1.4	0.79	0	1.2572	NA	ATR
PRPS2	373.03	0.3	0.22	1.39	0.79	0	1.2309	NA	ATR
ASB6	140.68	-0.26	0.18	-1.39	0.79	0	0.8377	NA	ATR
ACER3	87.56	-0.42	0.3	-1.39	0.79	0	0.7484	NA	ATR
RRAS2	20.3	0.56	0.4	1.39	0.79	0	1.473	NA	ATR
KLF6	153.01	-0.64	0.46	-1.39	0.79	0	0.6438	NA	ATR
DCAF16	128.76	0.28	0.2	1.39	0.79	0	1.2175	NA	ATR
H1FX	753.07	-0.27	0.2	-1.39	0.79	0	0.8276	NA	ATR
COL23A1	162.3	-0.49	0.35	-1.39	0.79	0	0.7101	NA	ATR
TIPARP	225.6	-0.78	0.55	-1.4	0.79	0	0.5833	NA	ATR
SAT2	29.31	-0.42	0.3	-1.39	0.78	0	0.7469	NA	ATR
POLM	127.42	-0.28	0.2	-1.39	0.78	0	0.8229	NA	ATR
ERO1L	100.98	0.29	0.21	1.39	0.78	0	1.2263	NA	ATR
PDE7A	860.13	0.21	0.15	1.39	0.78	0	1.1534	NA	ATR
WDR45B	217.09	-0.21	0.15	-1.39	0.78	0	0.8641	NA	ATR
SLC10A4	144.94	0.26	0.19	1.39	0.78	0	1.2005	NA	ATR
TSC22D4	455.29	-0.28	0.2	-1.39	0.78	0	0.8263	NA	ATR
SC5D	190.59	0.26	0.19	1.39	0.78	0	1.1968	NA	ATR
CCDC57	73.94	-0.37	0.26	-1.39	0.78	0	0.7752	NA	ATR
SDK1	144.37	-0.45	0.32	-1.39	0.78	0	0.7336	NA	ATR
MRPL42	329.95	0.21	0.15	1.39	0.78	0	1.1597	NA	ATR
IGSF3	23.01	0.78	0.56	1.39	0.78	0	1.7224	NA	ATR
DLGAP4	101.66	-0.37	0.26	-1.39	0.78	0	0.7765	NA	ATR
SUZ12	775.46	0.23	0.17	1.39	0.78	0	1.1738	NA	ATR
UFL1	225.11	0.36	0.26	1.39	0.78	0	1.2859	NA	ATR
ALKBH2	42.13	-0.48	0.35	-1.39	0.78	0	0.7166	NA	ATR
GMPR2	295.52	0.26	0.19	1.39	0.78	0	1.1985	NA	ATR
BTG2	83.51	-0.44	0.32	-1.39	0.78	0	0.7377	NA	ATR
LPXN	86.07	-0.46	0.33	-1.39	0.78	0	0.7279	NA	ATR
LOC100128881	31.92	-0.61	0.44	-1.39	0.78	0	0.6532	NA	ATR
SH3BGRL	909.01	0.25	0.18	1.39	0.78	0	1.1855	NA	ATR
ICAM2	42.36	-0.44	0.32	-1.39	0.78	0	0.7372	NA	ATR
LOC100506233	30.53	0.46	0.34	1.39	0.78	0	1.3803	NA	ATR
MPV17L	21.98	-0.53	0.39	-1.39	0.78	0	0.6907	NA	ATR
CPM	662.03	-0.44	0.31	-1.39	0.78	0	0.7391	NA	ATR
TMEM79	42.46	-0.4	0.29	-1.39	0.78	0	0.7554	NA	ATR
FKRP	56.3	-0.35	0.25	-1.38	0.78	0	0.7854	NA	ATR
COPS2	543.33	0.24	0.17	1.38	0.78	0	1.1772	NA	ATR
PITPNM1	121.18	-0.42	0.3	-1.38	0.78	0	0.7477	NA	ATR
DHCR24	845.25	0.29	0.21	1.38	0.78	0	1.2262	NA	ATR
SMG5	919.4	-0.29	0.21	-1.38	0.78	0	0.8161	NA	ATR
ASCC1	107.01	0.3	0.22	1.38	0.78	0	1.234	NA	ATR
GAK	423.16	-0.25	0.18	-1.38	0.78	0	0.8398	NA	ATR
TRIT1	596.49	-0.31	0.22	-1.38	0.78	0	0.8093	NA	ATR
ERF	318.32	-0.24	0.17	-1.38	0.78	0	0.8487	NA	ATR
SLC22A15	310.43	-0.51	0.37	-1.38	0.78	0	0.6999	NA	ATR
PGPEP1	240.45	-0.3	0.22	-1.38	0.78	0	0.8101	NA	ATR
ZNF805	37.76	0.43	0.31	1.38	0.78	0	1.3516	NA	ATR
CEP170B	172.14	-0.31	0.23	-1.38	0.78	0	0.8049	NA	ATR
C19orf60	166.02	-0.45	0.33	-1.38	0.78	0	0.7318	NA	ATR
UCK1	151.87	-0.3	0.22	-1.38	0.78	0	0.8097	NA	ATR
GTF2F1	713.92	-0.23	0.16	-1.38	0.78	0	0.8541	NA	ATR
CHD2	693.4	-0.58	0.42	-1.38	0.77	0	0.6682	NA	ATR
TRMT112	276.32	0.37	0.27	1.38	0.77	0	1.2887	NA	ATR
PPIB	3487.7	0.41	0.3	1.38	0.77	0	1.3288	NA	ATR
GLO1	3402.77	0.38	0.28	1.38	0.77	0	1.304	NA	ATR
NEURL4	137.13	-0.3	0.22	-1.38	0.77	0	0.8132	NA	ATR
TADA2B	168.48	-0.26	0.19	-1.38	0.77	0	0.8365	NA	ATR
CD209	50.79	-0.95	0.69	-1.38	0.77	0	0.5191	NA	ATR
C17orf97	23.11	-0.48	0.35	-1.38	0.77	0	0.7182	NA	ATR
TRPC5OS	21.91	-0.51	0.37	-1.37	0.77	0	0.7027	NA	ATR
E2F4	621.12	-0.31	0.22	-1.37	0.77	0	0.8088	NA	ATR
C17orf70	245.67	-0.34	0.25	-1.37	0.77	0	0.7914	NA	ATR
LCMT2	104.38	0.26	0.19	1.37	0.77	0	1.1938	NA	ATR
SLC43A3	934.3	-0.31	0.23	-1.37	0.77	0	0.8055	NA	ATR
RFX2	114.75	-0.45	0.33	-1.37	0.77	0	0.7321	NA	ATR
MB21D1	139.91	-0.33	0.24	-1.37	0.77	0	0.7939	NA	ATR
SBF1	392.78	-0.32	0.23	-1.37	0.77	0	0.8015	NA	ATR
LOC646762	30.01	-0.54	0.39	-1.37	0.77	0	0.6887	NA	ATR
TXLNA	570.99	-0.2	0.14	-1.37	0.77	0	0.8722	NA	ATR
MAST2	313.03	-0.41	0.3	-1.37	0.77	0	0.7503	NA	ATR
TPRN	173.95	-0.37	0.27	-1.37	0.77	0	0.7744	NA	ATR
CSE1L	1203.45	0.2	0.15	1.37	0.77	0	1.1506	NA	ATR
BCAM	57.35	-0.51	0.37	-1.37	0.77	0	0.7004	NA	ATR
CCT6A	1480.84	0.3	0.22	1.37	0.77	0	1.2291	NA	ATR
ZFP64	65.09	-0.35	0.26	-1.37	0.77	0	0.7846	NA	ATR
TPRA1	267.41	-0.35	0.26	-1.37	0.77	0	0.7824	NA	ATR
RNF31	446.32	-0.2	0.15	-1.37	0.77	0	0.8707	NA	ATR
TWSG1	222.2	0.29	0.21	1.37	0.77	0	1.222	NA	ATR
ST13	125.85	0.28	0.2	1.37	0.77	0	1.2132	NA	ATR
GBAS	382.28	0.2	0.15	1.37	0.77	0	1.1501	NA	ATR
HEXIM2	31.21	-0.51	0.37	-1.37	0.77	0	0.7016	NA	ATR
ERCC4	84.57	-0.51	0.37	-1.37	0.77	0	0.7025	NA	ATR
ICA1L	34.66	-0.43	0.32	-1.37	0.77	0	0.7411	NA	ATR
CD151	449.17	-0.42	0.31	-1.37	0.77	0	0.7475	NA	ATR
ARHGAP26	244.67	-0.28	0.2	-1.37	0.77	0	0.8233	NA	ATR
CLSTN3	45.5	0.42	0.31	1.37	0.77	0	1.3413	NA	ATR
SPTAN1	460.47	-0.3	0.22	-1.37	0.77	0	0.8101	NA	ATR
MYOZ1	34.03	0.43	0.31	1.37	0.77	0	1.3435	NA	ATR
MAPK6	166.76	0.46	0.34	1.37	0.77	0	1.3761	NA	ATR
TMEM194B	87.48	0.34	0.25	1.37	0.77	0	1.2629	NA	ATR
MRFAP1L1	386.05	0.21	0.16	1.37	0.77	0	1.159	NA	ATR
WLS	26.29	0.75	0.55	1.37	0.76	0	1.6842	NA	ATR
RAB1A	572.53	0.18	0.13	1.37	0.76	0	1.1323	NA	ATR
HSPE1-MOB4	209.66	0.24	0.18	1.37	0.76	0	1.1844	NA	ATR
SPRYD7	73.79	0.29	0.21	1.37	0.76	0	1.2214	NA	ATR
SIRT3	70	-0.37	0.27	-1.37	0.76	0	0.7741	NA	ATR
GNA14	15.89	0.55	0.41	1.36	0.76	0	1.4687	NA	ATR
ARAF	412.92	-0.29	0.21	-1.36	0.76	0	0.8173	NA	ATR
MRPL3	546.94	0.3	0.22	1.36	0.76	0	1.227	NA	ATR
CXorf40B	32.72	-0.47	0.35	-1.36	0.76	0	0.7212	NA	ATR
TRPC2	53.56	-0.37	0.27	-1.36	0.76	0	0.7733	NA	ATR
FLVCR2	28.2	-0.51	0.37	-1.36	0.76	0	0.7026	NA	ATR
SF3A2	740.82	-0.43	0.32	-1.36	0.76	0	0.7418	NA	ATR
SIRT6	151.17	-0.32	0.24	-1.36	0.76	0	0.8001	NA	ATR
RASSF2	237.09	0.27	0.2	1.36	0.76	0	1.2095	NA	ATR
GPR137	63.37	-0.36	0.27	-1.36	0.76	0	0.7781	NA	ATR
FAM26F	14.07	0.74	0.55	1.36	0.76	0	1.6736	NA	ATR
PINK1	192.8	0.31	0.23	1.36	0.76	0	1.2396	NA	ATR
IL17RA	824.79	-0.48	0.36	-1.36	0.76	0	0.715	NA	ATR
FZD3	59.31	0.36	0.27	1.36	0.76	0	1.2869	NA	ATR
ZBTB45	74.84	-0.44	0.32	-1.36	0.76	0	0.7381	NA	ATR
REEP3	462.66	0.27	0.2	1.36	0.76	0	1.2067	NA	ATR
PPAN-P2RY11	309.18	-0.35	0.26	-1.36	0.76	0	0.7852	NA	ATR
SRRM1	344.43	-0.2	0.15	-1.36	0.76	0	0.8684	NA	ATR
WBSCR16	60.38	-0.39	0.29	-1.36	0.76	0	0.7611	NA	ATR
ZNF569	85.55	0.3	0.22	1.36	0.76	0	1.2306	NA	ATR
LAMB3	33.51	-0.56	0.42	-1.36	0.76	0	0.6762	NA	ATR
ARHGAP10	52.42	-0.4	0.29	-1.36	0.76	0	0.7576	NA	ATR
ACN9	51.42	0.39	0.28	1.36	0.76	0	1.3065	NA	ATR
KATNA1	272.46	0.23	0.17	1.36	0.76	0	1.1717	NA	ATR
NDRG3	112.49	0.28	0.21	1.36	0.76	0	1.2148	NA	ATR
SPEF2	40.37	0.46	0.34	1.36	0.76	0	1.3715	NA	ATR
TBL1X	95.42	0.33	0.25	1.36	0.76	0	1.2594	NA	ATR
ADPRM	19.04	-0.54	0.4	-1.36	0.76	0	0.6862	NA	ATR
KIF18A	135.89	0.25	0.18	1.36	0.76	0	1.1859	NA	ATR
CTNNA2	17.63	0.67	0.49	1.36	0.76	0	1.587	NA	ATR
PPIF	1236.3	-0.28	0.2	-1.36	0.76	0	0.8256	NA	ATR
CUX1	242.4	-0.38	0.28	-1.36	0.76	0	0.7676	NA	ATR
WASL	45.87	0.42	0.31	1.36	0.76	0	1.3407	NA	ATR
PRPF38B	801.26	-0.27	0.2	-1.36	0.76	0	0.8308	NA	ATR
CEP68	48.16	-0.36	0.26	-1.36	0.76	0	0.781	NA	ATR
GABARAPL2	229.27	0.25	0.19	1.36	0.76	0	1.1917	NA	ATR
H1F0	2183.13	-0.43	0.32	-1.36	0.76	0	0.7399	NA	ATR
ABL2	108.06	-0.45	0.33	-1.35	0.76	0	0.7309	NA	ATR
RWDD3	86.75	0.31	0.23	1.35	0.76	0	1.2405	NA	ATR
EDC3	239.33	-0.22	0.17	-1.35	0.76	0	0.8562	NA	ATR
PUS1	309.5	-0.36	0.27	-1.35	0.76	0	0.7784	NA	ATR
NCOA1	133.21	-0.4	0.29	-1.35	0.76	0	0.7589	NA	ATR
RP2	195.52	0.38	0.28	1.35	0.75	0	1.3027	NA	isg
ZHX3	174.74	-0.33	0.24	-1.35	0.75	0	0.7975	NA	ATR
DECR1	472.15	0.32	0.24	1.35	0.75	0	1.2476	NA	ATR
HMGN1	527.4	0.22	0.17	1.35	0.75	0	1.1678	NA	ATR
TMEM258	549.71	0.37	0.27	1.35	0.75	0	1.293	NA	ATR
HIBADH	106.08	0.3	0.22	1.35	0.75	0	1.2319	NA	ATR
EHHADH	93.8	0.36	0.27	1.35	0.75	0	1.282	NA	ATR
GBP5	29.48	-0.86	0.64	-1.35	0.75	0	0.5498	NA	ATR
SIPA1	612.17	-0.34	0.25	-1.35	0.75	0	0.7923	NA	ATR
C10orf2	122.92	-0.33	0.25	-1.35	0.75	0	0.7946	NA	ATR
ZBTB43	126.48	-0.29	0.22	-1.35	0.75	0	0.8172	NA	ATR
SF1	1305.17	-0.21	0.16	-1.35	0.75	0	0.8625	NA	ATR
CCNG1	872.81	0.28	0.21	1.35	0.75	0	1.2168	NA	ATR
TMC6	373.52	-0.32	0.24	-1.35	0.75	0	0.7994	NA	ATR
SRGN	10421.9	0.29	0.22	1.35	0.75	0	1.2249	NA	ATR
PPP1R3G	64.65	0.48	0.36	1.35	0.75	0	1.3989	NA	ATR
ETAA1	52.73	0.4	0.3	1.35	0.75	0	1.318	NA	ATR
KLHL22	122.5	-0.26	0.19	-1.35	0.75	0	0.8352	NA	ATR
MYBPH	131.35	0.49	0.36	1.35	0.75	0	1.4049	NA	ATR
NUDT19	92.86	-0.3	0.22	-1.35	0.75	0	0.8143	NA	ATR
RNF139	266.71	0.21	0.15	1.35	0.75	0	1.1537	NA	ATR
NFKBIA	300.32	-0.42	0.31	-1.35	0.75	0	0.7493	NA	ATR
TRADD	74.94	-0.34	0.25	-1.35	0.75	0	0.7881	NA	ATR
MVB12B	266.99	-0.3	0.23	-1.35	0.75	0	0.81	NA	ATR
NDE1	128.96	-0.3	0.22	-1.35	0.75	0	0.8123	NA	ATR
MECP2	313.59	-0.25	0.19	-1.34	0.75	0	0.8401	NA	ATR
ATG4A	80.1	0.29	0.21	1.34	0.75	0	1.2201	NA	ATR
ZC3H12A	39.08	-0.46	0.35	-1.34	0.75	0	0.7249	NA	ATR
UTS2	46.82	0.4	0.3	1.34	0.75	0	1.3227	NA	ATR
CHCHD7	237.34	0.4	0.29	1.34	0.75	0	1.3152	NA	ATR
ZNF346	114.09	-0.29	0.22	-1.34	0.75	0	0.8177	NA	ATR
GPATCH3	89.01	-0.3	0.22	-1.34	0.75	0	0.8126	NA	ATR
FTL	4799.56	-0.66	0.49	-1.34	0.75	0	0.6312	NA	ATR
PACRGL	28.71	0.41	0.31	1.34	0.75	0	1.3311	NA	ATR
FANCB	31.33	0.46	0.34	1.34	0.75	0	1.3778	NA	ATR
IPO5	757.02	0.27	0.2	1.34	0.75	0	1.2035	NA	ATR
MEFV	72.57	-0.44	0.33	-1.34	0.75	0	0.7369	NA	ATR
ZNF613	32.01	-0.48	0.36	-1.34	0.75	0	0.7174	NA	ATR
TBC1D15	229.2	0.27	0.2	1.34	0.75	0	1.2077	NA	ATR
RAD17	157.14	0.26	0.2	1.34	0.75	0	1.2004	NA	ATR
FRRS1	34.29	0.49	0.36	1.34	0.75	0	1.4	NA	ATR
SPA17	78.04	0.38	0.28	1.34	0.74	0	1.2983	NA	ATR
FBN2	277.31	0.44	0.33	1.34	0.74	0	1.3593	NA	ATR
CHEK1	326.56	0.21	0.15	1.34	0.74	0	1.1531	NA	ATR
C3orf80	103.32	0.36	0.27	1.34	0.74	0	1.2846	NA	ATR
KLHL35	25.6	-0.53	0.39	-1.34	0.74	0	0.693	NA	ATR
SHPK	38.65	-0.39	0.29	-1.34	0.74	0	0.7636	NA	ATR
GPRC5C	23.3	0.61	0.45	1.34	0.74	0	1.5241	NA	ATR
DNAJC4	126.05	-0.32	0.24	-1.34	0.74	0	0.8015	NA	ATR
OPA1	578.06	0.23	0.17	1.34	0.74	0	1.1742	NA	ATR
UBE2B	317.6	0.31	0.23	1.34	0.74	0	1.2387	NA	ATR
EEF1G	110.29	0.39	0.29	1.34	0.74	0	1.3136	NA	ATR
LAMC1	267.66	0.32	0.24	1.34	0.74	0	1.2479	NA	ATR
THEM6	39.07	-0.59	0.44	-1.34	0.74	0	0.6663	NA	ATR
JMJD1C-AS1	65.11	0.39	0.29	1.34	0.74	0	1.3061	NA	ATR
ZNF184	46.63	-0.49	0.37	-1.34	0.74	0	0.7101	NA	ATR
SLC30A1	80.02	-0.57	0.42	-1.34	0.74	0	0.6755	NA	ATR
INSR	269.57	0.28	0.21	1.34	0.74	0	1.2134	NA	ATR
MAPK8IP3	183.53	-0.25	0.19	-1.34	0.74	0	0.84	NA	ATR
KIAA1984-AS1	25.85	0.54	0.4	1.34	0.74	0	1.4517	NA	ATR
PAM	116.39	0.27	0.2	1.34	0.74	0	1.2017	NA	ATR
ELP6	147.39	0.25	0.19	1.34	0.74	0	1.1933	NA	ATR
C11orf35	23.31	0.46	0.34	1.34	0.74	0	1.3724	NA	ATR
KCNQ3	73.88	0.34	0.25	1.33	0.74	0	1.2659	NA	ATR
ANTXR1	62.15	-0.43	0.32	-1.33	0.74	0	0.7446	NA	ATR
DHX15	1200.63	0.21	0.16	1.33	0.74	0	1.1566	NA	ATR
ARSA	154.57	-0.42	0.31	-1.33	0.74	0	0.7498	NA	ATR
PFKFB3	219.47	-0.39	0.29	-1.33	0.74	0	0.765	NA	ATR
CECR5	201.39	-0.47	0.35	-1.33	0.74	0	0.7237	NA	ATR
TM9SF2	1050.48	0.3	0.22	1.33	0.74	0	1.2308	NA	ATR
CCDC14	533.2	0.32	0.24	1.33	0.74	0	1.2459	NA	ATR
SLPI	546.37	0.63	0.47	1.33	0.74	0	1.5433	NA	ATR
PAFAH2	70.71	-0.4	0.3	-1.33	0.74	0	0.7576	NA	ATR
LZTFL1	89.88	0.46	0.35	1.33	0.74	0	1.3759	NA	ATR
TSPYL4	117.07	0.38	0.28	1.33	0.74	0	1.2983	NA	ATR
ZNF813	15.8	0.64	0.48	1.33	0.74	0	1.5543	NA	ATR
ANKRD24	29.33	-0.42	0.31	-1.33	0.74	0	0.7492	NA	ATR
PLCB3	305.18	-0.29	0.22	-1.33	0.74	0	0.8156	NA	ATR
ATF2	256.26	0.37	0.28	1.33	0.74	0	1.2896	NA	ATR
PCLO	65.29	-0.79	0.6	-1.33	0.74	0	0.5766	NA	ATR
EMC2	248.5	0.29	0.22	1.33	0.74	0	1.2204	NA	ATR
IQCC	40.81	-0.37	0.28	-1.33	0.74	0	0.7713	NA	ATR
ARHGAP32	111.89	-0.42	0.32	-1.33	0.74	0	0.7458	NA	ATR
PDXDC1	448.06	0.17	0.13	1.33	0.74	0	1.1256	NA	ATR
PI4KA	365.69	-0.36	0.27	-1.33	0.74	0	0.7812	NA	ATR
TAOK2	337.59	-0.22	0.17	-1.33	0.74	0	0.8569	NA	ATR
DPP7	1533.71	-0.4	0.3	-1.33	0.74	0	0.7556	NA	ATR
HMGB3	219.98	0.23	0.17	1.33	0.74	0	1.172	NA	ATR
GNL3	775.97	0.25	0.19	1.33	0.74	0	1.1931	NA	ATR
NADKD1	359.72	0.32	0.24	1.33	0.74	0	1.2443	NA	ATR
DTX3L	444.04	-0.6	0.45	-1.33	0.73	0	0.6611	NA	isg
PRPF40B	27.86	-0.42	0.32	-1.33	0.73	0	0.7454	NA	ATR
HAUS1	107.05	0.29	0.22	1.33	0.73	0	1.2263	NA	ATR
KIAA0930	3391.02	-0.44	0.33	-1.33	0.73	0	0.7395	NA	ATR
LOC284454	28.56	-0.51	0.38	-1.33	0.73	0	0.7026	NA	ATR
GRAMD3	48.47	0.44	0.33	1.33	0.73	0	1.3605	NA	ATR
DNLZ	71.79	-0.53	0.4	-1.33	0.73	0	0.6946	NA	ATR
CSRP2BP	99.79	-0.25	0.19	-1.33	0.73	0	0.8433	NA	ATR
SNX2	870.59	0.2	0.15	1.33	0.73	0	1.1469	NA	ATR
ANKRD13B	28.78	-0.64	0.48	-1.33	0.73	0	0.641	NA	ATR
FMNL3	55.31	-0.39	0.3	-1.33	0.73	0	0.7623	NA	ATR
PARVA	126.08	-0.36	0.27	-1.33	0.73	0	0.7807	NA	ATR
BSG	2680.19	-0.37	0.28	-1.33	0.73	0	0.7736	NA	ATR
STX4	214	-0.27	0.2	-1.33	0.73	0	0.8309	NA	ATR
COMMD8	195.74	0.3	0.22	1.32	0.73	0	1.229	NA	ATR
SAV1	100.88	-0.29	0.22	-1.32	0.73	0	0.8175	NA	ATR
UFM1	123.84	0.3	0.23	1.32	0.73	0	1.2299	NA	ATR
NOXA1	28.67	-0.59	0.45	-1.32	0.73	0	0.6638	NA	ATR
SETD5-AS1	57.46	0.35	0.26	1.32	0.73	0	1.2716	NA	ATR
CELSR1	128.78	-0.38	0.29	-1.32	0.73	0	0.7678	NA	ATR
NHSL2	17.95	-0.8	0.6	-1.32	0.73	0	0.5759	NA	ATR
CYP19A1	22.21	-0.72	0.54	-1.32	0.73	0	0.609	NA	ATR
KCTD5	134.41	-0.3	0.23	-1.32	0.73	0	0.8134	NA	ATR
GINS1	316.12	0.24	0.18	1.32	0.73	0	1.1847	NA	ATR
EFNB1	77.85	0.38	0.29	1.32	0.73	0	1.3031	NA	ATR
PPP6R1	2125.02	-0.32	0.24	-1.32	0.73	0	0.8034	NA	ATR
OGT	795.93	0.31	0.23	1.32	0.73	0	1.2398	NA	ATR
CFP	23.97	-0.45	0.34	-1.32	0.73	0	0.7331	NA	ATR
MAPKBP1	81.62	-0.33	0.25	-1.32	0.73	0	0.7944	NA	ATR
BAZ1B	719.39	-0.23	0.18	-1.32	0.73	0	0.8511	NA	ATR
LONRF1	83.39	0.48	0.36	1.32	0.73	0	1.3945	NA	ATR
ECT2	297.86	0.26	0.2	1.32	0.73	0	1.2008	NA	ATR
KRI1	371.04	-0.27	0.2	-1.32	0.73	0	0.8306	NA	ATR
C20orf27	250.22	-0.56	0.43	-1.32	0.73	0	0.6777	NA	ATR
TREML1	20.56	-0.65	0.5	-1.32	0.73	0	0.6351	NA	ATR
METTL21A	143.82	0.34	0.26	1.32	0.73	0	1.269	NA	ATR
LOC494127	76.58	-0.31	0.23	-1.32	0.73	0	0.8078	NA	ATR
CDH23	34.15	-0.61	0.47	-1.32	0.73	0	0.6539	NA	ATR
PGM1	111.21	0.27	0.21	1.32	0.73	0	1.2081	NA	ATR
SPSB1	32.34	-0.48	0.36	-1.32	0.73	0	0.7178	NA	ATR
WBP11P1	26.99	0.65	0.49	1.32	0.73	0	1.5694	NA	ATR
DEF6	743.92	-0.28	0.21	-1.32	0.73	0	0.8228	NA	ATR
NCOA7	385.23	-0.65	0.49	-1.31	0.72	0	0.6372	NA	isg
DHX58	99.21	-0.76	0.58	-1.31	0.72	0	0.5893	NA	isg
PML	278.95	-0.4	0.31	-1.3	0.72	0	0.7578	NA	isg
NAF1	60.65	-0.31	0.24	-1.32	0.72	0	0.8053	NA	ATR
CCNF	278.03	-0.28	0.22	-1.31	0.72	0	0.8212	NA	ATR
H2AFY2	83.93	-0.33	0.25	-1.31	0.72	0	0.7966	NA	ATR
ZDHHC4	151.55	0.26	0.2	1.31	0.72	0	1.196	NA	ATR
SUCLG2	119.67	0.28	0.21	1.31	0.72	0	1.211	NA	ATR
UBAP2	382.96	-0.2	0.15	-1.31	0.72	0	0.8715	NA	ATR
B3GNT9	43.71	-0.36	0.28	-1.31	0.72	0	0.7782	NA	ATR
NISCH	360.32	-0.2	0.15	-1.31	0.72	0	0.8712	NA	ATR
TMEM44	49.39	-0.33	0.25	-1.31	0.72	0	0.7956	NA	ATR
TSPAN14	278.9	-0.28	0.22	-1.31	0.72	0	0.8214	NA	ATR
CCT3	3957.88	0.21	0.16	1.31	0.72	0	1.1584	NA	ATR
SLC16A7	120.77	0.29	0.22	1.31	0.72	0	1.2213	NA	ATR
TBC1D16	91.41	-0.35	0.27	-1.31	0.72	0	0.7823	NA	ATR
CERS4	34.98	-0.43	0.33	-1.31	0.72	0	0.7441	NA	ATR
RTEL1	217.38	-0.28	0.21	-1.31	0.72	0	0.8253	NA	ATR
SSH1	129.83	-0.32	0.25	-1.31	0.72	0	0.8002	NA	ATR
HNRNPR	842.9	0.23	0.18	1.31	0.72	0	1.1727	NA	ATR
LRRC3	23.57	-0.49	0.37	-1.31	0.72	0	0.7133	NA	ATR
RCAN1	211.5	-0.39	0.3	-1.31	0.72	0	0.7632	NA	ATR
CNTROB	176.61	-0.25	0.19	-1.31	0.72	0	0.8388	NA	ATR
AX747770	135.01	-0.39	0.3	-1.31	0.72	0	0.7613	NA	ATR
C14orf1	170.93	0.28	0.21	1.31	0.72	0	1.2124	NA	ATR
RPL32P3	27.24	0.43	0.33	1.31	0.72	0	1.3438	NA	ATR
ABCA3	63.55	-0.45	0.35	-1.31	0.72	0	0.7296	NA	ATR
HECTD4	278.46	-0.43	0.33	-1.31	0.72	0	0.743	NA	ATR
C9orf116	21.92	-0.56	0.43	-1.31	0.72	0	0.6772	NA	ATR
SOS2	196.02	0.33	0.25	1.31	0.72	0	1.2559	NA	ATR
FBXL15	91.9	-0.35	0.27	-1.31	0.72	0	0.784	NA	ATR
SIN3B	151.8	-0.23	0.18	-1.31	0.72	0	0.8498	NA	ATR
UFSP2	74.87	0.3	0.23	1.3	0.72	0	1.2307	NA	ATR
DBF4B	66.75	-0.35	0.27	-1.3	0.72	0	0.7827	NA	ATR
LPCAT3	86.06	-0.29	0.22	-1.3	0.72	0	0.8195	NA	ATR
CNBP	1456.96	0.17	0.13	1.3	0.72	0	1.1231	NA	ATR
MAVS	299.17	-0.19	0.14	-1.3	0.72	0	0.8796	NA	ATR
PDPK1	144.07	-0.3	0.23	-1.3	0.72	0	0.8137	NA	ATR
RSAD2	138.87	-1.24	0.96	-1.3	0.71	0	0.4237	NA	isg
EIF2AK1	753.11	0.17	0.13	1.3	0.71	0	1.1255	diffe2	ATR
PLXND1	175.5	-0.32	0.25	-1.3	0.71	0	0.8006	NA	ATR
ZC3H12C	137.02	-0.78	0.6	-1.3	0.71	0	0.5842	NA	ATR
RBM39	648.22	0.27	0.21	1.3	0.71	0	1.2063	NA	ATR
NPL	43.68	-0.38	0.29	-1.3	0.71	0	0.7671	NA	ATR
DZIP1	90.95	0.44	0.34	1.3	0.71	0	1.3611	NA	ATR
CHMP2B	95.21	0.28	0.22	1.3	0.71	0	1.216	NA	ATR
WARS2	116.39	0.25	0.19	1.3	0.71	0	1.1903	NA	ATR
ZNF778	29.53	0.47	0.37	1.3	0.71	0	1.3897	NA	ATR
MTHFD1	715.71	0.18	0.14	1.3	0.71	0	1.1301	NA	ATR
CD46	411.63	0.26	0.2	1.3	0.71	0	1.1977	NA	ATR
PWP1	271.84	0.19	0.15	1.3	0.71	0	1.1396	NA	ATR
MED28	218.29	0.21	0.17	1.3	0.71	0	1.1603	NA	ATR
S100PBP	138.8	0.26	0.2	1.3	0.71	0	1.1953	NA	ATR
ZNF616	36.65	0.43	0.33	1.3	0.71	0	1.3505	NA	ATR
PPP1R3D	78.99	-0.3	0.23	-1.3	0.71	0	0.8121	NA	ATR
TP73	102.86	-0.38	0.29	-1.3	0.71	0	0.7686	NA	ATR
CNEP1R1	52.72	0.35	0.27	1.3	0.71	0	1.2724	NA	ATR
ALG12	101.06	-0.32	0.25	-1.3	0.71	0	0.8017	NA	ATR
RHOG	528.02	-0.3	0.23	-1.3	0.71	0	0.8119	NA	ATR
NCKIPSD	207.85	-0.3	0.23	-1.3	0.71	0	0.8096	NA	ATR
CAT	2081.62	0.31	0.24	1.3	0.71	0	1.2431	NA	ATR
LOC100131691	30.46	-0.5	0.39	-1.3	0.71	0	0.7071	NA	ATR
ST3GAL2	104.28	0.31	0.24	1.3	0.71	0	1.2366	NA	ATR
COPS4	254.88	0.28	0.21	1.3	0.71	0	1.2114	NA	ATR
NTMT1	164.33	-0.39	0.3	-1.3	0.71	0	0.7628	NA	ATR
TRAPPC12	175.82	-0.31	0.24	-1.3	0.71	0	0.8066	NA	ATR
RPL37	1216.17	0.33	0.26	1.29	0.71	0	1.2573	NA	ATR
CRELD2	526.22	0.34	0.27	1.29	0.71	0	1.2699	NA	ATR
DLD	751.96	0.19	0.15	1.29	0.71	0	1.1421	NA	ATR
TUBA8	24.35	-0.56	0.44	-1.29	0.71	0	0.6769	NA	ATR
PEX14	133.76	-0.27	0.21	-1.29	0.71	0	0.8274	NA	ATR
GRWD1	337.66	-0.27	0.21	-1.29	0.71	0	0.8293	NA	ATR
NUS1	57.88	0.31	0.24	1.29	0.71	0	1.2416	NA	ATR
STK10	654.55	-0.27	0.21	-1.29	0.71	0	0.828	NA	ATR
MTRF1	56.98	0.3	0.23	1.29	0.71	0	1.2288	NA	ATR
PDCD7	213.99	-0.25	0.19	-1.29	0.71	0	0.8402	NA	ATR
GLTP	36.5	-0.4	0.31	-1.29	0.71	0	0.7591	NA	ATR
AMBRA1	200.54	-0.36	0.28	-1.29	0.71	0	0.7809	NA	ATR
ATP8A1	40.51	0.6	0.46	1.29	0.71	0	1.5155	NA	ATR
ACAP3	203.74	-0.37	0.28	-1.29	0.71	0	0.7748	NA	ATR
PPM1F	235.69	-0.26	0.2	-1.29	0.71	0	0.8334	NA	ATR
ADH5	129.68	0.29	0.22	1.29	0.71	0	1.222	NA	ATR
HBP1	82.07	0.35	0.27	1.29	0.71	0	1.2744	NA	ATR
C1orf200	45.76	-0.48	0.37	-1.29	0.71	0	0.7183	NA	ATR
VASP	795.64	-0.24	0.18	-1.29	0.71	0	0.8495	NA	ATR
SP110	367.35	-0.69	0.53	-1.29	0.7	0	0.6213	NA	isg
CD68	1152.07	-0.52	0.41	-1.28	0.7	0	0.6964	NA	isg
SLC46A3	31.56	0.45	0.35	1.29	0.7	0	1.3626	NA	ATR
mir-223	79.77	0.37	0.29	1.29	0.7	0	1.2968	NA	ATR
TBC1D8B	33.93	0.51	0.39	1.29	0.7	0	1.4214	NA	ATR
ARL8B	603.72	-0.16	0.13	-1.29	0.7	0	0.8921	NA	ATR
RPP25	219.43	-0.46	0.35	-1.29	0.7	0	0.7295	NA	ATR
IAH1	217.13	0.23	0.18	1.29	0.7	0	1.1693	NA	ATR
FZD7	31.51	0.52	0.41	1.29	0.7	0	1.4383	NA	ATR
CYP27A1	24.39	-0.62	0.48	-1.29	0.7	0	0.6511	NA	ATR
DNAH14	65.56	-0.35	0.28	-1.29	0.7	0	0.7822	NA	ATR
MTERFD3	46.06	0.36	0.28	1.29	0.7	0	1.2835	NA	ATR
FUCA1	53.3	-0.39	0.31	-1.29	0.7	0	0.7611	NA	ATR
CENPB	539.16	-0.39	0.31	-1.29	0.7	0	0.7605	NA	ATR
FXR2	100.9	-0.25	0.2	-1.29	0.7	0	0.8398	NA	ATR
HOXA10	244.69	0.21	0.16	1.29	0.7	0	1.1539	NA	ATR
2002-09-01	1411.59	0.22	0.17	1.29	0.7	0	1.1656	NA	ATR
RBBP7	936.73	0.23	0.18	1.29	0.7	0	1.1723	NA	ATR
TGOLN2	1155.36	-0.17	0.13	-1.29	0.7	0	0.8912	NA	ATR
DPYSL2	348.77	0.23	0.18	1.29	0.7	0	1.1745	NA	ATR
FCER1G	878.16	-0.43	0.33	-1.29	0.7	0	0.7445	NA	ATR
OXCT1	416.61	0.39	0.3	1.29	0.7	0	1.3112	NA	ATR
ZNF865	163.75	-0.4	0.31	-1.29	0.7	0	0.7577	NA	ATR
PWP2	326.17	-0.26	0.2	-1.29	0.7	0	0.8363	NA	ATR
LGALS12	17.07	0.48	0.38	1.28	0.7	0	1.3984	NA	ATR
ACSL3	401.13	0.31	0.24	1.28	0.7	0	1.2425	NA	ATR
KIF4A	209.89	-0.2	0.16	-1.28	0.7	0	0.8702	NA	ATR
GCC1	145.66	-0.29	0.22	-1.28	0.7	0	0.8203	NA	ATR
LRMP	283	0.42	0.33	1.28	0.7	0	1.3389	NA	ATR
SDCBP	783.1	-0.19	0.15	-1.28	0.7	0	0.8778	NA	ATR
AZI1	128.85	-0.38	0.3	-1.28	0.7	0	0.7673	NA	ATR
MFSD6	37.35	-0.45	0.35	-1.28	0.7	0	0.7302	NA	ATR
PODNL1	19.36	-0.54	0.42	-1.28	0.7	0	0.6899	NA	ATR
LOC728613	17.25	0.54	0.42	1.28	0.7	0	1.4551	NA	ATR
GALE	108.11	-0.27	0.21	-1.28	0.7	0	0.8303	NA	ATR
NLN	488.19	0.26	0.2	1.28	0.7	0	1.1984	NA	ATR
CHI3L1	7599.98	-0.56	0.44	-1.28	0.7	0	0.6782	NA	ATR
SERTAD3	116.22	-0.24	0.19	-1.28	0.7	0	0.8473	NA	ATR
CEP95	192.12	-0.28	0.22	-1.28	0.7	0	0.8252	NA	ATR
RNF7	245	0.29	0.23	1.28	0.7	0	1.226	NA	ATR
LRRC41	522.44	-0.18	0.14	-1.28	0.7	0	0.8804	NA	ATR
EIF4EBP2	995.87	0.18	0.14	1.28	0.7	0	1.1303	NA	ATR
INTS6	225.42	-0.53	0.41	-1.28	0.7	0	0.6922	NA	ATR
RNF212	37.65	0.39	0.31	1.28	0.7	0	1.3122	NA	ATR
BPGM	70.67	0.29	0.23	1.28	0.7	0	1.2265	NA	ATR
PDE3B	369.39	0.33	0.26	1.28	0.7	0	1.2569	NA	ATR
SAMD11	42.06	0.84	0.65	1.28	0.7	0	1.7867	NA	ATR
LTBR	226.56	-0.34	0.26	-1.28	0.7	0	0.7912	NA	ATR
FIBP	309.72	-0.28	0.22	-1.28	0.7	0	0.8241	NA	ATR
FLT3LG	23.58	-0.47	0.36	-1.28	0.7	0	0.7239	NA	ATR
C17orf76-AS1	708.73	-0.33	0.26	-1.28	0.7	0	0.7957	NA	ATR
PWWP2A	155.58	0.34	0.27	1.28	0.7	0	1.2696	NA	ATR
ZBTB33	298.83	0.28	0.22	1.28	0.7	0	1.2182	NA	ATR
MGC2752	134.27	-0.32	0.25	-1.28	0.69	0	0.8033	NA	ATR
NSMCE4A	171.21	0.34	0.26	1.28	0.69	0	1.2636	NA	ATR
BEND3	24.51	-0.44	0.35	-1.28	0.69	0	0.7358	NA	ATR
TIMM10B	142.18	0.27	0.21	1.28	0.69	0	1.2094	NA	ATR
WWP2	270.23	-0.28	0.22	-1.28	0.69	0	0.8251	NA	ATR
ABCD3	340.73	0.26	0.21	1.27	0.69	0	1.2003	NA	ATR
TSG101	326.12	0.2	0.16	1.27	0.69	0	1.1483	NA	ATR
TMBIM4	316.36	0.23	0.18	1.27	0.69	0	1.1735	NA	ATR
GIPC1	230.99	-0.26	0.2	-1.27	0.69	0	0.835	NA	ATR
PRNP	105.93	-0.27	0.21	-1.27	0.69	0	0.8288	NA	ATR
AMMECR1	232.7	0.24	0.19	1.27	0.69	0	1.1841	NA	ATR
ZNF83	119	0.28	0.22	1.27	0.69	0	1.2176	NA	ATR
PIK3AP1	625.03	0.35	0.27	1.27	0.69	0	1.2726	NA	ATR
LRRK1	94.82	-0.3	0.23	-1.27	0.69	0	0.8149	NA	ATR
FANCD2	359.9	0.31	0.24	1.27	0.69	0	1.236	NA	ATR
CHMP5	354.89	0.34	0.27	1.27	0.69	0	1.2644	NA	ATR
STXBP3	393.96	0.21	0.17	1.27	0.69	0	1.1571	NA	ATR
PNISR	823.19	0.22	0.18	1.27	0.69	0	1.1668	NA	ATR
RAB28	114.92	-0.24	0.19	-1.27	0.69	0	0.8474	NA	ATR
HLA-C	241.24	-0.43	0.34	-1.27	0.69	0	0.7398	NA	ATR
FAM111B	156.4	0.27	0.21	1.27	0.69	0	1.2037	NA	ATR
B3GNTL1	24.89	0.48	0.38	1.27	0.69	0	1.3909	NA	ATR
ATP8B5P	12.81	-0.74	0.58	-1.27	0.69	0	0.5998	NA	ATR
ARFRP1	154.37	-0.28	0.22	-1.27	0.69	0	0.8218	NA	ATR
B3GALTL	76.75	0.26	0.21	1.27	0.69	0	1.2006	NA	ATR
BUB1	810.5	0.21	0.17	1.27	0.69	0	1.1584	NA	ATR
SURF2	91.21	-0.42	0.33	-1.27	0.69	0	0.7471	NA	ATR
MED19	84.83	-0.29	0.23	-1.27	0.69	0	0.8179	NA	ATR
ABRACL	714.56	0.32	0.25	1.27	0.69	0	1.2452	NA	ATR
PPWD1	222.74	0.24	0.19	1.27	0.69	0	1.181	NA	ATR
CPEB4	116.16	-0.7	0.55	-1.27	0.69	0	0.6166	NA	ATR
ZNF500	69.65	-0.31	0.25	-1.26	0.69	0	0.8059	NA	ATR
POMT2	79.42	-0.34	0.27	-1.26	0.69	0	0.7887	NA	ATR
ANKRD6	44.15	-0.46	0.37	-1.26	0.69	0	0.7259	NA	ATR
MAPKAP1	498.72	-0.27	0.22	-1.26	0.69	0	0.8272	NA	ATR
C6orf62	476.5	0.2	0.16	1.26	0.68	0	1.1513	NA	isg
SLC15A3	59.72	-0.46	0.37	-1.25	0.68	0	0.7273	NA	isg
UHRF1BP1	436.73	-0.41	0.32	-1.25	0.68	0	0.7543	NA	isg
POT1	169.27	0.27	0.22	1.26	0.68	0	1.2073	NA	ATR
RPE	305.05	0.25	0.2	1.26	0.68	0	1.1872	NA	ATR
GUSBP11	65.36	-0.43	0.34	-1.26	0.68	0	0.744	NA	ATR
UQCRHL	779.97	0.31	0.25	1.26	0.68	0	1.2425	NA	ATR
EMBP1	49.92	0.32	0.25	1.26	0.68	0	1.2465	NA	ATR
ZBTB21	91.63	-0.47	0.37	-1.26	0.68	0	0.722	NA	ATR
TSPAN17	186.84	-0.28	0.22	-1.26	0.68	0	0.8243	NA	ATR
PTPN23	212.6	-0.27	0.21	-1.26	0.68	0	0.8294	NA	ATR
PNN	1263.43	0.25	0.2	1.26	0.68	0	1.1857	NA	ATR
EPS15L1	151.5	-0.34	0.27	-1.26	0.68	0	0.7875	NA	ATR
RPS6KB2	338.6	-0.27	0.21	-1.26	0.68	0	0.8307	NA	ATR
LOC100129361	123.41	0.22	0.18	1.26	0.68	0	1.1662	NA	ATR
TMEM110-MUSTN1	39.29	-0.35	0.28	-1.26	0.68	0	0.7833	NA	ATR
SLC9A1	127.55	-0.27	0.22	-1.26	0.68	0	0.8284	NA	ATR
CACNB1	42.63	0.42	0.33	1.26	0.68	0	1.3338	NA	ATR
KANK2	329.29	-0.24	0.19	-1.26	0.68	0	0.8491	NA	ATR
DZIP3	60.16	-0.56	0.45	-1.26	0.68	0	0.6783	NA	ATR
C19orf57	18.3	-0.57	0.45	-1.26	0.68	0	0.6751	NA	ATR
IFT46	96.87	-0.28	0.23	-1.26	0.68	0	0.8219	NA	ATR
ALKBH8	84.32	-0.44	0.35	-1.26	0.68	0	0.737	NA	ATR
RNPC3	67.44	0.39	0.31	1.26	0.68	0	1.3115	NA	ATR
CUEDC1	40.85	-0.41	0.33	-1.26	0.68	0	0.7513	NA	ATR
FADS2	225.77	0.51	0.4	1.26	0.68	0	1.4207	NA	ATR
PPP1R3E	24.72	-0.4	0.32	-1.25	0.68	0	0.7576	NA	ATR
MORC4	94.4	0.27	0.21	1.25	0.68	0	1.2053	NA	ATR
PPIA	169.51	0.26	0.2	1.25	0.68	0	1.1941	NA	ATR
CREBBP	373.02	-0.44	0.35	-1.25	0.68	0	0.7376	NA	ATR
RALGDS	112.66	-0.29	0.23	-1.25	0.68	0	0.8176	NA	ATR
SMURF1	202.98	-0.27	0.21	-1.25	0.68	0	0.8304	NA	ATR
TP53I11	176.78	-0.35	0.28	-1.25	0.68	0	0.7839	NA	ATR
RNF126	324.55	-0.35	0.28	-1.25	0.68	0	0.783	NA	ATR
MRC2	1311.98	-0.4	0.32	-1.25	0.68	0	0.7588	NA	ATR
TSSC4	222.07	-0.31	0.25	-1.25	0.68	0	0.8069	NA	ATR
2003-09-01	59.7	-0.36	0.29	-1.25	0.68	0	0.7782	NA	ATR
SLC12A4	96.06	-0.31	0.24	-1.25	0.68	0	0.8094	NA	ATR
RARS	592.38	0.25	0.2	1.25	0.68	0	1.1909	NA	ATR
AP5Z1	230.93	-0.31	0.25	-1.25	0.68	0	0.807	NA	ATR
CYBB	106.89	-0.76	0.61	-1.25	0.68	0	0.5909	NA	ATR
REEP6	46.01	-0.45	0.36	-1.25	0.68	0	0.7319	NA	ATR
UPF3A	30.36	-0.48	0.38	-1.25	0.68	0	0.717	NA	ATR
STRIP2	79.02	0.33	0.26	1.25	0.68	0	1.2558	NA	ATR
RANGAP1	862.86	-0.37	0.3	-1.25	0.68	0	0.772	NA	ATR
UNG	367.39	0.26	0.21	1.25	0.68	0	1.1989	NA	ATR
ZNF438	460.28	-0.31	0.25	-1.25	0.68	0	0.8066	NA	ATR
PHACTR4	229.03	-0.28	0.23	-1.25	0.67	0	0.8231	NA	isg
DPP9	399.37	-0.3	0.24	-1.25	0.67	0	0.8135	NA	ATR
PMAIP1	192.15	-0.42	0.34	-1.25	0.67	0	0.7467	NA	ATR
C19orf59	297.42	-0.64	0.51	-1.25	0.67	0	0.641	NA	ATR
ARHGEF6	461.95	0.25	0.2	1.25	0.67	0	1.1856	NA	ATR
ARSG	14.19	-0.64	0.51	-1.25	0.67	0	0.6412	NA	ATR
BC005081	59.86	-0.48	0.39	-1.25	0.67	0	0.7153	NA	ATR
ZHX1	603.84	-0.28	0.22	-1.25	0.67	0	0.8232	NA	ATR
LOC202781	18.97	-0.45	0.36	-1.25	0.67	0	0.732	NA	ATR
FNBP1	159.69	-0.24	0.2	-1.25	0.67	0	0.8445	NA	ATR
RNF167	343.9	-0.38	0.31	-1.25	0.67	0	0.7676	NA	ATR
IRF2BP1	185.16	-0.34	0.27	-1.25	0.67	0	0.7912	NA	ATR
VPS29	473.19	0.3	0.24	1.25	0.67	0	1.2302	NA	ATR
C9orf142	484.44	-0.36	0.29	-1.25	0.67	0	0.7777	NA	ATR
THBS4	54.14	0.4	0.32	1.24	0.67	0	1.3234	NA	ATR
MBNL3	179.16	0.38	0.31	1.24	0.67	0	1.305	NA	ATR
MRAS	345.31	-0.17	0.14	-1.24	0.67	0	0.8885	NA	ATR
PHF6	238.59	0.33	0.27	1.24	0.67	0	1.2595	NA	ATR
SHMT1	123.74	-0.22	0.18	-1.24	0.67	0	0.8581	NA	ATR
DCAF12L2	22.78	0.43	0.34	1.24	0.67	0	1.3443	NA	ATR
ATAD3A	204.71	-0.4	0.32	-1.24	0.67	0	0.7589	NA	ATR
RGS19	373.81	-0.42	0.33	-1.24	0.67	0	0.75	NA	ATR
VAT1	502.67	-0.39	0.31	-1.24	0.67	0	0.7632	NA	ATR
PNPLA2	434.07	-0.31	0.25	-1.24	0.67	0	0.8055	NA	ATR
CAPN10	104.83	-0.28	0.23	-1.24	0.67	0	0.8217	NA	ATR
RBMS1	144.8	0.25	0.2	1.24	0.67	0	1.1888	NA	ATR
HADHA	1461.92	0.14	0.12	1.24	0.67	0	1.104	NA	ATR
HMGN4	110.93	0.25	0.2	1.24	0.67	0	1.1856	NA	ATR
BPNT1	161.81	0.22	0.18	1.24	0.67	0	1.1642	NA	ATR
TFEC	316.77	0.26	0.21	1.24	0.67	0	1.2	NA	ATR
AK095700	37.96	0.5	0.41	1.24	0.67	0	1.4179	NA	ATR
MYL5	41.12	-0.39	0.31	-1.24	0.67	0	0.7631	NA	ATR
HPS6	215.74	-0.3	0.24	-1.24	0.67	0	0.8143	NA	ATR
NFX1	517.11	-0.25	0.2	-1.24	0.67	0	0.8422	NA	ATR
SPATA2L	58.46	-0.45	0.37	-1.24	0.67	0	0.7306	NA	ATR
CLCN4	80.94	-0.36	0.29	-1.24	0.67	0	0.7777	NA	ATR
FAM193A	244.61	-0.28	0.23	-1.24	0.67	0	0.8222	NA	ATR
SHOX2	579.58	0.29	0.23	1.24	0.67	0	1.2196	NA	ATR
CHMP1B	178.8	0.25	0.21	1.24	0.67	0	1.1923	NA	ATR
NDUFAF5	34.4	-0.39	0.31	-1.24	0.67	0	0.7647	NA	ATR
C12orf43	91.45	-0.29	0.24	-1.24	0.67	0	0.8165	NA	ATR
IRF7	362.36	-0.88	0.72	-1.23	0.66	0	0.5437	NA	isg
NDUFC2-KCTD14	403.12	0.37	0.3	1.24	0.66	0	1.2946	NA	ATR
GSPT2	47.78	0.36	0.29	1.24	0.66	0	1.2875	NA	ATR
DHX30	528.06	-0.23	0.19	-1.24	0.66	0	0.8507	NA	ATR
ADCY3	262.78	-0.4	0.33	-1.24	0.66	0	0.7554	NA	ATR
DUSP3	602.44	-0.28	0.23	-1.24	0.66	0	0.8213	NA	ATR
SLC45A4	74.18	-0.29	0.24	-1.24	0.66	0	0.8176	NA	ATR
LIN37	39.22	-0.34	0.28	-1.23	0.66	0	0.7891	NA	ATR
HSH2D	131.35	-0.73	0.59	-1.23	0.66	0	0.602	NA	ATR
ZNF138	105.44	0.28	0.22	1.23	0.66	0	1.2118	NA	ATR
NFATC3	476.29	-0.19	0.15	-1.23	0.66	0	0.8771	NA	ATR
PKIG	31.04	-0.5	0.4	-1.23	0.66	0	0.709	NA	ATR
SIRT5	25.26	-0.44	0.36	-1.23	0.66	0	0.7361	NA	ATR
DNAJC19	45.63	0.39	0.32	1.23	0.66	0	1.3129	NA	ATR
RFC1	555.79	0.2	0.16	1.23	0.66	0	1.1463	NA	ATR
TTLL12	552.64	-0.35	0.29	-1.23	0.66	0	0.7824	NA	ATR
ZNF841	83.82	0.37	0.3	1.23	0.66	0	1.2879	NA	ATR
2007-09-01	243.79	0.25	0.2	1.23	0.66	0	1.1894	NA	ATR
CC2D1B	378.95	-0.19	0.15	-1.23	0.66	0	0.8789	NA	ATR
AAED1	74.79	0.29	0.24	1.23	0.66	0	1.2257	NA	ATR
TRMT10B	63.56	-0.37	0.3	-1.23	0.66	0	0.773	NA	ATR
DENND6B	47.21	-0.35	0.28	-1.23	0.66	0	0.7849	NA	ATR
ZFP62	82.95	-0.3	0.24	-1.23	0.66	0	0.8149	NA	ATR
CDS1	29.19	-0.39	0.31	-1.23	0.66	0	0.7655	NA	ATR
ABHD11	88.07	-0.34	0.28	-1.23	0.66	0	0.7904	NA	ATR
GAS1	23.44	0.44	0.36	1.23	0.66	0	1.3602	NA	ATR
NDUFB1	183.77	0.42	0.34	1.23	0.66	0	1.335	NA	ATR
ZSCAN9	27.53	-0.44	0.36	-1.23	0.66	0	0.7358	NA	ATR
UIMC1	218.07	-0.28	0.23	-1.23	0.66	0	0.821	NA	ATR
TAF9B	106.73	0.32	0.26	1.23	0.66	0	1.2449	NA	ATR
NCDN	146.76	-0.28	0.23	-1.23	0.66	0	0.8236	NA	ATR
UBIAD1	110.25	-0.25	0.2	-1.23	0.66	0	0.8415	NA	ATR
DNAL4	45.16	-0.33	0.27	-1.23	0.66	0	0.7942	NA	ATR
NDUFAF7	57.82	-0.3	0.24	-1.23	0.66	0	0.8139	NA	ATR
DCBLD2	79.05	0.35	0.29	1.23	0.66	0	1.2776	NA	ATR
CHD1L	1260.03	0.14	0.11	1.23	0.66	0	1.1008	NA	ATR
PSEN1	481.28	0.16	0.13	1.23	0.66	0	1.1148	NA	ATR
FCGR2A	81.02	0.39	0.32	1.23	0.66	0	1.3146	NA	ATR
SLC30A5	372.87	0.22	0.18	1.22	0.66	0	1.1623	NA	ATR
SPATA2	85.3	-0.29	0.24	-1.22	0.66	0	0.8167	NA	ATR
RRP1	314.63	-0.31	0.25	-1.22	0.66	0	0.8073	NA	ATR
MT-ATP6	1384.4	0.43	0.35	1.22	0.66	0	1.3465	NA	ATR
TEX2	298.62	-0.22	0.18	-1.22	0.66	0	0.859	NA	ATR
[truncated: 8,885 more rows]
