# Supplementary material for: Viral entry shapes HCMV latency establishment
Source: Nat Commun. 2025 Dec 29;17:1300. doi: 10.1038/s41467-025-68063-y (PMC12868673; doi:10.1038/s41467-025-68063-y)
Supplement: Supplementary file 7 — Supplementary Data 5 [file 41467_2025_68063_MOESM7_ESM.xlsx]

## Sheet: Sheet1
Table S5 primers list
Primer number	sequence	Forward / reverse	Description
1	tcgtgagggatccaccATGGGGACTTCCCATCCGG	Forward	Amplification of PDGFRα from cDNA for FastCloning
2	cttaacgcgtctcgagTTACAGGAAGCTGTCTTCCAC	Reverse
3	AGACAGCTTCCTGTAActcgagacgcgttaagtcga	Forward	Amplification of the pLex plasmid for PDGFRα FastCloning
4	CCGGATGGGAAGTCCCggtggatccctcacgacac	Reverse
5	CACAACCatggccaagcctttg	Forward	Amplification of blasticidin from the pLEX plasmid for Gibson assembly to generate plvx-PDGFRα
6	gacgcttagccctcccacacataaccag	Reverse
7	ggagggctaagcgtcgacaatcaacctct	Forward	Amplification of the plvx plasmid for Gibson assembly to generate plvx-PDGFRα
8	ttggccatGGTTGTGGCCATATTATCATCG	Reverse
9	tacatcttgtggaaaggacgaaacaccgCGTTTGAATTCCAAAGATGCgttttagagctagaaatagcaagttaaaataaggc	Forward	2sg-NRP2 for NRP2 knockout
10	cttgctatttctagctctaaaacGGTTACCCCCAGGACTACCCgggaaagagtggtctcatacagaacttataag	Reverse
11	tacatcttgtggaaaggacgaaacaccgGCAGGAGCTCACACCTCGCGgttttagagctagaaatagcaagttaaaataaggc	Forward	2sg-ITGB3 for ITGB3 knockout
12	cttgctatttctagctctaaaacCGCGTGGTACAGATGTTGGGgggaaagagtggtctcatacagaacttataag	Reverse
13	tacatcttgtggaaaggacgaaacaccgGTGGAGAATGTATACAAGCAgttttagagctagaaatagcaagttaaaataaggc	Forward	2sg-ITGB1 for ITGB1 knockout
14	cttgctatttctagctctaaaacAATTGTGGGTGGTGCACAAAgggaaagagtggtctcatacagaacttataag	Reverse
15	AGTCTGGTCCTGCTTCACCT	Forward	ANAX5 for real-time PCR
16	CAAGCCTTTCATAGCCTTCC	Reverse
17	CTGTGGGTCATCCGTGAGGAC	Forward	NRP2 for real-time PCR
18	ATGGGTTCCATGCAGTTCTCCAG	Reverse
19	ACCAGTAACCTGCGGATTGG	Forward	ITGB3 for real-time PCR
20	TCCGTGACACACTCTGCTTC	Reverse
21	TGCTGTCTCCATGTTTGATGTATCT	Forward	B2M for real-time PCR
22	TCTCTGCTCCCCACCTCTAAGT	Reverse
23	AGCAAGGACCTGACCAAGTT	Forward	UL44 for real-time PCR
24	GCCGAGCTGAACTCCATATT	Reverse
25	AATTCACCATGCGAGCGCGGC	Forward	For ITGB3 amplification to generate inducible TetOn- ITGB3
26	CTGGATCCttaAGTGCCCCGGTACGTGA	Reverse
27	ccctcgtaaagaattATGCTCCTAGGCACCCTCC	Forward	For ITGAV amplification to generate inducible TetOn- ITGAV
28	gaggtggtctggatcTTAAGTTTCTGAGTTTCCTTCACCATTTTCATGAG	Reverse
29	cacttcctaccctcgtaaagaattcaccATGCTTGGGGTCCTGGTC	Forward	For THBD amplification to generate inducible TetOn- ITGAV
30	gcaggggaggtggtctggatccTCAGAGTCTCTGCGGCGT	Reverse
31	AAGAATTCACCATGGATATGTTTCCTCTCACCT	Forward	For NRP2 amplification to generate inducible TetOn-NRP2
32	TCTGGATCCTTATGCCTCGGAGCAGCACT	Reverse
33	ATGGGGACTTCCCATCCGG	Forward	For PDGFRα amplification from cDNA, prior to amplification with 43+44 for cloning into PLEX expression vector
34	TTACAGGAAGCTGTCTTCCACCAGG	Reverse
35	tcgtgagggatccaccATGGGGACTTCCCATCCGG	Forward	PDGFRα amplification for Gibson assembly cloning into PLEX expression vector
36	cttaacgcgtctcgagTTACAGGAAGCTGTCTTCCAC	Reverse
37	AGACAGCTTCCTGTAActcgagacgcgttaagtcga	Forward	Amplification of the PLEX plasmid for Gibson assembly to generate PLEX-PDGFRα
38	CCGGATGGGAAGTCCCCATggtggatccctcacgacac	Reverse
39	CACAGACTCAGAGAGAACCCGCCACCcgggtaCCGCCACCatgGGGACTTCCCATC	Forward	PDGFRα amplification for cloning into IVTpro mRNA Synthesis System plasmid
40	CAAGAAGCTAGGCCACCGAGGCTCCAGCTCAgTTACAGGAAGCTGTCTTC	Reverse
41	TCTGGTCCCCACAGACTCAGAGAGAACCCGCCACCggtagcCGCCACCatgcttggggtcctggtcc	Forward	THBD amplification for cloning into IVTpro mRNA Synthesis System plasmid
42	GGGGCAAGAAGCTAGGCCACCGAGGCTCCAGCTCAggtactcagagtctctgcggcgtccgctcgG	Reverse
