# Supplementary material for: Viral entry shapes HCMV latency establishment
Source: Nat Commun. 2025 Dec 29;17:1300. doi: 10.1038/s41467-025-68063-y (PMC12868673; doi:10.1038/s41467-025-68063-y)
Supplement: Supplementary file 11 — Source data [file 41467_2025_68063_MOESM11_ESM.xlsx]

## Sheet: Fig. 1C
	Figure 1C
	Viral progeny
	THP1 vs THP1 Mac
	THP-1	1
	THP-1	0
	THP-1	0
	THP-1_mac	67
	THP-1_mac	79
	THP-1_mac	93
	Primary vs primary Mac
	primary	0
	primary	0
	primary	1
	primary	2
	primary	0
	primary_mac	57
	primary_mac	79
	primary_mac	35
	primary_mac	65
	primary_mac	42
	Kaumi vs Kasumi Mac
	Kasumi	0
	Kasumi	0
	Kasumi	0
	Kasumi_PMA	12
	Kasumi_PMA	7
	Kasumi_PMA	20

## Sheet: Fig. 2B
Fig. 2c: TSA vs DMSO treated samples
THP1
TSA concenration	replicate_1	replicate_2
DMSO	0.15	0.2
0.25	0.21	0.23
0.5	0.25	0.28
1	0.57	0.46
2	0.76	0.77
THP1_Mac
TSA concenration	replicate_1	replicate_2
DMSO	3.98	3.52
0.25	5.87	4.41
0.5	4.33	4.12
1	5.41	5.86
2	6.84	7.61

## Sheet: Fig. 3B
Primary				THP1
sample	viruses within nucleus			sample	viruses within nucleus
primary_mono_uninfected	0			THP1_mono_uninfected	0
primary_mono_uninfected	0			THP1_mono_uninfected	0
primary_mono_uninfected	0			THP1_mono_uninfected	0
primary_mono_uninfected	0			THP1_mono_uninfected	0
primary_mono_uninfected	0			THP1_mono_uninfected	0
primary_mono_uninfected	0			THP1_mono_uninfected	0
primary_mono_uninfected	0			THP1_mono_uninfected	0
primary_mono_uninfected	0			THP1_mono_uninfected	0
primary_mono_uninfected	0			THP1_mono_uninfected	0
primary_mono_uninfected	0			THP1_mono_uninfected	0
primary_mono_uninfected	0			THP1_mono_uninfected	0
primary_mono_uninfected	0			THP1_mono_uninfected	0
primary_mono_uninfected	0			THP1_mono_uninfected	0
primary_mono_uninfected	0			THP1_mono_uninfected	0
primary_mono_uninfected	0			THP1_mono_uninfected	0
primary_mono_uninfected	0			THP1_mono_uninfected	0
primary_mono_uninfected	0			THP1_mono_uninfected	0
primary_mono_uninfected	0			THP1_mono_uninfected	0
primary_mono_uninfected	0			THP1_mono_uninfected	0
primary_mono_uninfected	0			THP1_mono_uninfected	0
primary_mono_uninfected	0			THP1_mono_uninfected	0
primary_mono_uninfected	0			THP1_mono_uninfected	0
primary_mono_uninfected	0			THP1_mono_uninfected	0
primary_mono_uninfected	0			THP1_mono_uninfected	0
primary_mono_uninfected	0			THP1_mono_uninfected	0
primary_mono_uninfected	0			THP1_mono_uninfected	0
primary_mono_uninfected	0			THP1_mono_uninfected	0
primary_mono_uninfected	0			THP1_mono_uninfected	0
primary_mono_uninfected	0			THP1_mono_uninfected	0
primary_mono_uninfected	0			THP1_mono_uninfected	0
primary_mono_uninfected	0			THP1_mono_uninfected	0
primary_mono_uninfected	0			THP1_mono_uninfected	0
primary_mono_uninfected	0			THP1_mono_uninfected	0
primary_mono_uninfected	0			THP1_mono_uninfected	0
primary_mono_uninfected	0			THP1_mono_uninfected	0
primary_mono_uninfected	0			THP1_mono_uninfected	0
primary_mono_uninfected	1			THP1_mono_uninfected	0
primary_mono_12hpi	0			THP1_mono_uninfected	0
primary_mono_12hpi	0			THP1_mono_uninfected	0
primary_mono_12hpi	0			THP1_mono_uninfected	0
primary_mono_12hpi	0			THP1_mono_uninfected	0
primary_mono_12hpi	0			THP1_mono_uninfected	0
primary_mono_12hpi	0			THP1_mono_uninfected	0
primary_mono_12hpi	0			THP1_mono_uninfected	0
primary_mono_12hpi	0			THP1_mono_uninfected	0
primary_mono_12hpi	0			THP1_mono_uninfected	0
primary_mono_12hpi	0			THP1_mono_uninfected	0
primary_mono_12hpi	0			THP1_mono_uninfected	0
primary_mono_12hpi	0			THP1_mono_uninfected	0
primary_mono_12hpi	0			THP1_mono_uninfected	0
primary_mono_12hpi	0			THP1_mono_uninfected	0
primary_mono_12hpi	0			THP1_mono_uninfected	0
primary_mono_12hpi	0			THP1_mono_uninfected	0
primary_mono_12hpi	0			THP1_mono_uninfected	0
primary_mono_12hpi	0			THP1_mono_uninfected	0
primary_mono_12hpi	0			THP1_mono_uninfected	0
primary_mono_12hpi	0			THP1_mono_uninfected	0
primary_mono_12hpi	0			THP1_mono_uninfected	0
primary_mono_12hpi	0			THP1_mono_uninfected	0
primary_mono_12hpi	0			THP1_mono_uninfected	0
primary_mono_12hpi	0			THP1_mono_uninfected	0
primary_mono_12hpi	0			THP1_mono_uninfected	0
primary_mono_12hpi	0			THP1_mono_uninfected	0
primary_mono_12hpi	0			THP1_mono_uninfected	0
primary_mono_12hpi	0			THP1_mono_uninfected	0
primary_mono_12hpi	0			THP1_mono_uninfected	0
primary_mono_12hpi	0			THP1_mono_uninfected	0
primary_mono_12hpi	0			THP1_mono_uninfected	0
primary_mono_12hpi	0			THP1_mono_uninfected	0
primary_mono_12hpi	0			THP1_mono_uninfected	0
primary_mono_12hpi	0			THP1_mono_uninfected	0
primary_mono_12hpi	0			THP1_mono_uninfected	0
primary_mono_12hpi	0			THP1_mono_uninfected	0
primary_mono_12hpi	0			THP1_mono_uninfected	0
primary_mono_12hpi	0			THP1_mono_uninfected	0
primary_mono_12hpi	0			THP1_mono_uninfected	0
primary_mono_12hpi	0			THP1_MDM_uninfected	0
primary_mono_12hpi	0			THP1_MDM_uninfected	0
primary_mono_12hpi	0			THP1_MDM_uninfected	0
primary_mono_12hpi	0			THP1_MDM_uninfected	0
primary_mono_12hpi	0			THP1_MDM_uninfected	0
primary_mono_12hpi	0			THP1_MDM_uninfected	0
primary_mono_12hpi	0			THP1_MDM_uninfected	0
primary_mono_12hpi	0			THP1_MDM_uninfected	0
primary_mono_12hpi	0			THP1_MDM_uninfected	0
primary_mono_12hpi	0			THP1_MDM_uninfected	0
primary_mono_12hpi	0			THP1_MDM_uninfected	0
primary_mono_12hpi	0			THP1_MDM_uninfected	0
primary_mono_12hpi	0			THP1_MDM_uninfected	0
primary_mono_12hpi	0			THP1_MDM_uninfected	0
primary_mono_12hpi	0			THP1_MDM_uninfected	0
primary_mono_12hpi	0			THP1_MDM_uninfected	0
primary_mono_12hpi	0			THP1_MDM_uninfected	0
primary_mono_12hpi	0			THP1_MDM_uninfected	0
primary_mono_12hpi	0			THP1_MDM_uninfected	0
primary_mono_12hpi	0			THP1_MDM_uninfected	0
primary_mono_12hpi	0			THP1_MDM_uninfected	0
primary_mono_12hpi	0			THP1_MDM_uninfected	0
primary_mono_12hpi	0			THP1_MDM_uninfected	0
primary_mono_12hpi	0			THP1_MDM_uninfected	0
primary_mono_12hpi	0			THP1_MDM_uninfected	0
primary_mono_12hpi	0			THP1_MDM_uninfected	0
primary_mono_12hpi	0			THP1_MDM_uninfected	0
primary_mono_12hpi	0			THP1_MDM_uninfected	0
primary_mono_12hpi	0			THP1_MDM_uninfected	0
primary_mono_12hpi	0			THP1_MDM_uninfected	0
primary_mono_12hpi	0			THP1_MDM_uninfected	0
primary_mono_12hpi	0			THP1_MDM_uninfected	0
primary_mono_12hpi	0			THP1_MDM_uninfected	0
primary_mono_12hpi	0			THP1_MDM_uninfected	0
primary_mono_12hpi	0			THP1_MDM_uninfected	0
primary_mono_12hpi	0			THP1_MDM_uninfected	0
primary_mono_12hpi	0			THP1_MDM_uninfected	0
primary_mono_12hpi	0			THP1_MDM_uninfected	0
primary_mono_12hpi	0			THP1_MDM_uninfected	0
primary_mono_12hpi	0			THP1_MDM_uninfected	0
primary_mono_12hpi	0			THP1_MDM_uninfected	0
primary_mono_12hpi	0			THP1_MDM_uninfected	0
primary_mono_12hpi	0			THP1_MDM_uninfected	0
primary_mono_12hpi	0			THP1_MDM_uninfected	0
primary_mono_12hpi	0			THP1_MDM_uninfected	0
primary_mono_12hpi	0			THP1_MDM_uninfected	0
primary_mono_12hpi	0			THP1_MDM_uninfected	0
primary_mono_12hpi	1			THP1_MDM_uninfected	0
primary_mac_uninfected	0			THP1_MDM_uninfected	0
primary_mac_uninfected	0			THP1_MDM_uninfected	0
primary_mac_uninfected	0			THP1_MDM_uninfected	0
primary_mac_uninfected	0			THP1_MDM_uninfected	0
primary_mac_uninfected	0			THP1_MDM_uninfected	0
primary_mac_uninfected	0			THP1_MDM_uninfected	0
primary_mac_uninfected	0			THP1_MDM_uninfected	0
primary_mac_uninfected	0			THP1_MDM_uninfected	0
primary_mac_uninfected	0			THP1_MDM_uninfected	0
primary_mac_uninfected	0			THP1_MDM_uninfected	0
primary_mac_uninfected	0			THP1_MDM_uninfected	0
primary_mac_uninfected	0			THP1_MDM_uninfected	0
primary_mac_uninfected	0			THP1_mono_12hpi	0
primary_mac_uninfected	0			THP1_mono_12hpi	0
primary_mac_uninfected	0			THP1_mono_12hpi	0
primary_mac_uninfected	0			THP1_mono_12hpi	0
primary_mac_uninfected	0			THP1_mono_12hpi	0
primary_mac_uninfected	0			THP1_mono_12hpi	0
primary_mac_uninfected	0			THP1_mono_12hpi	0
primary_mac_uninfected	0			THP1_mono_12hpi	0
primary_mac_uninfected	0			THP1_mono_12hpi	0
primary_mac_uninfected	0			THP1_mono_12hpi	0
primary_mac_uninfected	0			THP1_mono_12hpi	0
primary_mac_uninfected	0			THP1_mono_12hpi	0
primary_mac_uninfected	0			THP1_mono_12hpi	0
primary_mac_uninfected	0			THP1_mono_12hpi	0
primary_mac_uninfected	0			THP1_mono_12hpi	0
primary_mac_uninfected	0			THP1_mono_12hpi	0
primary_mac_uninfected	0			THP1_mono_12hpi	0
primary_mac_uninfected	0			THP1_mono_12hpi	0
primary_mac_uninfected	0			THP1_mono_12hpi	0
primary_mac_uninfected	0			THP1_mono_12hpi	0
primary_mac_uninfected	0			THP1_mono_12hpi	0
primary_mac_uninfected	0			THP1_mono_12hpi	0
primary_mac_uninfected	0			THP1_mono_12hpi	0
primary_mac_uninfected	0			THP1_mono_12hpi	0
primary_mac_uninfected	0			THP1_mono_12hpi	0
primary_mac_uninfected	0			THP1_mono_12hpi	0
primary_mac_uninfected	0			THP1_mono_12hpi	0
primary_mac_uninfected	0			THP1_mono_12hpi	0
primary_mac_uninfected	0			THP1_mono_12hpi	0
primary_mac_uninfected	0			THP1_mono_12hpi	0
primary_mac_uninfected	0			THP1_mono_12hpi	0
primary_mac_uninfected	0			THP1_mono_12hpi	0
primary_mac_12hpi	0			THP1_mono_12hpi	0
primary_mac_12hpi	0			THP1_mono_12hpi	0
primary_mac_12hpi	0			THP1_mono_12hpi	0
primary_mac_12hpi	0			THP1_mono_12hpi	0
primary_mac_12hpi	0			THP1_mono_12hpi	0
primary_mac_12hpi	0			THP1_mono_12hpi	0
primary_mac_12hpi	0			THP1_mono_12hpi	0
primary_mac_12hpi	0			THP1_mono_12hpi	0
primary_mac_12hpi	0			THP1_mono_12hpi	0
primary_mac_12hpi	0			THP1_mono_12hpi	0
primary_mac_12hpi	0			THP1_mono_12hpi	0
primary_mac_12hpi	0			THP1_mono_12hpi	0
primary_mac_12hpi	0			THP1_mono_12hpi	0
primary_mac_12hpi	0			THP1_mono_12hpi	0
primary_mac_12hpi	0			THP1_mono_12hpi	0
primary_mac_12hpi	0			THP1_mono_12hpi	0
primary_mac_12hpi	0			THP1_mono_12hpi	0
primary_mac_12hpi	0			THP1_mono_12hpi	0
primary_mac_12hpi	0			THP1_mono_12hpi	0
primary_mac_12hpi	0			THP1_mono_12hpi	0
primary_mac_12hpi	0			THP1_mono_12hpi	0
primary_mac_12hpi	0			THP1_mono_12hpi	0
primary_mac_12hpi	0			THP1_mono_12hpi	0
primary_mac_12hpi	0			THP1_mono_12hpi	0
primary_mac_12hpi	0			THP1_mono_12hpi	0
primary_mac_12hpi	0			THP1_mono_12hpi	0
primary_mac_12hpi	0			THP1_mono_12hpi	0
primary_mac_12hpi	0			THP1_mono_12hpi	0
primary_mac_12hpi	0			THP1_mono_12hpi	0
primary_mac_12hpi	0			THP1_mono_12hpi	0
primary_mac_12hpi	0			THP1_mono_12hpi	0
primary_mac_12hpi	0			THP1_mono_12hpi	0
primary_mac_12hpi	0			THP1_mono_12hpi	0
primary_mac_12hpi	0			THP1_mono_12hpi	0
primary_mac_12hpi	0			THP1_mono_12hpi	0
primary_mac_12hpi	0			THP1_mono_12hpi	0
primary_mac_12hpi	0			THP1_mono_12hpi	0
primary_mac_12hpi	0			THP1_mono_12hpi	0
primary_mac_12hpi	0			THP1_mono_12hpi	0
primary_mac_12hpi	0			THP1_mono_12hpi	0
primary_mac_12hpi	0			THP1_mono_12hpi	0
primary_mac_12hpi	0			THP1_mono_12hpi	0
primary_mac_12hpi	0			THP1_mono_12hpi	0
primary_mac_12hpi	0			THP1_mono_12hpi	0
primary_mac_12hpi	0			THP1_mono_12hpi	0
primary_mac_12hpi	0			THP1_mono_12hpi	0
primary_mac_12hpi	0			THP1_mono_12hpi	0
primary_mac_12hpi	0			THP1_mono_12hpi	0
primary_mac_12hpi	0			THP1_mono_12hpi	0
primary_mac_12hpi	0			THP1_mono_12hpi	0
primary_mac_12hpi	0			THP1_mono_12hpi	0
primary_mac_12hpi	0			THP1_mono_12hpi	0
primary_mac_12hpi	0			THP1_mono_12hpi	0
primary_mac_12hpi	0			THP1_mono_12hpi	0
primary_mac_12hpi	0			THP1_mono_12hpi	0
primary_mac_12hpi	0			THP1_mono_12hpi	0
primary_mac_12hpi	0			THP1_mono_12hpi	0
primary_mac_12hpi	0			THP1_mono_12hpi	0
primary_mac_12hpi	0			THP1_mono_12hpi	0
primary_mac_12hpi	0			THP1_mono_12hpi	0
primary_mac_12hpi	0			THP1_mono_12hpi	0
primary_mac_12hpi	0			THP1_mono_12hpi	0
primary_mac_12hpi	0			THP1_mono_12hpi	0
primary_mac_12hpi	0			THP1_mono_12hpi	0
primary_mac_12hpi	1			THP1_mono_12hpi	0
primary_mac_12hpi	1			THP1_mono_12hpi	0
primary_mac_12hpi	1			THP1_mono_12hpi	0
primary_mac_12hpi	1			THP1_mono_12hpi	0
primary_mac_12hpi	1			THP1_mono_12hpi	0
primary_mac_12hpi	1			THP1_mono_12hpi	0
primary_mac_12hpi	1			THP1_mono_12hpi	0
primary_mac_12hpi	1			THP1_mono_12hpi	0
primary_mac_12hpi	1			THP1_mono_12hpi	0
primary_mac_12hpi	1			THP1_mono_12hpi	0
primary_mac_12hpi	1			THP1_mono_12hpi	0
primary_mac_12hpi	1			THP1_mono_12hpi	0
primary_mac_12hpi	1			THP1_mono_12hpi	1
primary_mac_12hpi	1			THP1_mono_12hpi	1
primary_mac_12hpi	1			THP1_mono_12hpi	1
primary_mac_12hpi	1			THP1_mono_12hpi	2
primary_mac_12hpi	1			THP1_MDM_12hpi	0
primary_mac_12hpi	1			THP1_MDM_12hpi	0
primary_mac_12hpi	1			THP1_MDM_12hpi	0
primary_mac_12hpi	1			THP1_MDM_12hpi	0
primary_mac_12hpi	1			THP1_MDM_12hpi	0
primary_mac_12hpi	1			THP1_MDM_12hpi	0
primary_mac_12hpi	1			THP1_MDM_12hpi	0
primary_mac_12hpi	1			THP1_MDM_12hpi	0
primary_mac_12hpi	1			THP1_MDM_12hpi	0
primary_mac_12hpi	2			THP1_MDM_12hpi	0
primary_mac_12hpi	2			THP1_MDM_12hpi	0
primary_mac_12hpi	2			THP1_MDM_12hpi	0
primary_mac_12hpi	3			THP1_MDM_12hpi	0
				THP1_MDM_12hpi	0
				THP1_MDM_12hpi	0
				THP1_MDM_12hpi	0
				THP1_MDM_12hpi	0
				THP1_MDM_12hpi	0
				THP1_MDM_12hpi	0
				THP1_MDM_12hpi	0
				THP1_MDM_12hpi	0
				THP1_MDM_12hpi	0
				THP1_MDM_12hpi	0
				THP1_MDM_12hpi	0
				THP1_MDM_12hpi	0
				THP1_MDM_12hpi	0
				THP1_MDM_12hpi	0
				THP1_MDM_12hpi	0
				THP1_MDM_12hpi	0
				THP1_MDM_12hpi	0
				THP1_MDM_12hpi	0
				THP1_MDM_12hpi	0
				THP1_MDM_12hpi	0
				THP1_MDM_12hpi	0
				THP1_MDM_12hpi	0
				THP1_MDM_12hpi	0
				THP1_MDM_12hpi	0
				THP1_MDM_12hpi	0
				THP1_MDM_12hpi	0
				THP1_MDM_12hpi	0
				THP1_MDM_12hpi	0
				THP1_MDM_12hpi	0
				THP1_MDM_12hpi	0
				THP1_MDM_12hpi	0
				THP1_MDM_12hpi	0
				THP1_MDM_12hpi	0
				THP1_MDM_12hpi	0
				THP1_MDM_12hpi	0
				THP1_MDM_12hpi	0
				THP1_MDM_12hpi	0
				THP1_MDM_12hpi	0
				THP1_MDM_12hpi	0
				THP1_MDM_12hpi	0
				THP1_MDM_12hpi	0
				THP1_MDM_12hpi	0
				THP1_MDM_12hpi	0
				THP1_MDM_12hpi	0
				THP1_MDM_12hpi	0
				THP1_MDM_12hpi	0
				THP1_MDM_12hpi	0
				THP1_MDM_12hpi	0
				THP1_MDM_12hpi	0
				THP1_MDM_12hpi	0
				THP1_MDM_12hpi	0
				THP1_MDM_12hpi	0
				THP1_MDM_12hpi	0
				THP1_MDM_12hpi	0
				THP1_MDM_12hpi	0
				THP1_MDM_12hpi	0
				THP1_MDM_12hpi	0
				THP1_MDM_12hpi	0
				THP1_MDM_12hpi	0
				THP1_MDM_12hpi	0
				THP1_MDM_12hpi	0
				THP1_MDM_12hpi	0
				THP1_MDM_12hpi	0
				THP1_MDM_12hpi	0
				THP1_MDM_12hpi	0
				THP1_MDM_12hpi	0
				THP1_MDM_12hpi	0
				THP1_MDM_12hpi	0
				THP1_MDM_12hpi	0
				THP1_MDM_12hpi	0
				THP1_MDM_12hpi	0
				THP1_MDM_12hpi	0
				THP1_MDM_12hpi	0
				THP1_MDM_12hpi	0
				THP1_MDM_12hpi	0
				THP1_MDM_12hpi	0
				THP1_MDM_12hpi	0
				THP1_MDM_12hpi	0
				THP1_MDM_12hpi	0
				THP1_MDM_12hpi	0
				THP1_MDM_12hpi	0
				THP1_MDM_12hpi	0
				THP1_MDM_12hpi	0
				THP1_MDM_12hpi	0
				THP1_MDM_12hpi	0
				THP1_MDM_12hpi	0
				THP1_MDM_12hpi	0
				THP1_MDM_12hpi	0
				THP1_MDM_12hpi	0
				THP1_MDM_12hpi	0
				THP1_MDM_12hpi	0
				THP1_MDM_12hpi	0
				THP1_MDM_12hpi	0
				THP1_MDM_12hpi	0
				THP1_MDM_12hpi	0
				THP1_MDM_12hpi	0
				THP1_MDM_12hpi	0
				THP1_MDM_12hpi	0
				THP1_MDM_12hpi	0
				THP1_MDM_12hpi	0
				THP1_MDM_12hpi	0
				THP1_MDM_12hpi	0
				THP1_MDM_12hpi	0
				THP1_MDM_12hpi	0
				THP1_MDM_12hpi	0
				THP1_MDM_12hpi	0
				THP1_MDM_12hpi	0
				THP1_MDM_12hpi	0
				THP1_MDM_12hpi	0
				THP1_MDM_12hpi	0
				THP1_MDM_12hpi	1
				THP1_MDM_12hpi	1
				THP1_MDM_12hpi	1
				THP1_MDM_12hpi	1
				THP1_MDM_12hpi	1
				THP1_MDM_12hpi	1
				THP1_MDM_12hpi	1
				THP1_MDM_12hpi	1
				THP1_MDM_12hpi	1
				THP1_MDM_12hpi	1
				THP1_MDM_12hpi	1
				THP1_MDM_12hpi	1
				THP1_MDM_12hpi	1
				THP1_MDM_12hpi	1
				THP1_MDM_12hpi	1
				THP1_MDM_12hpi	1
				THP1_MDM_12hpi	1
				THP1_MDM_12hpi	1
				THP1_MDM_12hpi	1
				THP1_MDM_12hpi	1
				THP1_MDM_12hpi	1
				THP1_MDM_12hpi	1
				THP1_MDM_12hpi	1
				THP1_MDM_12hpi	1
				THP1_MDM_12hpi	1
				THP1_MDM_12hpi	1
				THP1_MDM_12hpi	1
				THP1_MDM_12hpi	1
				THP1_MDM_12hpi	1
				THP1_MDM_12hpi	1
				THP1_MDM_12hpi	1
				THP1_MDM_12hpi	1
				THP1_MDM_12hpi	1
				THP1_MDM_12hpi	1
				THP1_MDM_12hpi	1
				THP1_MDM_12hpi	1
				THP1_MDM_12hpi	1
				THP1_MDM_12hpi	1
				THP1_MDM_12hpi	2
				THP1_MDM_12hpi	2
				THP1_MDM_12hpi	2
				THP1_MDM_12hpi	2
				THP1_MDM_12hpi	2
				THP1_MDM_12hpi	2
				THP1_MDM_12hpi	2
				THP1_MDM_12hpi	2
				THP1_MDM_12hpi	2
				THP1_PDGFR_12hpi	0
				THP1_PDGFR_12hpi	0
				THP1_PDGFR_12hpi	0
				THP1_PDGFR_12hpi	0
				THP1_PDGFR_12hpi	0
				THP1_PDGFR_12hpi	0
				THP1_PDGFR_12hpi	0
				THP1_PDGFR_12hpi	0
				THP1_PDGFR_12hpi	0
				THP1_PDGFR_12hpi	0
				THP1_PDGFR_12hpi	0
				THP1_PDGFR_12hpi	0
				THP1_PDGFR_12hpi	0
				THP1_PDGFR_12hpi	0
				THP1_PDGFR_12hpi	0
				THP1_PDGFR_12hpi	0
				THP1_PDGFR_12hpi	0
				THP1_PDGFR_12hpi	0
				THP1_PDGFR_12hpi	0
				THP1_PDGFR_12hpi	0
				THP1_PDGFR_12hpi	0
				THP1_PDGFR_12hpi	0
				THP1_PDGFR_12hpi	0
				THP1_PDGFR_12hpi	0
				THP1_PDGFR_12hpi	0
				THP1_PDGFR_12hpi	0
				THP1_PDGFR_12hpi	0
				THP1_PDGFR_12hpi	0
				THP1_PDGFR_12hpi	0
				THP1_PDGFR_12hpi	0
				THP1_PDGFR_12hpi	0
				THP1_PDGFR_12hpi	0
				THP1_PDGFR_12hpi	0
				THP1_PDGFR_12hpi	0
				THP1_PDGFR_12hpi	0
				THP1_PDGFR_12hpi	0
				THP1_PDGFR_12hpi	0
				THP1_PDGFR_12hpi	0
				THP1_PDGFR_12hpi	0
				THP1_PDGFR_12hpi	1
				THP1_PDGFR_12hpi	1
				THP1_PDGFR_12hpi	1
				THP1_PDGFR_12hpi	1
				THP1_PDGFR_12hpi	1
				THP1_PDGFR_12hpi	1
				THP1_PDGFR_12hpi	1
				THP1_PDGFR_12hpi	1
				THP1_PDGFR_12hpi	1
				THP1_PDGFR_12hpi	1
				THP1_PDGFR_12hpi	1
				THP1_PDGFR_12hpi	1
				THP1_PDGFR_12hpi	1
				THP1_PDGFR_12hpi	1
				THP1_PDGFR_12hpi	1
				THP1_PDGFR_12hpi	1
				THP1_PDGFR_12hpi	1
				THP1_PDGFR_12hpi	1
				THP1_PDGFR_12hpi	1
				THP1_PDGFR_12hpi	1
				THP1_PDGFR_12hpi	1
				THP1_PDGFR_12hpi	1
				THP1_PDGFR_12hpi	1
				THP1_PDGFR_12hpi	1
				THP1_PDGFR_12hpi	1
				THP1_PDGFR_12hpi	1
				THP1_PDGFR_12hpi	1
				THP1_PDGFR_12hpi	2
				THP1_PDGFR_12hpi	2
				THP1_PDGFR_12hpi	2
				THP1_PDGFR_12hpi	2
				THP1_PDGFR_12hpi	2
				THP1_PDGFR_12hpi	2
				THP1_PDGFR_12hpi	2
				THP1_PDGFR_12hpi	2
				THP1_PDGFR_12hpi	2
				THP1_PDGFR_12hpi	2
				THP1_PDGFR_12hpi	2
				THP1_PDGFR_12hpi	2
				THP1_PDGFR_12hpi	2
				THP1_PDGFR_12hpi	2
				THP1_PDGFR_12hpi	2
				THP1_PDGFR_12hpi	3
				THP1_PDGFR_12hpi	3
				THP1_PDGFR_12hpi	3

## Sheet: Fig. 3D
Fig. 3d- counting viral tegument protein in the cytoplasm
	Primary				THP1
	CellNumber	viruses within cytoplasm	sample		CellNumber	viruses within cytoplasm	sample
	1	286	primary_mac		1	12	THP1_mac
	2	20	primary_mac		2	2	THP1_mac
	3	295	primary_mac		3	3	THP1_mac
	4	224	primary_mac		4	0	THP1_mac
	5	120	primary_mac		5	0	THP1_mac
	6	147	primary_mac		6	3	THP1_mac
	7	104	primary_mac		7	0	THP1_mac
	8	50	primary_mac		8	0	THP1_mac
	9	100	primary_mac		9	0	THP1_mac
	10	360	primary_mac		10	0	THP1_mac
	11	502	primary_mac		11	9	THP1_mac
	12	36	primary_mac		12	3	THP1_mac
	13	228	primary_mac		13	3	THP1_mac
	14	240	primary_mac		14	7	THP1_mac
	15	156	primary_mac		15	2	THP1_mac
	16	166	primary_mac		16	11	THP1_mac
	17	107	primary_mac		17	4	THP1_mac
	18	8	primary_mac		18	1	THP1_mac
	19	26	primary_mac		19	0	THP1_mac
	20	1	primary_mac		20	0	THP1_mac
	21	8	primary_mac		21	6	THP1_mac
	22	154	primary_mac		22	0	THP1_mac
	23	21	primary_mac		23	0	THP1_mac
	24	134	primary_mac		24	7	THP1_mac
	25	31	primary_mac		25	3	THP1_mac
	26	120	primary_mac		26	0	THP1_mac
	27	425	primary_mac		27	4	THP1_mac
	28	80	primary_mac		28	0	THP1_mac
	29	127	primary_mac		29	2	THP1_mac
	30	72	primary_mac		30	4	THP1_mac
	31	6	primary_mac		31	3	THP1_mac
	32	13	primary_mac		32	1	THP1_mac
	33	317	primary_mac		33	8	THP1_mac
	34	538	primary_mac		34	0	THP1_mac
	35	353	primary_mac		35	0	THP1_mac
	36	48	primary_mac		36	0	THP1_mac
	37	192	primary_mac		37	3	THP1_mac
	38	40	primary_mac		38	0	THP1_mac
	39	10	primary_mac		39	5	THP1_mac
	40	79	primary_mac		40	1	THP1_mac
	41	296	primary_mac		41	2	THP1_mac
	42	11	primary_mac		42	2	THP1_mac
	43	326	primary_mac		43	3	THP1_mac
	44	78	primary_mac		44	10	THP1_mac
	45	49	primary_mac		45	6	THP1_mac
	46	40	primary_mac		46	1	THP1_mac
	47	533	primary_mac		47	1	THP1_mac
	48	294	primary_mac		48	3	THP1_mac
	49	431	primary_mac		49	1	THP1_mac
	50	748	primary_mac		50	10	THP1_mac
	51	623	primary_mac		51	0	THP1_mac
	52	46	primary_mac		52	4	THP1_mac
	53	0	primary		53	6	THP1_mac
	54	0	primary		54	0	THP1
	55	0	primary		55	0	THP1
	56	2	primary		56	0	THP1
	57	1	primary		57	0	THP1
	58	0	primary		58	1	THP1
	59	1	primary		59	0	THP1
	60	1	primary		60	2	THP1
	61	9	primary		61	0	THP1
	62	0	primary		62	0	THP1
	63	1	primary		63	1	THP1
	64	0	primary		64	0	THP1
	65	0	primary		65	0	THP1
	66	0	primary		66	0	THP1
	67	1	primary		67	0	THP1
	68	0	primary		68	0	THP1
	69	4	primary		69	0	THP1
	70	0	primary		70	0	THP1
	71	1	primary		71	0	THP1
	72	1	primary		72	0	THP1
	73	2	primary		73	0	THP1
	74	0	primary		74	1	THP1
	75	1	primary		75	0	THP1
	76	0	primary		76	0	THP1
	77	0	primary		77	0	THP1
	78	0	primary		78	0	THP1
	79	3	primary		79	0	THP1
	80	5	primary		80	0	THP1
	81	0	primary		81	0	THP1
	82	1	primary		82	1	THP1
	83	0	primary		83	1	THP1
	84	0	primary		84	1	THP1
	85	0	primary		85	0	THP1
	86	1	primary		86	0	THP1
	87	0	primary		87	0	THP1
	88	0	primary		88	1	THP1
	89	183	primary_mac		89	0	THP1
	90	118	primary_mac		90	0	THP1
	91	17	primary_mac		91	2	THP1
	92	198	primary_mac		92	0	THP1
	93	297	primary_mac		93	0	THP1
	94	0	primary_mac		94	0	THP1
	95	295	primary_mac		95	0	THP1
	96	43	primary_mac		96	0	THP1
	97	155	primary_mac		97	0	THP1
	98	13	primary_mac		98	0	THP1
	99	626	primary_mac		99	0	THP1
	100	10	primary_mac		100	0	THP1
	101	53	primary_mac		101	0	THP1
	102	6	primary_mac		102	0	THP1
	103	234	primary_mac		103	1	THP1
	104	293	primary_mac		104	0	THP1
	105	136	primary_mac		105	0	THP1
	106	8	primary_mac		106	1	THP1
	107	95	primary_mac		107	1	THP1
	108	2	primary		108	0	THP1
	109	1	primary		109	0	THP1
	110	2	primary		110	0	THP1
	111	3	primary		111	0	THP1
	112	0	primary		112	0	THP1
	113	0	primary		113	0	THP1
	114	1	primary		114	0	THP1
	115	1	primary		115	0	THP1
	116	2	primary		116	0	THP1
	117	0	primary		117	0	THP1
	118	1	primary		118	0	THP1
	119	0	primary		119	0	THP1
	120	4	primary		120	0	THP1
	121	3	primary		121	0	THP1
	122	0	primary		122	0	THP1
	123	1	primary		123	0	THP1
	124	1	primary		124	0	THP1
	125	1	primary		125	2	THP1
	126	1	primary		126	0	THP1
	127	0	primary		127	0	THP1
	128	1	primary		128	0	THP1
	129	0	primary		129	0	THP1
	130	1	primary		130	0	THP1
	131	0	primary		131	1	THP1
	132	0	primary
	133	0	primary
	134	0	primary
	135	0	primary
	136	3	primary
	137	3	primary
	138	0	primary
	139	3	primary
	140	0	primary
	141	0	primary
	142	0	primary
	143	1	primary
	144	0	primary
	145	0	primary
	146	0	primary
	147	0	primary
	148	0	primary
	149	1	primary
	150	0	primary
	151	0	primary
	152	0	primary
	153	0	primary
	154	0	primary
	155	2	primary
	156	1	primary
	157	1	primary
	158	0	primary
	159	0	primary
	160	1	primary
	161	0	primary
	162	0	primary
	163	0	primary
	164	0	primary
	165	0	primary
	166	1	primary
	167	0	primary
	168	6	primary
	169	0	primary
	170	1	primary
	171	0	primary
	172	5	primary
	173	1	primary
	174	0	primary
	175	0	primary
	176	2	primary
	177	2	primary
	178	1	primary
	179	1	primary
	180	2	primary
	181	0	primary
	182	2	primary
	183	0	primary
	184	1	primary
	185	0	primary
	186	0	primary

## Sheet: Fig. 4C
fig. 4c: viral DNA replication in thp1 vs thp1-pdgfr
sample	hpi	value
wt	24hpi	1.23048
wt	24hpi	0.769523
wt	72hpi	1.43214
wt	72hpi	0.56786
wt	120hpi	0.656433
wt	120hpi	1.34357
pdgfr	24hpi	3.59365
pdgfr	24hpi	2.95981
pdgfr	72hpi	9.10106
pdgfr	72hpi	13.4052
pdgfr	120hpi	30.5756
pdgfr	120hpi	34.682

## Sheet: Fig. 4D
	Fig. 4D: DNA-FISH of viruses whithin cells
	sample	viruses within nucleus
	THP1_mono_12hpi	0
	THP1_mono_12hpi	0
	THP1_mono_12hpi	0
	THP1_mono_12hpi	0
	THP1_mono_12hpi	0
	THP1_mono_12hpi	0
	THP1_mono_12hpi	0
	THP1_mono_12hpi	0
	THP1_mono_12hpi	0
	THP1_mono_12hpi	0
	THP1_mono_12hpi	0
	THP1_mono_12hpi	0
	THP1_mono_12hpi	0
	THP1_mono_12hpi	0
	THP1_mono_12hpi	0
	THP1_mono_12hpi	0
	THP1_mono_12hpi	0
	THP1_mono_12hpi	0
	THP1_mono_12hpi	0
	THP1_mono_12hpi	0
	THP1_mono_12hpi	0
	THP1_mono_12hpi	0
	THP1_mono_12hpi	0
	THP1_mono_12hpi	0
	THP1_mono_12hpi	0
	THP1_mono_12hpi	0
	THP1_mono_12hpi	0
	THP1_mono_12hpi	0
	THP1_mono_12hpi	0
	THP1_mono_12hpi	0
	THP1_mono_12hpi	0
	THP1_mono_12hpi	0
	THP1_mono_12hpi	0
	THP1_mono_12hpi	0
	THP1_mono_12hpi	0
	THP1_mono_12hpi	0
	THP1_mono_12hpi	0
	THP1_mono_12hpi	0
	THP1_mono_12hpi	0
	THP1_mono_12hpi	0
	THP1_mono_12hpi	0
	THP1_mono_12hpi	0
	THP1_mono_12hpi	0
	THP1_mono_12hpi	0
	THP1_mono_12hpi	0
	THP1_mono_12hpi	0
	THP1_mono_12hpi	0
	THP1_mono_12hpi	0
	THP1_mono_12hpi	0
	THP1_mono_12hpi	0
	THP1_mono_12hpi	0
	THP1_mono_12hpi	0
	THP1_mono_12hpi	0
	THP1_mono_12hpi	0
	THP1_mono_12hpi	0
	THP1_mono_12hpi	0
	THP1_mono_12hpi	0
	THP1_mono_12hpi	0
	THP1_mono_12hpi	0
	THP1_mono_12hpi	0
	THP1_mono_12hpi	0
	THP1_mono_12hpi	0
	THP1_mono_12hpi	0
	THP1_mono_12hpi	0
	THP1_mono_12hpi	0
	THP1_mono_12hpi	0
	THP1_mono_12hpi	0
	THP1_mono_12hpi	0
	THP1_mono_12hpi	0
	THP1_mono_12hpi	0
	THP1_mono_12hpi	0
	THP1_mono_12hpi	0
	THP1_mono_12hpi	0
	THP1_mono_12hpi	0
	THP1_mono_12hpi	0
	THP1_mono_12hpi	0
	THP1_mono_12hpi	0
	THP1_mono_12hpi	0
	THP1_mono_12hpi	0
	THP1_mono_12hpi	0
	THP1_mono_12hpi	0
	THP1_mono_12hpi	0
	THP1_mono_12hpi	0
	THP1_mono_12hpi	0
	THP1_mono_12hpi	0
	THP1_mono_12hpi	0
	THP1_mono_12hpi	0
	THP1_mono_12hpi	0
	THP1_mono_12hpi	0
	THP1_mono_12hpi	0
	THP1_mono_12hpi	0
	THP1_mono_12hpi	0
	THP1_mono_12hpi	0
	THP1_mono_12hpi	0
	THP1_mono_12hpi	0
	THP1_mono_12hpi	0
	THP1_mono_12hpi	0
	THP1_mono_12hpi	0
	THP1_mono_12hpi	0
	THP1_mono_12hpi	0
	THP1_mono_12hpi	0
	THP1_mono_12hpi	0
	THP1_mono_12hpi	0
	THP1_mono_12hpi	0
	THP1_mono_12hpi	0
	THP1_mono_12hpi	0
	THP1_mono_12hpi	0
	THP1_mono_12hpi	0
	THP1_mono_12hpi	1
	THP1_mono_12hpi	1
	THP1_mono_12hpi	1
	THP1_mono_12hpi	2
	THP1_PDGFR_12hpi	0
	THP1_PDGFR_12hpi	0
	THP1_PDGFR_12hpi	0
	THP1_PDGFR_12hpi	0
	THP1_PDGFR_12hpi	0
	THP1_PDGFR_12hpi	0
	THP1_PDGFR_12hpi	0
	THP1_PDGFR_12hpi	0
	THP1_PDGFR_12hpi	0
	THP1_PDGFR_12hpi	0
	THP1_PDGFR_12hpi	0
	THP1_PDGFR_12hpi	0
	THP1_PDGFR_12hpi	0
	THP1_PDGFR_12hpi	0
	THP1_PDGFR_12hpi	0
	THP1_PDGFR_12hpi	0
	THP1_PDGFR_12hpi	0
	THP1_PDGFR_12hpi	0
	THP1_PDGFR_12hpi	0
	THP1_PDGFR_12hpi	0
	THP1_PDGFR_12hpi	0
	THP1_PDGFR_12hpi	0
	THP1_PDGFR_12hpi	0
	THP1_PDGFR_12hpi	0
	THP1_PDGFR_12hpi	0
	THP1_PDGFR_12hpi	0
	THP1_PDGFR_12hpi	0
	THP1_PDGFR_12hpi	0
	THP1_PDGFR_12hpi	0
	THP1_PDGFR_12hpi	0
	THP1_PDGFR_12hpi	0
	THP1_PDGFR_12hpi	0
	THP1_PDGFR_12hpi	0
	THP1_PDGFR_12hpi	0
	THP1_PDGFR_12hpi	0
	THP1_PDGFR_12hpi	0
	THP1_PDGFR_12hpi	0
	THP1_PDGFR_12hpi	0
	THP1_PDGFR_12hpi	0
	THP1_PDGFR_12hpi	1
	THP1_PDGFR_12hpi	1
	THP1_PDGFR_12hpi	1
	THP1_PDGFR_12hpi	1
	THP1_PDGFR_12hpi	1
	THP1_PDGFR_12hpi	1
	THP1_PDGFR_12hpi	1
	THP1_PDGFR_12hpi	1
	THP1_PDGFR_12hpi	1
	THP1_PDGFR_12hpi	1
	THP1_PDGFR_12hpi	1
	THP1_PDGFR_12hpi	1
	THP1_PDGFR_12hpi	1
	THP1_PDGFR_12hpi	1
	THP1_PDGFR_12hpi	1
	THP1_PDGFR_12hpi	1
	THP1_PDGFR_12hpi	1
	THP1_PDGFR_12hpi	1
	THP1_PDGFR_12hpi	1
	THP1_PDGFR_12hpi	1
	THP1_PDGFR_12hpi	1
	THP1_PDGFR_12hpi	1
	THP1_PDGFR_12hpi	1
	THP1_PDGFR_12hpi	1
	THP1_PDGFR_12hpi	1
	THP1_PDGFR_12hpi	1
	THP1_PDGFR_12hpi	1
	THP1_PDGFR_12hpi	2
	THP1_PDGFR_12hpi	2
	THP1_PDGFR_12hpi	2
	THP1_PDGFR_12hpi	2
	THP1_PDGFR_12hpi	2
	THP1_PDGFR_12hpi	2
	THP1_PDGFR_12hpi	2
	THP1_PDGFR_12hpi	2
	THP1_PDGFR_12hpi	2
	THP1_PDGFR_12hpi	2
	THP1_PDGFR_12hpi	2
	THP1_PDGFR_12hpi	2
	THP1_PDGFR_12hpi	2
	THP1_PDGFR_12hpi	2
	THP1_PDGFR_12hpi	2
	THP1_PDGFR_12hpi	3
	THP1_PDGFR_12hpi	3
	THP1_PDGFR_12hpi	3

## Sheet: Fig. 4E
Fig. 4E: viral tegument proteins whithin the cytoplasm of THP1 and THP1-PDGFRa
	sample	viruses within cytoplasm
	THP1	0
	THP1	0
	THP1	0
	THP1	0
	THP1	1
	THP1	0
	THP1	2
	THP1	0
	THP1	0
	THP1	1
	THP1	0
	THP1	0
	THP1	0
	THP1	0
	THP1	0
	THP1	0
	THP1	0
	THP1	0
	THP1	0
	THP1	0
	THP1	1
	THP1	0
	THP1	0
	THP1	0
	THP1	0
	THP1	0
	THP1	0
	THP1	0
	THP1	1
	THP1	1
	THP1	1
	THP1	0
	THP1	0
	THP1	0
	THP1	1
	THP1	0
	THP1	0
	THP1	2
	THP1	0
	THP1	0
	THP1	0
	THP1	0
	THP1	0
	THP1	0
	THP1	0
	THP1	0
	THP1	0
	THP1	0
	THP1	0
	THP1	1
	THP1	0
	THP1	0
	THP1	1
	THP1	1
	THP1	0
	THP1	0
	THP1	0
	THP1	0
	THP1	0
	THP1	0
	THP1	0
	THP1	0
	THP1	0
	THP1	0
	THP1	0
	THP1	0
	THP1	0
	THP1	0
	THP1	0
	THP1	0
	THP1	0
	THP1	2
	THP1	0
	THP1	0
	THP1	0
	THP1	0
	THP1	0
	THP1	1
	THP1_PDGFR	5
	THP1_PDGFR	0
	THP1_PDGFR	10
	THP1_PDGFR	7
	THP1_PDGFR	8
	THP1_PDGFR	10
	THP1_PDGFR	1
	THP1_PDGFR	16
	THP1_PDGFR	15
	THP1_PDGFR	8
	THP1_PDGFR	4
	THP1_PDGFR	9
	THP1_PDGFR	7
	THP1_PDGFR	11
	THP1_PDGFR	16
	THP1_PDGFR	9
	THP1_PDGFR	13
	THP1_PDGFR	10
	THP1_PDGFR	6
	THP1_PDGFR	4
	THP1_PDGFR	7
	THP1_PDGFR	8
	THP1_PDGFR	7
	THP1_PDGFR	11
	THP1_PDGFR	3
	THP1_PDGFR	9
	THP1_PDGFR	25
	THP1_PDGFR	13
	THP1_PDGFR	20
	THP1_PDGFR	11
	THP1_PDGFR	10
	THP1_PDGFR	24
	THP1_PDGFR	16
	THP1_PDGFR	0
	THP1_PDGFR	4
	THP1_PDGFR	16
	THP1_PDGFR	15
	THP1_PDGFR	10
	THP1_PDGFR	16
	THP1_PDGFR	3
	THP1_PDGFR	5
	THP1_PDGFR	14
	THP1_PDGFR	15
	THP1_PDGFR	20
	THP1_PDGFR	8
	THP1_PDGFR	14
	THP1_PDGFR	8
	THP1_PDGFR	15
	THP1_PDGFR	26
	THP1_PDGFR	13
	THP1_PDGFR	11
	THP1_PDGFR	14
	THP1_PDGFR	5
	THP1_PDGFR	18
	THP1_PDGFR	16
	THP1_PDGFR	0
	THP1_PDGFR	8
	THP1_PDGFR	4
	THP1_PDGFR	13
	THP1_PDGFR	10
	THP1_PDGFR	22
	THP1_PDGFR	11

## Sheet: Fig. 4G
Fig. 4G: trlative levels of viral dna in the supernatant
	sample	value
	control	0.898733
	control	1.24284
	control	1.09395
	constitutive_PDGFR	34.0291
	constitutive_PDGFR	42.5093
	constitutive_PDGFR	25.4852
	inducible_PDGFR	36.4835
	inducible_PDGFR	47.1343
	inducible_PDGFR	33.2297

## Sheet: Fig. 4H
Fig. 4h: viral titers from control, constitutive and inducible PDGFR cells
	sample	value
	control	0
	control	0
	control	0
	constitutive PDGFRα	0
	constitutive PDGFRα	280.02
	constitutive PDGFRα	240.014
	inducible PDGFRα	27995
	inducible PDGFRα	53651.7
	inducible PDGFRα	58445.7

## Sheet: Fig. 5A
Fig. 4i: viral tegument proteins in the cytoplasm of control, THBD and NRP2 overexpressing cells
	sample	value
	control	3
	control	1
	control	2
	control	1
	control	0
	control	0
	control	0
	control	0
	control	0
	control	0
	control	0
	control	0
	control	0
	control	0
	control	0
	control	0
	control	0
	control	0
	control	0
	control	0
	control	0
	control	0
	control	0
	control	0
	control	0
	control	0
	control	1
	control	1
	control	0
	control	0
	control	0
	control	0
	control	0
	control	0
	control	0
	control	0
	control	0
	control	0
	control	0
	control	0
	control	0
	control	0
	control	0
	control	0
	control	0
	control	0
	control	0
	control	0
	control	0
	control	0
	NRP2	2
	NRP2	1
	NRP2	1
	NRP2	1
	NRP2	1
	NRP2	0
	NRP2	0
	NRP2	0
	NRP2	0
	NRP2	0
	NRP2	0
	NRP2	0
	NRP2	0
	NRP2	0
	NRP2	0
	NRP2	0
	NRP2	0
	NRP2	0
	NRP2	0
	NRP2	0
	NRP2	0
	NRP2	0
	NRP2	0
	NRP2	0
	NRP2	0
	NRP2	0
	NRP2	0
	NRP2	2
	NRP2	1
	NRP2	0
	NRP2	0
	NRP2	0
	NRP2	0
	NRP2	0
	NRP2	0
	NRP2	0
	NRP2	0
	NRP2	0
	NRP2	0
	NRP2	0
	NRP2	0
	NRP2	0
	NRP2	0
	NRP2	0
	NRP2	0
	NRP2	0
	NRP2	0
	NRP2	0
	NRP2	0
	NRP2	0
	NRP2	0
	NRP2	0
	NRP2	0
	NRP2	0
	NRP2	0
	NRP2	0
	NRP2	0
	NRP2	0
	NRP2	0
	NRP2	0
	NRP2	0
	NRP2	0
	NRP2	0
	NRP2	0
	NRP2	0
	NRP2	0
	NRP2	0
	THBD	3
	THBD	1
	THBD	20
	THBD	3
	THBD	2
	THBD	7
	THBD	3
	THBD	3
	THBD	0
	THBD	0
	THBD	0
	THBD	0
	THBD	0
	THBD	0
	THBD	0
	THBD	0
	THBD	0
	THBD	0
	THBD	0
	THBD	0
	THBD	0
	THBD	0
	THBD	4
	THBD	1
	THBD	2
	THBD	1
	THBD	1
	THBD	4
	THBD	1
	THBD	1
	THBD	2
	THBD	4
	THBD	2
	THBD	1
	THBD	10
	THBD	3
	THBD	1
	THBD	3
	THBD	3
	THBD	2
	THBD	3
	THBD	1
	THBD	0
	THBD	0
	THBD	0
	THBD	0
	THBD	0
	THBD	0
	THBD	0
	THBD	0
	THBD	0
	THBD	1
	THBD	1
	THBD	5
	THBD	1
	THBD	5
	THBD	1
	THBD	3
	THBD	1
	THBD	3
	THBD	3
	THBD	1
	THBD	5

[truncated: 22 more sheets: Fig. 6A, Fig. 7A, Fig. 7D, Fig. 7F, Fig. 8C, Fig. 8E, Fig. S4C, Fig. S4E, Fig. S4F, Fig. S4m, Fig. S5B, Fig. S5g, Fig. S6B, Fig. S6C, Fig. S6 D, Fig. S7D, Fig. S7F, Fig. S7K, Fig. S7I, Fig. S8A …]
